# Supplementary material for: An E2-ubiquitin thioester-driven approach to identify substrates modified with ubiquitin and ubiquitin-like molecules
Source: Nat Commun. 2018 Nov 14;9:4776. doi: 10.1038/s41467-018-07251-5 (PMC6235928; doi:10.1038/s41467-018-07251-5)
Supplement: Supplementary file 4 — Supplementary Data 1 [file 41467_2018_7251_MOESM4_ESM.xlsx]

## Sheet: legend
Supplementary Data 1. Ubiquitin E2~dID with APC/C
Exp. q-value	Protein level identification confidence (for proteins with at least one peptide at FDR<1%)
Sum PEP Score	Total protein score computed from the matching peptides
Coverage	% Protein sequence coverage
# Peptides	Number of total peptides identified
# PSMs	Number of Peptide Spectrum Matches
# Unique Peptides	Number of unique peptides identified
# Razor Peptides	Number of shared peptides among multiple protein groups or proteins
Score Sequest HT	Protein score of Sequest HT search engine
Abundance: TMT *	Summed TMT Signal-to-Noise (The peptide S/N values were summed to obtain protein abundance)
Abundance Normalized: TMT *	Within group median normalized protein abundance. The median abundance across all proteins was calculated for each sample. Samples were grouped as "controls" and "ubiquitin". The median of each sample was devided my the max value of the respective group to calculate the normalization factor per sample. Protein abundances were divided by the respective normalization factors.
Abundance Scaled: TMT*	For scaling, each normalized value was divided by the respective row-mean and was multiplied by 100 to obtain scaled values in the range 0-1000)
Abundances Count: TMT *	Number of spectra used for quantification
Hits above background (Scaled)	Candidates with an "Average Abundance Scaled" ratio log2(UBE2C~bioUBB/bioUBB) >1 and log2(UBE2C~bioUBB/UBE2C C114S) > 1
APC/C-dependent hits (Scaled)	Candidates with an "Average Abundance Scaled" ratio log2(UBE2C~bioUBB/UBE2C~bioUBB -APC/C > 1
Identified Candidates	Hits above background that are APC/C-dependent

## Sheet: Ubiquitin E2~dID with APC
Accession	Description	Gene Name	Exp. q-value	Sum PEP Score	Coverage	# Peptides	# PSMs	# Unique Peptides	# AAs	MW [kDa]	calc. pI	# Razor Peptides	Score Sequest HT	Abundance: TMT 126 (1st exp. bioUBB)	Abundance: TMT 129N (2nd exp. bioUBB)	Abundance: TMT 127N (1st exp. UBE2C C114S)	Abundance: TMT 129C (2nd exp. UBE2C C114S)	Abundance: TMT 127C (1st exp. UBE2C~bioUBB)	Abundance: TMT 130C (2nd exp. UBE2C~bioUBB)	Abundance: TMT 128N (1st exp. UBE2C~bioUBB -APC/C)	Abundance: TMT 131 (2ndt exp. UBE2C~bioUBB -APC/C)	Abundance Normalized: TMT 126 (1st exp. bioUBB)	Abundance Normalized: TMT 129N (2nd exp. bioUBB)	Abundance Normalized: TMT 127N (1st exp. UBE2C C114S)	Abundance Normalized: TMT 129C (2nd exp. UBE2C C114S)	Abundance Normalized: TMT 127C (1st exp. UBE2C~bioUBB)	Abundance Normalized: TMT 130C (2nd exp. UBE2C~bioUBB)	Abundance Normalized: TMT 128N (1st exp. UBE2C~bioUBB -APC/C)	Abundance Normalized: TMT 131 (2ndt exp. UBE2C~bioUBB -APC/C)	Abundance Scaled: TMT 126 (1st exp. bioUBB)	Abundance Scaled: TMT 129N (2nd exp. bioUBB)	Abundance Scaled: TMT 127N (1st exp. UBE2C C114S)	Abundance Scaled: TMT 129C (2nd exp. UBE2C C114S)	Abundance Scaled: TMT 127C (1st exp. UBE2C~bioUBB)	Abundance Scaled: TMT 130C (2nd exp. UBE2C~bioUBB)	Abundance Scaled: TMT 128N (1st exp. UBE2C~bioUBB -APC/C)	Abundance Scaled: TMT 131 (2ndt exp. UBE2C~bioUBB -APC/C)	Abundances Count: TMT 126 (1st exp. bioUBB)	Abundances Count: TMT 129N (2nd exp. bioUBB)	Abundances Count: TMT 127N (1st exp. UBE2C C114S)	Abundances Count: TMT 129C (2nd exp. UBE2C C114S)	Abundances Count: TMT 127C (1st exp. UBE2C~bioUBB)	Abundances Count: TMT 130C (2nd exp. UBE2C~bioUBB)	Abundances Count: TMT 128N (1st exp. UBE2C~bioUBB -APC/C)	Abundances Count: TMT 131 (2ndt exp. UBE2C~bioUBB -APC/C)	Average Abundance Scaled: bioUBB	Average Abundance Scaled: UBE2C C114S	Average Abundance Scaled: UBE2C~bioUBB	Average Abundance Scaled: UBE2C~bioUBB -APC/C
Q8NHZ8	Anaphase-promoting complex subunit CDC26 OS=Homo sapiens GN=CDC26 PE=1 SV=1	CDC26	0	2.86296	14.1176	1	1	1	85	9.771	6.81	0	4.82779				6.4	139.7	93.5	9.5	3	0	0	0	6.80969	145.818	93.5	10.4142	3.51234	0	0	0	20.9486	448.577	287.633	32.0369	10.805				1	1	1	1	1	0	10.4743	368.105	21.4209
Q9H8V3	Protein ECT2 OS=Homo sapiens GN=ECT2 PE=1 SV=4	ECT2	0	4.39276	1.42232	1	1	1	914	103.439	7.71	0	4.76629					41.8	8.4	3		0	0	0	0	43.6305	8.4	3.28868	0	0	0	0	0	630.964	121.477	47.5594	0					1	1	1		0	0	376.22	23.7797
Q9H211	DNA replication factor Cdt1 OS=Homo sapiens GN=CDT1 PE=1 SV=3	CDT1	0	7.75481	4.57875	1	2	1	546	60.353	9.77	0	8.63979					19.1	19.4	8.1	6.7	0	0	0	0	19.9364	19.4	8.87943	7.84423	0	0	0	0	284.501	276.846	126.713	111.94					1	1	1	1	0	0	280.673	119.327
O95997	Securin OS=Homo sapiens GN=PTTG1 PE=1 SV=1	PTTG1	0	10.868	16.8317	3	5	1	202	22.01	6.6	0	21.9285	13.7	7.1		32	2018	1252.6	116.1	44.3	22.5281	7.1	0	34.0484	2106.37	1252.6	127.272	51.8656	5.00376	1.577	0	7.56257	467.85	278.218	28.2686	11.52	1	1		1	1	1	1	1	3.29038	3.78129	373.034	19.8943
Q15004	PCNA-associated factor OS=Homo sapiens GN=PCLAF PE=1 SV=1	PCLAF	0	38.1845	69.3694	7	16	7	111	11.979	9.83	0	57.2407	108.1	87.2	9.4	176.6	4997.4	3541	273.6	204.9	177.758	87.2	10.8462	187.905	5216.24	3541	299.928	239.893	14.5692	7.14698	0.888959	15.4008	427.527	290.223	24.5823	19.6618	7	6	2	7	9	9	8	8	10.8581	8.14489	358.875	22.122
Q9NZH5	Securin-2 OS=Homo sapiens GN=PTTG2 PE=2 SV=2	PTTG2	0	14.187	12.8713	3	5	1	202	22.288	6.25	1	15.7148	3.9	2.4	10	29.4	616.2	432.5	41.7	19	6.4131	2.4	11.5385	31.282	643.184	432.5	45.7126	22.2448	4.2923	1.60633	7.72272	20.9371	430.484	289.473	30.5956	14.8885	2	1	1	2	2	2	2	2	2.94931	14.3299	359.979	22.742
Q12834	Cell division cycle protein 20 homolog OS=Homo sapiens GN=CDC20 PE=1 SV=2	CDC20	0	28.1559	16.4329	5	7	5	499	54.689	9.23	0	34.1481	16.5	20.9	5.9	31.3	1224.2	494.2	71.5	46.4	27.1324	20.9	6.80769	33.3036	1277.81	494.2	78.3802	54.3242	10.8918	8.38997	2.73284	13.3692	512.956	198.389	31.4645	21.8076	4	4	1	6	7	7	5	5	9.6409	8.05102	355.672	26.636
P14635	G2/mitotic-specific cyclin-B1 OS=Homo sapiens GN=CCNB1 PE=1 SV=1	CCNB1	0	143.633	55.1963	18	97	18	433	48.306	7.47	0	322.488	667.8	571.8	436.1	1129.8	33068.3	19039.8	2161.4	1525.4	1098.12	571.8	503.192	1202.12	34516.4	19039.8	2369.38	1785.91	14.3811	7.48837	6.58988	15.7432	452.031	249.348	31.0298	23.3885	32	28	21	33	34	34	34	34	10.9348	11.1665	350.69	27.2091
O95067	G2/mitotic-specific cyclin-B2 OS=Homo sapiens GN=CCNB2 PE=1 SV=1	CCNB2	0	54.1416	48.4925	13	18	13	398	45.253	8.9	0	68.8075	79.6	59.9	176.2	234.2	5686.4	3641.3	390.1	277.1	130.893	59.9	203.308	249.192	5935.41	3641.3	427.638	324.423	9.54373	4.36745	14.8237	18.1692	432.765	265.496	31.1801	23.6545	11	10	5	13	13	13	13	13	6.95559	16.4964	349.131	27.4173
Q86Y91	Kinesin-like protein KIF18B OS=Homo sapiens GN=KIF18B PE=1 SV=3	KIF18B	0	98.1691	29.7454	18	32	17	864	94.164	8.79	1	123.171	202.7	178.2	111	276.9	8522	3770.1	592.2	312.3	333.317	178.2	128.077	294.625	8895.18	3770.1	649.185	365.635	18.246	9.75481	7.01104	16.128	486.93	206.378	35.5369	20.0152	20	19	8	21	22	22	22	22	14.0004	11.5695	346.654	27.776
P20248	Cyclin-A2 OS=Homo sapiens GN=CCNA2 PE=1 SV=2	CCNA2	0	53.1326	33.5648	12	19	12	432	48.52	6.54	0	75.8382	124.6	119.5	124.5	270.2	4586	5419.5	433.2	365.1	204.89	119.5	143.654	287.497	4786.82	5419.5	474.885	427.452	13.8157	8.05785	9.68654	19.3858	322.774	365.435	32.0214	28.823	14	13	8	15	15	15	15	15	10.9368	14.5362	344.105	30.4222
O75496	Geminin OS=Homo sapiens GN=GMNN PE=1 SV=1	GMNN	0	25.9612	35.4067	5	8	5	209	23.551	4.96	0	34.0106	34.5	34.1	15	69.1	1707.1	1338.9	142	124.5	56.7313	34.1	17.3077	73.5234	1781.86	1338.9	155.664	145.762	12.5935	7.5697	3.84205	16.3211	395.545	297.216	34.5551	32.3571	6	7	2	7	7	7	7	7	10.0816	10.0816	346.381	33.4561
O43663	Protein regulator of cytokinesis 1 OS=Homo sapiens GN=PRC1 PE=1 SV=2	PRC1	0	110.641	50.3226	20	50	20	620	71.562	6.68	0	182.138	269.3	218.8	131.3	352.5	13789	5267.2	1192.9	725.5	442.833	218.8	151.5	375.065	14392.8	5267.2	1307.69	849.402	15.3993	7.60868	5.26835	13.0427	500.504	183.165	45.4743	29.5376	21	18	7	22	24	24	24	24	11.504	9.15553	341.835	37.5059
Q9BW19	Kinesin-like protein KIFC1 OS=Homo sapiens GN=KIFC1 PE=1 SV=2	KIFC1	0	188.575	55.2749	32	57	32	673	73.702	8.98	0	254.793	636.3	668.3	616.2	948.6	16916.5	12509.2	1790.1	1400.8	1046.32	668.3	711	1009.32	17657.3	12509.2	1962.35	1640.03	22.4992	14.3706	15.2888	21.7037	379.688	268.987	42.1969	35.2658	36	37	33	37	38	38	38	37	18.4349	18.4962	324.338	38.7313
Q9H079	KATNB1-like protein 1 OS=Homo sapiens GN=KATNBL1 PE=1 SV=1	KATNBL1	0	10.6513	9.86842	2	2	2	304	34.745	9.04	0	10.5386	9.5	8.4		19.6	622.7	457.3	59.4	58.6	15.6217	8.4	0	20.8547	649.968	457.3	65.1158	68.6078	9.71898	5.22604	0	12.9747	404.376	284.508	40.5117	42.6842	2	2		2	2	2	2	2	7.47251	6.48734	344.442	41.5979
Q8NI77	Kinesin-like protein KIF18A OS=Homo sapiens GN=KIF18A PE=1 SV=2	KIF18A	0	39.3657	17.2606	12	15	10	898	102.216	8.91	1	54.1227	86.4	90.3	94.7	207.5	4399.5	2511.7	418.9	365.8	142.075	90.3	109.269	220.783	4592.16	2511.7	459.209	428.272	13.2877	8.4454	10.2195	20.649	429.486	234.909	42.948	40.0546	12	11	2	11	12	12	12	12	10.8666	15.4342	332.198	41.5013
Q9UJX2	Cell division cycle protein 23 homolog OS=Homo sapiens GN=CDC23 PE=1 SV=3	CDC23	0.00917993	1.81276	1.34003	1	1	1	597	68.79	7.02	0	3.2793	6.5	5.7	28.9	46.6	229.1	207.2	23.8	29	10.6885	5.7	33.3462	49.583	239.132	207.2	26.0902	33.9526	14.1174	7.52857	44.0436	65.4893	315.846	273.67	34.46	44.8447	1	1	1	1	1	1	1	1	10.823	54.7665	294.758	39.6523
Q8WWK9	Cytoskeleton-associated protein 2 OS=Homo sapiens GN=CKAP2 PE=1 SV=1	CKAP2	0	27.7114	13.7628	8	13	8	683	76.939	9.41	0	35.5001	79	75.9	44.8	80.6	2278.2	1123.7	270.1	164.6	129.906	75.9	51.6923	85.7595	2377.96	1123.7	296.091	192.711	23.9806	14.011	9.54234	15.8311	438.969	207.434	54.658	35.5741	6	6	4	6	9	9	9	9	18.9958	12.6867	323.201	45.1161
Q9BSJ6	Protein PIMREG OS=Homo sapiens GN=PIMREG PE=1 SV=1	PIMREG	0	3.48624	11.2903	2	2	2	248	27.463	10.21	0	6.39561	33.7	14.8	39.3	22.3	660.7	153.4	77.3	28.4	55.4158	14.8	45.3462	23.7275	689.633	153.4	84.7383	33.2502	40.291	10.7606	32.9697	17.2515	501.409	111.532	61.6105	24.1751	2	1	2	1	2	2	2	2	25.5258	25.1106	306.471	42.8928
Q9ULW0	Targeting protein for Xklp2 OS=Homo sapiens GN=TPX2 PE=1 SV=2	TPX2	0	204.672	55.5556	47	96	47	747	85.6	9.23	0	345.775	791.3	822.8	334.3	1015.4	45159.9	14510	4800.7	2961	1301.2	822.8	385.731	1080.4	47137.5	14510	5262.65	3466.68	14.0733	8.89911	4.17193	11.6852	509.822	156.935	56.919	37.4944	55	56	18	54	59	59	59	59	11.4862	7.92857	333.379	47.2067
Q9BX40	Protein LSM14 homolog B OS=Homo sapiens GN=LSM14B PE=1 SV=1	LSM14B	0	36.6282	24.9351	6	15	6	385	42.045	9.69	0	49.0261	63.3	63.2	105	166.9	2176.5	1406.4	271.2	221.1	104.09	63.2	121.154	177.584	2271.81	1406.4	297.297	258.86	17.7159	10.7565	20.6202	30.2245	386.659	239.367	50.5994	44.0575	8	9	4	8	9	9	9	8	14.2362	25.4224	313.013	47.3285
Q562F6	Shugoshin 2 OS=Homo sapiens GN=SGO2 PE=1 SV=2	SGO2	0	54.6305	10.9881	8	16	8	1265	144.65	7.91	0	64.5876	46.9	56.2	26.2	63.5	2533.6	1107	324.8	219.9	77.1217	56.2	30.2308	67.5649	2644.55	1107	356.054	257.455	13.4236	9.78205	5.2619	11.7602	460.304	192.682	61.974	44.812	8	8	4	10	12	12	12	11	11.6028	8.51105	326.493	53.393
Q8IYA6	Cytoskeleton-associated protein 2-like OS=Homo sapiens GN=CKAP2L PE=1 SV=4	CKAP2L	0.00827498	1.98801	1.87919	1	1	1	745	83.535	9.83	0	0	9	11		17.9	435	328.7	51.4	64.1	14.7995	11	0	19.0458	454.049	328.7	56.346	75.0471	12.3459	9.17635	0	15.8883	378.774	274.206	47.0046	62.6052	1	1		1	1	1	1	1	10.7611	7.94415	326.49	54.8049
A3KMH1	von Willebrand factor A domain-containing protein 8 OS=Homo sapiens GN=VWA8 PE=1 SV=2	VWA8	0.0410112	1.14509	1.15486	1	1	1	1905	214.689	7.4	0	2.49494	16.6	22.5	18	42.4	799.3	742.4	117.5	117.3	27.2968	22.5	20.7692	45.1142	834.302	742.4	128.807	137.333	11.15	9.19061	8.48364	18.4279	340.788	303.249	52.6138	56.0964	1	1	1	1	1	1	1	1	10.1703	13.4557	322.019	54.3551
Q99618	Cell division cycle-associated protein 3 OS=Homo sapiens GN=CDCA3 PE=1 SV=1	CDCA3	0	31.9961	34.7015	7	9	7	268	28.981	6.43	0	31.1388	31.7	40.9	36	44.2	734	428.6	99.8	97.7	52.127	40.9	41.5385	47.0294	766.142	428.6	109.403	114.385	26.0615	20.4484	20.7676	23.5129	383.041	214.283	54.6974	57.1881	4	3	2	4	7	7	7	7	23.2549	22.1402	298.662	55.9428
Q14674	Separin OS=Homo sapiens GN=ESPL1 PE=1 SV=3	ESPL1	0	135.159	25	36	46	36	2120	233.028	7.55	0	181.136	470.2	627.7	487.9	763	9001.5	5421.1	1290.1	1191.2	773.19	627.7	562.962	811.843	9395.68	5421.1	1414.24	1394.63	30.3192	24.6141	22.0755	31.8349	368.434	212.578	55.4568	54.6879	36	39	24	40	41	41	41	41	27.4666	26.9552	290.506	55.0723
P35240	Merlin OS=Homo sapiens GN=NF2 PE=1 SV=1	NF2	0	8.37808	5.71429	3	3	3	595	69.646	6.47	0	12.257	39.9	44.7	52.8	74.3	639.8	506.8	104.8	102.6	65.611	44.7	60.9231	79.0562	667.817	506.8	114.885	120.122	31.6214	21.5433	29.362	38.1014	321.856	244.254	55.3689	57.8932	3	3	3	3	3	3	3	3	26.5823	33.7317	283.055	56.631
Q96FF9	Sororin OS=Homo sapiens GN=CDCA5 PE=1 SV=1	CDCA5	0.101818	0.796423	5.95238	1	1	1	252	27.583	9.61	0	3.56277	2	3	3.7	3.2	22.7	13.8	3.5	3.2	3.28877	3	4.26923	3.40484	23.694	13.8	3.83679	3.7465	44.5631	40.6503	57.8485	46.136	321.057	186.991	51.9889	50.7654	1	1	1	1	1	1	1	1	42.6067	51.9922	254.024	51.3772
Q9BZI7	Regulator of nonsense transcripts 3B OS=Homo sapiens GN=UPF3B PE=1 SV=1	UPF3B	0	61.3631	23.3954	12	13	12	483	57.727	9.48	0	60.7121	127.5	168.1	95.9	212.8	3150.9	2530.6	547.1	495.3	209.659	168.1	110.654	226.422	3288.88	2530.6	599.745	579.888	21.7434	17.4334	11.4757	23.4818	341.084	262.444	62.1985	60.1391	12	13	7	13	13	13	13	13	19.5884	17.4788	301.764	61.1688
P49454	Centromere protein F OS=Homo sapiens GN=CENPF PE=1 SV=2	CENPF	0	146.329	18.2866	47	55	47	3210	367.537	5.07	0	191.614	602.1	733.4	596.1	938.1	9965.3	8185.2	1754.2	1682.9	990.084	733.4	687.808	998.151	10401.7	8185.2	1923	1970.31	30.594	22.6623	21.2535	30.8433	321.416	252.926	59.4215	60.8833	45	47	38	47	49	49	49	49	26.6282	26.0484	287.171	60.1524
O75330	Hyaluronan mediated motility receptor OS=Homo sapiens GN=HMMR PE=1 SV=2	HMMR	0	102.619	41.7127	25	36	25	724	84.049	5.83	0	128.5	314	407.8	341.9	584.8	9815.8	6640	1632.4	1532.2	516.337	407.8	394.5	622.235	10245.6	6640	1789.48	1793.87	18.4325	14.5579	14.0831	22.2129	365.755	237.038	63.8819	64.0386	24	24	14	25	27	27	27	27	16.4952	18.148	301.397	63.9602
Q14807	Kinesin-like protein KIF22 OS=Homo sapiens GN=KIF22 PE=1 SV=5	KIF22	0	47.6778	27.6692	12	17	12	665	73.217	9.45	0	68.7115	92.4	135.5	55.9	125.6	2961	997.8	436.5	382.8	151.941	135.5	64.5	133.64	3090.66	997.8	478.503	448.175	22.0976	19.7065	9.38058	19.436	449.492	145.115	69.5913	65.1805	14	12	6	13	15	15	15	15	20.9021	14.4083	297.304	67.3859
Q96GY0	Zinc finger C2HC domain-containing protein 1A OS=Homo sapiens GN=ZC2HC1A PE=1 SV=2	ZC2HC1A	0	14.2408	10.1538	2	3	2	325	35.07	9.82	0	14.0976	20.6	19	15.8	25.9	420.9	262.6	82.7	59.6	33.8743	19	18.2308	27.558	439.332	262.6	90.6579	69.7785	28.1983	15.8163	15.176	22.9403	365.717	218.599	75.4672	58.0864	2	3	2	3	3	3	3	3	22.0073	19.0582	292.158	66.7768
Q9UKT4	F-box only protein 5 OS=Homo sapiens GN=FBXO5 PE=1 SV=1	FBXO5	0	8.12272	10.2908	3	3	3	447	50.114	8.92	0	12.1207	30.2	35.6	31.9	48	562.1	529.5	91.5	135.9	49.6604	35.6	36.8077	51.0727	586.715	529.5	100.305	159.109	25.6516	18.3888	19.0126	26.381	303.061	273.507	51.8113	82.1861	3	3	3	3	3	3	3	3	22.0202	22.6968	288.284	66.9987
P51955	Serine/threonine-protein kinase Nek2 OS=Homo sapiens GN=NEK2 PE=1 SV=1	NEK2	0.00271555	2.44551	2.02247	1	1	1	445	51.731	8.9	0	3.94329	6.9	10.3	21.9	16.8	85	89.4	20.8	21.8	11.3463	10.3	25.2692	17.8754	88.7222	89.4	22.8015	25.523	31.167	28.293	69.412	49.102	243.711	245.573	62.6334	70.1091	1	1	1	1	1	1	1	1	29.73	59.257	244.642	66.3713
Q9BXS6	Nucleolar and spindle-associated protein 1 OS=Homo sapiens GN=NUSAP1 PE=1 SV=1	NUSAP1	0	51.2775	35.8277	14	25	14	441	49.422	9.91	0	96.8536	170.7	226.6	196.5	261.7	3369.4	2585.3	814.3	671.5	280.697	226.6	226.731	278.452	3516.95	2585.3	892.657	786.179	25.5365	20.6151	20.627	25.3324	319.957	235.199	81.21	71.5232	15	16	14	15	16	16	16	16	23.0758	22.9797	277.578	76.3666
Q9H0H5	Rac GTPase-activating protein 1 OS=Homo sapiens GN=RACGAP1 PE=1 SV=1	RACGAP1	0	30.5068	16.7722	7	10	7	632	70.982	8.88	0	42.5706	50.6	85.2	65.3	101.5	1673.8	1241.6	416.4	344	83.2059	85.2	75.3462	107.997	1747.1	1241.6	456.469	402.749	15.85	16.2299	14.3528	20.5726	332.807	236.514	86.9534	76.7202	6	8	7	8	9	9	9	9	16.0399	17.4627	284.661	81.8368
O14965	Aurora kinase A OS=Homo sapiens GN=AURKA PE=1 SV=2	AURKA	0	81.4334	52.3573	15	24	14	403	45.781	9.39	1	95.5255	387.7	509.8	447.7	576.4	5066.4	4221.1	1256.7	1374.2	637.528	509.8	516.577	613.298	5288.26	4221.1	1377.63	1608.89	34.5238	27.607	27.974	33.2116	286.373	228.583	74.6021	87.1254	19	19	19	19	19	19	19	19	31.0654	30.5928	257.478	80.8637
O95235	Kinesin-like protein KIF20A OS=Homo sapiens GN=KIF20A PE=1 SV=1	KIF20A	0	80.2322	23.5955	16	18	16	890	100.215	6.92	0	80.7214	363.1	281.3	623.3	414.9	4982.7	1929.4	1334.1	672.1	597.076	281.3	719.192	441.459	5200.9	1929.4	1462.48	786.882	41.8315	19.7081	50.3871	30.9289	364.378	135.175	102.462	55.1294	15	15	16	15	16	16	16	16	30.7698	40.658	249.777	78.7957
Q16763	Ubiquitin-conjugating enzyme E2 S OS=Homo sapiens GN=UBE2S PE=1 SV=2	UBE2S	0	44.2833	64.4144	8	9	8	222	23.831	8.38	0	43.2899	76.1	72.7	315.2	209.8	1883.3	1423.6	601.7	369.7	125.138	72.7	363.692	223.23	1965.77	1423.6	659.599	432.838	19.0086	11.0432	55.2454	33.909	298.604	216.247	100.194	65.7487	8	8	9	9	9	9	9	9	15.0259	44.5772	257.425	82.9715
P09001	39S ribosomal protein L3, mitochondrial OS=Homo sapiens GN=MRPL3 PE=1 SV=1	MRPL3	0.013658	1.53536	4.02299	1	1	1	348	38.608	9.48	0	3.20133	15.4	11.5	17.9	15.8	122.4	75.4	36.2	22.9	25.3235	11.5	20.6538	16.8114	127.76	75.4	39.6834	26.8109	58.9017	26.7486	48.0402	39.1028	297.165	175.378	92.3022	62.3612	1	1	1	1	1	1	1	1	42.8251	43.5715	236.272	77.3317
Q9GZS1	DNA-directed RNA polymerase I subunit RPA49 OS=Homo sapiens GN=POLR1E PE=1 SV=2	POLR1E	0	6.97253	4.5738	2	2	2	481	53.928	8.56	0	5.82493	56.3	69.2	64.9	77.9	855.6	503.8	227.4	178.3	92.5789	69.2	74.8846	82.8867	893.067	503.8	249.282	208.75	34.0606	25.4593	27.5507	30.4948	328.568	185.353	91.7131	76.8011	2	2	2	2	2	2	2	2	29.76	29.0228	256.96	84.2571
P04183	Thymidine kinase, cytosolic OS=Homo sapiens GN=TK1 PE=1 SV=2	TK1	0	23.1276	28.6325	7	8	7	234	25.452	8.51	0	32.2007	106.8	148.2	115.4	197.2	2652.2	1726.8	715.1	593.4	175.62	148.2	133.154	209.824	2768.34	1726.8	783.912	694.741	21.1572	17.8538	16.0412	25.2777	333.505	208.03	94.4387	83.6963	7	7	4	6	7	7	7	7	19.5055	20.6594	270.768	89.0675
P30260	Cell division cycle protein 27 homolog OS=Homo sapiens GN=CDC27 PE=1 SV=2	CDC27	0	2.8419	2.18447	2	2	2	824	91.809	7.02	0	6.72355	13.5	16.3	7.2	22.8	357.4	277.4	99.4	94.8	22.1992	16.3	8.30769	24.2595	373.051	277.4	108.965	110.99	18.8634	13.8506	7.05932	20.6141	316.994	235.716	92.5911	94.3119	2	2	1	2	2	2	2	2	16.357	13.8367	276.355	93.4515
Q9UIG0	Tyrosine-protein kinase BAZ1B OS=Homo sapiens GN=BAZ1B PE=1 SV=2	BAZ1B	0.0393922	1.15658	0.674309	1	1	1	1483	170.796	8.48	0	3.0419	3.6	1.6	2.2	7.1	68.2	33.2	16	15.4	5.91979	1.6	2.53846	7.5545	71.1865	33.2	17.5396	18.03	30.0556	8.12343	12.8881	38.3553	361.424	168.561	89.0512	91.541	1	1	1	1	1	1	1	1	19.0895	25.6217	264.993	90.2961
O60293	Zinc finger C3H1 domain-containing protein OS=Homo sapiens GN=ZFC3H1 PE=1 SV=3	ZFC3H1	0	25.4142	5.48014	8	11	8	1989	226.214	8.13	0	36.6385	58.7	62.4	84.7	94.7	1203.1	653.2	371.1	228.9	96.5254	62.4	97.7308	100.762	1255.78	653.2	406.81	267.992	26.2547	16.9726	26.5825	27.407	341.57	177.669	110.651	72.8931	9	8	9	8	9	9	9	9	21.6137	26.9948	259.619	91.7721
Q12815	Tastin OS=Homo sapiens GN=TROAP PE=1 SV=3	TROAP	0.0358566	1.19695	2.69923	1	1	1	778	83.804	7.36	0	3.75144	6.5	1.5	1.6	1.5	20.2	9.3	3.2	6.3	10.6885	1.5	1.84615	1.59602	21.0846	9.3	3.50792	7.37592	150.28	21.09	25.9569	22.44	296.449	130.758	49.3213	103.705	1	1	1	1	1	1	1	1	85.685	24.1984	213.603	76.5133
Q6UVJ0	Spindle assembly abnormal protein 6 homolog OS=Homo sapiens GN=SASS6 PE=1 SV=1	SASS6	0	5.71332	2.58752	1	1	1	657	74.351	7.55	0	6.13019		7.5		3.1	175.7	60.6	59.9	25.3	0	7.5	0	3.29844	183.394	60.6	65.664	29.6208	0	17.1391	0	7.53764	419.094	138.484	150.056	67.6897		1		1	1	1	1	1	8.56954	3.76882	278.789	108.873
Q8WYP5	Protein ELYS OS=Homo sapiens GN=AHCTF1 PE=1 SV=3	AHCTF1	0	9.05687	2.42718	3	4	3	2266	252.342	6.6	0	17.9944	17.7	29	30.3	31.5	212.2	122.8	67.5	51.9	29.1056	29	34.9615	33.5164	221.492	122.8	73.9953	60.7635	38.4464	38.3069	46.1817	44.2728	292.576	162.21	97.7424	80.2642	2	1	1	1	4	4	4	3	38.3767	45.2272	227.393	89.0033
Q96GD4	Aurora kinase B OS=Homo sapiens GN=AURKB PE=1 SV=3	AURKB	0	6.97488	8.72093	3	3	2	344	39.286	9.29	0	9.41928	48.9	67.3	53.4	65.2	279.9	293.3	90.6	117.7	80.4104	67.3	61.6154	69.3737	292.157	293.3	99.3181	137.801	58.4126	48.8888	44.7593	50.3952	212.232	213.062	72.1477	100.103	2	2	2	2	2	2	2	2	53.6507	47.5772	212.647	86.1252
Q5T2T1	MAGUK p55 subfamily member 7 OS=Homo sapiens GN=MPP7 PE=1 SV=1	MPP7	0	3.10436	1.73611	1	1	1	576	65.483	7.14	0	3.04283	13	12.3	11.3	14.1	169.3	118	63	49.1	21.377	12.3	13.0385	15.0026	176.714	118	69.0623	57.4853	35.4086	20.3735	21.5967	24.8501	292.706	195.453	114.394	95.2179	1	1	1	1	1	1	1	1	27.891	23.2234	244.08	104.806
Q92665	28S ribosomal protein S31, mitochondrial OS=Homo sapiens GN=MRPS31 PE=1 SV=3	MRPS31	0	11.3095	6.58228	2	4	2	395	45.29	9.29	0	13.4632	45.8	42.8	40	53.6	294.3	182.1	102.6	84.1	75.3128	42.8	46.1538	57.0311	307.188	182.1	112.473	98.4627	65.3813	37.156	40.0675	49.5104	266.679	158.086	97.641	85.4784	3	3	3	3	3	3	3	3	51.2686	44.789	212.383	91.5597
Q5TB30	DEP domain-containing protein 1A OS=Homo sapiens GN=DEPDC1 PE=1 SV=2	DEPDC1	0	7.45273	5.17879	3	3	3	811	92.901	8.68	0	10.256	41.8	51.9	45.9	51.8	247.2	178.8	85.9	81.9	68.7353	51.9	52.9615	55.1159	258.025	178.8	94.1658	95.887	64.2693	48.5279	49.5204	51.5348	241.26	167.183	88.0476	89.6569	3	3	3	3	3	3	3	3	56.3986	50.5276	204.222	88.8522
Q7RTR2	NLR family CARD domain-containing protein 3 OS=Homo sapiens GN=NLRC3 PE=1 SV=2	NLRC3	0.063922	0.999132	0.657277	1	1	1	1065	114.586	8.29	0	2.3802	22.5	28.2	26.2	26.4	167.9	101.7	48	61.6	36.9987	28.2	30.2308	28.09	175.252	101.7	52.6189	72.1201	56.3563	42.9542	46.0474	42.7866	266.944	154.909	80.1489	109.853	1	1	1	1	1	1	1	1	49.6552	44.417	210.927	95.0011
Q8N5P1	Zinc finger CCCH domain-containing protein 8 OS=Homo sapiens GN=ZC3H8 PE=1 SV=2	ZC3H8	0	8.5167	11.3402	3	3	3	291	33.554	8.28	0	12.2604	31.9	53.5	51.9	49.9	671.4	466.5	248.7	216.6	52.4559	53.5	59.8846	53.0943	700.801	466.5	272.632	253.591	21.9428	22.3796	25.0503	22.2099	293.152	195.141	114.044	106.08	3	3	3	3	3	3	3	3	22.1612	23.6301	244.147	110.062
Q9NX20	39S ribosomal protein L16, mitochondrial OS=Homo sapiens GN=MRPL16 PE=1 SV=1	MRPL16	0.00769724	2.0473	4.38247	1	1	1	251	28.431	10.13	0	3.26089	36	37.9	46	32.5	163.7	105.2	64.7	51.1	59.1979	37.9	53.0769	34.5804	170.869	105.2	70.9258	59.8269	80.0544	51.2529	71.7769	46.7638	231.069	142.264	95.9144	80.905	1	1	1	1	1	1	1	1	65.6536	59.2704	186.666	88.4097
Q92576	PHD finger protein 3 OS=Homo sapiens GN=PHF3 PE=1 SV=3	PHF3	0	7.4191	2.74644	4	4	4	2039	229.339	6.96	0	12.9542	16	33.5	30.5	29.3	611.3	354.7	231.5	194.6	26.3102	33.5	35.1923	31.1756	638.069	354.7	253.776	227.834	13.1505	16.7442	17.59	15.5824	318.923	177.288	126.844	113.877	4	4	4	4	4	4	4	4	14.9473	16.5862	248.106	120.361
Q53SF7	Cordon-bleu protein-like 1 OS=Homo sapiens GN=COBLL1 PE=1 SV=2	COBLL1	0	4.03597	3.40532	3	3	3	1204	131.705	6.67	0	9.41098	71.8	74.3	66.4	70.5	406.5	243.9	161.4	126.4	118.067	74.3	76.6154	75.013	424.301	243.9	176.931	147.987	70.6398	44.454	45.8393	44.8805	253.861	145.926	105.858	88.541	3	3	3	3	3	3	3	3	57.5469	45.3599	199.894	97.1997
O60566	Mitotic checkpoint serine/threonine-protein kinase BUB1 beta OS=Homo sapiens GN=BUB1B PE=1 SV=3	BUB1B	0	4.44083	2.47619	2	2	2	1050	119.47	5.27	0	9.27932	12.9	11.4	16.9	11.2	127.1	71.2	56	32.3	21.2126	11.4	19.5	11.917	132.666	71.2	61.3887	37.8162	46.2273	24.8434	42.4952	25.9699	289.111	155.162	133.781	82.4107	2	1	1	1	2	2	2	2	35.5353	34.2326	222.136	108.096
Q9H967	WD repeat-containing protein 76 OS=Homo sapiens GN=WDR76 PE=1 SV=2	WDR76	0	4.73945	2.8754	1	1	1	626	69.725	9.25	0	4.44097	2.8	2.9	2.1	6.6	17.8	14.9	8.6	6.1	4.60428	2.9	2.42308	7.02249	18.5795	14.9	9.42755	7.14176	54.9776	34.6276	28.9329	83.8524	221.849	177.914	112.57	85.2765	1	1	1	1	1	1	1	1	44.8026	56.3926	199.882	98.9233
Q8TC59	Piwi-like protein 2 OS=Homo sapiens GN=PIWIL2 PE=1 SV=1	PIWIL2	0.0974466	0.810791	0.924974	1	1	1	973	109.778	8.98	0	2.50564	1.8	17.2	8.3	3.9	11.1	10.6	2.5		2.95989	17.2	9.57692	4.14965	11.5861	10.6	2.74057	0	40.2617	233.961	130.269	56.4453	157.599	144.186	37.2783	0	1	1	1	1	1	1	1		137.112	93.3573	150.892	18.6391
Q9UQ49	Sialidase-3 OS=Homo sapiens GN=NEU3 PE=1 SV=1	NEU3	0.0822718	0.883392	2.33645	1	1	1	428	48.221	7.17	0	2.53298		8.4	8.2		10.1	7.7	2.1	1.5	0	8.4	9.46154	0	10.5423	7.7	2.30208	1.75617	0	167.322	188.467	0	209.995	153.379	45.8557	34.9817		1	1		1	1	1	1	83.661	94.2336	181.687	40.4187
P0DOX7	Immunoglobulin kappa light chain OS=Homo sapiens PE=1 SV=1	Immunoglobulin	0	7.71287	9.34579	1	3	1	214	23.364	7.17	0	6.86793	6.1	8.4	68.8	7.6	17.4	108.4	13.7	11.5	10.0307	8.4	79.3846	8.08651	18.162	108.4	15.0183	13.464	30.7519	25.7524	243.375	24.7913	55.6803	332.329	46.0426	41.2774	1	1	1	1	1	1	1	1	28.2522	134.083	194.005	43.66
Q8WXE9	Stonin-2 OS=Homo sapiens GN=STON2 PE=1 SV=1	STON2	0.0705128	0.945004	1.32597	1	1	1	905	101.102	5.39	0	3.03155	11.6	102.2	115.5	31.8	78.9	64.2	30.4	22.3	19.0749	102.2	133.269	33.8356	82.3551	64.2	33.3253	26.1084	30.8674	165.383	215.66	54.7537	133.269	103.89	53.9278	42.2493	1	1	1	1	1	1	1	1	98.1251	135.207	118.58	48.0886
P12111	Collagen alpha-3(VI) chain OS=Homo sapiens GN=COL6A3 PE=1 SV=5	COL6A3	0.00917993	1.77963	0.535096	1	1	1	3177	343.457	6.68	0	3.06498	10.3	82.8	66.9	45.9	102.6	107.9	34.8	45.8	16.9372	82.8	77.1923	48.8382	107.093	107.9	38.1487	53.6218	25.444	124.387	115.963	73.3677	160.881	162.094	57.3092	80.5538	1	1	1	1	1	1	1	1	74.9156	94.6653	161.488	68.9315
P40424	Pre-B-cell leukemia transcription factor 1 OS=Homo sapiens GN=PBX1 PE=1 SV=1	PBX1	0	3.85855	6.74419	1	1	1	430	46.597	7.03	0	5.21232		3.5			11.5	11.5	6.8	8.2	0	3.5	0	0	12.0036	11.5	7.45434	9.6004	0	63.5521	0	0	217.958	208.814	135.354	174.322		1			1	1	1	1	31.7761	0	213.386	154.838
O95336	6-phosphogluconolactonase OS=Homo sapiens GN=PGLS PE=1 SV=2	PGLS	0	3.36744	6.20155	1	1	1	258	27.53	6.05	0	3.12941			2.5	3.1	11.3	11.2	8.9	6.8	0	0	2.88462	3.29844	11.7948	11.2	9.75642	7.96131	0	0	49.2091	56.2687	201.21	191.063	166.436	135.813			1	1	1	1	1	1	0	52.7389	196.136	151.125
Q9UKG1	DCC-interacting protein 13-alpha OS=Homo sapiens GN=APPL1 PE=1 SV=1	APPL1	0.013658	1.54272	1.83357	1	1	1	709	79.614	5.41	0	3.37527	1.3				6.4	6.2	7.2	3.2	2.1377	0	0	0	6.68026	6.2	7.89283	3.7465	64.1536	0	0	0	200.478	186.065	236.868	112.434	1				1	1	1	1	32.0768	0	193.272	174.651
Q9C0C2	182 kDa tankyrase-1-binding protein OS=Homo sapiens GN=TNKS1BP1 PE=1 SV=4	TNKS1BP1	0	4.84073	1.21457	1	1	1	1729	181.685	4.86	0	5.77639					15.5	19.7	14.4	14.8	0	0	0	0	16.1788	19.7	15.7857	17.3276	0	0	0	0	187.602	228.432	183.043	200.923					1	1	1	1	0	0	208.017	191.983
Q12802	A-kinase anchor protein 13 OS=Homo sapiens GN=AKAP13 PE=1 SV=2	AKAP13	0.00827498	1.95861	1.13758	1	1	1	2813	307.359	5.24	0	3.05212		1.4			13.6	7.3	15.4	3.8	0	1.4	0	0	14.1956	7.3	16.8819	4.44897	0	25.3242	0	0	256.78	132.048	305.372	80.4762		1			1	1	1	1	12.6621	0	194.414	192.924
Q12830	Nucleosome-remodeling factor subunit BPTF OS=Homo sapiens GN=BPTF PE=1 SV=3	BPTF	0.106625	0.787014	0.492449	1	1	1	3046	338.054	6.54	0	3.85172		1.5			8.4	11.2	3.9	13.7	0	1.5	0	0	8.76784	11.2	4.27528	16.0397	0	28.7199	0	0	167.875	214.442	81.8572	307.106		1			1	1	1	1	14.36	0	191.158	194.482
Q71RC2	La-related protein 4 OS=Homo sapiens GN=LARP4 PE=1 SV=3	LARP4	0	12.3036	5.1105	2	2	2	724	80.546	6.61	0	10.8805				1.5	8.5	9.6	7.3	9.8	0	0	0	1.59602	8.87222	9.6	8.00245	11.4737	0	0	0	32.2882	179.489	194.212	161.893	232.117				1	1	1	1	1	0	16.1441	186.851	197.005
Q86UU1	Pleckstrin homology-like domain family B member 1 OS=Homo sapiens GN=PHLDB1 PE=1 SV=1	PHLDB1	0	5.09361	1.96078	1	1	1	1377	151.068	8.63	0	6.18663					12.3	10.6	12.6	9.5	0	0	0	0	12.8386	10.6	13.8125	11.1224	0	0	0	0	212.325	175.303	228.43	183.942					1	1	1	1	0	0	193.814	206.186
Q8IVL1	Neuron navigator 2 OS=Homo sapiens GN=NAV2 PE=1 SV=3	NAV2	0	4.15989	0.643087	1	1	1	2488	268.003	9.03	0	3.90217		1.5			15.2	10.7	18.1	9.7	0	1.5	0	0	15.8656	10.7	19.8417	11.3566	0	20.2484	0	0	214.169	144.439	267.842	153.302		1			1	1	1	1	10.1242	0	179.304	210.572
Q8N9T8	Protein KRI1 homolog OS=Homo sapiens GN=KRI1 PE=1 SV=3	KRI1	0.0266512	1.27352	3.69844	1	1	1	703	82.548	5.14	0	3.57653		1.5			13.7	1.8	15.1	3	0	1.5	0	0	14.2999	1.8	16.553	3.51234	0	31.8596	0	0	303.726	38.2315	351.581	74.6011		1			1	1	1	1	15.9298	0	170.979	213.091
Q9Y4G6	Talin-2 OS=Homo sapiens GN=TLN2 PE=1 SV=4	TLN2	0	20.2276	3.46184	7	8	1	2542	271.443	5.57	0	33.9708	1.8				9.6	11.2	11.7	12.2	2.95989	0	0	0	10.0204	11.2	12.8258	14.2835	46.1675	0	0	0	156.295	174.694	200.054	222.79	1				1	1	1	1	23.0837	0	165.494	211.422
Q8IX21	SMC5-SMC6 complex localization factor protein 2 OS=Homo sapiens GN=SLF2 PE=1 SV=2	SLF2	0.0147667	1.49174	1.79028	1	2	1	1173	131.792	8.97	0	2.55904				2.4	10.3	8.3	14.3	7.9	0	0	0	2.55363	10.751	8.3	15.676	9.24917	0	0	0	43.9053	184.845	142.704	269.522	159.023				1	1	1	1	1	0	21.9526	163.775	214.273
P25815	Protein S100-P OS=Homo sapiens GN=S100P PE=1 SV=2	S100P	0	3.15752	17.8947	1	1	1	95	10.393	4.88	0	3.92025		2.6			17.2	2.4	21.5	2.7	0	2.6	0	0	17.9532	2.4	23.5689	3.16111	0	41.8653	0	0	289.083	38.6449	379.507	50.9003		1			1	1	1	1	20.9326	0	163.864	215.203
P51114	Fragile X mental retardation syndrome-related protein 1 OS=Homo sapiens GN=FXR1 PE=1 SV=3	FXR1	0	13.7381	4.02576	1	2	1	621	69.678	6.15	0	17.2189					6.1	22.6	7.9	26.1	0	0	0	0	6.36712	22.6	8.66019	30.5574	0	0	0	0	74.7044	265.162	101.609	358.525					1	2	2	2	0	0	169.933	230.067
O75391	Sperm-associated antigen 7 OS=Homo sapiens GN=SPAG7 PE=1 SV=2	SPAG7	0.00648088	2.1821	5.72687	1	1	1	227	26.018	7.91	0	4.05741			1.9	1.9	9.8	10.5	12.1	13.7	0	0	2.19231	2.02163	10.2291	10.5	13.2643	16.0397	0	0	32.3307	29.8136	150.853	154.847	195.614	236.543			1	1	1	1	1	1	0	31.0721	152.85	216.078
P33552	Cyclin-dependent kinases regulatory subunit 2 OS=Homo sapiens GN=CKS2 PE=1 SV=1	CKS2	0.0883281	0.845272	11.3924	1	1	1	79	9.854	8.46	0	2.56978	13.2	17.3	13.6	16	99.5	132.1	44.6	59.2	21.7059	17.3	15.6923	17.0242	103.857	132.1	48.8917	69.3102	40.7736	32.4973	29.4773	31.9793	195.091	248.144	91.8409	130.196	1	1	1	1	1	1	1	1	36.6354	30.7283	221.618	111.019
P37108	Signal recognition particle 14 kDa protein OS=Homo sapiens GN=SRP14 PE=1 SV=2	SRP14	0	15.5586	52.2059	6	7	6	136	14.561	10.04	0	22.0788	116.3	170.3	184.5	189.4	687.6	661.2	269.5	338.4	191.242	170.3	212.885	201.524	717.71	661.2	295.433	396.192	53.7482	47.8625	59.8308	56.638	201.711	185.829	83.0309	111.349	4	4	4	4	4	4	4	4	50.8054	58.2344	193.77	97.19
Q8TEW0	Partitioning defective 3 homolog OS=Homo sapiens GN=PARD3 PE=1 SV=2	PARD3	0	3.17053	1.32743	2	2	2	1356	151.33	7.68	0	6.27432	6.8	2.7	5.1	10.3	108.4	83.6	45.7	42.6	11.1818	2.7	5.88462	10.9593	113.147	83.6	50.0975	49.8753	27.3189	6.59652	14.377	26.7754	276.435	204.248	122.396	121.853	1	1	1	1	1	1	1	1	16.9577	20.5762	240.342	122.125
Q8NC60	Nitric oxide-associated protein 1 OS=Homo sapiens GN=NOA1 PE=1 SV=2	NOA1	0	5.72417	3.4384	2	2	2	698	78.409	8.66	0	8.89764	16	17.3	19.8	20.1	49.2	49.9	21.6	24.6	26.3102	17.3	22.8462	21.3867	51.3545	49.9	23.6785	28.8012	87.128	57.2902	75.6567	70.8235	170.064	165.247	78.413	95.3772	1	1	1	1	1	1	1	1	72.2091	73.2401	167.656	86.8951
O15091	Mitochondrial ribonuclease P protein 3 OS=Homo sapiens GN=KIAA0391 PE=1 SV=2	KIAA0391	0.00648088	2.15565	1.88679	1	1	1	583	67.272	8.78	0	2.67785	29.2	29.3	43.3	32.3	187.4	61.9	90.4	29.9	48.016	29.3	49.9615	34.3676	195.606	61.9	99.0989	35.0063	69.4304	42.3673	72.2435	49.695	282.844	89.5064	143.295	50.6186	1	1	1	1	1	1	1	1	55.8988	60.9693	186.175	96.9569
Q03468	DNA excision repair protein ERCC-6 OS=Homo sapiens GN=ERCC6 PE=1 SV=1	ERCC6	0	7.22006	2.34427	3	3	3	1493	168.311	8.09	0	11.9301	27.2	30	47	33.3	381.1	259.9	177.6	132.1	44.7273	30	54.2308	35.4317	397.789	259.9	194.69	154.66	30.5455	20.4878	37.0357	24.1972	271.661	177.493	132.959	105.622	2	2	2	2	2	2	2	2	25.5166	30.6164	224.577	119.29
Q8WUY9	DEP domain-containing protein 1B OS=Homo sapiens GN=DEPDC1B PE=1 SV=2	DEPDC1B	0.0125298	1.61101	2.6465	1	1	1	529	61.731	8.85	0	4.01054	1.7	2.9	3.7	2.4	27.8	28.2	16.3	10.7	2.79545	2.9	4.26923	2.55363	29.0174	28.2	17.8685	12.5274	22.3343	23.1695	34.109	20.4022	231.834	225.304	142.76	100.087	1	1	1	1	1	1	1	1	22.7519	27.2556	228.569	121.424
Q5JSZ5	Protein PRRC2B OS=Homo sapiens GN=PRRC2B PE=1 SV=2	PRRC2B	0	47.9993	8.74832	12	14	11	2229	242.817	8.34	0	57.4904	142.9	148.7	145.2	142.6	1764.6	935.8	816.1	504.7	234.983	148.7	167.538	151.728	1841.87	935.8	894.63	590.893	37.8535	23.9542	26.9889	24.442	296.709	150.749	144.117	95.1874	11	11	12	11	12	12	12	12	30.9039	25.7155	223.729	119.652
Q99459	Cell division cycle 5-like protein OS=Homo sapiens GN=CDC5L PE=1 SV=2	CDC5L	0	33.3669	18.8279	10	11	10	802	92.194	8.18	0	45.2376	193.2	244.6	298.5	323.2	1728.5	1662.8	846.1	809	317.695	244.6	344.423	343.889	1804.19	1662.8	927.517	947.162	38.5536	29.6832	41.7972	41.7324	218.946	201.788	112.558	114.942	10	10	10	10	10	10	10	10	34.1184	41.7648	210.367	113.75
Q96T37	Putative RNA-binding protein 15 OS=Homo sapiens GN=RBM15 PE=1 SV=2	RBM15	0	3.28874	1.74002	2	2	2	977	107.124	10.08	0	5.3948	50.5	52.4	52.8	55.8	281.8	300	127.5	162.7	83.0414	52.4	60.9231	59.372	294.14	300	139.769	190.486	56.293	35.5215	41.2992	40.2477	199.395	203.367	94.748	129.129	2	2	2	2	2	2	2	2	45.9072	40.7734	201.381	111.938
O43395	U4/U6 small nuclear ribonucleoprotein Prp3 OS=Homo sapiens GN=PRPF3 PE=1 SV=2	PRPF3	0	10.4166	7.17423	4	5	4	683	77.481	9.5	0	18.8855	49.5	174.2	106.2	102.6	855.7	598.2	410.1	324.3	81.3971	174.2	122.538	109.168	893.172	598.2	449.562	379.684	23.1907	49.631	34.9122	31.1028	254.472	170.432	128.084	108.175	5	5	5	5	5	5	5	5	36.4109	33.0075	212.452	118.13
Q15014	Mortality factor 4-like protein 2 OS=Homo sapiens GN=MORF4L2 PE=1 SV=1	MORF4L2	0	27.5621	41.3194	9	13	9	288	32.288	9.72	0	47.5748	265.2	273.1	343	396	1153.3	1020.4	575.4	524.9	436.091	273.1	395.769	421.349	1203.8	1020.4	630.769	614.543	69.8329	43.7325	63.376	67.4723	192.77	163.4	101.007	98.409	9	9	9	9	9	9	9	9	56.7827	65.4241	178.085	99.7082
P27816	Microtubule-associated protein 4 OS=Homo sapiens GN=MAP4 PE=1 SV=3	MAP4	0	124.232	38.3681	32	46	32	1152	120.93	5.43	0	180.603	306.7	604.6	358.5	641.7	10865.8	7591.4	5138.1	4303.3	504.333	604.6	413.654	682.778	11341.6	7591.4	5632.52	5038.22	12.684	15.2057	10.4034	17.1719	285.242	190.924	141.658	126.711	30	33	25	32	36	36	36	35	13.9448	13.7876	238.083	134.185
Q6PK04	Coiled-coil domain-containing protein 137 OS=Homo sapiens GN=CCDC137 PE=1 SV=1	CCDC137	0	5.83999	8.99654	2	2	2	289	33.211	10.93	0	7.57423	128.1	136.3	209.1	131.1	537.8	355.2	259.1	198.9	210.646	136.3	241.269	139.492	561.351	355.2	284.032	232.868	77.9751	50.4544	89.3111	51.6361	207.796	131.485	105.141	86.2013	2	2	2	2	2	2	2	2	64.2148	70.4736	169.641	95.671
Q9BTC0	Death-inducer obliterator 1 OS=Homo sapiens GN=DIDO1 PE=1 SV=5	DIDO1	0	96.0834	17.8125	23	31	23	2240	243.723	7.88	0	117.816	555.8	606.6	891.1	678	3304.7	2186.3	1493.8	1321.9	913.949	606.6	1028.19	721.401	3449.42	2186.3	1637.54	1547.66	60.4711	40.1355	68.0299	47.7312	228.229	144.656	108.347	102.4	24	24	24	24	24	24	24	24	50.3033	57.8806	186.442	105.374
Q9Y2K7	Lysine-specific demethylase 2A OS=Homo sapiens GN=KDM2A PE=1 SV=3	KDM2A	0	2.96658	1.0327	1	1	1	1162	132.708	7.58	0	3.52573	22.5	16.6	22.3	18	73.2	62.8	37.3	32.4	36.9987	16.6	25.7308	19.1522	76.4055	62.8	40.8892	37.9333	93.5167	41.9576	65.0363	48.4086	193.12	158.731	103.35	95.879	1	1	1	1	1	1	1	1	67.7371	56.7225	175.926	99.6147
Q14241	Elongin-A OS=Homo sapiens GN=ELOA PE=1 SV=2	ELOA	0	17.4881	8.39599	5	6	5	798	89.853	9.57	0	20.812	82	134.8	130.8	141.7	1258.2	874.5	570.7	524.5	134.84	134.8	150.923	150.771	1313.3	874.5	625.616	614.075	26.9759	26.9679	30.1935	30.163	262.737	174.952	125.16	122.851	6	6	6	6	6	6	6	6	26.9719	30.1783	218.844	124.006
O43660	Pleiotropic regulator 1 OS=Homo sapiens GN=PLRG1 PE=1 SV=1	PLRG1	0.0685592	0.96138	2.72374	1	1	1	514	57.158	9.17	0	3.4545	2.9	2.8	2.2	2.7	20.3	19.9	12.3	8.5	4.76872	2.8	2.53846	2.87284	21.189	19.9	13.4836	9.95164	49.2228	28.9017	26.2021	29.6535	218.713	205.408	139.178	102.721	1	1	1	1	1	1	1	1	39.0622	27.9278	212.061	120.949
P53350	Serine/threonine-protein kinase PLK1 OS=Homo sapiens GN=PLK1 PE=1 SV=1	PLK1	0	6.81535	5.14096	3	3	3	603	68.212	8.91	0	9.99127	37.2	47.8	51.7	48.1	278.1	211.8	134.1	119.4	61.1711	47.8	59.6538	51.1791	290.278	211.8	147.004	139.791	48.5159	37.911	47.3125	40.591	230.225	167.982	116.591	110.871	3	3	3	3	3	3	3	3	43.2135	43.9518	199.104	113.731
Q5VYS8	Terminal uridylyltransferase 7 OS=Homo sapiens GN=ZCCHC6 PE=1 SV=1	ZCCHC6	0	18.0412	3.81271	4	4	4	1495	171.122	6.83	0	20.6992	25.1	29.9	34	45.5	388.1	368.7	210.3	184	41.2741	29.9	39.2308	48.4126	405.095	368.7	230.536	215.424	23.9518	17.3513	22.766	28.0943	235.081	213.96	133.783	125.013	3	3	3	4	4	4	4	4	20.6515	25.4302	224.521	129.398
P35251	Replication factor C subunit 1 OS=Homo sapiens GN=RFC1 PE=1 SV=4	RFC1	0	15.1336	6.62021	6	6	6	1148	128.175	9.36	0	22.7308	58.4	77.9	86.8	92.6	744.3	389.5	361.3	236.6	96.0321	77.9	100.154	98.5277	776.893	389.5	396.067	277.007	34.7301	28.1726	36.2207	35.6326	280.964	140.863	143.238	100.18	5	5	5	5	5	5	5	5	31.4513	35.9266	210.913	121.709
O43670	BUB3-interacting and GLEBS motif-containing protein ZNF207 OS=Homo sapiens GN=ZNF207 PE=1 SV=1	ZNF207	0	6.28874	5.43933	2	2	2	478	50.717	9.1	0	8.61855	23.7	56.6	55.4	65.1	295.2	397.5	167.6	194.9	38.9719	56.6	63.9231	69.2673	308.127	397.5	183.728	228.185	23.1579	33.6329	37.9844	41.16	183.095	236.203	109.175	135.592	2	2	2	2	2	2	2	2	28.3954	39.5722	209.649	122.383
Q16666	Gamma-interferon-inducible protein 16 OS=Homo sapiens GN=IFI16 PE=1 SV=3	IFI16	0	11.4354	4.33121	3	5	3	785	88.199	9.28	0	18.7705	24.7	61.5	51.7	61.5	569.1	544.3	281	308.4	40.6163	61.5	59.6538	65.4369	594.021	544.3	308.04	361.069	15.97	24.1812	23.4553	25.7292	233.564	214.014	121.118	141.969	4	4	4	4	4	4	4	4	20.0756	24.5922	223.789	131.544
Q99661	Kinesin-like protein KIF2C OS=Homo sapiens GN=KIF2C PE=1 SV=2	KIF2C	0	42.0269	19.0345	11	16	11	725	81.261	7.83	0	50.616	154.9	200.9	197.8	205.5	2363.5	1541.3	1095.8	991.6	254.715	200.9	228.231	218.655	2467	1541.3	1201.24	1160.95	28.0177	22.0982	25.1045	24.0512	271.36	169.537	132.132	127.699	13	13	13	13	13	13	13	13	25.0579	24.5778	220.448	129.916
Q9H0S4	Probable ATP-dependent RNA helicase DDX47 OS=Homo sapiens GN=DDX47 PE=1 SV=1	DDX47	0	15.8936	15.3846	6	6	6	455	50.615	9.1	0	20.6671	245.3	312.7	308.6	346.3	1301.1	1236.8	675.7	683.3	403.368	312.7	356.077	368.468	1358.08	1236.8	740.72	799.995	57.8699	44.8621	51.0852	52.8629	194.839	177.44	106.269	114.773	6	6	6	6	6	6	6	6	51.366	51.9741	186.139	110.521
Q8NC51	Plasminogen activator inhibitor 1 RNA-binding protein OS=Homo sapiens GN=SERBP1 PE=1 SV=2	SERBP1	0	67.9727	36.2745	12	36	12	408	44.938	8.65	0	126.604	180.9	430.3	297.3	446.3	5006.1	5166.3	2437.3	2994.2	297.469	430.3	343.038	474.869	5225.32	5166.3	2671.83	3505.55	13.1372	19.0034	15.1496	20.9717	230.766	228.16	117.996	154.816	16	14	11	16	16	16	16	16	16.0703	18.0607	229.463	136.406
Q9UBU8	Mortality factor 4-like protein 1 OS=Homo sapiens GN=MORF4L1 PE=1 SV=2	MORF4L1	0	4.27383	5.8011	2	2	2	362	41.448	9.28	0	7.80901		2.1	2.2	1.3	7.8	6.1	4	3.6	0	2.1	2.53846	1.38322	8.14157	6.1	4.38491	4.21481	0	58.2061	70.359	38.3389	225.661	169.075	121.537	116.823		1	1	1	1	1	1	1	29.103	54.349	197.368	119.18
Q4KMP7	TBC1 domain family member 10B OS=Homo sapiens GN=TBC1D10B PE=1 SV=3	TBC1D10B	0	6.60345	7.05446	3	3	3	808	87.145	9.19	0	11.6392	55.8	76.9	76.5	70.4	260.8	254.4	148.3	136	91.7567	76.9	88.2692	74.9066	272.221	254.4	162.57	159.226	62.1948	52.1246	59.8309	50.7734	184.517	172.438	110.194	107.927	3	3	3	3	3	3	3	3	57.1597	55.3021	178.478	109.061
O14974	Protein phosphatase 1 regulatory subunit 12A OS=Homo sapiens GN=PPP1R12A PE=1 SV=1	PPP1R12A	0	5.45835	5.04854	3	3	3	1030	115.211	5.4	0	9.3947	17.6	45.1	14.8	52.8	392.1	447.9	250.1	229	28.9412	45.1	17.0769	56.1799	409.27	447.9	274.166	268.109	14.9688	23.3264	8.83245	29.0571	211.681	231.661	141.803	138.67	2	2	2	2	2	2	2	2	19.1476	18.9448	221.671	140.237
P49458	Signal recognition particle 9 kDa protein OS=Homo sapiens GN=SRP9 PE=1 SV=2	SRP9	0	5.80373	23.2558	2	2	2	86	10.105	7.97	0	7.93184	30.7	54	54.6	56.8	129.5	156.3	76.3	86.7	50.4826	54	63	60.436	135.171	156.3	83.6421	101.507	57.3228	61.3168	71.5362	68.6248	153.486	177.478	94.9752	115.26	2	2	2	2	2	2	2	2	59.3198	70.0805	165.482	105.118
P09651	Heterogeneous nuclear ribonucleoprotein A1 OS=Homo sapiens GN=HNRNPA1 PE=1 SV=5	HNRNPA1	0	55.3539	33.871	10	21	8	372	38.723	9.13	0	93.3867	177.3	382.7	269.3	274.5	2190.7	1903.7	1146.2	1215.8	291.549	382.7	310.731	292.072	2286.63	1903.7	1256.49	1423.44	28.6278	37.578	30.5112	28.6791	224.529	186.928	123.378	139.77	10	10	10	10	10	10	10	10	33.1029	29.5952	205.728	131.574
Q9BQ75	Protein CMSS1 OS=Homo sapiens GN=CMSS1 PE=1 SV=2	CMSS1	0.0327022	1.22966	2.50896	1	1	1	279	31.864	9.19	0	2.72432	39.3	43.6	52.8	44.7	186.8	168.5	107.8	97.8	64.6243	43.6	60.9231	47.5614	194.98	168.5	118.173	114.502	63.6016	42.91	59.9589	46.8087	191.894	165.833	116.303	112.69	1	1	1	1	1	1	1	1	53.2558	53.3838	178.864	114.497
O75179	Ankyrin repeat domain-containing protein 17 OS=Homo sapiens GN=ANKRD17 PE=1 SV=3	ANKRD17	0	29.2391	4.37956	8	8	4	2603	274.088	6.52	4	34.3418	84.3	130	91.4	114.4	675.7	646	402.3	363.1	138.622	130	105.462	121.723	705.289	646	441.012	425.111	40.873	38.3309	31.0956	35.8904	207.957	190.475	130.034	125.345	8	8	8	8	8	8	8	8	39.6019	33.493	199.216	127.689
O75475	PC4 and SFRS1-interacting protein OS=Homo sapiens GN=PSIP1 PE=1 SV=1	PSIP1	0	35.1267	22.4528	8	13	8	530	60.067	9.13	0	52.6401	72.1	189.1	96.7	191.8	1795.6	2170.2	888.4	1386.4	118.56	189.1	111.577	204.078	1874.23	2170.2	973.888	1623.17	13.0558	20.8237	12.2868	22.473	206.39	238.982	107.244	178.744	8	9	8	8	9	9	9	9	16.9398	17.3799	222.686	142.994
Q2M2I8	AP2-associated protein kinase 1 OS=Homo sapiens GN=AAK1 PE=1 SV=3	AAK1	0	16.8118	3.01769	1	2	1	961	103.821	6.6	0	16.6191	1.7	3.6	3.6	1.9	13.9	15.8	6.8	10.3	2.79545	3.6	4.15385	2.02163	14.5087	15.8	7.45434	12.059	35.8432	46.159	53.2604	25.9212	186.03	202.587	95.5792	154.62	1	2	2	1	2	2	2	2	41.0011	39.5908	194.308	125.1
Q9UJX3	Anaphase-promoting complex subunit 7 OS=Homo sapiens GN=ANAPC7 PE=1 SV=4	ANAPC7	0	5.93582	5.50918	2	3	2	599	66.813	5.64	0	9.07979	6.6	13.8	22.2	29.1	106.2	106.2	78.3	46.8	10.8529	13.8	25.6154	30.9628	110.851	106.2	85.8345	54.7925	19.7817	25.1533	46.6892	56.436	202.048	193.571	156.451	99.8705	1	1	1	1	1	1	1	1	22.4675	51.5626	197.809	128.161
Q8WU90	Zinc finger CCCH domain-containing protein 15 OS=Homo sapiens GN=ZC3H15 PE=1 SV=1	ZC3H15	0	35.7264	28.4038	11	13	11	426	48.573	5.31	0	48.2886	150.4	305.5	217.8	308.1	3281.5	3201.4	1856.3	1978.4	247.316	305.5	251.308	327.823	3425.2	3201.4	2034.93	2316.27	16.3383	20.1821	16.602	21.6568	226.277	211.493	134.432	153.019	12	12	12	12	12	12	12	12	18.2602	19.1294	218.885	143.726
Q8WWY3	U4/U6 small nuclear ribonucleoprotein Prp31 OS=Homo sapiens GN=PRPF31 PE=1 SV=2	PRPF31	0	2.82116	4.80962	2	2	2	499	55.421	5.78	0	5.4934	37.9	52.4	65.6	46.7	308.3	223.6	177.1	141.5	62.3222	52.4	75.6923	49.6894	321.801	223.6	194.142	165.665	43.532	36.6014	52.8711	34.7081	224.778	156.185	135.608	115.717	2	2	2	2	2	2	2	2	40.0667	43.7896	190.481	125.663
Q29RF7	Sister chromatid cohesion protein PDS5 homolog A OS=Homo sapiens GN=PDS5A PE=1 SV=1	PDS5A	0	51.9981	13.3882	15	19	13	1337	150.734	7.91	2	74.5449	138.8	202.2	140.5	213.4	2783.9	2283.2	1617.2	1413	228.241	202.2	162.115	227.061	2905.81	2283.2	1772.82	1654.31	19.3511	17.1433	13.7448	19.2511	246.366	193.579	150.306	140.259	13	13	12	13	15	15	15	15	18.2472	16.4979	219.972	145.283
P42684	Abelson tyrosine-protein kinase 2 OS=Homo sapiens GN=ABL2 PE=1 SV=1	ABL2	0	5.31158	1.43824	1	1	1	1182	128.263	8.07	0	4.73534	8.4	16.4	13.9	13.8	132.8	94.9	77.6	60.5	13.8128	16.4	16.0385	14.6834	138.615	94.9	85.0672	70.8322	24.5371	29.1329	28.4907	26.0835	246.236	168.58	151.113	125.826	1	1	1	1	1	1	1	1	26.835	27.2871	207.408	138.47
O14602	Eukaryotic translation initiation factor 1A, Y-chromosomal OS=Homo sapiens GN=EIF1AY PE=1 SV=4	EIF1AY	0	6.52237	22.9167	3	4	3	144	16.432	5.24	0	13.4026	98.5	211.8	145	170.5	964.9	859	558.8	542.8	161.972	211.8	167.308	181.414	1007.15	859	612.571	635.5	33.773	44.1627	34.8856	37.827	210.003	179.111	127.728	132.509	3	3	3	3	3	3	3	3	38.9679	36.3563	194.557	130.119
Q13601	KRR1 small subunit processome component homolog OS=Homo sapiens GN=KRR1 PE=1 SV=4	KRR1	0.00334896	2.39179	3.67454	1	1	1	381	43.638	9.77	0	3.4629	13.9	22.1	23.2	17.5	152.6	130.7	88.4	86.1	22.857	22.1	26.7692	18.6202	159.282	130.7	96.9064	100.804	31.6338	30.5861	37.0483	25.7702	220.445	180.887	134.117	139.512	1	1	1	1	1	1	1	1	31.1099	31.4093	200.666	136.815
Q9UGN5	Poly [ADP-ribose] polymerase 2 OS=Homo sapiens GN=PARP2 PE=1 SV=2	PARP2	0.00648088	2.27393	1.37221	1	1	1	583	66.164	8.88	0	2.69419	1.5	6.1	2.7	5.8	18.2	18.5	9	13.5	2.46658	6.1	3.11538	6.17128	18.997	18.5	9.86604	15.8055	24.3547	60.2307	30.7609	60.9345	187.574	182.667	97.4161	156.062	1	1	1	1	1	1	1	1	42.2927	45.8477	185.12	126.739
Q9ULC4	Malignant T-cell-amplified sequence 1 OS=Homo sapiens GN=MCTS1 PE=1 SV=1	MCTS1	0	9.54425	20.9945	3	3	3	181	20.542	8.82	0	11.7119	54	95.9	104.2	104.3	331.2	323	186.8	218.1	88.7968	95.9	120.231	110.977	345.703	323	204.775	255.347	45.987	49.6656	62.2663	57.4737	179.036	167.278	106.051	132.242	3	3	3	3	3	3	3	3	47.8263	59.87	173.157	119.146
Q14244	Ensconsin OS=Homo sapiens GN=MAP7 PE=1 SV=1	MAP7	0	6.80189	6.00801	5	5	5	749	84.002	9.61	0	15.5096	400.5	308.3	451	359.8	1347.3	688.6	736	545.7	658.576	308.3	520.385	382.832	1406.3	688.6	806.823	638.895	97.3737	45.5837	76.9414	56.6036	207.928	101.813	119.293	94.4638	5	5	5	5	5	5	5	5	71.4787	66.7725	154.871	106.878
Q7Z6I8	UPF0461 protein C5orf24 OS=Homo sapiens GN=C5orf24 PE=1 SV=1	C5orf24	0	3.27191	9.04255	1	2	1	188	20.119	9.85	0	4.44933	35.7	28.6	45.6	35.7	215.5	122.3	135.7	80.9	58.7045	28.6	52.6154	37.9853	224.937	122.3	148.758	94.7162	61.1015	29.7678	54.7638	39.5363	234.121	127.294	154.832	98.5836	2	2	2	2	2	2	2	2	45.4347	47.15	180.708	126.708
P06493	Cyclin-dependent kinase 1 OS=Homo sapiens GN=CDK1 PE=1 SV=3	CDK1	0	30.6171	35.3535	9	9	7	297	34.074	8.4	2	37.1892	112.9	201.9	151.1	166.3	798.9	762.8	520.9	470.5	185.651	201.9	174.346	176.946	833.884	762.8	571.024	550.852	42.9573	46.7171	40.3415	40.943	192.95	176.502	132.128	127.46	9	9	8	9	9	9	9	9	44.8372	40.6422	184.726	129.794
Q9NWT1	p21-activated protein kinase-interacting protein 1 OS=Homo sapiens GN=PAK1IP1 PE=1 SV=2	PAK1IP1	0	7.58511	6.88776	2	2	2	392	43.936	8.91	0	8.04658	46.4	82.3	111.2	90.6	381.1	385.4	240.9	245.3	76.2995	82.3	128.308	96.3997	397.789	385.4	264.081	287.193	35.5342	38.3288	59.7555	44.8953	185.258	179.489	122.988	133.751	2	2	2	2	2	2	2	2	36.9315	52.3254	182.373	128.37
O75152	Zinc finger CCCH domain-containing protein 11A OS=Homo sapiens GN=ZC3H11A PE=1 SV=3	ZC3H11A	0	5.28861	1.60494	1	1	1	810	89.076	8.37	0	5.41508	2.5	3.5	2.6	1.5	58.2	48.1	36.4	32	4.11096	3.5	3	1.59602	60.7486	48.1	39.9026	37.465	16.5745	14.1113	12.0954	6.43481	244.925	193.929	160.879	151.051	1	1	1	1	1	1	1	1	15.3429	9.26509	219.427	155.965
Q14966	Zinc finger protein 638 OS=Homo sapiens GN=ZNF638 PE=1 SV=2	ZNF638	0.0209424	1.33743	0.859454	1	1	1	1978	220.488	6.38	0	3.07364	13.1	23.2	16.7	25	111	137.8	75.1	84.1	21.5414	23.2	19.2692	26.6003	115.861	137.8	82.3266	98.4627	32.8212	35.3483	29.3592	40.5291	176.529	209.957	125.435	150.021	1	1	1	1	1	1	1	1	34.0848	34.9442	193.243	137.728
Q9NQW6	Anillin OS=Homo sapiens GN=ANLN PE=1 SV=2	ANLN	0	114.278	35.6762	29	43	29	1124	124.122	8.07	0	154.88	255.7	507.5	305.1	421	5920.3	4484.3	3812.2	2969.1	420.469	507.5	352.038	447.95	6179.55	4484.3	4179.03	3476.17	16.7793	20.2524	14.0485	17.876	246.603	178.951	166.769	138.721	27	30	21	28	33	33	33	33	18.5159	15.9622	212.777	152.745
Q9H0G5	Nuclear speckle splicing regulatory protein 1 OS=Homo sapiens GN=NSRP1 PE=1 SV=1	NSRP1	0	9.65412	5.19713	2	2	2	558	66.35	8.84	0	8.08772	19.9	44.3	22.7	29.6	470.9	457.4	305.1	298.9	32.7233	44.3	26.1923	31.4948	491.521	457.4	334.459	349.946	14.8066	20.0448	11.8515	14.2508	222.403	206.964	151.336	158.344	2	2	2	2	2	2	2	2	17.4257	13.0511	214.684	154.84
P17844	Probable ATP-dependent RNA helicase DDX5 OS=Homo sapiens GN=DDX5 PE=1 SV=1	DDX5	0	120.292	48.5342	30	49	22	614	69.105	8.92	8	164.414	1447.2	1589.8	1779.6	1499	8357.4	6341.1	5446.8	4316.6	2379.75	1589.8	2053.38	1594.96	8723.38	6341.1	5970.93	5053.79	56.4808	37.7321	48.7348	37.8545	207.04	150.499	141.713	119.946	35	35	35	35	35	35	35	35	47.1065	43.2946	178.769	130.83
P26368	Splicing factor U2AF 65 kDa subunit OS=Homo sapiens GN=U2AF2 PE=1 SV=4	U2AF2	0	29.2843	23.3684	6	8	6	475	53.467	9.09	0	30.0666	50.5	138.9	99.4	186	720.1	1099.4	512.9	686.3	83.0414	138.9	114.692	197.907	751.634	1099.4	562.255	803.507	17.7092	29.6215	24.459	42.205	160.291	234.455	119.905	171.354	7	7	7	7	7	7	7	7	23.6653	33.332	197.373	145.629
Q96GG9	DCN1-like protein 1 OS=Homo sapiens GN=DCUN1D1 PE=1 SV=1	DCUN1D1	0	7.92508	11.1969	2	3	2	259	30.105	5.34	0	13.1028	12.1	15.7	13.2	21	54.6	53.5	33.3	38.6	19.8971	15.7	15.2308	22.3443	56.991	53.5	36.5043	45.1921	59.9852	47.332	45.9174	67.3631	171.815	161.291	110.052	136.244	2	2	2	2	2	2	2	2	53.6586	56.6402	166.553	123.148
Q99590	Protein SCAF11 OS=Homo sapiens GN=SCAF11 PE=1 SV=2	SCAF11	0	6.84216	2.25564	2	2	2	1463	164.551	8.41	0	10.1039	5.5	3.7	7.1	10	72.4	42	45.2	32.4	9.04412	3.7	8.19231	10.6401	75.5704	42	49.5494	37.9333	30.5764	12.509	27.6966	35.9723	255.489	141.994	167.517	128.245	2	1	1	2	2	2	2	2	21.5427	31.8345	198.742	147.881
Q9HAU5	Regulator of nonsense transcripts 2 OS=Homo sapiens GN=UPF2 PE=1 SV=1	UPF2	0	29.7254	4.95283	5	8	5	1272	147.717	5.69	0	32.6303	80.8	103.4	107	113.1	687.6	671	451.6	461.9	132.866	103.4	123.462	120.34	717.71	671	495.056	540.784	36.5945	28.4788	34.0042	33.1445	197.674	184.809	136.35	148.945	7	6	7	7	7	7	7	7	32.5366	33.5743	191.242	142.647
Q8IWS0	PHD finger protein 6 OS=Homo sapiens GN=PHF6 PE=1 SV=1	PHF6	0	9.37985	4.93151	1	10	1	365	41.264	8.68	0	15.9817	174.4	198.4	234.7	211.2	564.1	482.4	388.4	321.1	286.781	198.4	270.808	224.72	588.802	482.4	425.774	375.938	80.3977	55.6205	75.9197	62.9991	165.068	135.239	119.364	105.392	3	3	3	3	3	3	3	3	68.0091	69.4594	150.153	112.378
P09874	Poly [ADP-ribose] polymerase 1 OS=Homo sapiens GN=PARP1 PE=1 SV=4	PARP1	0	114.293	36.8836	34	43	34	1014	113.012	8.88	0	161.876	630.3	1064.6	864.7	1125.7	7233.1	8151.9	4866.4	5489.9	1036.46	1064.6	997.731	1197.76	7549.84	8151.9	5334.68	6427.47	26.1068	26.8158	25.1314	30.1699	190.17	205.335	134.373	161.899	35	36	36	35	36	36	36	36	26.4613	27.6506	197.752	148.136
P61353	60S ribosomal protein L27 OS=Homo sapiens GN=RPL27 PE=1 SV=2	RPL27	0	14.9291	38.2353	5	5	5	136	15.788	10.56	0	17.4879	203.2	264.1	321.4	300.3	774.6	643.5	503.3	462.3	334.139	264.1	370.846	319.523	808.52	643.5	551.731	541.252	69.7283	55.1125	77.3884	66.6783	168.722	134.286	115.135	112.949	5	5	5	5	5	5	5	5	62.4204	72.0333	151.504	114.042
O15446	DNA-directed RNA polymerase I subunit RPA34 OS=Homo sapiens GN=CD3EAP PE=1 SV=1	CD3EAP	0	8.2323	3.52941	1	2	1	510	54.951	8.51	0	11.7978	4.9	10.6	6.8	12.5	73.8	67.1	51.1	46.1	8.05749	10.6	7.84615	13.3002	77.0318	67.1	56.0172	53.973	21.9307	28.8508	21.3555	36.2001	209.663	182.631	152.466	146.902	2	2	2	2	2	2	2	2	25.3907	28.7778	196.147	149.684
Q9H5Q4	Dimethyladenosine transferase 2, mitochondrial OS=Homo sapiens GN=TFB2M PE=1 SV=1	TFB2M	0	6.70658	6.31313	2	2	2	396	45.32	9.19	0	7.78705	44.1	58.2	81.6	57.8	175.3	162.3	124	109.4	72.5174	58.2	94.1538	61.5	182.977	162.3	135.932	128.083	64.772	51.9838	84.0975	54.9314	163.433	144.965	121.414	114.403	2	2	2	2	2	2	2	2	58.3779	69.5145	154.199	117.908
Q8IVM0	Coiled-coil domain-containing protein 50 OS=Homo sapiens GN=CCDC50 PE=1 SV=1	CCDC50	0	11.8441	9.15033	2	4	2	306	35.8	6.65	0	16.8838	16.2	19.6	20.3	24.8	181.1	152.8	115.6	116.5	26.639	19.6	23.4231	26.3875	189.03	152.8	126.724	136.396	30.4012	22.368	26.731	30.1142	215.727	174.379	144.621	155.659	3	3	3	3	3	3	3	3	26.3846	28.4226	195.053	150.14
P48729	Casein kinase I isoform alpha OS=Homo sapiens GN=CSNK1A1 PE=1 SV=2	CSNK1A1	0	20.6852	16.9139	5	22	5	337	38.89	9.57	0	30.298	34.8	68.1	67.4	67	386.9	401	289	260.8	57.2246	68.1	77.7692	71.2889	403.843	401	316.809	305.34	26.9075	32.0212	36.5677	33.5206	189.89	188.553	148.966	143.573	3	3	4	4	4	4	4	4	29.4643	35.0442	189.222	146.27
O43290	U4/U6.U5 tri-snRNP-associated protein 1 OS=Homo sapiens GN=SART1 PE=1 SV=1	SART1	0	23.9917	6	4	6	4	800	90.2	6.13	0	32.5546	39.7	65	44.7	50.6	183.2	199.9	135.5	133.5	65.2821	65	51.5769	53.8391	191.222	199.9	148.539	156.299	56.0567	55.8144	44.2883	46.2308	164.2	171.651	127.548	134.212	2	3	1	1	4	4	4	4	55.9356	45.2595	167.925	130.88
P51991	Heterogeneous nuclear ribonucleoprotein A3 OS=Homo sapiens GN=HNRNPA3 PE=1 SV=2	HNRNPA3	0	21.5526	18.254	5	8	4	378	39.571	9.01	0	32.7491	42.5	94	63.2	60.2	468.1	529.3	330	374.8	69.8864	94	72.9231	64.0536	488.598	529.3	361.755	438.809	26.3806	35.483	27.5269	24.1789	184.435	199.799	136.555	165.641	4	4	4	4	4	4	4	4	30.9318	25.8529	192.117	151.098
Q32MZ4	Leucine-rich repeat flightless-interacting protein 1 OS=Homo sapiens GN=LRRFIP1 PE=1 SV=2	LRRFIP1	0.009656	1.75622	1.23762	1	1	1	808	89.199	4.65	0	3.35352	15.5	34.7	20.1	35	122.4	125.4	80.8	94.8	25.488	34.7	23.1923	37.2405	127.76	125.4	88.5751	110.99	35.5638	48.4175	32.3607	51.9623	178.266	174.973	123.59	154.866	1	1	1	1	1	1	1	1	41.9907	42.1615	176.619	139.228
Q9NVP1	ATP-dependent RNA helicase DDX18 OS=Homo sapiens GN=DDX18 PE=1 SV=2	DDX18	0	7.93936	5.97015	2	2	2	670	75.359	9.5	0	9.16343	33	44.6	43	43.1	101.1	110.3	67.5	82.4	54.2647	44.6	49.6154	45.859	105.527	110.3	73.9953	96.4723	74.7661	61.4501	68.3603	63.1847	145.396	151.972	101.951	132.92	2	2	2	2	2	2	2	2	68.1081	65.7725	148.684	117.436
Q9NZN3	EH domain-containing protein 3 OS=Homo sapiens GN=EHD3 PE=1 SV=2	EHD3	0	3.01963	2.05607	1	1	1	535	60.849	6.57	0	3.9564	2.8	7.6	6.9	9.3	32.1	34.8	20.8	26.9	4.60428	7.6	7.96154	9.89533	33.5057	34.8	22.8015	31.494	24.1279	39.8265	41.721	51.8547	175.581	182.363	119.487	165.039	1	1	1	1	1	1	1	1	31.9772	46.7879	178.972	142.263
Q9Y5J1	U3 small nucleolar RNA-associated protein 18 homolog OS=Homo sapiens GN=UTP18 PE=1 SV=3	UTP18	0	5.65196	6.11511	3	3	3	556	61.964	8.76	0	10.7629	25.9	34.9	34.3	35	112.3	110.9	77.2	83.5	42.5896	34.9	39.5769	37.2405	117.218	110.9	84.6287	97.7602	60.3237	49.4322	56.0566	52.7473	166.027	157.078	119.868	138.467	2	3	2	3	3	3	3	3	54.878	54.402	161.553	129.167
Q9UM54	Unconventional myosin-VI OS=Homo sapiens GN=MYO6 PE=1 SV=4	MYO6	0	6.72561	1.23648	1	1	1	1294	149.596	8.53	0	5.8305	8.4	8.3	20.3	12.5	53.6	67	42.2	44.8	13.8128	8.3	23.4231	13.3002	55.9472	67	46.2608	52.451	39.3956	23.6724	66.805	37.9334	159.567	191.091	131.94	149.595	1	1	1	1	1	1	1	1	31.534	52.3692	175.329	140.768
Q13112	Chromatin assembly factor 1 subunit B OS=Homo sapiens GN=CHAF1B PE=1 SV=1	CHAF1B	0.00648088	2.10969	2.14669	1	1	1	559	61.454	7.5	0	4.44165	7.6	6.8	8.3	10.3	52	46.1	38.1	33.4	12.4973	6.8	9.57692	10.9593	54.2771	46.1	41.7662	39.1041	45.2226	24.6064	34.6549	39.6573	196.406	166.817	151.135	141.501	1	1	1	1	1	1	1	1	34.9145	37.1561	181.611	146.318
P46013	Proliferation marker protein Ki-67 OS=Homo sapiens GN=MKI67 PE=1 SV=2	MKI67	0	59.0082	9.73587	15	17	15	3256	358.474	9.45	0	72.1905	120.8	224	132.5	169.5	2616.2	1351.8	1919.3	1013.5	198.642	224	152.885	180.35	2730.77	1351.8	2103.99	1186.59	19.5489	22.0445	15.0458	17.7488	268.743	133.035	207.059	116.775	15	16	12	14	16	16	16	16	20.7967	16.3973	200.889	161.917
Q6N069	N-alpha-acetyltransferase 16, NatA auxiliary subunit OS=Homo sapiens GN=NAA16 PE=1 SV=2	NAA16	0	4.99686	2.89352	2	2	1	864	101.397	7.87	0	7.83412	14.7	21.9	14.9	19.1	67.3	54.5	43.3	45.5	24.1725	21.9	17.1923	20.3227	70.2471	54.5	47.4666	53.2705	62.5679	56.6859	44.5005	52.6031	181.827	141.068	122.862	137.885	1	1	1	1	1	1	1	1	59.6269	48.5518	161.447	130.374
Q8IYU8	Calcium uptake protein 2, mitochondrial OS=Homo sapiens GN=MICU2 PE=1 SV=2	MICU2	0.00466978	2.32883	3.91705	1	1	1	434	49.634	9.09	0	2.63777	3.8	8.7	10.7	10.9	29.5	40.6	23.2	27.6	6.24866	8.7	12.3462	11.5978	30.7918	40.6	25.4325	32.3136	29.7502	41.4211	58.7806	55.2174	146.601	193.298	121.085	153.846	1	1	1	1	1	1	1	1	35.5856	56.999	169.95	137.466
Q6P158	Putative ATP-dependent RNA helicase DHX57 OS=Homo sapiens GN=DHX57 PE=1 SV=2	DHX57	0	34.2887	10.3175	11	11	10	1386	155.507	7.71	0	44.1231	71	117.8	101.8	143	1128.4	1375.3	850.1	977.7	116.751	117.8	117.462	152.154	1177.81	1375.3	931.902	1144.67	18.1932	18.3566	18.3038	23.7099	183.537	214.311	145.217	178.372	9	10	9	10	10	10	10	10	18.2749	21.0069	198.924	161.795
Q9HCC0	Methylcrotonoyl-CoA carboxylase beta chain, mitochondrial OS=Homo sapiens GN=MCCC2 PE=1 SV=1	MCCC2	0.00334896	2.39903	2.84192	1	1	1	563	61.294	7.68	0	3.48842	2.3	3.3	3.7	2.4	9.8	7.8	9.8	3.4	3.78209	3.3	4.26923	2.55363	10.2291	7.8	10.743	3.98065	64.8481	56.5822	73.2008	43.7849	175.39	133.74	184.201	68.2528	1	1	1	1	1	1	1	1	60.7152	58.4928	154.565	126.227
Q02224	Centromere-associated protein E OS=Homo sapiens GN=CENPE PE=1 SV=2	CENPE	0.0457589	1.11042	0.33321	1	1	1	2701	316.219	5.64	0	3.06457	6.2	10.2	8.3	12.3	25	19.5	15.2	17.6	10.1952	10.2	9.57692	13.0874	26.0948	19.5	16.6626	20.6057	64.7711	64.8017	60.8432	83.1455	165.783	123.886	105.86	130.91	1	1	1	1	1	1	1	1	64.7864	71.9943	144.834	118.385
O00566	U3 small nucleolar ribonucleoprotein protein MPP10 OS=Homo sapiens GN=MPHOSPH10 PE=1 SV=2	MPHOSPH10	0	6.91467	3.67107	2	3	2	681	78.816	4.86	0	11.3011	41.5	66.8	61.7	67.9	253.4	241.2	195.8	171.9	68.242	66.8	71.1923	72.2465	264.497	241.2	214.641	201.257	45.4918	44.5305	47.4585	48.1613	176.32	160.79	143.085	134.163	3	3	3	3	3	3	3	3	45.0112	47.8099	168.555	138.624
Q6ZN08	Putative zinc finger protein 66 OS=Homo sapiens GN=ZNF66 PE=5 SV=3	ZNF66	0.0786397	0.899629	1.7452	1	1	1	573	65.831	9.33	0	3.8006	22.7	34.5	27.3	40.2	112.9	127.1	110.6	68.8	37.3275	34.5	31.5	42.7734	117.844	127.1	121.243	80.5497	50.3714	46.5558	42.5075	57.7202	159.024	171.514	163.61	108.697	1	1	1	1	1	1	1	1	48.4636	50.1138	165.269	136.154
P35659	Protein DEK OS=Homo sapiens GN=DEK PE=1 SV=1	DEK	0.009656	1.7597	2.4	1	1	1	375	42.648	8.56	0	3.55398	4	17.4	11.3	15	40.7	54.7	34.5	36.2	6.57754	17.4	13.0385	15.9602	42.4823	54.7	37.8198	42.3823	22.8426	60.427	45.2802	55.4269	147.533	189.963	131.341	147.186	1	1	1	1	1	1	1	1	41.6348	50.3535	168.748	139.264
P49711	Transcriptional repressor CTCF OS=Homo sapiens GN=CTCF PE=1 SV=1	CTCF	0	18.8327	2.88858	2	4	2	727	82.732	6.96	0	23.304	11.4	14.4	15.8	22.2	56.4	54.3	44.4	38.4	18.746	14.4	18.2308	23.6211	58.8698	54.3	48.6725	44.958	53.2182	40.8803	51.7555	67.0582	167.126	154.153	138.177	127.632	1	1	2	2	2	2	2	2	47.0493	59.4069	160.64	132.904
P43034	Platelet-activating factor acetylhydrolase IB subunit alpha OS=Homo sapiens GN=PAFAH1B1 PE=1 SV=2	PAFAH1B1	0	5.60467	5.12195	1	1	1	410	46.608	7.37	0	4.94062	1.6		1.6	2.5	12.5	15.4	10.3	10.5	2.63102	0	1.84615	2.66003	13.0474	15.4	11.2911	12.2932	35.5729	0	24.9611	35.9653	176.409	208.217	152.663	166.212	1		1	1	1	1	1	1	17.7865	30.4632	192.313	159.437
P05204	Non-histone chromosomal protein HMG-17 OS=Homo sapiens GN=HMGN2 PE=1 SV=3	HMGN2	0	8.50038	25.5556	2	3	2	90	9.387	9.99	0	14.1534	69.7	48.5	58.7	66.4	303	176.2	228.4	135.3	114.614	48.5	67.7308	70.6505	316.269	176.2	250.378	158.407	76.2345	32.2595	45.0507	46.9927	210.364	117.198	166.537	105.363	2	2	2	2	2	2	2	2	54.247	46.0217	163.781	135.95
Q9NVI1	Fanconi anemia group I protein OS=Homo sapiens GN=FANCI PE=1 SV=4	FANCI	0	13.9498	6.0994	5	5	5	1328	149.229	6.74	0	17.4693	62.1	85.2	86.2	77.9	743.6	638.3	586.7	458.6	102.116	85.2	99.4615	82.8867	776.163	638.3	643.156	536.92	27.5599	22.9944	26.8434	22.37	209.476	172.269	173.579	144.908	5	5	5	5	5	5	5	5	25.2771	24.6067	190.873	159.244
Q8WVM0	Dimethyladenosine transferase 1, mitochondrial OS=Homo sapiens GN=TFB1M PE=1 SV=1	TFB1M	0	13.1837	14.1618	3	3	3	346	39.518	9.26	0	13.6381	21.1	20.8	20.8	26.9	195.8	150.7	158.6	104.7	34.6965	20.8	24	28.622	204.374	150.7	173.862	122.581	36.5402	21.9053	25.2753	30.1429	215.234	158.708	183.1	129.094	3	3	3	3	3	3	3	3	29.2227	27.7091	186.971	156.097
P05114	Non-histone chromosomal protein HMG-14 OS=Homo sapiens GN=HMGN1 PE=1 SV=3	HMGN1	0	5.89675	34	2	2	2	100	10.653	9.6	0	6.8828	139.2	198.1	171.5	172.4	512.4	455.2	373.2	357	228.898	198.1	197.885	183.436	534.838	455.2	409.112	417.969	69.7479	60.3633	60.2976	55.895	162.971	138.704	124.661	127.36	2	2	2	2	2	2	2	2	65.0556	58.0963	150.838	126.01
Q8NHQ9	ATP-dependent RNA helicase DDX55 OS=Homo sapiens GN=DDX55 PE=1 SV=3	DDX55	0	3.17666	2.33333	1	1	1	600	68.503	9.25	0	4.78715	51.7	52.2	77.5	59.1	257.8	194.4	192.8	152.4	85.0147	52.2	89.4231	62.8832	269.089	194.4	211.352	178.427	59.5138	36.5422	62.5998	44.0209	188.374	136.088	147.955	124.906	1	1	1	1	1	1	1	1	48.028	53.3103	162.231	136.431
Q9BZE4	Nucleolar GTP-binding protein 1 OS=Homo sapiens GN=GTPBP4 PE=1 SV=3	GTPBP4	0.00648088	2.23372	2.83912	2	2	2	634	73.918	9.5	0	3.57953	32.6	46.6	46.6	46.5	138.2	130.2	96.7	106.9	53.607	46.6	53.7692	49.4766	144.252	130.2	106.005	125.156	60.4817	52.5762	60.6648	55.8217	162.751	146.897	119.6	141.207	2	2	2	2	2	2	2	2	56.529	58.2433	154.824	130.403
P20042	Eukaryotic translation initiation factor 2 subunit 2 OS=Homo sapiens GN=EIF2S2 PE=1 SV=2	EIF2S2	0	17.4599	22.8228	7	7	7	333	38.364	5.8	0	24.4759	188.4	188.6	184.5	184.4	870.8	813.7	680.1	602.6	309.802	188.6	212.885	196.204	908.933	813.7	745.544	705.513	60.728	36.9697	41.73	38.4603	178.171	159.503	146.143	138.296	6	6	6	6	6	6	6	6	48.8488	40.0951	168.837	142.219
P67809	Nuclease-sensitive element-binding protein 1 OS=Homo sapiens GN=YBX1 PE=1 SV=3	YBX1	0	38.9418	32.4074	4	15	4	324	35.903	9.88	0	42.7013	31.6	63.2	49.2	42	169.8	172.9	121.4	138.3	51.9626	63.2	56.7692	44.6886	177.236	172.9	133.082	161.919	48.2387	58.6708	52.7009	41.486	164.534	160.509	123.545	150.315	5	5	4	4	5	5	5	5	53.4548	47.0935	162.522	136.93
Q14331	Protein FRG1 OS=Homo sapiens GN=FRG1 PE=1 SV=1	FRG1	0.0226612	1.30619	5.03876	1	1	1	258	29.154	9.01	0	3.26591	23.8	32.6	28.9	29.2	94.6	81.6	67.5	66.7	39.1364	32.6	33.3462	31.0692	98.7426	81.6	73.9953	78.0911	66.8169	55.6574	56.9313	53.0439	168.582	139.314	126.331	133.324	1	1	1	1	1	1	1	1	61.2371	54.9876	153.948	129.827
Q9H0C8	Integrin-linked kinase-associated serine/threonine phosphatase 2C OS=Homo sapiens GN=ILKAP PE=1 SV=1	ILKAP	0	3.59998	3.06122	1	1	1	392	42.88	7.09	0	4.0443	1.7	2.4	3.4	3.5	25	28	19.6	20.9	2.79545	2.4	3.92308	3.72405	26.0948	28	21.486	24.4693	19.8096	17.0073	27.8004	26.39	184.917	198.418	152.258	173.399	1	1	1	1	1	1	1	1	18.4085	27.0952	191.668	162.828
P48634	Protein PRRC2A OS=Homo sapiens GN=PRRC2A PE=1 SV=3	PRRC2A	0	49.3655	9.17942	14	18	13	2157	228.724	9.45	0	63.2202	89.9	159.9	150.5	144.5	1258.9	932.7	1004.4	690.9	147.83	159.9	173.654	153.75	1314.03	932.7	1101.05	808.892	24.6805	26.6956	28.9918	25.6688	219.379	155.716	183.822	135.046	11	12	10	10	13	13	13	13	25.688	27.3303	187.548	159.434
Q9P206	Uncharacterized protein KIAA1522 OS=Homo sapiens GN=KIAA1522 PE=1 SV=2	KIAA1522	0.013658	1.5318	1.73913	1	1	1	1035	107.03	9.73	0	3.89237	7.9	10.3	12.7	11.1	33.5	29.7	24	24.5	12.9906	10.3	14.6538	11.8106	34.967	29.7	26.3094	28.6841	61.3433	48.6378	69.1972	55.7708	165.118	140.247	124.236	135.45	1	1	1	1	1	1	1	1	54.9905	62.484	152.682	129.843
Q9BQ70	Transcription factor 25 OS=Homo sapiens GN=TCF25 PE=1 SV=1	TCF25	0	6.18224	3.69822	1	2	1	676	76.619	6.35	0	9.76403	6.8	5.5	6.1	3.1	68.5	41.8	56.7	29.3	11.1818	5.5	7.03846	3.29844	71.4997	41.8	62.156	34.3039	37.7799	18.5828	23.7808	11.1444	241.575	141.229	210.006	115.902	2	2	2	1	2	2	2	2	28.1813	17.4626	191.402	162.954
Q9NYV4	Cyclin-dependent kinase 12 OS=Homo sapiens GN=CDK12 PE=1 SV=2	CDK12	0	5.77248	2.21477	3	3	2	1490	164.054	9.44	0	8.7069		2.6	6.6	4	13.3	12	12.4	7.4	0	2.6	7.61538	4.25606	13.8824	12	13.5932	8.66378	0	33.2211	97.3044	54.3811	177.38	153.328	173.685	110.7		1	1	1	1	1	1	1	16.6105	75.8427	165.354	142.193
Q7Z460	CLIP-associating protein 1 OS=Homo sapiens GN=CLASP1 PE=1 SV=1	CLASP1	0	8.71495	1.62549	2	2	2	1538	169.346	9.03	0	10.5355	27.9	23.2	40.2	29.9	128.2	98.6	99.4	78.1	45.8783	23.2	46.3846	31.814	133.814	98.6	108.965	91.438	63.2702	31.9948	63.9684	43.8743	184.541	135.978	150.272	126.101	2	2	2	2	2	2	2	2	47.6325	53.9214	160.26	138.187
P18615	Negative elongation factor E OS=Homo sapiens GN=NELFE PE=1 SV=3	NELFE	0	6.75056	5.78947	1	1	1	380	43.214	9.33	0	5.40098	1.9		1.5	1.4	51.2	38.8	43.5	27.5	3.12433	0	1.73077	1.48962	53.4421	38.8	47.6858	32.1965	14.005	0	7.75829	6.67732	239.558	173.924	213.755	144.323	1		1	1	1	1	1	1	7.00251	7.21781	206.741	179.039
Q7KZ85	Transcription elongation factor SPT6 OS=Homo sapiens GN=SUPT6H PE=1 SV=2	SUPT6H	0	4.69004	2.49131	2	2	2	1726	198.949	4.91	0	9.03655	9.9	5	11.8	9.8	32.5	31.6	34.4	16.3	16.2794	5	13.6154	10.4273	33.9232	31.6	37.7102	19.0837	77.6878	23.8608	64.9747	49.7608	161.887	150.8	179.959	91.0705	1	2	2	2	2	2	2	2	50.7743	57.3678	156.343	135.515
Q15398	Disks large-associated protein 5 OS=Homo sapiens GN=DLGAP5 PE=1 SV=2	DLGAP5	0	10.2756	7.56501	6	6	6	846	95.056	9	0	19.9142	38.4	69.8	49.3	62.5	522.1	464.6	434.2	341.1	63.1444	69.8	56.8846	66.5009	544.963	464.6	475.982	399.353	23.5918	26.0785	21.2531	24.8459	203.608	173.583	177.835	149.205	5	6	6	6	6	6	6	6	24.8352	23.0495	188.595	163.52
Q9BZZ5	Apoptosis inhibitor 5 OS=Homo sapiens GN=API5 PE=1 SV=3	API5	0	32.3939	27.2901	11	11	11	524	58.968	7.34	0	41.8435	168.2	296.1	262.7	289.2	1381.6	1633	1080.9	1275.5	276.586	296.1	303.115	307.713	1442.1	1633	1184.91	1493.33	31.8975	34.148	34.9571	35.4873	166.312	188.327	136.651	172.22	11	11	11	11	11	11	11	11	33.0228	35.2222	177.32	154.435
P29084	Transcription initiation factor IIE subunit beta OS=Homo sapiens GN=GTF2E2 PE=1 SV=1	GTF2E2	0	4.2536	4.12371	1	1	1	291	33.023	9.66	0	3.69267	18.1	21.6	17.9	21.4	176.8	161.5	148.7	118.5	29.7634	21.6	20.6538	22.7699	184.542	161.5	163.009	138.738	32.065	23.2704	22.251	24.5307	198.813	173.989	175.615	149.466	1	1	1	1	1	1	1	1	27.6677	23.3909	186.401	162.54
Q8IWC1	MAP7 domain-containing protein 3 OS=Homo sapiens GN=MAP7D3 PE=1 SV=2	MAP7D3	0.00205479	2.56035	1.0274	1	2	1	876	98.368	9.32	0	6.79407	6	4.9	6	5.9	33.3	25.7	29.5	17.5	9.86631	4.9	6.92308	6.27768	34.7582	25.7	32.3387	20.4887	55.8789	27.7517	39.2096	35.5543	196.857	145.555	183.154	116.04	1	1	1	1	1	1	1	1	41.8153	37.382	171.206	149.597
Q7L9L4	MOB kinase activator 1B OS=Homo sapiens GN=MOB1B PE=1 SV=3	MOB1B	0	3.49716	5.55556	1	1	1	216	25.075	6.73	0	4.86603	8.2	21	15.2	18	87	92.5	72.4	69.2	13.484	21	17.5385	19.1522	90.8098	92.5	79.3668	81.018	26.0014	40.4947	33.8197	36.9316	175.11	178.369	153.044	156.229	1	1	1	1	1	1	1	1	33.248	35.3757	176.74	154.636
Q13573	SNW domain-containing protein 1 OS=Homo sapiens GN=SNW1 PE=1 SV=1	SNW1	0	9.41192	10.6343	5	5	5	536	61.456	9.52	0	17.391	56.5	109.8	69	87.3	1019.8	949.8	819.6	738.5	92.9078	109.8	79.6154	92.8884	1064.46	949.8	898.467	864.622	17.8989	21.1532	15.3381	17.8952	205.07	182.981	173.092	166.571	5	5	5	5	5	5	5	5	19.5261	16.6166	194.026	169.832
P25440	Bromodomain-containing protein 2 OS=Homo sapiens GN=BRD2 PE=1 SV=2	BRD2	0	4.13244	2.74657	2	2	2	801	88.006	9.09	0	6.25295	34.9	158.8	48.5	161.6	245.1	299.2	236.5	194.4	57.389	158.8	55.9615	171.945	255.833	299.2	259.258	227.6	30.8961	85.4921	30.1276	92.5687	137.731	161.078	139.575	122.531	2	2	2	2	2	2	2	2	58.1941	61.3481	149.405	131.053
Q96CW1	AP-2 complex subunit mu OS=Homo sapiens GN=AP2M1 PE=1 SV=2	AP2M1	0	3.13795	4.5977	2	2	2	435	49.623	9.54	0	7.09408	29	32.9	53.7	35.7	221.2	191.2	192.4	136.1	47.6872	32.9	61.9615	37.9853	230.887	191.2	210.914	159.343	39.2133	27.0538	50.9511	31.2354	189.859	157.224	173.435	131.028	2	2	2	2	2	2	2	2	33.1335	41.0933	173.541	152.232
Q8TAF3	WD repeat-containing protein 48 OS=Homo sapiens GN=WDR48 PE=1 SV=1	WDR48	0	4.09836	3.24963	2	2	2	677	76.162	7.03	0	7.55781	15.4	31.6	25.6	36.5	119.5	113.1	98.3	86.2	25.3235	31.6	29.5385	38.8365	124.733	113.1	107.759	100.921	35.4292	44.2103	41.3261	54.3347	174.509	158.234	150.762	141.195	2	2	2	2	2	2	2	2	39.8198	47.8304	166.372	145.978
Q5T6F2	Ubiquitin-associated protein 2 OS=Homo sapiens GN=UBAP2 PE=1 SV=1	UBAP2	0	14.7725	4.28954	3	3	3	1119	117.044	7.34	0	14.5785	27.1	30.3	35.8	28.8	336.3	285.6	277.3	218.5	44.5628	30.3	41.3077	30.6436	351.027	285.6	303.984	255.816	26.5405	18.0459	24.6018	18.2506	209.063	170.096	181.045	152.357	2	2	2	3	3	3	3	3	22.2932	21.4262	189.579	166.701
P12268	Inosine-5'-monophosphate dehydrogenase 2 OS=Homo sapiens GN=IMPDH2 PE=1 SV=2	IMPDH2	0.0125298	1.6135	2.14008	1	1	1	514	55.77	6.9	0	3.51872	2.9	7.2	7.1	6.1	34.1	33.3	30.6	23.2	4.76872	7.2	8.19231	6.49048	35.5933	33.3	33.5445	27.1621	24.4156	36.8637	41.9442	33.231	182.236	170.494	171.746	139.069	1	1	1	1	1	1	1	1	30.6396	37.5876	176.365	155.408
P78549	Endonuclease III-like protein 1 OS=Homo sapiens GN=NTHL1 PE=1 SV=2	NTHL1	0	3.08158	9.29487	2	2	2	312	34.368	9.67	0	5.85489	51.4	53.2	66.9	58.6	177.2	151.8	144.6	118.1	84.5214	53.2	77.1923	62.3512	184.96	151.8	158.514	138.269	74.2386	46.7277	67.8012	54.7656	162.458	133.332	139.23	121.447	2	2	2	2	2	2	2	2	60.4832	61.2834	147.895	130.339
P78316	Nucleolar protein 14 OS=Homo sapiens GN=NOP14 PE=1 SV=3	NOP14	0.00529801	2.2786	1.05018	1	1	1	857	97.607	7.58	0	4.02597	11.4	10.3	16	12.7	68.6	45.9	55.7	36.4	18.746	10.3	18.4615	13.513	71.604	45.9	61.0598	42.6164	53.1423	29.1991	52.3359	38.3074	202.988	130.12	173.096	120.812	1	1	1	1	1	1	1	1	41.1707	45.3217	166.554	146.954
Q8NCF5	NFATC2-interacting protein OS=Homo sapiens GN=NFATC2IP PE=1 SV=1	NFATC2IP	0.0483065	1.09253	2.38663	1	1	1	419	45.789	6.6	0	2.94365	3.1	1.8	2	2	15.8	14	13.7	10.2	5.09759	1.8	2.30769	2.12803	16.4919	14	15.0183	11.942	59.2869	20.9347	26.8393	24.7497	191.807	162.825	174.668	138.889	1	1	1	1	1	1	1	1	40.1108	25.7945	177.316	156.779
Q7L0Y3	Mitochondrial ribonuclease P protein 1 OS=Homo sapiens GN=TRMT10C PE=1 SV=2	TRMT10C	0	46.9276	32.0099	11	15	11	403	47.317	9.36	0	54.3514	358.4	435.1	472.1	433.4	1167.2	1038.6	905.4	865.8	589.348	435.1	544.731	461.144	1218.31	1038.6	992.523	1013.66	74.916	55.3086	69.2445	58.6191	154.868	132.024	126.166	128.854	12	13	12	12	13	13	13	13	65.1123	63.9318	143.446	127.51
P55196	Afadin OS=Homo sapiens GN=AFDN PE=1 SV=3	AFDN	0	4.0374	1.75439	2	2	2	1824	206.676	6.47	0	6.90588	25.6	49.7	39.9	43.5	190.1	212.9	156.4	165.9	42.0963	49.7	46.0385	46.2846	198.425	212.9	171.45	194.233	35.0391	41.3681	38.3204	38.5253	165.16	177.209	142.707	161.671	2	2	2	2	2	2	2	2	38.2036	38.4229	171.184	152.189
P37275	Zinc finger E-box-binding homeobox 1 OS=Homo sapiens GN=ZEB1 PE=1 SV=2	ZEB1	0.026087	1.29065	0.800712	1	1	1	1124	123.997	4.94	0	2.92241	14	11.4	15.7	15.2	44.5	38.7	41.2	26.1	23.0214	11.4	18.1154	16.173	46.4487	38.7	45.1645	30.5574	80.2208	39.7246	63.1252	56.3568	161.856	134.855	157.381	106.481	1	1	1	1	1	1	1	1	59.9727	59.741	148.355	131.931
Q9Y520	Protein PRRC2C OS=Homo sapiens GN=PRRC2C PE=1 SV=4	PRRC2C	0	72.261	10.2555	19	24	18	2896	316.718	9.13	1	89.857	148	246.5	254.6	223.1	1814.7	1648.5	1468.5	1318.4	243.369	246.5	293.769	237.381	1894.17	1648.5	1609.81	1543.56	25.2292	25.5538	30.454	24.6085	196.362	170.894	166.883	160.015	17	18	19	19	20	20	20	20	25.3915	27.5313	183.628	163.449
O75122	CLIP-associating protein 2 OS=Homo sapiens GN=CLASP2 PE=1 SV=2	CLASP2	0	13.0884	4.79134	4	5	4	1294	141.046	8.47	0	17.4189	61.8	71.2	81	68.5	282.8	217	248	157.2	101.623	71.2	93.4615	72.8849	295.184	217	271.864	184.047	62.1897	43.5719	57.1952	44.603	180.642	132.796	166.371	112.63	4	3	4	4	4	4	4	4	52.8808	50.8991	156.719	139.501
P52292	Importin subunit alpha-1 OS=Homo sapiens GN=KPNA2 PE=1 SV=1	KPNA2	0	106.991	50.2836	17	47	17	529	57.826	5.4	0	170.384	154	398.5	189.7	300.1	4351.4	4014.9	3561.9	3203	253.235	398.5	218.885	319.311	4541.95	4014.9	3904.65	3750.01	11.642	18.3203	10.0628	14.6797	208.808	184.578	179.509	172.4	20	25	20	26	26	26	26	26	14.9812	12.3713	196.693	175.955
Q13907	Isopentenyl-diphosphate Delta-isomerase 1 OS=Homo sapiens GN=IDI1 PE=1 SV=2	IDI1	0	5.32194	8.37004	1	2	1	227	26.302	6.34	0	10.6261	12.4	16	16	16.8	38.7	44.6	38	29.5	20.3904	16	18.4615	17.8754	40.3947	44.6	41.6566	34.538	69.7355	54.7203	63.1389	61.1344	138.151	152.533	142.466	118.121	2	2	2	1	2	2	2	2	62.2279	62.1366	145.342	130.294
O94913	Pre-mRNA cleavage complex 2 protein Pcf11 OS=Homo sapiens GN=PCF11 PE=1 SV=3	PCF11	0	10.0892	3.27974	4	4	4	1555	172.944	8.48	0	14.66	51.3	120.1	68.8	115.9	585.4	631.7	501.7	483.8	84.357	120.1	79.3846	123.319	611.035	631.7	549.977	566.424	24.3956	34.7324	22.9577	35.6633	176.708	182.685	159.051	163.807	4	4	4	4	4	4	4	4	29.564	29.3105	179.697	161.429
O43172	U4/U6 small nuclear ribonucleoprotein Prp4 OS=Homo sapiens GN=PRPF4 PE=1 SV=2	PRPF4	0.0187683	1.41341	1.53257	1	1	1	522	58.412	7.42	0	2.56063	24	35.7	35.3	44.7	255.5	238.1	212	189.5	39.4652	35.7	40.7308	47.5614	266.689	238.1	232.4	221.863	28.1265	25.443	29.0284	33.8965	190.066	169.691	165.629	158.119	1	1	1	1	1	1	1	1	26.7847	31.4624	179.879	161.874
O75940	Survival of motor neuron-related-splicing factor 30 OS=Homo sapiens GN=SMNDC1 PE=1 SV=1	SMNDC1	0	9.9718	13.8655	2	2	2	238	26.694	7.24	0	10.3466	19.8	28.8	24.3	31.5	159.8	161.2	125	135.5	32.5588	28.8	28.0385	33.5164	166.798	161.2	137.028	158.641	34.8885	30.8607	30.0447	35.9146	178.732	172.734	146.833	169.992	2	2	2	2	2	2	2	2	32.8746	32.9796	175.733	158.412
O60264	SWI/SNF-related matrix-associated actin-dependent regulator of chromatin subfamily A member 5 OS=Homo sapiens GN=SMARCA5 PE=1 SV=1	SMARCA5	0	46.3429	17.3954	15	17	15	1052	121.828	8.09	0	64.7051	335.7	412.1	414.6	418	1527.7	1582.5	1258.3	1273.4	552.02	412.1	478.385	444.758	1594.6	1582.5	1379.38	1490.87	55.6569	41.5496	48.2327	44.8423	160.774	159.554	139.075	150.316	16	16	16	16	16	16	16	16	48.6032	46.5375	160.164	144.695
Q86VM9	Zinc finger CCCH domain-containing protein 18 OS=Homo sapiens GN=ZC3H18 PE=1 SV=2	ZC3H18	0	4.18598	4.3022	2	2	2	953	106.315	8.32	0	6.15516	20.7	60.6	30.8	41.8	460.5	431.7	391	339	34.0388	60.6	35.5385	44.4758	480.666	431.7	428.625	396.895	14.2382	25.3485	14.8655	18.6039	201.059	180.577	179.29	166.018	2	2	2	2	2	2	2	2	19.7933	16.7347	190.818	172.654
P39748	Flap endonuclease 1 OS=Homo sapiens GN=FEN1 PE=1 SV=1	FEN1	0	54.6619	38.4211	9	11	9	380	42.566	8.62	0	58.4927	154.1	274.8	226.6	236.8	1046.1	1259.7	886.9	988.4	253.4	274.8	261.462	251.958	1091.91	1259.7	972.243	1157.2	36.7068	39.8068	37.8746	36.4981	158.171	182.477	140.837	167.629	10	10	11	11	11	11	11	11	38.2568	37.1863	170.324	154.233
Q9NSV4	Protein diaphanous homolog 3 OS=Homo sapiens GN=DIAPH3 PE=1 SV=4	DIAPH3	0	3.87419	1.17351	1	1	1	1193	136.839	7.03	0	5.6392	4	9.3	6.8	7.9	78.8	84.2	70.9	62.5	6.57754	9.3	7.84615	8.40571	82.2507	84.2	77.7225	73.1738	15.0569	21.289	17.9609	19.2418	188.283	192.746	177.918	167.505	1	1	1	1	1	1	1	1	18.1729	18.6014	190.514	172.711
Q9H7E2	Tudor domain-containing protein 3 OS=Homo sapiens GN=TDRD3 PE=1 SV=1	TDRD3	0.0142012	1.51542	2.45776	1	1	1	651	73.14	9.23	0	4.25457	12.1	19.6	13.1	14.6	66.3	72.8	48.4	65.1	19.8971	19.6	15.1154	15.5346	69.2033	72.8	53.0574	76.2178	46.6211	45.9251	35.4171	36.3994	162.151	170.579	124.32	178.587	1	1	1	1	1	1	1	1	46.2731	35.9083	166.365	151.453
Q9NRZ9	Lymphoid-specific helicase OS=Homo sapiens GN=HELLS PE=1 SV=1	HELLS	0	4.31553	2.74463	2	2	2	838	97.012	7.93	0	8.35453	21.8	25.5	40.6	25.3	169.1	140	151.4	104.5	35.8476	25.5	46.8462	26.9196	176.505	140	165.969	122.347	38.7576	27.57	50.649	29.1048	190.833	151.365	179.442	132.278	2	2	2	2	2	2	2	2	33.1638	39.8769	171.099	155.86
P09661	U2 small nuclear ribonucleoprotein A' OS=Homo sapiens GN=SNRPA1 PE=1 SV=2	SNRPA1	0	12.7099	24.7059	4	4	4	255	28.398	8.62	0	16.8063	17.2	53.5	31.9	34.6	131.7	160.5	114.8	124.6	28.2834	53.5	36.8077	36.8149	137.467	160.5	125.847	145.879	31.205	59.0264	40.6098	40.6178	151.667	177.079	138.846	160.948	3	4	4	4	4	4	4	4	45.1157	40.6138	164.373	149.897
Q14008	Cytoskeleton-associated protein 5 OS=Homo sapiens GN=CKAP5 PE=1 SV=3	CKAP5	0	86.6805	18.1102	28	29	28	2032	225.352	7.8	0	111.855	341.5	545	478.9	484	4359.9	3342.1	3589.6	2788.8	561.557	545	552.577	514.983	4550.82	3342.1	3935.01	3265.07	26.0174	25.2503	25.6013	23.8596	210.843	154.842	182.312	151.274	27	28	29	28	29	29	29	29	25.6339	24.7304	182.843	166.793
P52732	Kinesin-like protein KIF11 OS=Homo sapiens GN=KIF11 PE=1 SV=2	KIF11	0	4.6022	2.17803	2	2	2	1056	119.085	5.64	0	6.93629	3.7	11.5	4.8	4.8	46	41.7	38	34.4	6.08422	11.5	5.53846	5.10727	48.0144	41.7	41.6566	40.2749	24.352	46.0286	22.1676	20.4418	192.177	166.904	166.73	161.2	2	2	2	2	2	2	2	2	35.1903	21.3047	179.54	163.965
Q96CP2	FLYWCH family member 2 OS=Homo sapiens GN=FLYWCH2 PE=1 SV=1	FLYWCH2	0	3.22279	13.5714	1	1	1	140	14.555	8.46	0	4.35557	3.8	6.4	3	7.7	60.6	49.7	56.1	35.6	6.24866	6.4	3.46154	8.19291	63.2537	49.7	61.4983	41.6798	20.7912	21.2947	11.5176	27.2603	210.464	165.367	204.624	138.681	1	1	1	1	1	1	1	1	21.043	19.3889	187.916	171.652
P25490	Transcriptional repressor protein YY1 OS=Homo sapiens GN=YY1 PE=1 SV=2	YY1	0	12.9418	9.42029	3	3	3	414	44.685	6.25	0	11.1291	93.2	138.5	113.8	126.2	458.2	488.5	401	379.8	153.257	138.5	131.308	134.279	478.265	488.5	439.587	444.663	50.9083	46.0065	43.6173	44.6042	158.868	162.268	146.02	147.707	3	3	3	3	3	3	3	3	48.4574	44.1108	160.568	146.863
Q86XZ4	Spermatogenesis-associated serine-rich protein 2 OS=Homo sapiens GN=SPATS2 PE=1 SV=1	SPATS2	0	3.10591	2.75229	1	1	1	545	59.508	8.9	0	3.45496	18.2	26	16.9	17.6	184.7	135.1	155.1	111.2	29.9278	26	19.5	18.7266	192.788	135.1	170.025	130.191	33.1492	28.7986	21.5989	20.7423	213.539	149.642	188.326	144.204	1	1	1	1	1	1	1	1	30.9739	21.1706	181.591	166.265
P61764	Syntaxin-binding protein 1 OS=Homo sapiens GN=STXBP1 PE=1 SV=1	STXBP1	0	3.73613	5.38721	1	1	1	594	67.526	6.96	0	3.75319	3.5	6.3	8.1	7.3	20.4	17.2	15.1	16	5.75535	6.3	9.34615	7.7673	21.2933	17.2	16.553	18.7325	44.7245	48.9569	72.6284	60.3592	165.469	133.66	128.633	145.569	1	1	1	1	1	1	1	1	46.8407	66.4938	149.565	137.101
P39880	Homeobox protein cut-like 1 OS=Homo sapiens GN=CUX1 PE=1 SV=3	CUX1	0	9.33993	1.39535	1	2	1	1505	164.087	5.9	0	11.5379		3		1.4	36.1	45.2	36.9	30.6	0	3	0	1.48962	37.6808	45.2	40.4508	35.8259	0	14.6657	0	7.28211	184.205	220.963	197.746	175.137		1		1	1	1	1	1	7.33285	3.64105	202.584	186.442
O60524	Nuclear export mediator factor NEMF OS=Homo sapiens GN=NEMF PE=1 SV=4	NEMF	0	3.94649	2.60223	2	3	2	1076	122.878	6.35	0	9.85847	13.5	24.4	13.8	20.9	94.2	82.6	77.8	69.5	22.1992	24.4	15.9231	22.2379	98.3251	82.6	85.2864	81.3693	41.0772	45.1496	29.4639	41.1488	181.94	152.842	157.813	150.565	1	1	1	1	1	1	1	1	43.1134	35.3064	167.391	154.189
Q9Y606	tRNA pseudouridine synthase A, mitochondrial OS=Homo sapiens GN=PUS1 PE=1 SV=3	PUS1	0	4.76045	3.51288	1	1	1	427	47.44	8.41	0	5.43629	62.1	75.3	91.2	86.3	256.2	171.9	206.9	152.3	102.116	75.3	105.231	91.8244	267.419	171.9	226.809	178.31	67.0214	49.4212	69.0655	60.2666	175.514	112.822	148.86	117.029	1	1	1	1	1	1	1	1	58.2213	64.666	144.168	132.945
Q8WUF5	RelA-associated inhibitor OS=Homo sapiens GN=PPP1R13L PE=1 SV=4	PPP1R13L	0	8.49963	2.77778	1	1	1	828	89.036	6.81	0	6.80167	2.7	5.6	3.4	2.1	29.7	31	28.7	22.1	4.43984	5.6	3.92308	2.23443	31.0006	31	31.4617	25.8743	26.2065	33.0545	23.1563	13.1889	182.984	182.98	185.705	152.725	1	1	1	1	1	1	1	1	29.6305	18.1726	182.982	169.215
P35269	General transcription factor IIF subunit 1 OS=Homo sapiens GN=GTF2F1 PE=1 SV=2	GTF2F1	0	14.1869	10.4449	5	5	5	517	58.205	7.49	0	23.0545	15.2	32.4	26.4	27.2	283.8	269.2	256.8	206.7	24.9947	32.4	30.4615	28.9412	296.228	269.2	281.511	242	16.5838	21.4972	20.2111	19.2023	196.546	178.613	186.781	160.566	4	5	4	4	5	5	5	5	19.0405	19.7067	187.579	173.674
P26583	High mobility group protein B2 OS=Homo sapiens GN=HMGB2 PE=1 SV=2	HMGB2	0	9.23773	19.1388	3	4	2	209	24.019	7.81	0	13.4271	69.5	164.9	156.6	184	610.6	814.8	543	642.2	114.285	164.9	180.692	195.779	637.339	814.8	595.251	751.875	26.4631	38.1832	41.84	45.3333	147.578	188.67	137.833	174.1	2	2	2	2	2	2	2	2	32.3231	43.5866	168.124	155.966
O43314	Inositol hexakisphosphate and diphosphoinositol-pentakisphosphate kinase 2 OS=Homo sapiens GN=PPIP5K2 PE=1 SV=3	PPIP5K2	0	7.1139	1.68946	1	1	1	1243	140.318	8.22	0	5.87583	2.1	7.5	2.5	2.6	42.5	39.4	38.5	30.5	3.45321	7.5	2.88462	2.76644	44.3611	39.4	42.2047	35.7088	15.4958	33.6551	12.9443	12.414	199.064	176.802	189.387	160.238	1	1	1	1	1	1	1	1	24.5754	12.6791	187.933	174.813
Q53GS9	U4/U6.U5 tri-snRNP-associated protein 2 OS=Homo sapiens GN=USP39 PE=1 SV=2	USP39	0	22.2852	13.4513	6	8	6	565	65.34	8.91	0	33.0277	215.3	307.2	295	282.9	720.4	816.2	610.7	676.2	354.036	307.2	340.385	301.01	751.947	816.2	669.465	791.682	65.3818	56.7323	62.8607	55.5891	138.866	150.732	123.634	146.204	8	8	8	8	8	8	8	8	61.057	59.2249	144.799	134.919
O15067	Phosphoribosylformylglycinamidine synthase OS=Homo sapiens GN=PFAS PE=1 SV=4	PFAS	0	4.03372	1.49477	1	2	1	1338	144.643	5.76	0	5.67821		3.5	2.3	1.8	42.4	31	34.4	27.7	0	3.5	2.65385	1.91522	44.2567	31	37.7102	32.4306	0	18.245	13.8341	9.9838	230.704	161.599	196.578	169.056		1	1	1	1	1	1	1	9.12251	11.909	196.151	182.817
Q99543	DnaJ homolog subfamily C member 2 OS=Homo sapiens GN=DNAJC2 PE=1 SV=4	DNAJC2	0	3.84497	1.93237	1	1	1	621	71.952	8.7	0	4.01298	3.3	8.6	11.5	11.1	68.2	100.1	64.6	76.2	5.42647	8.6	13.2692	11.8106	71.1865	100.1	70.8162	89.2135	11.7195	18.5734	28.6575	25.5072	153.741	216.186	152.942	192.674	1	1	1	1	1	1	1	1	15.1465	27.0824	184.963	172.808
Q96N67	Dedicator of cytokinesis protein 7 OS=Homo sapiens GN=DOCK7 PE=1 SV=4	DOCK7	0	3.19091	0.514019	1	1	1	2140	242.407	6.8	0	3.97376	1.5	3.6	2.1	1.8	14	17.8	15.7	11.2	2.46658	3.6	2.42308	1.91522	14.6131	17.8	17.2108	13.1127	26.9787	39.3758	26.5029	20.9482	159.834	194.691	188.246	143.423	1	1	1	1	1	1	1	1	33.1772	23.7255	177.262	165.835
Q13442	28 kDa heat- and acid-stable phosphoprotein OS=Homo sapiens GN=PDAP1 PE=1 SV=1	PDAP1	0	10.0578	16.0221	2	5	2	181	20.618	8.87	0	13.667	36.8	108	76.3	150.6	338.4	662.2	360.6	474.3	60.5134	108	88.0385	160.24	353.219	662.2	395.299	555.301	20.3166	36.2597	29.5578	53.7988	118.589	222.326	132.717	186.436	2	3	2	2	3	3	3	3	28.2882	41.6783	170.457	159.576
Q9Y3P9	Rab GTPase-activating protein 1 OS=Homo sapiens GN=RABGAP1 PE=1 SV=3	RABGAP1	0.00769724	2.06208	1.12254	1	1	1	1069	121.66	5.25	0	3.57248		2.4	3.1	3.6	29.5	38.3	28.9	28.3	0	2.4	3.57692	3.83045	30.7918	38.3	31.6809	33.1331	0	13.3599	19.9114	21.3227	171.407	213.202	176.356	184.44		1	1	1	1	1	1	1	6.67997	20.6171	192.305	180.398
Q9Y2W2	WW domain-binding protein 11 OS=Homo sapiens GN=WBP11 PE=1 SV=1	WBP11	0	15.2471	9.9844	5	5	5	641	69.954	8.38	0	19.314	76.3	131.7	139.5	121.4	1009.4	900.4	874.9	746.9	125.467	131.7	160.962	129.171	1053.6	900.4	959.088	874.456	23.155	24.3054	29.7056	23.8387	194.443	166.17	177.001	161.382	5	5	5	5	5	5	5	5	23.7302	26.7721	180.306	169.191
Q96KR1	Zinc finger RNA-binding protein OS=Homo sapiens GN=ZFR PE=1 SV=2	ZFR	0	3.09119	1.58287	1	1	1	1074	116.939	9.04	0	3.88	18.4	33.8	29.9	32.3	97.2	123.6	86.3	100.2	30.2567	33.8	34.5	34.3676	101.456	123.6	94.6043	117.312	42.4732	47.4471	48.4298	48.244	142.421	173.505	132.802	164.678	1	1	1	1	1	1	1	1	44.9602	48.3369	157.963	148.74
Q04637	Eukaryotic translation initiation factor 4 gamma 1 OS=Homo sapiens GN=EIF4G1 PE=1 SV=4	EIF4G1	0	89.5042	21.5134	26	42	22	1599	175.382	5.33	5	138.588	359.4	621.3	564.1	594.1	4881.8	5937.9	4541	4624.1	590.992	621.3	650.885	632.131	5095.58	5937.9	4977.96	5413.81	19.7652	20.7788	21.7682	21.141	170.417	198.587	166.483	181.06	29	30	30	30	30	30	30	30	20.272	21.4546	184.502	173.771
P26358	DNA (cytosine-5)-methyltransferase 1 OS=Homo sapiens GN=DNMT1 PE=1 SV=2	DNMT1	0	81.0383	18.1931	23	25	23	1616	183.05	7.75	0	102.797	331.8	438.8	373.8	417.1	2467.1	2562.6	2189.5	2084.1	545.607	438.8	431.308	443.8	2575.14	2562.6	2400.19	2440.02	36.8732	29.655	29.1487	29.9929	174.033	173.186	162.21	164.902	22	23	23	22	24	24	24	24	33.2641	29.5708	173.609	163.556
Q9UL63	Muskelin OS=Homo sapiens GN=MKLN1 PE=1 SV=2	MKLN1	0	3.68619	2.44898	1	2	1	735	84.713	6.34	0	8.26717	22.7	30.7	77.6	34.3	195.3	147.3	168.2	125.7	37.3275	30.7	89.5385	36.4957	203.852	147.3	184.385	147.167	34.0593	28.012	81.6988	33.3002	186.004	134.403	168.241	134.282	2	2	2	2	2	2	2	2	31.0356	57.4995	160.203	151.261
O00429	Dynamin-1-like protein OS=Homo sapiens GN=DNM1L PE=1 SV=2	DNM1L	0	18.6039	11.2772	5	6	5	736	81.826	6.81	0	25.6419	19.8	28.7	25.9	27.5	205.2	226.8	192.9	175.3	32.5588	28.7	29.8846	29.2604	214.186	226.8	211.462	205.238	26.6305	23.4743	24.4433	23.9327	175.187	185.504	172.959	167.868	5	5	5	5	5	5	5	5	25.0524	24.188	180.346	170.414
Q9H0D6	5'-3' exoribonuclease 2 OS=Homo sapiens GN=XRN2 PE=1 SV=1	XRN2	0	2.95195	1.15789	1	1	1	950	108.513	7.47	0	4.03259	35.8	46.3	49.1	33.9	124.5	168.5	117.9	130.8	58.869	46.3	56.6538	36.0701	129.952	168.5	129.245	153.138	60.4771	47.5647	58.2014	37.0554	133.502	173.103	132.776	157.321	1	1	1	1	1	1	1	1	54.0209	47.6284	153.302	145.048
Q9BRP8	Partner of Y14 and mago OS=Homo sapiens GN=PYM1 PE=1 SV=1	PYM1	0	15.1333	15.6863	2	3	2	204	22.642	9.45	0	15.1044	13.7	52.5	28.8	38.4	407.9	427.8	363	350	22.5281	52.5	33.2308	40.8581	425.762	427.8	397.93	409.773	9.95506	23.1995	14.6845	18.055	188.142	189.043	175.844	181.077	3	3	3	3	3	3	3	3	16.5773	16.3698	188.593	178.46
Q00839	Heterogeneous nuclear ribonucleoprotein U OS=Homo sapiens GN=HNRNPU PE=1 SV=6	HNRNPU	0	90.1667	37.697	22	34	22	825	90.528	6	0	125.315	1248.8	1621.6	1956.4	1633.4	4702.3	4536.1	4048.4	3847.4	2053.51	1621.6	2257.38	1737.96	4908.22	4536.1	4437.96	4504.46	63.0462	49.7859	69.3055	53.3583	150.691	139.266	136.253	138.295	27	27	27	27	27	27	27	27	56.416	61.3319	144.978	137.274
P78346	Ribonuclease P protein subunit p30 OS=Homo sapiens GN=RPP30 PE=1 SV=1	RPP30	0	6.1315	13.0597	2	2	2	268	29.303	8.91	0	8.73433	19.8	41	38.3	41.7	124.8	191.6	114.3	155	32.5588	41	44.1923	44.3694	130.265	191.6	125.299	181.471	32.9395	41.4793	44.709	44.8881	131.788	193.84	126.764	183.593	2	2	2	2	2	2	2	2	37.2094	44.7985	162.814	155.178
Q92841	Probable ATP-dependent RNA helicase DDX17 OS=Homo sapiens GN=DDX17 PE=1 SV=2	DDX17	0	82.6761	37.5857	24	32	16	729	80.222	8.27	0	127.062	676.9	803.2	788.8	703	3249.2	2804.1	2894.2	2334.1	1113.08	803.2	910.154	748.002	3391.48	2804.1	3172.7	2732.72	56.8065	40.9915	46.4499	38.1744	173.085	143.108	161.919	139.465	18	18	18	18	18	18	18	18	48.899	42.3122	158.097	150.692
Q09161	Nuclear cap-binding protein subunit 1 OS=Homo sapiens GN=NCBP1 PE=1 SV=1	NCBP1	0	12.2821	8.22785	5	5	5	790	91.781	6.43	0	17.679	32.7	45.4	45.6	63.1	261.2	307.6	248.5	240.3	53.7714	45.4	52.6154	67.1393	272.638	307.6	272.412	281.339	31.7959	26.8457	31.1123	39.7005	161.215	181.889	161.082	166.36	5	5	5	5	5	5	5	5	29.3208	35.4064	171.552	163.721
Q9HC35	Echinoderm microtubule-associated protein-like 4 OS=Homo sapiens GN=EML4 PE=1 SV=3	EML4	0	8.21173	5.30071	3	3	3	981	108.848	6.4	0	10.4272	29.8	82.7	32.1	75.9	248.3	419.3	282.6	288.9	49.0027	82.7	37.0385	80.7587	259.173	419.3	309.794	338.239	24.8744	41.9796	18.8012	40.9941	131.56	212.842	157.255	171.694	3	3	3	3	3	3	3	3	33.427	29.8976	172.201	164.475
P17655	Calpain-2 catalytic subunit OS=Homo sapiens GN=CAPN2 PE=1 SV=6	CAPN2	0	26.2401	8.71429	5	6	5	700	79.945	4.98	0	27.0339	69.7	189.9	119.1	96.3	393.1	333.6	360.7	269.6	114.614	189.9	137.423	102.465	410.314	333.6	395.409	315.643	45.86	75.9841	54.9866	40.9988	164.178	133.482	158.214	126.297	5	6	5	6	6	6	6	6	60.922	47.9927	148.83	142.255
Q9P2N5	RNA-binding protein 27 OS=Homo sapiens GN=RBM27 PE=1 SV=2	RBM27	0	4.49182	3.11321	3	3	2	1060	118.645	9.19	0	10.6664	8	17.8	16	12.8	116.8	80.1	107.3	64.5	13.1551	17.8	18.4615	13.6194	121.915	80.1	117.625	75.5154	22.9687	31.0787	32.2338	23.7794	212.863	139.854	205.373	131.85	2	2	2	2	2	2	2	2	27.0237	28.0066	176.358	168.611
O60832	H/ACA ribonucleoprotein complex subunit 4 OS=Homo sapiens GN=DKC1 PE=1 SV=3	DKC1	0	4.28413	5.44747	2	2	2	514	57.638	9.42	0	7.39806	34.3	44	51.3	59	128.7	149.4	118.6	120.8	56.4024	44	59.1923	62.7768	134.336	149.4	130.012	141.43	58.0309	45.2704	60.9013	64.5893	138.214	153.714	133.766	145.514	2	2	2	2	2	2	2	2	51.6506	62.7453	145.964	139.64
Q13439	Golgin subfamily A member 4 OS=Homo sapiens GN=GOLGA4 PE=1 SV=1	GOLGA4	0	4.12494	0.852018	1	1	1	2230	260.98	5.39	0	4.23622	5.3	10.6	6.8	8	18.7	20.5	17	16.8	8.71524	10.6	7.84615	8.51211	19.5189	20.5	18.6358	19.6691	61.161	74.3877	55.062	59.7355	136.978	143.863	130.781	138.032	1	1	1	1	1	1	1	1	67.7743	57.3987	140.42	134.407
Q96ST3	Paired amphipathic helix protein Sin3a OS=Homo sapiens GN=SIN3A PE=1 SV=2	SIN3A	0	2.72607	1.09976	1	1	1	1273	145.085	7.25	0	4.60392	8.6	12.9	11.9	39.6	59.9	70.7	65.1	48	14.1417	12.9	13.7308	42.1349	62.5231	70.7	71.3643	56.1975	32.9171	30.0269	31.9606	98.076	145.533	164.566	166.112	130.809	1	1	1	1	1	1	1	1	31.472	65.0183	155.049	148.46
P39023	60S ribosomal protein L3 OS=Homo sapiens GN=RPL3 PE=1 SV=2	RPL3	0	24.7983	19.8511	7	7	7	403	46.08	10.18	0	32.443	197.3	235.1	273.6	245.4	705	591.8	637.2	490.9	324.437	235.1	315.692	261.109	735.872	591.8	698.515	574.736	69.4492	50.3256	67.5772	55.8931	157.521	126.681	149.525	123.028	7	7	7	7	7	7	7	7	59.8874	61.7352	142.101	136.276
P29144	Tripeptidyl-peptidase 2 OS=Homo sapiens GN=TPP2 PE=1 SV=4	TPP2	0	4.20426	1.44115	1	1	1	1249	138.263	6.32	0	4.6721		3.1	3.4	1.9	23.6	21.8	21.4	18	0	3.1	3.92308	2.02163	24.6335	21.8	23.4592	21.0741	0	24.7972	31.381	16.1712	197.045	174.38	187.652	168.573		1	1	1	1	1	1	1	12.3986	23.7761	185.713	178.113
Q14151	Scaffold attachment factor B2 OS=Homo sapiens GN=SAFB2 PE=1 SV=1	SAFB2	0	5.69253	1.9937	2	2	2	953	107.408	6.16	0	6.93226	32.6	81.8	71.5	84.1	164.7	378.5	163.2	298.1	53.607	81.8	82.5	89.4836	171.912	378.5	178.904	349.01	30.9483	47.2247	47.6288	51.6605	99.2482	218.515	103.285	201.49	2	2	2	2	2	2	2	2	39.0865	49.6447	158.882	152.387
Q9P016	Thymocyte nuclear protein 1 OS=Homo sapiens GN=THYN1 PE=1 SV=1	THYN1	0	4.51196	10.2222	2	2	2	225	25.681	9.25	0	5.39611	90.5	127.1	120.2	129.7	307.8	351	287.4	282.1	148.817	127.1	138.692	138.003	321.279	351	315.055	330.277	63.6574	54.3678	59.3265	59.0315	137.429	150.143	134.767	141.278	2	2	2	2	2	2	2	2	59.0126	59.179	143.786	138.023
Q6NZI2	Caveolae-associated protein 1 OS=Homo sapiens GN=CAVIN1 PE=1 SV=1	CAVIN1	0	3.95546	4.61538	1	1	1	390	43.45	5.6	0	4.16305	12.3	8.8	29.4	23.1	87.1	76.4	81.8	60.6	20.2259	8.8	33.9231	24.5787	90.9142	76.4	89.6713	70.9493	38.9463	16.945	65.3211	47.3279	175.061	147.113	172.668	136.618	1	1	1	1	1	1	1	1	27.9457	56.3245	161.087	154.643
Q53EL6	Programmed cell death protein 4 OS=Homo sapiens GN=PDCD4 PE=1 SV=2	PDCD4	0	10.8778	9.59488	3	5	3	469	51.703	5.21	0	18.4938	16.7	31.9	25.6	33.7	237	198.5	190.8	187.1	27.4612	31.9	29.5385	35.8573	247.378	198.5	209.16	219.053	21.9943	25.5494	23.658	28.7189	198.131	158.983	167.521	175.445	4	4	4	4	4	4	4	4	23.7719	26.1884	178.557	171.483
Q6P996	Pyridoxal-dependent decarboxylase domain-containing protein 1 OS=Homo sapiens GN=PDXDC1 PE=1 SV=2	PDXDC1	0	5.43951	3.80711	2	3	2	788	86.652	5.38	0	9.52676	3.6	14.4	18.7	25.2	197.4	263.7	208.5	190.8	5.91979	14.4	21.5769	26.8131	206.044	263.7	228.563	223.385	4.78172	11.6316	17.4288	21.6584	166.433	213.004	184.623	180.44	2	2	2	2	2	2	2	2	8.20668	19.5436	189.719	182.531
O14776	Transcription elongation regulator 1 OS=Homo sapiens GN=TCERG1 PE=1 SV=2	TCERG1	0	17.4085	8.10565	8	9	8	1098	123.823	8.65	0	34.7783	91	157.6	136.6	143.3	1142.5	1108	1062.9	898	149.639	157.6	157.615	152.473	1192.53	1108	1165.18	1051.36	23.3155	24.5559	24.5583	23.7571	185.81	172.639	181.549	163.815	7	8	8	8	8	8	8	8	23.9357	24.1577	179.225	172.682
Q96CT7	Coiled-coil domain-containing protein 124 OS=Homo sapiens GN=CCDC124 PE=1 SV=1	CCDC124	0	4.47185	9.86547	1	1	1	223	25.82	9.54	0	4.07925	4.1	14.6	12.5	13.8	35.8	42.8	31.6	36.4	6.74198	14.6	14.4231	14.6834	37.3677	42.8	34.6408	42.6164	25.9465	56.1881	55.5072	56.509	143.81	164.716	133.315	164.009	1	1	1	1	1	1	1	1	41.0673	56.0081	154.263	148.662
P24941	Cyclin-dependent kinase 2 OS=Homo sapiens GN=CDK2 PE=1 SV=2	CDK2	0	6.77294	9.39597	3	3	1	298	33.908	8.68	0	10.48	18.6	23.6	19.4	23.3	55	68.4	48.7	58	30.5856	23.6	22.3846	24.7915	57.4085	68.4	53.3862	67.9053	70.2185	54.181	51.3907	56.9165	131.799	157.033	122.564	155.897	1	1	1	1	1	1	1	1	62.1997	54.1536	144.416	139.231
P30419	Glycylpeptide N-tetradecanoyltransferase 1 OS=Homo sapiens GN=NMT1 PE=1 SV=2	NMT1	0	7.41841	9.07258	3	3	3	496	56.77	7.8	0	10.34	31.5	35.4	28.3	36.3	104.1	109.5	90.4	95.1	51.7981	35.4	32.6538	38.6237	108.659	109.5	99.0989	111.341	70.5848	48.2392	44.497	52.6321	148.068	149.214	135.041	151.724	2	2	2	2	2	2	2	2	59.412	48.5646	148.641	143.382
Q9UBB4	Ataxin-10 OS=Homo sapiens GN=ATXN10 PE=1 SV=1	ATXN10	0	4.00187	3.15789	1	2	1	475	53.455	5.25	0	5.11818	6.6	12.4	5.9	9.2	44.7	64.5	42.6	51.9	10.8529	12.4	6.80769	9.78893	46.6574	64.5	46.6992	60.7635	33.5914	38.3797	21.0708	30.2981	144.411	199.636	144.541	188.072	1	1	1	1	1	1	1	1	35.9855	25.6844	172.024	166.306
Q6KC79	Nipped-B-like protein OS=Homo sapiens GN=NIPBL PE=1 SV=2	NIPBL	0	12.2601	2.03281	4	4	4	2804	315.854	7.91	0	12.1562	52.1	90.4	71.8	83.1	287.9	305.1	269.7	249.5	85.6725	90.4	82.8462	88.4196	300.507	305.1	295.652	292.11	44.4847	46.9395	43.0172	45.9111	156.036	158.421	153.515	151.676	4	4	4	4	4	4	4	4	45.7121	44.4642	157.228	152.595
P52943	Cysteine-rich protein 2 OS=Homo sapiens GN=CRIP2 PE=1 SV=1	CRIP2	0	41.6275	35.5769	4	8	4	208	22.478	8.72	0	47.2167	109.1	183.4	139.7	155.9	622.6	765.3	573.6	638.7	179.402	183.4	161.192	165.88	649.864	765.3	628.795	747.778	41.2228	42.1414	37.0385	38.1156	149.325	175.85	144.484	171.823	7	8	7	8	8	8	8	8	41.6821	37.5771	162.587	158.154
Q15054	DNA polymerase delta subunit 3 OS=Homo sapiens GN=POLD3 PE=1 SV=2	POLD3	0	5.15274	2.7897	1	1	1	466	51.368	9.35	0	4.38896	9.8	13.5	15.8	14	131.9	122.9	124.2	100.3	16.115	13.5	18.2308	14.8962	137.676	122.9	136.151	117.429	22.347	18.7208	25.2811	20.6569	190.919	170.429	188.805	162.842	1	1	1	1	1	1	1	1	20.5339	22.969	180.674	175.823
Q96JP5	E3 ubiquitin-protein ligase ZFP91 OS=Homo sapiens GN=ZFP91 PE=1 SV=1	ZFP91	0	3.57381	4.38596	1	1	1	570	63.406	7.36	0	3.75949	1.5	2.1	2.2		14	8.3	13.4	6.5	2.46658	2.1	2.53846	0	14.6131	8.3	14.6894	7.61008	37.717	32.1116	38.8162	0	223.452	126.917	224.619	116.367	1	1	1		1	1	1	1	34.9143	19.4081	175.184	170.493
Q96DI7	U5 small nuclear ribonucleoprotein 40 kDa protein OS=Homo sapiens GN=SNRNP40 PE=1 SV=1	SNRNP40	0	8.17031	4.48179	1	2	1	357	39.286	8.1	0	8.73673	15.7	27.2	18.2	26.7	98.3	112.2	90.9	93.5	25.8168	27.2	21	28.4092	102.605	112.2	99.647	109.468	39.2394	41.3417	31.9182	43.1795	155.95	170.534	151.455	166.382	2	2	2	2	2	2	2	2	40.2905	37.5488	163.242	158.918
P13984	General transcription factor IIF subunit 2 OS=Homo sapiens GN=GTF2F2 PE=1 SV=2	GTF2F2	0.013658	1.56304	4.01606	1	1	1	249	28.363	9.23	0	2.19621	11.1	16.6	16	15.4	129.9	112.3	110.6	102.6	18.2527	16.6	18.4615	16.3858	135.588	112.3	121.243	120.122	26.1241	23.7587	26.423	23.4521	194.06	160.729	173.528	171.924	1	1	1	1	1	1	1	1	24.9414	24.9376	177.395	172.726
P23284	Peptidyl-prolyl cis-trans isomerase B OS=Homo sapiens GN=PPIB PE=1 SV=2	PPIB	0	35.1373	50	12	17	12	216	23.728	9.41	0	52.992	688.8	1225.9	1057.3	1021.2	3434.9	3767.6	3049.1	3262.7	1132.65	1225.9	1219.96	1086.57	3585.32	3767.6	3342.5	3819.91	47.242	51.1313	50.8836	45.32	149.541	157.144	139.413	159.325	13	13	13	13	13	13	13	13	49.1867	48.1018	153.342	149.369
O75874	Isocitrate dehydrogenase [NADP] cytoplasmic OS=Homo sapiens GN=IDH1 PE=1 SV=2	IDH1	0	5.3581	5.31401	2	2	2	414	46.63	7.01	0	8.22327	5.1	17.3	9.3	10.8	68.2	82.6	60.5	71.4	8.38636	17.3	10.7308	11.4913	71.1865	82.6	66.3217	83.5938	19.081	39.3617	24.4151	26.1456	161.967	187.935	150.898	190.196	2	2	1	1	2	2	2	2	29.2214	25.2804	174.951	170.547
O60828	Polyglutamine-binding protein 1 OS=Homo sapiens GN=PQBP1 PE=1 SV=1	PQBP1	0	4.53178	12.8302	2	2	2	265	30.454	6.33	0	6.68816	39.1	49.9	46.3	56.8	210	204.5	207.9	158.5	64.2955	49.9	53.4231	60.436	219.196	204.5	227.905	185.569	48.2869	37.4757	40.1215	45.3883	164.62	153.583	171.16	139.365	2	2	2	2	2	2	2	2	42.8813	42.7549	159.101	155.263
Q9UJ41	Rab5 GDP/GTP exchange factor OS=Homo sapiens GN=RABGEF1 PE=1 SV=2	RABGEF1	0	7.44433	7.62712	5	5	5	708	79.321	6.81	0	16.5004	102.7	106.8	120.2	147	538.1	467.2	484.5	404.6	168.878	106.8	138.692	156.41	561.664	467.2	531.122	473.698	51.8735	32.8052	42.6014	48.0437	172.523	143.507	163.142	145.503	4	5	4	5	5	5	5	5	42.3394	45.3225	158.015	154.323
Q9Y657	Spindlin-1 OS=Homo sapiens GN=SPIN1 PE=1 SV=3	SPIN1	0.00529801	2.29277	6.48855	1	1	1	262	29.582	6.96	0	3.15199	2.4	9.5	2.3	6.8	40.2	58.6	38.8	47.6	3.94652	9.5	2.65385	7.23529	41.9604	58.6	42.5336	55.7292	14.2115	34.2098	9.55657	26.0545	151.101	211.02	153.165	200.682	1	1	1	1	1	1	1	1	24.2107	17.8055	181.06	176.923
Q9NZT2	Opioid growth factor receptor OS=Homo sapiens GN=OGFR PE=1 SV=3	OGFR	0	3.32985	2.8065	1	1	1	677	73.28	4.84	0	4.71424	2.8	6.6	2.2	3.1	27.4	25.2	26.6	20	4.60428	6.6	2.53846	3.29844	28.5999	25.2	29.1596	23.4156	29.8455	42.782	16.4546	21.3809	185.388	163.35	189.016	151.783	1	1	1	1	1	1	1	1	36.3138	18.9178	174.369	170.4
Q2TAY7	WD40 repeat-containing protein SMU1 OS=Homo sapiens GN=SMU1 PE=1 SV=2	SMU1	0	14.1677	9.35673	4	4	4	513	57.507	7.18	0	17.2354	38.7	73	57	84.2	729.2	841.6	651.3	728.8	63.6377	73	65.7692	89.59	761.132	841.6	713.972	853.265	14.7056	16.869	15.1981	20.7027	175.884	194.479	164.987	197.175	4	4	4	4	4	4	4	4	15.7873	17.9504	185.182	181.081
Q9Y314	Nitric oxide synthase-interacting protein OS=Homo sapiens GN=NOSIP PE=1 SV=1	NOSIP	0	14.5464	16.2791	3	4	3	301	33.151	8.82	0	15.5725	52.1	65.6	60.8	62	348.6	309.5	322	261	85.6725	65.6	70.1538	65.9689	363.865	309.5	352.985	305.574	42.3252	32.4087	34.6584	32.5909	179.762	152.904	174.387	150.964	4	4	4	4	4	4	4	4	37.3669	33.6247	166.333	162.675
P28715	DNA repair protein complementing XP-G cells OS=Homo sapiens GN=ERCC5 PE=1 SV=3	ERCC5	0.00466978	2.33301	2.19224	1	2	1	1186	133.027	5.22	0	5.52915	1.5	1.4	3.2	2.1	12.3	9.5	9.9	9.4	2.46658	1.4	3.69231	2.23443	12.8386	9.5	10.8526	11.0053	36.5487	20.7446	54.7111	33.1088	190.237	140.767	160.81	163.073	1	1	1	1	1	1	1	1	28.6467	43.9099	165.502	161.941
Q14562	ATP-dependent RNA helicase DHX8 OS=Homo sapiens GN=DHX8 PE=1 SV=1	DHX8	0	3.06133	0.819672	1	1	1	1220	139.227	8.32	0	3.48693	18.6	9	13.9	12.6	46.3	40.6	46.1	31.2	30.5856	9	16.0385	13.4066	48.3275	40.6	50.536	36.5284	99.862	29.3851	52.3657	43.7725	157.79	132.559	165	119.265	1	1	1	1	1	1	1	1	64.6236	48.0691	145.174	142.133
Q9BRA2	Thioredoxin domain-containing protein 17 OS=Homo sapiens GN=TXNDC17 PE=1 SV=1	TXNDC17	0	6.90359	19.5122	2	2	2	123	13.932	5.52	0	9.81114	15.1	26.5	25.6	22.9	95.9	112.6	82.7	100.8	24.8302	26.5	29.5385	24.3659	100.1	112.6	90.6579	118.015	37.7211	40.2577	44.8737	37.0157	152.067	171.057	137.724	179.283	2	2	2	2	2	2	2	2	38.9894	40.9447	161.562	158.504
Q14527	Helicase-like transcription factor OS=Homo sapiens GN=HLTF PE=1 SV=2	HLTF	0	26.6818	10.8028	7	8	7	1009	113.857	8.6	0	36.676	96	78.5	67	57	524.3	311.9	493.6	259.2	157.861	78.5	77.3077	60.6488	547.259	311.9	541.097	303.466	60.773	30.2208	29.7618	23.3485	210.683	120.075	208.311	116.828	7	7	8	7	8	8	8	8	45.4969	26.5551	165.379	162.569
Q9Y6A5	Transforming acidic coiled-coil-containing protein 3 OS=Homo sapiens GN=TACC3 PE=1 SV=1	TACC3	0	16.2398	7.04057	4	6	4	838	90.304	5.05	0	17.2046	113.7	100.4	112.9	95.1	484.9	461.4	474.3	368.3	186.967	100.4	130.269	101.188	506.134	461.4	519.94	431.199	61.3635	32.9518	42.7551	33.2104	166.116	151.434	170.647	141.522	3	3	3	3	5	5	5	5	47.1577	37.9827	158.775	156.085
P11940	Polyadenylate-binding protein 1 OS=Homo sapiens GN=PABPC1 PE=1 SV=2	PABPC1	0	7.07943	6.28931	4	4	3	636	70.626	9.5	1	14.9735	93.1	135.1	89.6	121.5	536.9	482.9	493.9	414	153.092	135.1	103.385	129.278	560.411	482.9	541.426	484.703	47.2818	41.725	31.9298	39.9268	173.08	149.141	167.217	149.698	4	4	4	4	4	4	4	4	44.5034	35.9283	161.111	158.458
Q7RTV0	PHD finger-like domain-containing protein 5A OS=Homo sapiens GN=PHF5A PE=1 SV=1	PHF5A	0	10.7373	31.8182	3	4	3	110	12.397	8.41	0	15.8393	30.6	39	34.6	38.7	243.6	191.5	229.6	159.8	50.3182	39	39.9231	41.1773	254.267	191.5	251.694	187.091	38.157	29.5743	30.2743	31.2254	192.815	145.217	190.863	141.874	2	4	2	4	4	4	4	4	33.8657	30.7498	169.016	166.368
Q9NTI5	Sister chromatid cohesion protein PDS5 homolog B OS=Homo sapiens GN=PDS5B PE=1 SV=1	PDS5B	0	5.6316	2.14236	4	4	2	1447	164.563	8.47	0	11.3315	22.4	48	34.4	43.9	125.2	158.5	124.2	127	36.8342	48	39.6923	46.7102	130.683	158.5	136.151	148.689	39.5397	51.5257	42.6078	50.1411	140.281	170.142	146.152	159.611	2	2	2	2	2	2	2	2	45.5327	46.3744	155.212	152.881
Q66K74	Microtubule-associated protein 1S OS=Homo sapiens GN=MAP1S PE=1 SV=2	MAP1S	0	3.20475	0.944287	1	1	1	1059	112.142	7.3	0	4.08052	2.3	2.4	3.6	3.1	51	50.5	50.3	40.2	3.78209	2.4	4.15385	3.29844	53.2333	50.5	55.1402	47.0654	13.7798	8.74423	15.1343	12.0176	193.952	183.993	200.899	171.479	1	1	1	1	1	1	1	1	11.262	13.5759	188.973	186.189
P13807	Glycogen [starch] synthase, muscle OS=Homo sapiens GN=GYS1 PE=1 SV=2	GYS1	0	3.50813	4.88467	2	2	2	737	83.732	6.18	0	3.29461	32.1	52.2	22.6	72.3	259	332.7	292.7	233.5	52.7848	52.2	26.0769	76.9282	270.342	332.7	320.865	273.377	30.0495	29.7166	14.8452	43.794	153.901	189.401	182.664	155.629	2	2	2	2	2	2	2	2	29.8831	29.3196	171.651	169.146
Q5SW79	Centrosomal protein of 170 kDa OS=Homo sapiens GN=CEP170 PE=1 SV=1	CEP170	0	6.85737	0.883838	1	2	1	1584	175.187	7.11	0	10.1469	11.5	18.8	6.4	8.8	183.8	96.8	165.7	87.8	18.9104	18.8	7.38462	9.36332	191.849	96.8	181.645	102.795	24.1071	23.9664	9.41395	11.9364	244.57	123.401	231.562	131.043	2	2	2	2	2	2	2	2	24.0367	10.6752	183.986	181.302
Q92797	Symplekin OS=Homo sapiens GN=SYMPK PE=1 SV=2	SYMPK	0.0209424	1.33236	1.17739	1	1	1	1274	141.059	6.13	0	3.19283	2.2	1.8	2.5	1.4	25.5	24.5	24.7	19.9	3.61765	1.8	2.88462	1.48962	26.6167	24.5	27.0768	23.2985	26.0066	12.9399	20.737	10.7086	191.342	176.126	194.65	167.489	1	1	1	1	1	1	1	1	19.4733	15.7228	183.734	181.07
P53999	Activated RNA polymerase II transcriptional coactivator p15 OS=Homo sapiens GN=SUB1 PE=1 SV=3	SUB1	0	25.0885	49.6063	7	12	7	127	14.386	9.6	0	35.2303	336.6	477.6	378.8	518.1	1929.6	2224.6	1792.5	1891.5	553.5	477.6	437.077	551.266	2014.1	2224.6	1964.99	2214.53	42.4233	36.6059	33.5	42.252	154.372	170.506	150.607	169.734	8	8	8	8	8	8	8	8	39.5146	37.876	162.439	160.171
P16333	Cytoplasmic protein NCK1 OS=Homo sapiens GN=NCK1 PE=1 SV=1	NCK1	0.0705128	0.950394	2.91777	1	1	1	377	42.837	6.47	0	3.57472	1.5	6.9	3.4	6.8	35	41.4	36.4	31.6	2.46658	6.9	3.92308	7.23529	36.5327	41.4	39.9026	36.9967	11.2528	31.4787	17.8976	33.0083	166.667	188.872	182.041	168.783	1	1	1	1	1	1	1	1	21.3657	25.4529	177.769	175.412
O60870	DNA/RNA-binding protein KIN17 OS=Homo sapiens GN=KIN PE=1 SV=2	KIN	0	4.08071	3.05344	1	1	1	393	45.345	8.95	0	4.14185	23.1	43.2	43.4	43.2	143.8	188.7	132.6	161.4	37.9853	43.2	50.0769	45.9654	150.097	188.7	145.36	188.964	35.7362	40.6422	47.1119	43.2438	141.21	177.527	136.753	177.776	1	1	1	1	1	1	1	1	38.1892	45.1779	159.369	157.264
Q99598	Translin-associated protein X OS=Homo sapiens GN=TSNAX PE=1 SV=1	TSNAX	0	7.49737	12.4138	3	3	3	290	33.092	6.55	0	10.6621	26.3	31.1	34.7	33.4	131.2	133.9	118.6	117.3	43.2473	31.1	40.0385	35.5381	136.945	133.9	130.012	137.333	50.2792	36.1568	46.5486	41.3165	159.212	155.672	151.152	159.663	2	3	3	3	3	3	3	3	43.218	43.9325	157.442	155.407
Q03111	Protein ENL OS=Homo sapiens GN=MLLT1 PE=1 SV=2	MLLT1	0	2.90798	2.32558	1	1	1	559	62.018	8.59	0	4.03494	14.9	25.1	16.4	27.8	143.8	212.9	140.8	174.3	24.5013	25.1	18.9231	29.5796	150.097	212.9	154.349	204.067	23.9178	24.5022	18.4724	28.8751	146.523	207.83	150.673	199.207	1	1	1	1	1	1	1	1	24.21	23.6738	177.176	174.94
Q99700	Ataxin-2 OS=Homo sapiens GN=ATXN2 PE=1 SV=2	ATXN2	0	12.9827	2.20868	2	4	2	1313	140.196	9.57	0	15.7842	1.5	8.6	11.3	7.4	137.3	202.9	144.8	156.6	2.46658	8.6	13.0385	7.8737	143.312	202.9	158.734	183.344	2.73962	9.55199	14.4818	8.74529	159.177	225.36	176.305	203.64	1	3	3	3	3	3	3	3	6.1458	11.6135	192.268	189.972
P38432	Coilin OS=Homo sapiens GN=COIL PE=1 SV=1	COIL	0	6.59436	5.38194	3	3	3	576	62.57	9.07	0	9.17294	33	46.3	134.6	98.7	512.9	375.8	491.2	309.6	54.2647	46.3	155.308	105.018	535.36	375.8	538.466	362.474	19.9779	17.0456	57.1775	38.6631	197.096	138.353	198.24	133.447	3	3	3	3	3	3	3	3	18.5118	47.9203	167.725	165.843
Q6UXN9	WD repeat-containing protein 82 OS=Homo sapiens GN=WDR82 PE=1 SV=1	WDR82	0.00205479	2.56928	4.47284	1	1	1	313	35.056	7.69	0	3.55976	22	41.5	38.5	35	92.1	155.3	89.1	129.2	36.1765	41.5	44.4231	37.2405	96.1331	155.3	97.6738	151.265	43.8694	50.325	53.8697	45.1597	116.576	188.325	118.444	183.431	1	1	1	1	1	1	1	1	47.0972	49.5147	152.45	150.938
Q15717	ELAV-like protein 1 OS=Homo sapiens GN=ELAVL1 PE=1 SV=2	ELAVL1	0	9.1491	10.7362	3	3	3	326	36.069	9.17	0	12.4131	97	120.4	134.7	97.4	285.9	288.5	252.4	260.2	159.505	120.4	155.423	103.635	298.42	288.5	276.688	304.637	74.7444	56.4196	72.8315	48.5635	139.84	135.192	129.656	142.753	3	3	3	3	3	3	3	3	65.582	60.6975	137.516	136.205
Q9UBF8	Phosphatidylinositol 4-kinase beta OS=Homo sapiens GN=PI4KB PE=1 SV=1	PI4KB	0.0147667	1.48519	1.34804	1	1	1	816	91.321	6.25	0	3.0105	1.5	2.7	1.7		16.4	14.2	14.2	13.2	2.46658	2.7	1.96154	0	17.1182	14.2	15.5664	15.4543	28.4057	31.0939	22.5896	0	197.137	163.531	179.267	177.976	1	1	1		1	1	1	1	29.7498	11.2948	180.334	178.621
Q96BN8	Ubiquitin thioesterase otulin OS=Homo sapiens GN=OTULIN PE=1 SV=3	OTULIN	0	12.5991	10.5114	2	7	2	352	40.237	5.47	0	17.7165	8.7	22.1	23.2	17.2	65.3	81.3	77.8	53.6	14.3061	22.1	26.7692	18.301	68.1595	81.3	85.2864	62.7539	30.1996	46.652	56.5085	38.6326	143.881	171.62	180.035	132.47	2	2	2	2	2	2	2	2	38.4258	47.5706	157.751	156.253
Q13123	Protein Red OS=Homo sapiens GN=IK PE=1 SV=3	IK	0	22.4941	18.1329	7	7	7	557	65.562	6.64	0	28.9238	48.1	125	75.5	94.4	995	1064.9	918.2	920.9	79.0949	125	87.1154	100.443	1038.57	1064.9	1006.56	1078.17	13.8162	21.8348	15.2172	17.5452	181.416	186.015	175.823	188.333	7	7	7	7	7	7	7	7	17.8255	16.3812	183.715	182.078
Q9BY77	Polymerase delta-interacting protein 3 OS=Homo sapiens GN=POLDIP3 PE=1 SV=2	POLDIP3	0	28.94	17.5772	6	8	6	421	46.06	9.99	0	33.1617	85.5	109.7	113.1	84.9	424.5	374.4	391.2	326.6	140.595	109.7	130.5	90.3348	443.089	374.4	428.844	382.377	53.5641	41.7937	49.7181	34.4159	168.809	142.639	163.382	145.679	7	7	7	7	7	7	7	7	47.6789	42.067	155.724	154.53
Q9P265	Disco-interacting protein 2 homolog B OS=Homo sapiens GN=DIP2B PE=1 SV=3	DIP2B	0.013658	1.52798	0.761421	1	1	1	1576	171.382	8.09	0	3.2067	3.3	11.1	10.5	11.1	76.9	69.7	76.4	55.7	5.42647	11.1	12.1154	11.8106	80.2675	69.7	83.7517	65.2125	12.7913	26.165	28.5585	27.84	189.207	164.298	197.42	153.72	1	1	1	1	1	1	1	1	19.4782	28.1992	176.753	175.57
Q2TBE0	CWF19-like protein 2 OS=Homo sapiens GN=CWF19L2 PE=1 SV=4	CWF19L2	0.00648088	2.27344	1.11857	1	1	1	894	103.722	8.65	0	2.26676	11.4	15.9	8.8	20.1	104.1	105.5	107.8	80.9	18.746	15.9	10.1538	21.3867	108.659	105.5	118.173	94.7162	30.405	25.789	16.469	34.688	176.238	171.115	191.671	153.625	1	1	1	1	1	1	1	1	28.097	25.5785	173.677	172.648
Q9NUU7	ATP-dependent RNA helicase DDX19A OS=Homo sapiens GN=DDX19A PE=1 SV=1	DDX19A	0	13.3368	8.57741	3	5	3	478	53.941	6.58	0	17.9014	30.1	111.8	105.2	104.9	402.3	344	363.6	308.2	49.496	111.8	121.385	111.615	419.917	344	398.588	360.835	20.6488	46.6408	50.6393	46.5636	175.181	143.51	166.283	150.533	4	4	4	4	4	4	4	4	33.6448	48.6015	159.346	158.408
Q7Z417	Nuclear fragile X mental retardation-interacting protein 2 OS=Homo sapiens GN=NUFIP2 PE=1 SV=1	NUFIP2	0	50.2198	24.4604	9	14	9	695	76.075	8.7	0	61.6069	217.4	205.3	180.9	270	1421.6	1400	1379.1	1157.7	357.489	205.3	208.731	287.284	1483.85	1400	1511.81	1355.41	41.9966	24.1179	24.5209	33.7491	174.318	164.467	177.602	159.229	8	10	10	10	10	10	10	10	33.0572	29.135	169.392	168.415
A3KN83	Protein strawberry notch homolog 1 OS=Homo sapiens GN=SBNO1 PE=1 SV=1	SBNO1	0	3.96019	1.00503	1	1	1	1393	154.216	7.88	0	5.20339	2		1.7	1.4	12.2	17.2	16.9	9.6	3.28877	0	1.96154	1.48962	12.7342	17.2	18.5262	11.2395	39.5999	0	23.6188	17.9364	153.333	207.104	223.074	135.334	1		1	1	1	1	1	1	19.8	20.7776	180.219	179.204
Q9UK76	Jupiter microtubule associated homolog 1 OS=Homo sapiens GN=JPT1 PE=1 SV=3	JPT1	0	3.46371	27.9221	2	2	2	154	16.005	5.6	0	8.51951	27.3	28.5	42.6	53.3	179.8	157.4	165.7	138	44.8917	28.5	49.1538	56.7119	187.674	157.4	181.645	161.568	41.3966	26.2811	45.3269	52.2966	173.062	145.145	167.503	148.989	2	2	2	2	2	2	2	2	33.8389	48.8117	159.104	158.246
Q02040	A-kinase anchor protein 17A OS=Homo sapiens GN=AKAP17A PE=1 SV=2	AKAP17A	0	4.51876	5.17986	2	2	2	695	80.686	9.73	0	6.72421	43.2	82.2	58.6	99	129.2	218.2	132.7	175.9	71.0374	82.2	67.6154	105.337	134.858	218.2	145.469	205.94	55.1395	63.8039	52.4833	81.7632	104.677	169.368	112.914	159.852	2	2	2	2	2	2	2	2	59.4717	67.1233	137.022	136.383
P23193	Transcription elongation factor A protein 1 OS=Homo sapiens GN=TCEA1 PE=1 SV=2	TCEA1	0	16.6877	18.6047	5	7	5	301	33.948	8.38	0	23.9933	69.7	130	114.1	128.2	410.2	463.8	393.8	390	114.614	130	131.654	136.407	428.163	463.8	431.694	456.605	39.9884	45.3567	45.9337	47.5919	149.385	161.819	150.617	159.308	5	6	5	6	6	6	6	6	42.6726	46.7628	155.602	154.963
P11182	Lipoamide acyltransferase component of branched-chain alpha-keto acid dehydrogenase complex, mitochondrial OS=Homo sapiens GN=DBT PE=1 SV=3	DBT	0.013658	1.5382	3.52697	1	1	1	482	53.453	8.51	0	4.30973		2.4	2.7	2.2	15.8	18.5	19.3	11.7	0	2.4	3.11538	2.34083	16.4919	18.5	21.1572	13.6981	0	24.7093	32.0746	24.1002	169.793	190.468	217.825	141.03		1	1	1	1	1	1	1	12.3547	28.0874	180.131	179.427
O00571	ATP-dependent RNA helicase DDX3X OS=Homo sapiens GN=DDX3X PE=1 SV=3	DDX3X	0	81.463	39.8792	22	31	21	662	73.198	7.18	0	122.625	629.7	869.3	768.7	774.7	3711.3	4100.2	3515.6	3493.1	1035.47	869.3	886.962	824.292	3873.82	4100.2	3853.89	4089.65	42.4077	35.6023	36.3256	33.7589	158.653	167.924	157.837	167.492	22	23	23	23	23	23	23	23	39.005	35.0423	163.288	162.664
Q8TEQ6	Gem-associated protein 5 OS=Homo sapiens GN=GEMIN5 PE=1 SV=3	GEMIN5	0	29.4886	8.28912	9	9	9	1508	168.483	6.62	0	36.9596	162.7	232.9	213.3	235.4	966.6	1032.8	928.4	868.5	267.541	232.9	246.115	250.469	1008.93	1032.8	1017.74	1016.82	42.188	36.7255	38.8094	39.4959	159.096	162.86	160.485	160.341	8	8	8	9	9	9	9	9	39.4568	39.1527	160.978	160.413
Q08211	ATP-dependent RNA helicase A OS=Homo sapiens GN=DHX9 PE=1 SV=4	DHX9	0	63.0276	18.5827	17	24	17	1270	140.869	6.84	0	95.7884	227.4	450.4	385.5	448.6	1413.3	1858.6	1336.4	1587.7	373.933	450.4	444.808	477.317	1475.19	1858.6	1465	1858.85	35.5953	42.8743	42.342	45.4366	140.426	176.923	139.456	176.947	18	18	19	19	19	19	19	19	39.2348	43.8893	158.675	158.201
Q9P2B4	CTTNBP2 N-terminal-like protein OS=Homo sapiens GN=CTTNBP2NL PE=1 SV=2	CTTNBP2NL	0	9.27137	5.6338	3	3	3	639	70.115	8.06	0	11.6208	86.5	110.5	39.6	105.4	447.1	290.5	462	212.3	142.239	110.5	45.6923	112.147	466.679	290.5	506.457	248.557	59.181	45.9753	19.011	46.6606	194.169	120.867	210.719	103.416	3	3	3	3	3	3	3	3	52.5781	32.8358	157.518	157.068
Q8NE71	ATP-binding cassette sub-family F member 1 OS=Homo sapiens GN=ABCF1 PE=1 SV=2	ABCF1	0	87.683	32.426	23	24	23	845	95.866	6.8	0	101.935	279.3	456.5	308	427	2554.9	3435.4	2459.8	2897.6	459.277	456.5	355.385	454.334	2666.78	3435.4	2696.5	3392.45	26.4016	26.242	20.4294	26.1175	153.3	197.485	155.009	195.016	20	22	20	21	23	23	23	23	26.3218	23.2734	175.393	175.012
Q13017	Rho GTPase-activating protein 5 OS=Homo sapiens GN=ARHGAP5 PE=1 SV=2	ARHGAP5	0.00769724	2.01841	0.865513	1	1	1	1502	172.352	6.62	0	3.29148	2.8	13.6	9.6	6.5	38.6	38.3	39	30.5	4.60428	13.6	11.0769	6.91609	40.2903	38.3	42.7528	35.7088	19.0605	56.3003	45.8555	28.6308	166.791	158.552	176.985	147.825	1	1	1	1	1	1	1	1	37.6804	37.2431	162.671	162.405
P49411	Elongation factor Tu, mitochondrial OS=Homo sapiens GN=TUFM PE=1 SV=2	TUFM	0	36.3977	24.115	8	11	8	452	49.51	7.61	0	51.7359	246.3	297.5	297.7	331.5	662.9	777	624.7	667.7	405.012	297.5	343.5	352.721	691.929	777	684.813	781.73	74.7564	54.912	63.4026	65.1046	127.715	143.417	126.402	144.29	10	10	10	10	10	10	10	10	64.8342	64.2536	135.566	135.346
Q08379	Golgin subfamily A member 2 OS=Homo sapiens GN=GOLGA2 PE=1 SV=3	GOLGA2	0.00648088	2.1443	0.998004	1	1	1	1002	113.017	5.02	0	3.4884	2	3.7	1.6		26.6	19.5	27.4	14.7	3.28877	3.7	1.84615	0	27.7648	19.5	30.0366	17.2105	25.4581	28.6414	14.2909	0	214.925	150.948	232.511	133.225	1	1	1		1	1	1	1	27.0498	7.14547	182.937	182.868
Q14498	RNA-binding protein 39 OS=Homo sapiens GN=RBM39 PE=1 SV=2	RBM39	0	24.8178	13.3962	5	6	5	530	59.343	10.1	0	26.9334	132.3	185.9	252.4	199.2	668.7	497.9	630.9	430.8	217.552	185.9	291.231	211.952	697.983	497.9	691.609	504.372	52.7639	45.0872	70.6335	51.4056	169.285	120.758	167.739	122.328	5	5	5	5	5	5	5	5	48.9255	61.0196	145.021	145.033
Q7Z569	BRCA1-associated protein OS=Homo sapiens GN=BRAP PE=1 SV=2	BRAP	0	10.4534	6.08108	3	3	3	592	67.261	5.92	0	12.3841	41.3	43.4	59	47.9	130.2	106.7	116.6	98.1	67.9131	43.4	68.0769	50.9663	135.902	106.7	127.82	114.854	75.9196	48.5166	76.1028	56.9749	151.924	119.279	142.889	128.394	3	3	3	3	3	3	3	3	62.2181	66.5388	135.601	135.642
Q9UQB8	Brain-specific angiogenesis inhibitor 1-associated protein 2 OS=Homo sapiens GN=BAIAP2 PE=1 SV=1	BAIAP2	0	3.70582	3.80435	2	2	2	552	60.83	8.9	0	5.15427	50.4	57.8	53.8	65.9	188.2	172.9	174.6	152.1	82.877	57.8	62.0769	70.1185	196.441	172.9	191.401	178.076	65.5354	45.7057	49.0877	55.4466	155.337	136.722	151.351	140.814	2	2	2	2	2	2	2	2	55.6206	52.2671	146.029	146.083
Q9UPN3	Microtubule-actin cross-linking factor 1, isoforms 1/2/3/5 OS=Homo sapiens GN=MACF1 PE=1 SV=4	MACF1	0	15.3886	1.0693	6	6	6	7388	837.787	5.39	0	23.3374	62.6	80.6	103.5	76.3	233.7	219.2	226.5	183.9	102.939	80.6	119.423	81.1843	243.934	219.2	248.295	215.307	62.8209	49.1883	72.8811	49.5448	148.867	133.773	151.529	131.397	4	4	4	4	4	4	4	4	56.0046	61.213	141.32	141.463
Q13283	Ras GTPase-activating protein-binding protein 1 OS=Homo sapiens GN=G3BP1 PE=1 SV=1	G3BP1	0	27.4813	26.1803	7	18	7	466	52.132	5.52	0	43.951	134.2	189.4	102.7	138.8	1436.8	1336.4	1349.5	1161.4	220.676	189.4	118.5	147.685	1499.72	1336.4	1479.36	1359.74	27.7953	23.8558	14.9256	18.6017	188.897	168.326	186.332	171.266	8	8	8	8	8	8	8	8	25.8256	16.7637	178.611	178.799
Q15785	Mitochondrial import receptor subunit TOM34 OS=Homo sapiens GN=TOMM34 PE=1 SV=2	TOMM34	0	25.5792	30.0971	7	9	7	309	34.538	8.98	0	33.8823	121.7	193.7	184	176	487.4	539.6	466.6	459.5	200.122	193.7	212.308	187.266	508.744	539.6	511.499	537.974	55.3738	53.5969	58.7457	51.8167	140.77	149.308	141.532	148.858	8	8	8	8	8	8	8	8	54.4853	55.2812	145.039	145.195
P55209	Nucleosome assembly protein 1-like 1 OS=Homo sapiens GN=NAP1L1 PE=1 SV=1	NAP1L1	0	36.7225	29.4118	8	11	6	391	45.346	4.46	2	45.9674	145.5	170.1	262.9	186.5	1349	890.7	1256.3	789.6	239.258	170.1	303.346	198.439	1408.07	890.7	1377.19	924.449	34.7282	24.69	44.0306	28.8033	204.381	129.285	199.898	134.183	9	9	9	9	9	9	9	9	29.7091	36.4169	166.833	167.041
Q9H6T3	RNA polymerase II-associated protein 3 OS=Homo sapiens GN=RPAP3 PE=1 SV=2	RPAP3	0	2.92073	4.06015	2	2	2	665	75.672	6.84	0	6.37708		7.4	5.2	6.4	97.2	120	84.5	110.3	0	7.4	6	6.80969	101.456	120	92.6311	129.137	0	12.7742	10.3575	11.7552	175.138	207.149	159.904	222.922		1	2	2	2	2	2	2	6.3871	11.0563	191.144	191.413
Q9UEG4	Zinc finger protein 629 OS=Homo sapiens GN=ZNF629 PE=1 SV=2	ZNF629	0	4.03838	3.45224	2	3	2	869	96.559	7.93	0	11.0976	24.1	25.7	56.4	50.2	121.4	128.7	111.5	114.2	39.6297	25.7	65.0769	53.4135	126.716	128.7	122.229	133.703	45.6058	29.5756	74.8905	61.4682	145.825	148.108	140.661	153.866	3	3	3	3	3	3	3	3	37.5907	68.1794	146.966	147.263
P50570	Dynamin-2 OS=Homo sapiens GN=DNM2 PE=1 SV=2	DNM2	0.00334896	2.42308	1.95402	2	2	2	870	98.003	7.44	0	6.70015	16.5	32.2	27.5	31.3	171.1	174	159.9	152.3	27.1324	32.2	31.7308	33.3036	178.593	174	175.287	178.31	26.1342	31.0154	30.5634	32.0784	172.022	167.599	168.838	171.75	1	2	2	2	2	2	2	2	28.5748	31.3209	169.81	170.294
P25205	DNA replication licensing factor MCM3 OS=Homo sapiens GN=MCM3 PE=1 SV=3	MCM3	0	36.1952	16.3366	9	10	9	808	90.924	5.77	0	44.3334	129.8	164	147.9	145	668	706.7	632.9	611.7	213.441	164	170.654	154.282	697.252	706.7	693.802	716.167	48.5604	37.312	38.8258	35.101	158.633	160.783	157.848	162.937	9	10	10	10	10	10	10	10	42.9362	36.9634	159.708	160.392
Q8N3U4	Cohesin subunit SA-2 OS=Homo sapiens GN=STAG2 PE=1 SV=3	STAG2	0.00139276	2.66095	1.46223	1	1	1	1231	141.235	5.43	0	3.43613	2	3.5	12.1	13.9	40.7	53.3	48.5	36.9	3.28877	3.5	13.9615	14.7898	42.4823	53.3	53.167	43.2018	11.5552	12.2974	49.0543	51.9644	149.263	187.271	186.804	151.791	1	1	1	1	1	1	1	1	11.9263	50.5093	168.267	169.297
Q06787	Synaptic functional regulator FMR1 OS=Homo sapiens GN=FMR1 PE=1 SV=1	FMR1	0.009656	1.7469	1.26582	1	1	1	632	71.131	7.42	0	2.55168	5.8	13.8	12.5	16.5	107.6	144.6	111.9	116.4	9.53743	13.8	14.4231	17.5562	112.312	144.6	122.668	136.279	13.3583	19.3286	20.2013	24.5896	157.306	202.53	171.811	190.875	1	1	1	1	1	1	1	1	16.3434	22.3954	179.918	181.343
Q5XQN5	SWISS-PROT:Q5XQN5 (Bos taurus) Keratin, type II cytoskeletal 5	SWISS-PROT:Q5XQN5	0	31.7776	18.4692	11	18	1	601	62.898	7.81	0	64.6745	7.6	66.8	60.7	13.9	133.8	196.6	122.2	175.1	12.4973	66.8	70.0385	14.7898	139.659	196.6	133.959	205.004	11.9115	63.6685	66.7552	14.0965	133.112	187.384	127.679	195.393	1	1	1	1	1	1	1	1	37.79	40.4258	160.248	161.536
Q9NZ63	Uncharacterized protein C9orf78 OS=Homo sapiens GN=C9orf78 PE=1 SV=1	C9orf78	0.0332569	1.22512	2.76817	1	1	1	289	33.667	6.74	0	3.38387	9	13.9	9.8	9.7	55.5	65.8	48.8	61	14.7995	13.9	11.3077	10.3209	57.9304	65.8	53.4958	71.4176	39.6009	37.1941	30.2575	27.6171	155.012	176.07	143.146	191.102	1	1	1	1	1	1	1	1	38.3975	28.9373	165.541	167.124
O75306	NADH dehydrogenase [ubiquinone] iron-sulfur protein 2, mitochondrial OS=Homo sapiens GN=NDUFS2 PE=1 SV=2	NDUFS2	0.00205479	2.55846	3.67171	1	1	1	463	52.512	7.55	0	3.99795	13.3	12.7	15.5	13.1	44.1	51.9	44.8	42.5	21.8703	12.7	17.8846	13.9386	46.0312	51.9	49.1109	49.7582	66.4767	38.6027	54.3618	42.3675	139.916	157.754	149.277	151.244	1	1	1	1	1	1	1	1	52.5397	48.3647	148.835	150.261
P63104	14-3-3 protein zeta/delta OS=Homo sapiens GN=YWHAZ PE=1 SV=1	YWHAZ	0	7.8402	8.16327	2	3	1	245	27.728	4.79	0	10.8483	16.7	43.8	29.4	25.1	183.6	207.6	181.9	174	27.4612	43.8	33.9231	26.7067	191.64	207.6	199.404	203.716	23.5151	37.506	29.0484	22.869	164.102	177.768	170.75	174.442	1	1	1	1	1	1	1	1	30.5105	25.9587	170.935	172.596
Q92620	Pre-mRNA-splicing factor ATP-dependent RNA helicase PRP16 OS=Homo sapiens GN=DHX38 PE=1 SV=2	DHX38	0	4.38078	1.79299	2	2	2	1227	140.415	6.54	0	7.67939	18.3	22	23.1	14.4	57	57.5	56.5	48	30.0922	22	26.6538	15.3218	59.4961	57.5	61.9368	56.1975	73.1286	53.4632	64.7728	37.2342	144.584	139.733	150.515	136.568	2	2	2	2	2	2	2	2	63.2959	51.0035	142.159	143.542
P78344	Eukaryotic translation initiation factor 4 gamma 2 OS=Homo sapiens GN=EIF4G2 PE=1 SV=1	EIF4G2	0	21.8638	11.6869	8	9	8	907	102.297	7.14	0	30.0294	65.6	128.3	121.2	160.2	1291.3	1256	1256.6	1070.7	107.872	128.3	139.846	170.455	1347.85	1256	1377.52	1253.56	14.9267	17.7535	19.3512	23.5867	186.508	173.799	190.614	173.461	8	8	8	8	8	8	8	8	16.3401	21.469	180.154	182.037
P82979	SAP domain-containing ribonucleoprotein OS=Homo sapiens GN=SARNP PE=1 SV=3	SARNP	0	23.5584	30	6	8	6	210	23.656	6.42	0	25.884	169.2	239.2	224	211.7	1460.5	1445.8	1412.9	1241.4	278.23	239.2	258.462	225.252	1524.46	1445.8	1548.86	1453.41	31.9178	27.4404	29.65	25.8403	174.882	165.858	177.681	166.731	8	8	8	8	8	8	8	8	29.6791	27.7451	170.37	172.206
A0MZ66	Shootin-1 OS=Homo sapiens GN=SHTN1 PE=1 SV=4	SHTN1	0	7.53053	6.18067	4	4	4	631	71.596	5.33	0	14.043	36.7	58	42.8	53	166.4	180.6	160.6	155.5	60.3489	58	49.3846	56.3927	173.687	180.6	176.054	182.056	51.5515	49.5449	42.1855	48.172	148.367	154.273	150.389	155.517	4	4	4	4	4	4	4	4	50.5482	45.1787	151.32	152.953
Q8WYA6	Beta-catenin-like protein 1 OS=Homo sapiens GN=CTNNBL1 PE=1 SV=1	CTNNBL1	0.0483065	1.09931	1.59858	1	1	1	563	65.132	5.05	0	3.08566	15.4	21.1	13.7	20.3	164.8	207.2	178.9	159.9	25.3235	21.1	15.8077	21.5995	172.017	207.2	196.115	187.208	23.9361	19.944	14.9416	20.4161	162.592	195.848	185.37	176.951	1	1	1	1	1	1	1	1	21.9401	17.6789	179.22	181.161
Q04837	Single-stranded DNA-binding protein, mitochondrial OS=Homo sapiens GN=SSBP1 PE=1 SV=1	SSBP1	0.00917993	1.8173	5.40541	1	1	1	148	17.249	9.6	0	3.70783	43.9	49.3	56	47.4	150.7	108.8	138	100.6	72.1885	49.3	64.6154	50.4343	157.299	108.8	151.279	117.781	74.8361	51.1081	66.9852	52.284	163.068	112.79	156.828	122.1	1	1	1	1	1	1	1	1	62.9721	59.6346	137.929	139.464
Q9C0D5	Protein TANC1 OS=Homo sapiens GN=TANC1 PE=1 SV=3	TANC1	0	28.3741	6.50188	9	9	9	1861	202.093	8.32	0	29.832	34.5	102	72.9	80.1	848.3	672.7	844.2	555.5	56.7313	102	84.1154	85.2275	885.448	672.7	925.434	650.369	13.1094	23.57	19.4373	19.6943	204.608	155.447	213.848	150.286	5	6	5	6	8	8	8	8	18.3397	19.5658	180.027	182.067
P36915	Guanine nucleotide-binding protein-like 1 OS=Homo sapiens GN=GNL1 PE=1 SV=2	GNL1	0	3.06278	1.64745	1	1	1	607	68.619	5.8	0	4.27572	1.4	3.8	7	6	31	32.4	29.8	28.1	2.30214	3.8	8.07692	6.38408	32.3575	32.4	32.6675	32.8989	12.2059	20.1475	42.8237	33.8483	171.559	171.784	173.203	174.429	1	1	1	1	1	1	1	1	16.1767	38.336	171.671	173.816
P15924	Desmoplakin OS=Homo sapiens GN=DSP PE=1 SV=3	DSP	0	24.9204	3.72692	9	10	9	2871	331.569	6.81	0	39.6986	121.6	294.2	152.7	216.9	578.7	1054.3	508.2	959.9	199.957	294.2	176.192	230.785	604.042	1054.3	557.102	1123.83	37.7241	55.5041	33.2406	43.54	113.959	198.905	105.103	212.023	10	10	9	10	10	10	10	10	46.6141	38.3903	156.432	158.563
O00151	PDZ and LIM domain protein 1 OS=Homo sapiens GN=PDLIM1 PE=1 SV=4	PDLIM1	0	30.0594	42.2492	8	9	8	329	36.049	7.02	0	40.7865	148.3	141.2	84.8	180.1	701	886.1	730.7	717.2	243.862	141.2	97.8462	191.629	731.697	886.1	801.013	839.684	49.6029	28.7208	19.9024	38.9784	148.831	180.238	162.93	170.796	8	8	8	8	8	8	8	8	39.1619	29.4404	164.534	166.863
Q15056	Eukaryotic translation initiation factor 4H OS=Homo sapiens GN=EIF4H PE=1 SV=5	EIF4H	0	3.32621	9.27419	2	2	2	248	27.368	7.23	0	6.73469	9.2	14.8	14.3	10.2	84.2	111.6	81.2	96.8	15.1283	14.8	16.5	10.8529	87.8872	111.6	89.0136	113.332	26.361	25.7888	28.7511	18.9111	153.142	194.462	155.105	197.479	2	1	1	1	2	2	2	2	26.0749	23.8311	173.802	176.292
P55008	Allograft inflammatory factor 1 OS=Homo sapiens GN=AIF1 PE=1 SV=1	AIF1	0.100884	0.800794	11.5646	1	1	1	147	16.693	6.24	0	3.67164	29.4	12.3	25.8	31.6	257.1	32.2	248.5	27.9	48.3449	12.3	29.7692	33.6228	268.359	32.2	272.412	32.6648	53.0045	13.4855	32.6385	36.8635	294.224	35.3035	298.668	35.8131	1	1	1	1	1	1	1	1	33.245	34.751	164.764	167.241
Q969Z0	Protein TBRG4 OS=Homo sapiens GN=TBRG4 PE=1 SV=1	TBRG4	0.0142012	1.50224	1.58479	1	1	1	631	70.693	7.42	0	4.04386	8.7	10.3	10.5	6.4	48	38	45.8	33.6	14.3061	10.3	12.1154	6.80969	50.102	38	50.2072	39.3382	51.7452	37.255	43.8212	24.6306	181.218	137.445	181.599	142.286	1	1	1	1	1	1	1	1	44.5001	34.2259	159.332	161.942
O00139	Kinesin-like protein KIF2A OS=Homo sapiens GN=KIF2A PE=1 SV=3	KIF2A	0.0388514	1.16361	0.991501	1	1	1	706	79.905	6.68	0	2.83891	2.5	12.1	14.3	11	58.5	66.6	49.8	64.3	4.11096	12.1	16.5	11.7042	61.0618	66.6	54.5921	75.2812	10.8918	32.0583	43.7158	31.0095	161.78	176.453	144.639	199.453	1	1	1	1	1	1	1	1	21.475	37.3627	169.116	172.046
P33981	Dual specificity protein kinase TTK OS=Homo sapiens GN=TTK PE=1 SV=2	TTK	0	3.73826	1.40023	1	1	1	857	97.011	8.16	0	3.46773	2	2.1	1.5		40.5	13.5	34.5	16.2	3.28877	2.1	1.73077	0	42.2735	13.5	37.8198	18.9666	21.9838	14.0375	11.5694	0	282.578	90.241	252.807	126.783	1	1	1		1	1	1	1	18.0107	5.78468	186.41	189.795
Q8WXA9	Splicing regulatory glutamine/lysine-rich protein 1 OS=Homo sapiens GN=SREK1 PE=1 SV=1	SREK1	0	21.6256	17.7165	5	6	5	508	59.345	10.39	0	23.2932	36.9	66.9	54.1	78.4	144.7	223.9	158.4	177.8	60.6778	66.9	62.4231	83.4187	151.037	223.9	173.642	208.165	47.1209	51.9529	48.4763	64.7809	117.291	173.875	134.846	161.656	5	5	5	5	5	5	5	5	49.5369	56.6286	145.583	148.251
Q14157	Ubiquitin-associated protein 2-like OS=Homo sapiens GN=UBAP2L PE=1 SV=2	UBAP2L	0	50.8656	19.1352	12	17	12	1087	114.465	7.11	0	73.4962	174.3	271.5	183.6	253.2	1605.1	1478.4	1531.5	1310.8	286.616	271.5	211.846	269.408	1675.39	1478.4	1678.87	1534.66	30.9576	29.3248	22.8816	29.0989	180.959	159.683	181.336	165.759	8	13	10	12	13	13	13	13	30.1412	25.9903	170.321	173.547
Q8TF01	Arginine/serine-rich protein PNISR OS=Homo sapiens GN=PNISR PE=1 SV=2	PNISR	0	7.14336	3.72671	3	3	3	805	92.521	10.02	0	10.6972	31.3	62.4	56.3	110.8	172.4	244.2	160	219.4	51.4693	62.4	64.9615	117.893	179.95	244.2	175.396	256.869	35.7072	43.2905	45.0676	81.7891	124.842	169.416	121.683	178.205	3	3	3	3	3	3	3	3	39.4989	63.4284	147.129	149.944
P62318	Small nuclear ribonucleoprotein Sm D3 OS=Homo sapiens GN=SNRPD3 PE=1 SV=1	SNRPD3	0	13.9605	31.746	3	4	3	126	13.907	10.32	0	16.4617	70.8	112	113.1	97.8	274.7	346.1	264.5	303.4	116.422	112	130.5	104.061	286.729	346.1	289.952	355.215	53.4975	51.4653	59.9663	47.817	131.755	159.037	133.236	163.225	3	3	3	3	3	3	3	3	52.4814	53.8916	145.396	148.231
Q9P289	Serine/threonine-protein kinase 26 OS=Homo sapiens GN=STK26 PE=1 SV=2	STK26	0	5.21085	8.89423	3	3	2	416	46.5	5.29	0	10.1386	3.9	5.5	8.9	5.5	32.8	27.4	27.8	27.7	6.4131	5.5	10.2692	5.85208	34.2363	27.4	30.4751	32.4306	33.6256	28.838	53.8444	30.684	179.51	143.666	159.789	170.043	2	2	2	2	2	2	2	2	31.2318	42.2642	161.588	164.916
Q14240	Eukaryotic initiation factor 4A-II OS=Homo sapiens GN=EIF4A2 PE=1 SV=2	EIF4A2	0	34.8859	32.6781	12	14	2	407	46.373	5.48	0	50.6097	19.8	46.8	28.2	32.1	192.7	187.7	189.1	162	32.5588	46.8	32.5385	34.1548	201.138	187.7	207.296	189.666	27.9519	40.178	27.9344	29.3221	172.678	161.141	177.965	162.829	2	2	2	2	2	2	2	2	34.0649	28.6282	166.91	170.397
Q68E01	Integrator complex subunit 3 OS=Homo sapiens GN=INTS3 PE=1 SV=1	INTS3	0	9.2505	3.64334	2	2	2	1043	117.994	5.8	0	6.56607	3.2	9.9	4.5	6.1	48.7	48.4	40.1	49	5.26203	9.9	5.19231	6.49048	50.8326	48.4	43.9587	57.3683	18.5116	34.8278	18.2663	22.8333	178.827	170.269	154.645	201.819	1	2	2	1	2	2	2	2	26.6697	20.5498	174.548	178.232
Q9Y3S2	Zinc finger protein 330 OS=Homo sapiens GN=ZNF330 PE=1 SV=1	ZNF330	0	5.79588	5.625	1	1	1	320	36.177	6.16	0	5.03878	11.4	10.6	22.3	19.4	86.6	54.9	78.5	53.3	18.746	10.6	25.7308	20.6419	90.3923	54.9	86.0538	62.4026	40.5903	22.952	55.7143	44.6954	195.725	118.874	186.33	135.119	1	1	1	1	1	1	1	1	31.7711	50.2049	157.299	160.725
O95218	Zinc finger Ran-binding domain-containing protein 2 OS=Homo sapiens GN=ZRANB2 PE=1 SV=2	ZRANB2	0	6.44715	6.06061	2	2	2	330	37.382	10.01	0	8.68418	21.8	51.1	41.4	75	188.7	293	210	231.2	35.8476	51.1	47.7692	79.801	196.963	293	230.208	270.685	23.7919	33.9148	31.7042	52.9635	130.724	194.463	152.788	179.652	2	2	2	2	2	2	2	2	28.8533	42.3339	162.593	166.22
P27695	DNA-(apurinic or apyrimidinic site) lyase OS=Homo sapiens GN=APEX1 PE=1 SV=2	APEX1	0	33.0212	40.2516	8	9	8	318	35.532	8.12	0	42.3667	128.8	198.7	197.1	188.3	633.6	764.4	638.2	648	211.797	198.7	227.423	200.354	661.346	764.4	699.612	758.666	45.5196	42.7048	48.878	43.0602	142.137	164.286	150.361	163.053	9	9	9	9	9	9	9	9	44.1122	45.9691	153.211	156.707
Q9BZH6	WD repeat-containing protein 11 OS=Homo sapiens GN=WDR11 PE=1 SV=1	WDR11	0	5.46074	4.49346	4	4	4	1224	136.598	6.92	0	13.4473	40.8	39.9	43.7	48.3	111.6	103.2	112.8	86.4	67.0909	39.9	50.4231	51.3919	116.487	103.2	123.654	101.155	82.156	48.8594	61.7454	62.9318	142.644	126.373	151.421	123.87	4	4	4	4	4	4	4	4	65.5077	62.3386	134.509	137.645
Q8IYB8	ATP-dependent RNA helicase SUPV3L1, mitochondrial OS=Homo sapiens GN=SUPV3L1 PE=1 SV=1	SUPV3L1	0	8.79079	5.34351	3	3	3	786	87.935	7.99	0	10.6417	128.2	96.2	210.7	160.8	466.9	363.2	454.7	318	210.81	96.2	243.115	171.093	487.346	363.2	498.454	372.308	69.0466	31.5083	79.6275	56.0382	159.62	118.959	163.258	121.942	3	3	3	3	3	3	3	3	50.2775	67.8328	139.289	142.6
Q96EV2	RNA-binding protein 33 OS=Homo sapiens GN=RBM33 PE=1 SV=3	RBM33	0	6.30635	2.13675	2	2	2	1170	129.906	6.93	0	7.96668	27.8	25.8	39.6	35.5	125.4	117.3	118.5	106.1	45.7139	25.8	45.6923	37.7725	130.891	117.3	129.903	124.22	55.639	31.4015	55.6127	45.9734	159.31	142.767	158.107	151.19	2	2	2	2	2	2	2	2	43.5203	50.7931	151.039	154.648
P55036	26S proteasome non-ATPase regulatory subunit 4 OS=Homo sapiens GN=PSMD4 PE=1 SV=1	PSMD4	0	13.5156	14.5889	3	4	3	377	40.711	4.79	0	21.2627	81.8	77.2	128.9	93.6	414.2	286.8	404.3	250.4	134.511	77.2	148.731	99.5917	432.338	286.8	443.204	293.164	56.1766	32.2416	62.1155	41.5932	180.56	119.778	185.099	122.436	3	3	3	3	3	2	3	3	44.2091	51.8543	150.169	153.767
Q8WWI1	LIM domain only protein 7 OS=Homo sapiens GN=LMO7 PE=1 SV=3	LMO7	0	34.072	8.31848	9	10	9	1683	192.576	8.09	0	39.4136	213.2	269.6	262	244.9	1268	1100.2	1270.6	931.1	350.583	269.6	302.308	260.577	1323.53	1100.2	1392.87	1090.11	46.0553	35.4168	39.7135	34.2314	173.869	144.531	182.978	143.206	9	9	9	9	9	9	9	9	40.736	36.9725	159.2	163.092
Q13151	Heterogeneous nuclear ribonucleoprotein A0 OS=Homo sapiens GN=HNRNPA0 PE=1 SV=1	HNRNPA0	0	17.7493	20.9836	5	9	4	305	30.822	9.29	0	34.0056	117.4	168.7	154.2	161.9	357.5	368.8	339.7	331.2	193.051	168.7	177.923	172.264	373.155	368.8	372.388	387.763	69.755	60.9563	64.2889	62.2441	134.832	133.258	134.555	140.11	4	4	4	4	4	4	4	4	65.3557	63.2665	134.045	137.333
Q8N5M4	Tetratricopeptide repeat protein 9C OS=Homo sapiens GN=TTC9C PE=1 SV=1	TTC9C	0	3.54379	8.77193	1	1	1	171	20	8.92	0	4.41773	6	15.4	6.6	9.6	93.3	94.2	96.5	77.6	9.86631	15.4	7.61538	10.2145	97.3857	94.2	105.786	90.8526	18.2997	28.5635	14.1248	18.9456	180.628	174.719	196.208	168.511	1	1	1	1	1	1	1	1	23.4316	16.5352	177.674	182.36
Q9H173	Nucleotide exchange factor SIL1 OS=Homo sapiens GN=SIL1 PE=1 SV=1	SIL1	0	4.46268	3.2538	1	1	1	461	52.052	5.36	0	5.42333	16.1	14.8	21	16.4	103.3	68.8	99.6	61.6	26.4746	14.8	24.2308	17.4498	107.824	68.8	109.184	72.1201	48.0392	26.8552	43.9677	31.6634	195.65	124.84	198.119	130.865	1	1	1	1	1	1	1	1	37.4472	37.8156	160.245	164.492
P07951	Tropomyosin beta chain OS=Homo sapiens GN=TPM2 PE=1 SV=1	TPM2	0	9.15496	8.80282	3	3	3	284	32.831	4.7	0	13.5559	22.2	57.1	55.5	29.5	128.2	132.1	129.1	112.4	36.5053	57.1	64.0385	31.3884	133.814	132.1	141.523	131.596	40.1122	62.7417	70.3657	34.4897	147.035	145.152	155.506	144.598	3	3	3	3	3	3	3	3	51.4269	52.4277	146.094	150.052
P61960	Ubiquitin-fold modifier 1 OS=Homo sapiens GN=UFM1 PE=1 SV=1	UFM1	0.00917993	1.78489	17.6471	1	1	1	85	9.112	9.31	0	3.20818	7	13.7	11	10.9	35.8	41.2	35.1	36.1	11.5107	13.7	12.6923	11.5978	37.3677	41.2	38.4775	42.2652	44.0999	52.4876	48.6269	44.4334	143.164	157.846	147.416	161.927	1	1	1	1	1	1	1	1	48.2938	46.5302	150.505	154.671
P08237	ATP-dependent 6-phosphofructokinase, muscle type OS=Homo sapiens GN=PFKM PE=1 SV=2	PFKM	0	23.0613	9.23077	5	6	4	780	85.128	7.99	0	26.3267	35.9	63.2	64.9	70.1	329.6	294.6	320.2	260.8	59.0334	63.2	74.8846	74.5874	344.033	294.6	351.012	305.34	30.1443	32.2719	38.2384	38.0866	175.674	150.432	179.237	155.916	5	5	5	5	5	5	5	5	31.2081	38.1625	163.053	167.577
P30622	CAP-Gly domain-containing linker protein 1 OS=Homo sapiens GN=CLIP1 PE=1 SV=2	CLIP1	0	14.802	4.17246	5	7	5	1438	162.147	5.36	0	24.3306	21.8	44.4	45.3	41.1	283.6	323.9	280.6	281.7	35.8476	44.4	52.2692	43.731	296.019	323.9	307.601	329.809	20.0046	24.7772	29.1686	24.4038	165.192	180.751	171.655	184.048	4	6	6	5	6	6	6	6	22.3909	26.7862	172.971	177.852
P40938	Replication factor C subunit 3 OS=Homo sapiens GN=RFC3 PE=1 SV=2	RFC3	0.00205479	2.50654	2.52809	1	1	1	356	40.53	8.34	0	3.64283	16.4	15.2	24.7	13.5	63.9	55.8	62.5	49.1	26.9679	15.2	28.5	14.3642	66.6982	55.8	68.5142	57.4853	64.6849	36.4585	68.3597	34.4537	159.981	133.841	164.337	137.884	1	1	1	1	1	1	1	1	50.5717	51.4067	146.911	151.11
Q00341	Vigilin OS=Homo sapiens GN=HDLBP PE=1 SV=2	HDLBP	0	81.8709	26.6562	26	30	26	1268	141.368	6.87	0	114.306	352.4	636.6	451.5	532.1	4499.7	4744.7	4476.8	4104.6	579.481	636.6	520.962	566.162	4696.75	4744.7	4907.59	4805.59	21.6045	23.734	19.4227	21.1079	175.106	176.894	182.967	179.164	25	27	25	27	27	27	27	27	22.6692	20.2653	176	181.065
Q66LE6	Serine/threonine-protein phosphatase 2A 55 kDa regulatory subunit B delta isoform OS=Homo sapiens GN=PPP2R2D PE=1 SV=1	PPP2R2D	0.0388514	1.16203	3.09051	1	1	1	453	52.01	6.39	0	3.05922	13.9	19.4	15.2	13.8	68.7	61.6	63.3	57.9	22.857	19.4	17.5385	14.6834	71.7084	61.6	69.3911	67.7882	53.0068	44.9899	40.6728	34.0517	166.297	142.854	160.923	157.205	1	1	1	1	1	1	1	1	48.9983	37.3623	154.575	159.064
P35221	Catenin alpha-1 OS=Homo sapiens GN=CTNNA1 PE=1 SV=1	CTNNA1	0	13.3584	4.85651	4	4	4	906	100.009	6.29	0	17.1263	21.3	30.2	31.5	34.1	114.7	130.5	119.4	108.4	35.0254	30.2	36.3462	36.2829	119.723	130.5	130.889	126.913	43.3832	37.4064	45.0191	44.9407	148.291	161.64	162.122	157.197	4	4	4	4	4	4	4	4	40.3948	44.9799	154.966	159.66
Q08AF3	Schlafen family member 5 OS=Homo sapiens GN=SLFN5 PE=1 SV=1	SLFN5	0	7.57362	4.15264	3	3	3	891	100.99	8.22	0	10.3736	26.7	46.3	45.2	46.9	228.6	212.5	220.4	190.7	43.9051	46.3	52.1538	49.9022	238.611	212.5	241.608	223.268	31.6933	33.4221	37.6478	36.0224	172.243	153.395	174.407	161.168	3	3	3	3	3	3	3	3	32.5577	36.8351	162.819	167.788
P40818	Ubiquitin carboxyl-terminal hydrolase 8 OS=Homo sapiens GN=USP8 PE=1 SV=1	USP8	0	3.29148	2.59392	3	3	3	1118	127.444	8.51	0	9.48129	24.1	46.8	48.6	52.6	215.3	235.1	226.3	192.9	39.6297	46.8	56.0769	55.9671	224.728	235.1	248.076	225.844	28.0014	33.0677	39.6226	39.545	158.787	166.116	175.284	159.576	3	3	3	3	3	3	3	3	30.5345	39.5838	162.452	167.43
Q9UKX7	Nuclear pore complex protein Nup50 OS=Homo sapiens GN=NUP50 PE=1 SV=2	NUP50	0	4.89354	6.62393	2	2	2	468	50.113	7.06	0	4.23168	71.2	52.4	32.6	39	282.9	234.9	277.4	207.2	117.08	52.4	37.6154	41.4965	295.288	234.9	304.093	242.586	70.6654	31.6268	22.7033	25.0458	178.226	141.777	183.54	146.416	2	2	2	2	2	2	2	2	51.1461	23.8746	160.001	164.978
Q8IUD2	ELKS/Rab6-interacting/CAST family member 1 OS=Homo sapiens GN=ERC1 PE=1 SV=1	ERC1	0	3.28266	0.985663	1	1	1	1116	128.008	5.97	0	4.55641	2.8	10.1	1.2	2.2	25.3	22.3	29.6	15.2	4.60428	10.1	1.38462	2.34083	26.4079	22.3	32.4483	17.7959	31.3798	68.8352	9.43666	15.9536	179.98	151.983	221.147	121.285	1	1	1	1	1	1	1	1	50.1075	12.6951	165.981	171.216
O14617	AP-3 complex subunit delta-1 OS=Homo sapiens GN=AP3D1 PE=1 SV=1	AP3D1	0	3.86659	3.20902	3	3	3	1153	130.076	8.48	0	10.9692	32.6	57.8	68.3	51.8	163.3	225.8	175.3	185	53.607	57.8	78.8077	55.1159	170.451	225.8	192.168	216.594	40.83	44.0236	60.0243	41.9793	129.825	171.982	146.366	164.97	3	3	3	3	3	3	3	3	42.4268	51.0018	150.903	155.668
Q9GZT9	Egl nine homolog 1 OS=Homo sapiens GN=EGLN1 PE=1 SV=1	EGLN1	0	2.78808	2.11268	1	1	1	426	45.992	8.53	0	3.81841	24.1	38	27.6	26.6	229.5	280.2	231.5	241.5	39.6297	38	31.8462	28.3028	239.55	280.2	253.776	282.744	26.5515	25.4596	21.3366	18.9626	160.496	187.731	170.028	189.435	1	1	1	1	1	1	1	1	26.0055	20.1496	174.114	179.731
P30533	Alpha-2-macroglobulin receptor-associated protein OS=Homo sapiens GN=LRPAP1 PE=1 SV=1	LRPAP1	0.00917993	1.78225	2.52101	1	2	1	357	41.441	8.78	0	6.09829	65.9	115.2	89.4	95	409.5	493.4	395.7	441.4	108.365	115.2	103.154	101.081	427.432	493.4	433.777	516.783	37.7054	40.0836	35.8922	35.1711	148.724	171.678	150.932	179.814	1	1	1	1	1	1	1	1	38.8945	35.5316	160.201	165.373
Q99873	Protein arginine N-methyltransferase 1 OS=Homo sapiens GN=PRMT1 PE=1 SV=2	PRMT1	0	12.1178	12.7424	4	4	4	361	41.489	5.43	0	15.6665	64.6	72.2	61.9	73	224.4	236.7	203.4	224.8	106.227	72.2	71.4231	77.673	234.227	236.7	222.972	263.192	66.1536	44.9629	44.4791	48.3713	145.866	147.406	138.857	163.904	3	3	3	4	4	4	4	4	55.5583	46.4252	146.636	151.381
Q9UHD1	Cysteine and histidine-rich domain-containing protein 1 OS=Homo sapiens GN=CHORDC1 PE=1 SV=2	CHORDC1	0	68.6989	53.3133	11	20	11	332	37.466	7.87	0	76.495	202.2	429.6	338.4	356.2	2712.4	2878.3	2713	2495.4	332.495	429.6	390.462	379.002	2831.18	2878.3	2974.06	2921.57	20.2483	26.1619	23.7784	23.0805	172.414	175.283	181.115	177.918	15	15	16	15	16	16	16	16	23.2051	23.4295	173.849	179.517
P49748	Very long-chain specific acyl-CoA dehydrogenase, mitochondrial OS=Homo sapiens GN=ACADVL PE=1 SV=1	ACADVL	0.00648088	2.26098	1.83206	1	1	1	655	70.345	8.75	0	3.21406	13.6	13.3	17.4	17.4	81.4	53.5	80.6	46.7	22.3636	13.3	20.0769	18.5138	84.9646	53.5	88.3558	54.6755	50.2906	29.9086	45.1484	41.6333	191.066	120.309	198.692	122.952	1	1	1	1	1	1	1	1	40.0996	43.3908	155.687	160.822
P51532	Transcription activator BRG1 OS=Homo sapiens GN=SMARCA4 PE=1 SV=2	SMARCA4	0	4.69576	1.21433	2	2	2	1647	184.53	7.88	0	8.05827	10.4	20.8	17.1	13	111	114	115.7	94.5	17.1016	20.8	19.7308	13.8322	115.861	114	126.833	110.639	25.3923	30.8836	29.296	20.5379	172.029	169.266	188.321	164.275	2	2	2	2	2	2	2	2	28.1379	24.9169	170.647	176.298
Q9Y592	Centrosomal protein of 83 kDa OS=Homo sapiens GN=CEP83 PE=1 SV=2	CEP83	0.0483065	1.09216	2.1645	1	1	1	693	82.009	6.28	0	2.92359		1.6		1.7	52.3	50.3	51.6	44.3	0	1.6	0	1.80882	54.5903	50.3	56.5653	51.8656	0	5.90597	0	6.67678	201.505	185.669	208.795	191.448		1		1	1	1	1	1	2.95298	3.33839	193.587	200.122
Q96MW1	Coiled-coil domain-containing protein 43 OS=Homo sapiens GN=CCDC43 PE=1 SV=2	CCDC43	0	2.9539	4.91071	1	1	1	224	25.233	4.92	0	3.80347	3.6	8.7	4	7	48.1	59.7	51.3	49.1	5.91979	8.7	4.61538	7.4481	50.2063	59.7	56.2364	57.4853	18.9198	27.8054	14.7509	23.8043	160.46	190.802	179.733	183.724	1	1	1	1	1	1	1	1	23.3626	19.2776	175.631	181.728
Q8IX12	Cell division cycle and apoptosis regulator protein 1 OS=Homo sapiens GN=CCAR1 PE=1 SV=2	CCAR1	0.00917993	1.81276	1.21739	1	1	1	1150	132.739	5.76	0	3.21312	2.8	5.2	4	3.1	36.1	42.6	40.9	32.7	4.60428	5.2	4.61538	3.29844	37.6808	42.6	44.8357	38.2845	20.337	22.9683	20.3861	14.5692	166.436	188.163	198.038	169.102	1	1	1	1	1	1	1	1	21.6527	17.4776	177.3	183.57
Q8N3C0	Activating signal cointegrator 1 complex subunit 3 OS=Homo sapiens GN=ASCC3 PE=1 SV=3	ASCC3	0	18.4739	3.04269	6	6	6	2202	251.301	7.09	0	23.1987	64.4	99.5	92.8	113.2	567	717.6	573.2	621.3	105.898	99.5	107.077	120.446	591.829	717.6	628.357	727.406	27.3453	25.693	27.6496	31.1019	152.823	185.3	162.255	187.832	6	6	6	6	6	6	6	6	26.5192	29.3757	169.061	175.044
P18858	DNA ligase 1 OS=Homo sapiens GN=LIG1 PE=1 SV=1	LIG1	0	2.95612	2.61153	2	2	2	919	101.673	5.62	0	5.63709	46.5	74.9	73.6	82	152.6	191.8	152	168.2	76.4639	74.9	84.9231	87.2491	159.282	191.8	166.626	196.925	58.922	57.7169	65.4406	67.233	122.741	147.798	128.4	151.748	2	2	2	2	2	2	2	2	58.3195	66.3368	135.27	140.074
Q8NCA5	Protein FAM98A OS=Homo sapiens GN=FAM98A PE=1 SV=1	FAM98A	0	13.3304	9.82659	3	3	3	519	55.366	9.03	0	14.0272	19.9	32.6	29.8	35.5	158.9	216	146.1	201	32.7233	32.6	34.3846	37.7725	165.858	216	160.159	235.327	28.616	28.5082	30.0688	33.0315	145.041	188.889	140.056	205.79	2	2	2	2	2	2	2	2	28.5621	31.5501	166.965	172.923
P41091	Eukaryotic translation initiation factor 2 subunit 3 OS=Homo sapiens GN=EIF2S3 PE=1 SV=3	EIF2S3	0	8.10764	7.20339	3	3	3	472	51.077	8.4	0	9.95102	32.2	66.6	69.6	78.9	377.4	436	395.1	364.3	52.9492	66.6	80.3077	83.9507	393.927	436	433.119	426.515	21.4655	26.9995	32.5566	34.0335	159.697	176.754	175.586	172.909	3	3	3	3	3	3	3	3	24.2325	33.295	168.225	174.247
Q6PJT7	Zinc finger CCCH domain-containing protein 14 OS=Homo sapiens GN=ZC3H14 PE=1 SV=1	ZC3H14	0	5.5779	2.17391	1	1	1	736	82.823	7.31	0	5.62397	8.4	12.8	11.1	10	117.2	119.2	128.1	93.8	13.8128	12.8	12.8077	10.6401	122.332	119.2	140.427	109.819	20.394	18.8986	18.91	15.7097	180.618	175.993	207.333	162.143	1	1	1	1	1	1	1	1	19.6463	17.3098	178.306	184.738
Q7Z478	ATP-dependent RNA helicase DHX29 OS=Homo sapiens GN=DHX29 PE=1 SV=2	DHX29	0	36.4324	9.56903	11	18	10	1369	155.139	8.09	1	50.9635	105	187.3	153	189.1	944.1	1102.3	899.8	1006	172.66	187.3	176.538	201.205	985.443	1102.3	986.385	1177.81	27.683	30.0302	28.3048	32.2597	157.998	176.734	158.149	188.84	11	11	10	12	12	12	12	12	28.8566	30.2822	167.366	173.495
Q9BY44	Eukaryotic translation initiation factor 2A OS=Homo sapiens GN=EIF2A PE=1 SV=3	EIF2A	0	28.5701	15.3846	7	7	7	585	64.949	8.87	0	28.5567	158.2	289	255.8	278.2	1253.4	1453.8	1249.6	1277.3	260.142	289	295.154	296.009	1308.29	1453.8	1369.84	1495.44	30.7511	34.1624	34.8898	34.9909	154.651	171.852	161.928	176.774	7	7	7	7	7	7	7	7	32.4567	34.9404	163.252	169.351
Q6PKG0	La-related protein 1 OS=Homo sapiens GN=LARP1 PE=1 SV=2	LARP1	0	3.00048	1.09489	1	1	1	1096	123.434	8.82	0	3.26061	12.1	24.4	23	18.2	122.8	171.9	123.4	150.4	19.8971	24.4	26.5385	19.3651	128.177	171.9	135.274	176.085	22.6864	27.8206	30.2589	22.0798	146.147	195.999	154.238	200.771	1	1	1	1	1	1	1	1	25.2535	26.1693	171.073	177.505
P22626	Heterogeneous nuclear ribonucleoproteins A2/B1 OS=Homo sapiens GN=HNRNPA2B1 PE=1 SV=2	HNRNPA2B1	0	68.1826	54.9575	13	21	11	353	37.407	8.95	2	86.77	492.2	768.9	702	626.6	2389.4	3106.3	2342.3	2777.9	809.366	768.9	810	666.711	2494.03	3106.3	2567.69	3252.31	44.7308	42.4944	44.7659	36.8468	137.837	171.674	141.907	179.744	14	15	15	15	15	15	15	15	43.6126	40.8063	154.755	160.826
O43684	Mitotic checkpoint protein BUB3 OS=Homo sapiens GN=BUB3 PE=1 SV=1	BUB3	0	4.28718	3.96341	1	1	1	328	37.131	6.84	0	4.57476	1.3	2.3	2.4	1.5	11.8	11.8	13.7	8.6	2.1377	2.3	2.76923	1.59602	12.3167	11.8	15.0183	10.0687	29.4821	31.7205	38.1919	22.0115	169.866	162.74	207.125	138.863	1	1	1	1	1	1	1	1	30.6013	30.1017	166.303	172.994
Q9BQ52	Zinc phosphodiesterase ELAC protein 2 OS=Homo sapiens GN=ELAC2 PE=1 SV=2	ELAC2	0.0385488	1.18257	1.08959	1	1	1	826	92.16	7.9	0	2.89642	10.8	13.8	8.2	10.9	75.2	79.5	77.1	68.2	17.7594	13.8	9.46154	11.5978	78.4931	79.5	84.5191	79.8473	37.8889	29.4417	20.1858	24.7433	167.462	169.61	180.318	170.351	1	1	1	1	1	1	1	1	33.6653	22.4646	168.536	175.334
Q13107	Ubiquitin carboxyl-terminal hydrolase 4 OS=Homo sapiens GN=USP4 PE=1 SV=3	USP4	0	5.51371	5.39979	3	3	3	963	108.496	5.71	0	11.4009	30.1	46.1	52.1	56	144.5	200.4	149.9	171.8	49.496	46.1	60.1154	59.5848	150.828	200.4	164.324	201.14	42.4864	39.5713	51.6018	51.1464	129.467	172.019	141.053	172.655	2	2	2	2	2	2	2	2	41.0288	51.3741	150.743	156.854
P46940	Ras GTPase-activating-like protein IQGAP1 OS=Homo sapiens GN=IQGAP1 PE=1 SV=1	IQGAP1	0	209.272	40.7363	52	69	52	1657	189.134	6.48	0	291.119	763.8	1184.2	1111.7	1256.3	7146.3	9808.8	7145.7	8656.9	1255.98	1184.2	1282.73	1336.72	7459.24	9808.8	7833.31	10135.3	24.9349	23.5098	25.466	26.5378	148.088	194.733	155.514	201.216	54	56	57	57	57	57	57	57	24.2224	26.0019	171.411	178.365
P31942	Heterogeneous nuclear ribonucleoprotein H3 OS=Homo sapiens GN=HNRNPH3 PE=1 SV=2	HNRNPH3	0	9.67488	14.4509	4	4	4	346	36.903	6.87	0	16.5527	70.4	63	91.8	61.8	209.2	171.4	197.2	161.9	115.765	63	105.923	65.7561	218.361	171.4	216.176	189.549	80.818	43.9817	73.9473	45.9058	152.443	119.658	150.917	132.329	3	3	3	3	3	3	3	3	62.3999	59.9266	136.051	141.623
Q8NBL1	Protein O-glucosyltransferase 1 OS=Homo sapiens GN=POGLUT1 PE=1 SV=1	POGLUT1	0.0745871	0.926282	2.04082	1	1	1	392	46.159	8.72	0	2.601	18.6	20.4	21	20.6	76	83.1	71.3	77.8	30.5856	20.4	24.2308	21.9187	79.3281	83.1	78.1609	91.0868	57.0612	38.0587	45.2055	40.892	147.996	155.033	145.819	169.934	1	1	1	1	1	1	1	1	47.56	43.0488	151.515	157.876
Q9Y5T5	Ubiquitin carboxyl-terminal hydrolase 16 OS=Homo sapiens GN=USP16 PE=1 SV=1	USP16	0	5.32367	2.79465	2	2	2	823	93.511	6.93	0	8.26458	22.6	21.8	20.3	26.7	97.7	70.2	94.6	64.7	37.1631	21.8	23.4231	28.4092	101.978	70.2	103.703	75.7495	64.2924	37.7141	40.5221	49.148	176.423	121.446	179.407	131.047	2	2	2	2	2	2	2	2	51.0032	44.835	148.935	155.227
O43464	Serine protease HTRA2, mitochondrial OS=Homo sapiens GN=HTRA2 PE=1 SV=2	HTRA2	0	10.7389	10.6987	3	3	3	458	48.811	10.07	0	11.5341	89.4	62.2	81.8	50.4	268.1	139	256.6	132.6	147.008	62.2	94.3846	53.6263	279.84	139	281.292	155.246	96.9873	41.0359	62.2694	35.3795	184.622	91.704	185.58	102.422	3	3	3	3	3	3	3	3	69.0116	48.8245	138.163	144.001
O00193	Small acidic protein OS=Homo sapiens GN=SMAP PE=1 SV=1	SMAP	0	5.56416	12.5683	1	1	1	183	20.32	4.72	0	7.06126	12.7	11.5	6.3	10.6	37.1	30.9	36.4	27.9	20.8837	11.5	7.26923	11.2785	38.7246	30.9	39.9026	32.6648	86.5091	47.6379	30.1123	46.7205	160.414	128.001	165.294	135.311	1	1	1	1	1	1	1	1	67.0735	38.4164	144.207	150.303
Q08J23	tRNA (cytosine(34)-C(5))-methyltransferase OS=Homo sapiens GN=NSUN2 PE=1 SV=2	NSUN2	0	43.0417	22.6858	12	14	12	767	86.416	6.77	0	53.571	174	298	254.1	285.2	1354.6	1482.3	1369.1	1296.8	286.123	298	293.192	303.457	1413.92	1482.3	1500.84	1518.27	32.2569	33.5959	33.0539	34.2111	159.402	167.111	169.202	171.166	12	13	13	13	13	13	13	13	32.9264	33.6325	163.257	170.184
Q5VT25	Serine/threonine-protein kinase MRCK alpha OS=Homo sapiens GN=CDC42BPA PE=1 SV=1	CDC42BPA	0.0193095	1.3808	0.51963	1	1	1	1732	197.182	6.58	0	2.97735	8.7	17.7	22.6	15	46.5	40	44.9	36.8	14.3061	17.7	26.0769	15.9602	48.5363	40	49.2206	43.0847	44.9023	55.5545	81.8469	50.0939	152.339	125.547	154.487	135.229	1	1	1	1	1	1	1	1	50.2284	65.9704	138.943	144.858
Q9C0B9	Zinc finger CCHC domain-containing protein 2 OS=Homo sapiens GN=ZCCHC2 PE=1 SV=6	ZCCHC2	0	7.15059	3.22581	3	3	3	1178	125.858	7.01	0	10.1003	54.8	64.8	29.9	50.9	612	299.5	621.3	253.9	90.1123	64.8	34.5	54.1583	638.8	299.5	681.085	297.261	33.3716	23.9976	12.7765	20.0566	236.569	110.915	252.229	110.086	3	3	2	3	3	3	3	3	28.6846	16.4166	173.742	181.157
Q9BUJ2	Heterogeneous nuclear ribonucleoprotein U-like protein 1 OS=Homo sapiens GN=HNRNPUL1 PE=1 SV=2	HNRNPUL1	0.00917993	1.78463	0.934579	1	1	1	856	95.679	6.92	0	3.41375	17.1	17.8	18.3	24.5	69	85	70	74.3	28.119	17.8	21.1154	26.0683	72.0216	85	76.7358	86.989	54.356	34.4087	40.8176	50.392	139.223	164.311	148.336	168.156	1	1	1	1	1	1	1	1	44.3823	45.6048	151.767	158.246
Q7L014	Probable ATP-dependent RNA helicase DDX46 OS=Homo sapiens GN=DDX46 PE=1 SV=2	DDX46	0	113.655	34.4326	34	39	34	1031	117.29	9.29	0	152.051	820	1514.6	1373.5	1974.9	4267.1	4723.1	4368.4	4084.6	1348.4	1514.6	1584.81	2101.32	4453.96	4723.1	4788.76	4782.17	42.6419	47.898	50.1182	66.4525	140.853	149.364	151.44	151.232	36	36	36	36	36	36	36	36	45.2699	58.2854	145.108	151.336
Q9Y5K6	CD2-associated protein OS=Homo sapiens GN=CD2AP PE=1 SV=1	CD2AP	0	8.95591	5.32081	2	2	2	639	71.407	6.4	0	9.31108	6.5	18.2	2.3	6.7	143.2	152.9	150.6	128.5	10.6885	18.2	2.65385	7.12889	149.471	152.9	165.092	150.445	13.0233	22.1755	3.23354	8.6861	182.121	186.299	201.154	183.308	1	2	1	2	2	2	2	2	17.5994	5.95982	184.21	192.231
P49773	Histidine triad nucleotide-binding protein 1 OS=Homo sapiens GN=HINT1 PE=1 SV=2	HINT1	0	3.92082	11.1111	1	1	1	126	13.793	6.95	0	4.13747	9.8	39.5	21	20.7	126.7	120.3	129.6	103.9	16.115	39.5	24.2308	22.0251	132.248	120.3	142.071	121.644	20.8563	51.1216	31.3599	28.5052	171.158	155.694	183.871	157.434	1	1	1	1	1	1	1	1	35.9889	29.9326	163.426	170.652
P09429	High mobility group protein B1 OS=Homo sapiens GN=HMGB1 PE=1 SV=3	HMGB1	0	14.5523	24.6512	5	6	4	215	24.878	5.74	1	16.6337	138.4	445.6	284.5	345.1	2164.9	2923.1	2128.1	2630.6	227.583	445.6	328.269	367.191	2259.7	2923.1	2332.88	3079.86	15.2176	29.7956	21.9501	24.5527	151.098	195.457	155.991	205.938	5	5	5	5	5	5	5	5	22.5066	23.2514	173.277	180.965
Q13310	Polyadenylate-binding protein 4 OS=Homo sapiens GN=PABPC4 PE=1 SV=1	PABPC4	0	5.67021	3.26087	2	2	1	644	70.738	9.26	0	8.04151	13.6	21.3	14.1	18.6	47	53.4	40.8	53.2	22.3636	21.3	16.2692	19.7907	49.0582	53.4	44.726	62.2855	61.8649	58.9225	45.0058	54.7472	135.71	147.721	123.726	172.301	1	1	1	1	1	1	1	1	60.3937	49.8765	141.716	148.014
Q13523	Serine/threonine-protein kinase PRP4 homolog OS=Homo sapiens GN=PRPF4B PE=1 SV=3	PRPF4B	0.00869565	1.88506	0.893744	1	2	1	1007	116.916	10.26	0	5.36528	87.1	126.2	99.5	209	263.1	409.1	287	341.3	143.226	126.2	114.808	222.379	274.621	409.1	314.617	399.588	57.1607	50.3657	45.8191	88.7502	109.6	163.27	125.562	159.473	1	1	1	1	1	1	1	1	53.7632	67.2846	136.435	142.518
O60231	Putative pre-mRNA-splicing factor ATP-dependent RNA helicase DHX16 OS=Homo sapiens GN=DHX16 PE=1 SV=2	DHX16	0	24.3161	8.64553	6	7	6	1041	119.189	6.8	0	25.5327	26.2	55.6	40.4	52.6	330.2	331.2	339.1	285.8	43.0829	55.6	46.6154	55.9671	344.66	331.2	371.73	334.609	21.7664	28.0903	23.5511	28.2758	174.129	167.329	187.806	169.052	4	5	5	6	6	6	6	6	24.9283	25.9134	170.729	178.429
Q8N684	Cleavage and polyadenylation specificity factor subunit 7 OS=Homo sapiens GN=CPSF7 PE=1 SV=1	CPSF7	0	13.9146	14.0127	5	5	5	471	52.018	8	0	20.0338	34.5	70.9	47.3	66.7	485.1	561.5	471.8	511.7	56.7313	70.9	54.5769	70.9697	506.343	561.5	517.2	599.089	18.621	23.2716	17.9138	23.2945	166.197	184.302	169.761	196.639	4	5	4	5	5	5	5	5	20.9463	20.6041	175.249	183.2
P11766	Alcohol dehydrogenase class-3 OS=Homo sapiens GN=ADH5 PE=1 SV=4	ADH5	0.009656	1.71265	2.13904	1	1	1	374	39.698	7.49	0	3.00274	11.9	24.4	19.7	24.6	107.4	107.5	101.9	100.7	19.5682	24.4	22.7308	26.1747	112.103	107.5	111.705	117.898	28.8787	36.0095	33.546	38.6286	165.441	158.648	164.855	173.993	1	1	1	1	1	1	1	1	32.4441	36.0873	162.045	169.424
P18077	60S ribosomal protein L35a OS=Homo sapiens GN=RPL35A PE=1 SV=2	RPL35A	0.00648088	2.21875	8.18182	1	1	1	110	12.53	11.06	0	3.34504	14.4	18	16.9	21	67.7	91.3	68.8	80.3	23.6791	18	19.5	22.3443	70.6646	91.3	75.4204	94.0137	45.6551	34.7053	37.5974	43.0814	136.247	176.033	145.416	181.265	1	1	1	1	1	1	1	1	40.1802	40.3394	156.14	163.341
P12004	Proliferating cell nuclear antigen OS=Homo sapiens GN=PCNA PE=1 SV=1	PCNA	0	12.7523	19.1571	5	6	5	261	28.75	4.69	0	20.9656	135	162.5	253.7	213	720.8	651	748.4	553.5	221.992	162.5	292.731	226.635	752.364	651	820.416	648.027	47.0364	34.431	62.0247	48.0201	159.413	137.936	173.832	137.306	4	4	4	4	4	4	4	4	40.7337	55.0224	148.675	155.569
P12814	Alpha-actinin-1 OS=Homo sapiens GN=ACTN1 PE=1 SV=2	ACTN1	0	34.4785	13.9013	10	17	4	892	102.993	5.41	0	56.4524	36.4	56.7	48.8	61.7	246.6	373.7	258.8	321.8	59.8556	56.7	56.3077	65.6497	257.399	373.7	283.703	376.757	31.2956	29.6457	29.4405	34.325	134.581	195.389	148.335	196.988	5	5	5	5	6	6	6	6	30.4706	31.8828	164.985	172.661
Q01081	Splicing factor U2AF 35 kDa subunit OS=Homo sapiens GN=U2AF1 PE=1 SV=3	U2AF1	0	5.38711	7.5	1	1	1	240	27.854	8.81	0	5.95451	18.4	31.8	27.1	43.1	108	111.1	107.5	99.5	30.2567	31.8	31.2692	45.859	112.729	111.1	117.844	116.493	40.5211	42.588	41.8772	61.4164	150.972	148.79	157.822	156.012	1	1	1	1	1	1	1	1	41.5546	51.6468	149.881	156.917
Q2NL82	Pre-rRNA-processing protein TSR1 homolog OS=Homo sapiens GN=TSR1 PE=1 SV=1	TSR1	0	14.5405	9.45274	5	5	5	804	91.752	7.42	0	17.6586	96.4	116.6	136.9	128	407.7	357.6	406.7	319.6	158.519	116.6	157.962	136.194	425.553	357.6	445.835	374.182	58.3743	42.9378	58.1691	50.1532	156.71	131.686	164.178	137.792	5	5	5	5	5	5	5	5	50.6561	54.1612	144.198	150.985
Q6P1J9	Parafibromin OS=Homo sapiens GN=CDC73 PE=1 SV=1	CDC73	0	22.3087	17.8908	8	9	8	531	60.539	9.61	0	36.475	116.7	184.9	156.4	183.1	754.8	877.6	732.6	804.1	191.9	184.9	180.462	194.821	787.853	877.6	803.095	941.425	36.8856	35.5401	34.687	37.4471	151.435	168.686	154.365	180.954	7	8	8	8	8	8	8	8	36.2128	36.067	160.061	167.659
Q14974	Importin subunit beta-1 OS=Homo sapiens GN=KPNB1 PE=1 SV=2	KPNB1	0	11.1342	5.47945	4	4	4	876	97.108	4.78	0	14.467	76.4	117.1	83.7	86.9	284	295.6	282	265.7	125.631	117.1	96.5769	92.4628	296.437	295.6	309.136	311.076	61.1336	56.9823	46.9955	44.9935	144.25	143.843	150.429	151.374	4	4	4	4	4	4	4	4	59.0579	45.9945	144.046	150.901
Q15651	High mobility group nucleosome-binding domain-containing protein 3 OS=Homo sapiens GN=HMGN3 PE=1 SV=2	HMGN3	0	8.36276	18.1818	1	4	1	99	10.66	9.66	0	13.9895	15.8	35.5	30	33.6	55.4	93.1	52.3	86.1	25.9813	35.5	34.6154	35.7509	57.826	93.1	57.3326	100.804	47.1412	64.4122	62.8071	64.8674	104.921	168.923	104.026	182.902	2	2	2	2	2	2	2	2	55.7767	63.8372	136.922	143.464
Q2NKX8	DNA excision repair protein ERCC-6-like OS=Homo sapiens GN=ERCC6L PE=1 SV=1	ERCC6L	0	13.3959	3.68	3	5	3	1250	141.015	5.31	0	20.0414	17.2	45.8	17.5	34.5	248.7	256.7	251.9	226.3	28.2834	45.8	20.1923	36.7085	259.591	256.7	276.139	264.948	19.0403	30.8324	13.5934	24.712	174.755	172.809	185.896	178.362	4	4	3	4	4	4	4	4	24.9363	19.1527	173.782	182.129
P50579	Methionine aminopeptidase 2 OS=Homo sapiens GN=METAP2 PE=1 SV=1	METAP2	0	13.6937	11.7155	3	5	3	478	52.858	5.82	0	25.3495	63.5	110.7	117.4	114.8	495.7	546.6	500.7	483.7	104.418	110.7	135.462	122.149	517.407	546.6	548.881	566.307	31.4997	33.3946	40.8644	36.8484	156.085	164.892	165.58	170.837	3	3	3	4	4	4	4	4	32.4472	38.8564	160.488	168.208
Q15233	Non-POU domain-containing octamer-binding protein OS=Homo sapiens GN=NONO PE=1 SV=4	NONO	0	59.1455	54.1401	19	28	18	471	54.197	8.95	1	113.323	247.8	470.4	319.6	461.7	3171.2	3747.2	3094.9	3420.8	407.479	470.4	368.769	491.255	3310.07	3747.2	3392.71	4005.01	20.1312	23.2398	18.2188	24.2702	163.532	185.128	167.615	197.865	18	20	21	21	22	22	22	22	21.6855	21.2445	174.33	182.74
Q9Y4Z0	U6 snRNA-associated Sm-like protein LSm4 OS=Homo sapiens GN=LSM4 PE=1 SV=1	LSM4	0.0892388	0.840734	8.63309	1	1	1	139	15.34	9.99	0	3.65336	12	21.3	21.5	22.3	81.8	84.2	82.6	74.5	19.7326	21.3	24.8077	23.7275	85.3821	84.2	90.5483	87.2232	36.1303	39.0002	45.4227	43.4449	156.334	154.17	165.793	159.705	1	1	1	1	1	1	1	1	37.5652	44.4338	155.252	162.749
Q15149	Plectin OS=Homo sapiens GN=PLEC PE=1 SV=3	PLEC	0	9.98712	1.345	7	7	7	4684	531.466	5.96	0	21.2911	50.5	75.3	77.4	86.2	237.4	285.9	240.5	252.7	83.0414	75.3	89.3077	91.718	247.796	285.9	263.642	295.856	46.3737	42.0505	49.873	51.219	138.379	159.658	147.229	165.218	7	7	7	7	7	7	7	7	44.2121	50.546	149.019	156.223
O00231	26S proteasome non-ATPase regulatory subunit 11 OS=Homo sapiens GN=PSMD11 PE=1 SV=3	PSMD11	0	2.74041	3.08057	1	1	1	422	47.434	6.48	0	3.13578	7.7	24.7	15.5	22.3	92.3	124.9	90.5	113.4	12.6618	24.7	17.8846	23.7275	96.3419	124.9	99.2085	132.767	19.0334	37.1295	26.8845	35.6677	144.823	187.752	149.132	199.577	1	1	1	1	1	1	1	1	28.0815	31.2761	166.288	174.355
Q15021	Condensin complex subunit 1 OS=Homo sapiens GN=NCAPD2 PE=1 SV=3	NCAPD2	0	7.6677	2.64097	3	3	3	1401	157.082	6.61	0	10.2667	20.9	32.6	34	46.7	232.4	293.3	240	255.4	34.3676	32.6	39.2308	49.6894	242.577	293.3	263.094	299.017	21.9273	20.7995	25.0301	31.7029	154.769	187.132	167.86	190.779	3	3	3	3	3	3	3	3	21.3634	28.3665	170.95	179.32
Q9Y2Z0	Protein SGT1 homolog OS=Homo sapiens GN=SUGT1 PE=1 SV=3	SUGT1	0	10.9034	10.411	3	5	3	365	40.998	5.16	0	20.2307	64.2	51.6	49	51.9	314.7	283.9	314.6	254.3	105.57	51.6	56.5385	55.2223	328.481	283.9	344.873	297.73	55.4202	27.0881	29.6807	28.9897	172.441	149.037	181.046	156.297	4	4	4	4	4	4	4	4	41.2542	29.3352	160.739	168.672
P0DP23	Calmodulin-1 OS=Homo sapiens GN=CALM1 PE=1 SV=1	CALM1	0	5.47489	22.1477	2	3	2	149	16.827	4.22	0	11.1295	79.9	100.2	112.6	69.7	396.8	339.6	399.9	301.3	131.386	100.2	129.923	74.1618	414.176	339.6	438.381	352.756	53.0697	40.4729	52.4787	29.9555	167.295	137.172	177.071	142.486	2	2	2	2	2	2	2	2	46.7713	41.2171	152.233	159.779
Q9H2U1	ATP-dependent RNA helicase DHX36 OS=Homo sapiens GN=DHX36 PE=1 SV=2	DHX36	0	24.858	11.3095	9	9	9	1008	114.688	7.68	0	31.6487	68.2	152.2	123.2	116.4	741.3	836.1	749.5	741.9	112.147	152.2	142.154	123.851	773.762	836.1	821.622	868.602	23.4223	31.7875	29.6893	25.8667	161.603	174.622	171.598	181.411	6	7	7	7	8	8	8	8	27.6049	27.778	168.113	176.505
Q9Y6I4	Ubiquitin carboxyl-terminal hydrolase 3 OS=Homo sapiens GN=USP3 PE=1 SV=2	USP3	0	38.2952	19.6154	8	12	8	520	58.859	8.18	0	53.6787	216.4	326.5	323.3	333.1	644.5	915.7	618.2	846.2	355.845	326.5	373.038	354.423	672.723	915.7	677.687	990.715	61.0024	55.9719	63.9499	60.7587	115.325	156.978	116.176	169.838	9	9	9	9	9	9	9	9	58.4871	62.3543	136.152	143.007
P62633	Cellular nucleic acid-binding protein OS=Homo sapiens GN=CNBP PE=1 SV=1	CNBP	0	27.5634	38.9831	5	6	5	177	19.45	7.71	0	24.7849	88.4	132.5	144.5	126.9	333.1	433	346.6	375.9	145.364	132.5	166.731	135.023	347.687	433	379.952	440.097	53.3358	48.616	61.1757	49.5418	127.571	158.873	139.409	161.477	6	6	6	6	6	6	6	6	50.9759	55.3588	143.222	150.443
Q96TA1	Niban-like protein 1 OS=Homo sapiens GN=FAM129B PE=1 SV=3	FAM129B	0	4.58912	3.6193	2	2	2	746	84.085	6.19	0	7.92254	22.8	30.3	20.9	27.9	76.3	77.9	79.1	67.3	37.492	30.3	24.1154	29.686	79.6412	77.9	86.7115	78.7936	67.4559	54.5161	43.3886	53.4113	143.291	140.158	156.012	141.766	2	2	2	2	2	2	2	2	60.986	48.4	141.725	148.889
Q5T8P6	RNA-binding protein 26 OS=Homo sapiens GN=RBM26 PE=1 SV=3	RBM26	0	16.6159	8.83813	8	8	7	1007	113.527	9.16	0	27.6963	118.3	175	160.8	186.2	1243	1082.9	1263.1	953.5	194.531	175	185.538	198.119	1297.43	1082.9	1384.64	1116.34	27.6199	24.8469	26.3432	28.1295	184.212	153.753	196.595	158.501	7	7	7	7	7	7	7	7	26.2334	27.2363	168.983	177.548
O00750	Phosphatidylinositol 4-phosphate 3-kinase C2 domain-containing subunit beta OS=Homo sapiens GN=PIK3C2B PE=1 SV=2	PIK3C2B	0	6.49087	2.57038	2	4	2	1634	184.651	7.3	0	11.2685	31.1	29.2	70.9	74.5	201.5	194.2	195.3	180.2	51.1404	29.2	81.8077	79.269	210.324	194.2	214.093	210.975	38.1998	21.8112	61.107	59.2107	157.103	145.06	159.919	157.59	3	3	3	3	3	3	3	3	30.0055	60.1589	151.081	158.754
P55010	Eukaryotic translation initiation factor 5 OS=Homo sapiens GN=EIF5 PE=1 SV=2	EIF5	0	9.53115	7.19258	3	3	3	431	49.192	5.58	0	11.4736	35.2	61.3	45.9	48.5	334.2	356.5	328.7	325.3	57.8824	61.3	52.9615	51.6047	348.835	356.5	360.33	380.855	27.7236	29.3606	25.3667	24.7168	167.08	170.751	172.585	182.416	2	2	2	3	3	3	3	3	28.5421	25.0418	168.915	177.501
Q14320	Protein FAM50A OS=Homo sapiens GN=FAM50A PE=1 SV=2	FAM50A	0	17.3893	15.0442	4	5	4	339	40.216	6.83	0	21.5819	57.2	151.1	75.4	107.8	1005.5	1058.4	1039.7	918.5	94.0588	151.1	87	114.701	1049.53	1058.4	1139.75	1075.36	15.7754	25.3423	14.5915	19.2374	176.026	177.513	191.156	180.358	5	5	5	5	5	5	5	5	20.5588	16.9145	176.769	185.757
Q6IBS0	Twinfilin-2 OS=Homo sapiens GN=TWF2 PE=1 SV=2	TWF2	0.0358566	1.19368	2.29226	1	1	1	349	39.523	6.84	0	3.25592	27	26.5	22.9	34	79	86.9	86.1	71.4	44.3984	26.5	26.4231	36.1765	82.4595	86.9	94.3851	83.5938	73.8686	44.0899	43.9619	60.1893	137.193	144.581	157.035	139.081	1	1	1	1	1	1	1	1	58.9792	52.0756	140.887	148.058
O95834	Echinoderm microtubule-associated protein-like 2 OS=Homo sapiens GN=EML2 PE=1 SV=1	EML2	0	5.70272	5.547	2	2	2	649	70.634	6.32	0	8.8695	10.5	21.1	13.1	15.8	88.3	84.2	89.1	74.9	17.266	21.1	15.1154	16.8114	92.1667	84.2	97.6738	87.6915	31.9723	39.0718	27.9898	31.1305	170.669	155.917	180.867	162.382	1	2	2	2	2	2	2	2	35.5221	29.5602	163.293	171.625
Q14683	Structural maintenance of chromosomes protein 1A OS=Homo sapiens GN=SMC1A PE=1 SV=2	SMC1A	0	12.5187	5.2717	6	6	6	1233	143.144	7.64	0	19.9113	64.7	144.2	100.7	130.7	619.2	662.6	646	571.6	106.392	144.2	116.192	139.067	646.315	662.6	708.162	669.218	26.6634	36.1387	29.1195	34.8522	161.976	166.058	177.476	167.716	6	6	6	6	6	6	6	6	31.401	31.9859	164.017	172.596
Q9BXP5	Serrate RNA effector molecule homolog OS=Homo sapiens GN=SRRT PE=1 SV=1	SRRT	0	19.7556	9.47489	7	7	7	876	100.604	5.96	0	26.375	88.1	146.3	125.5	134.9	672.7	647.6	674.5	582	144.87	146.3	144.808	143.535	702.158	647.6	739.405	681.394	34.5952	34.9366	34.5802	34.2764	167.676	154.647	176.571	162.718	7	7	7	7	7	7	7	7	34.7659	34.4283	161.162	169.644
Q9NRG1	Phosphoribosyltransferase domain-containing protein 1 OS=Homo sapiens GN=PRTFDC1 PE=1 SV=1	PRTFDC1	0.0621253	1.00643	3.11111	1	1	1	225	25.657	6.15	0	2.33585	7.1	14.6	6.2	7.8	52.7	46.1	50.1	44	11.6751	14.6	7.15385	8.29931	55.0078	46.1	54.9209	51.5144	37.4696	46.8566	22.9592	26.6354	176.539	147.951	176.261	165.328	1	1	1	1	1	1	1	1	42.1631	24.7973	162.245	170.794
Q9UDY2	Tight junction protein ZO-2 OS=Homo sapiens GN=TJP2 PE=1 SV=2	TJP2	0	27.2394	7.64706	6	9	6	1190	133.876	7.4	0	33.1131	30.6	91.3	59.7	69.1	528.6	813.1	554.5	708.2	50.3182	91.3	68.8846	73.5234	551.748	813.1	607.858	829.147	13.0448	23.6691	17.858	19.0606	143.038	210.792	157.584	214.953	8	8	8	8	8	8	8	8	18.3569	18.4593	176.915	186.268
P62495	Eukaryotic peptide chain release factor subunit 1 OS=Homo sapiens GN=ETF1 PE=1 SV=3	ETF1	0	35.3291	32.0366	10	13	10	437	49	5.71	0	48.6159	305.2	435	463.6	429	1668.5	1855.6	1638.1	1701.7	501.866	435	534.923	456.462	1741.56	1855.6	1795.73	1992.32	43.1089	37.3653	45.9484	39.2088	149.595	159.391	154.248	171.134	11	11	11	11	11	11	11	11	40.2371	42.5786	154.493	162.691
Q9NUQ3	Gamma-taxilin OS=Homo sapiens GN=TXLNG PE=1 SV=2	TXLNG	0	9.60413	7.00758	3	3	3	528	60.548	7.52	0	14.5934	49	65.3	71.2	68.2	157.4	211.4	168.5	180.3	80.5749	65.3	82.1538	72.5657	164.293	211.4	184.714	211.092	60.1253	48.7271	61.3035	54.1488	122.596	157.748	137.834	157.518	3	3	3	3	3	3	3	3	54.4262	57.7262	140.172	147.676
Q9Y6E2	Basic leucine zipper and W2 domain-containing protein 2 OS=Homo sapiens GN=BZW2 PE=1 SV=1	BZW2	0	16.3645	18.6158	7	10	6	419	48.132	6.68	0	34.6384	94.2	132.2	102.8	128.2	549.7	657.6	543.5	599.4	154.901	132.2	118.615	136.407	573.772	657.6	595.799	701.766	40.3512	34.4376	30.8989	35.5334	149.465	171.302	155.204	182.808	7	6	7	7	7	7	7	7	37.3944	33.2161	160.384	169.006
Q15293	Reticulocalbin-1 OS=Homo sapiens GN=RCN1 PE=1 SV=1	RCN1	0	43.3327	39.577	10	19	10	331	38.866	5	0	61.6357	215.5	329.3	259.6	266.7	2691.1	2477.5	2735.5	2197	354.365	329.3	299.538	283.772	2808.95	2477.5	2998.73	2572.21	23.382	21.7282	19.7644	18.7241	185.342	163.473	197.865	169.722	13	13	13	13	13	13	13	13	22.5551	19.2443	174.407	183.793
Q9UG63	ATP-binding cassette sub-family F member 2 OS=Homo sapiens GN=ABCF2 PE=1 SV=2	ABCF2	0	35.9211	24.2376	13	14	13	623	71.245	7.37	0	48.5753	356.6	391.8	385.6	375	1725.6	1486.9	1733.2	1336.9	586.388	391.8	444.923	399.005	1801.17	1486.9	1899.98	1565.22	54.7043	36.5512	41.507	37.2233	168.031	138.713	177.25	146.02	13	13	13	13	13	13	13	13	45.6277	39.3652	153.372	161.635
P32119	Peroxiredoxin-2 OS=Homo sapiens GN=PRDX2 PE=1 SV=5	PRDX2	0	20.6966	28.7879	6	10	5	198	21.878	5.97	0	34.8555	154.7	288.6	214.1	279.7	2009.3	2255.8	2021.3	2026	254.386	288.6	247.038	297.605	2097.29	2255.8	2215.8	2372	20.293	23.0223	19.7069	23.7407	167.306	179.951	176.76	189.22	4	5	5	5	5	5	5	5	21.6577	21.7238	173.628	182.99
Q9H910	Jupiter microtubule associated homolog 2 OS=Homo sapiens GN=JPT2 PE=1 SV=1	JPT2	0	5.13013	12.1053	2	2	2	190	20.051	9.26	0	6.86685	26.4	46.2	29.4	41.4	239.8	255.8	236.7	234	43.4118	46.2	33.9231	44.0502	250.301	255.8	259.477	273.963	28.7703	30.6182	22.4819	29.1934	165.882	169.527	171.963	181.564	2	2	2	2	2	2	2	2	29.6943	25.8377	167.705	176.764
Q14738	Serine/threonine-protein phosphatase 2A 56 kDa regulatory subunit delta isoform OS=Homo sapiens GN=PPP2R5D PE=1 SV=1	PPP2R5D	0	5.7241	7.30897	2	5	2	602	69.947	8.13	0	9.61419	9.2	9.1	8.4	3.9	56.5	75.9	67.1	58.6	15.1283	9.1	9.69231	4.14965	58.9742	75.9	73.5568	68.6078	38.4079	23.1031	24.6069	10.5352	149.724	192.695	186.746	174.182	1	1	1	1	2	2	2	2	30.7555	17.571	171.21	180.464
P41252	Isoleucine--tRNA ligase, cytoplasmic OS=Homo sapiens GN=IARS PE=1 SV=2	IARS	0	11.0617	5.54675	5	5	5	1262	144.406	6.15	0	17.4027	78.7	107	84.5	94.3	410.8	467.3	418.5	415.3	129.413	107	97.5	100.337	428.789	467.3	458.771	486.225	45.5012	37.6208	34.2807	35.278	150.761	164.301	161.302	170.955	5	5	5	5	5	5	5	5	41.561	34.7793	157.531	166.129
P31943	Heterogeneous nuclear ribonucleoprotein H OS=Homo sapiens GN=HNRNPH1 PE=1 SV=4	HNRNPH1	0	37.2982	22.4944	7	16	5	449	49.198	6.3	2	63.4639	236.2	243.1	263.1	236.5	777.8	744.9	769	682.7	388.404	243.1	303.577	251.639	811.86	744.9	842.998	799.292	70.848	44.3434	55.3749	45.901	148.09	135.876	153.77	145.797	9	9	9	8	9	9	9	9	57.5957	50.638	141.983	149.784
Q15436	Protein transport protein Sec23A OS=Homo sapiens GN=SEC23A PE=1 SV=2	SEC23A	0	3.96178	1.83007	1	1	1	765	86.105	7.08	0	4.38738	12.4	23.7	19.1	19.2	82.9	94.4	81.2	87	20.3904	23.7	22.0385	20.4291	86.5302	94.4	89.0136	101.858	35.5884	41.3649	38.4649	35.656	151.026	164.761	155.36	177.778	1	1	1	1	1	1	1	1	38.4767	37.0604	157.894	166.569
Q99615	DnaJ homolog subfamily C member 7 OS=Homo sapiens GN=DNAJC7 PE=1 SV=2	DNAJC7	0	12.5252	9.91903	4	4	4	494	56.405	6.96	0	16.6626	39.3	66.1	36.7	47.1	254	266.5	273.5	223.3	64.6243	66.1	42.3462	50.1151	265.123	266.5	299.818	261.435	39.2835	40.1805	25.7411	30.4636	161.161	161.998	182.252	158.92	4	4	4	3	4	4	4	4	39.732	28.1024	161.58	170.586
Q00688	Peptidyl-prolyl cis-trans isomerase FKBP3 OS=Homo sapiens GN=FKBP3 PE=1 SV=1	FKBP3	0	7.15183	17.4107	4	4	4	224	25.161	9.28	0	12.6209	38.1	52.3	62.3	47	305.7	321.4	320.5	277.6	62.6511	52.3	71.8846	50.0087	319.087	321.4	351.341	325.009	32.2594	26.9296	37.0138	25.7498	164.3	165.491	180.908	167.349	4	4	4	4	4	4	4	4	29.5945	31.3818	164.895	174.128
O60841	Eukaryotic translation initiation factor 5B OS=Homo sapiens GN=EIF5B PE=1 SV=4	EIF5B	0	124.186	24.8361	25	37	25	1220	138.742	5.49	0	142.14	278.8	643.8	363.8	504.8	3744.6	4253.4	3803.3	3803.5	458.455	643.8	419.769	537.114	3908.58	4253.4	4169.28	4453.06	19.4637	27.3326	17.8213	22.8032	165.939	180.578	177.007	189.055	27	29	29	28	29	29	29	29	23.3981	20.3123	173.259	183.031
Q9UN86	Ras GTPase-activating protein-binding protein 2 OS=Homo sapiens GN=G3BP2 PE=1 SV=2	G3BP2	0	15.5261	11.8257	3	4	3	482	54.088	5.55	0	14.3325	64.7	71	61.3	54	339.7	486.4	333.5	446.7	106.392	71	70.7308	57.4567	354.576	486.4	365.592	522.988	41.822	27.9097	27.8039	22.5859	139.382	191.201	143.712	205.584	4	4	4	4	4	4	4	4	34.8658	25.1949	165.291	174.648
P14866	Heterogeneous nuclear ribonucleoprotein L OS=Homo sapiens GN=HNRNPL PE=1 SV=2	HNRNPL	0	120.907	38.5399	16	49	16	589	64.092	8.22	0	150.66	580.2	1259.1	856.9	786.7	3013.3	3791.2	3001	3450.2	954.072	1259.1	988.731	837.06	3145.25	3791.2	3289.78	4039.43	41.6975	55.0287	43.2123	36.5835	137.463	165.694	143.779	176.542	25	25	25	25	26	26	26	26	48.3631	39.8979	151.578	160.161
P12956	X-ray repair cross-complementing protein 6 OS=Homo sapiens GN=XRCC6 PE=1 SV=2	XRCC6	0	68.7232	37.6026	18	25	18	609	69.799	6.64	0	97.7968	192.2	422.7	291.9	316.4	3144.8	2655.6	3187.3	2378.9	316.051	422.7	336.808	336.654	3282.51	2655.6	3494	2785.17	18.551	24.8109	19.7693	19.7603	192.671	155.874	205.085	163.479	17	19	18	19	19	19	19	19	21.6809	19.7648	174.272	184.282
Q14152	Eukaryotic translation initiation factor 3 subunit A OS=Homo sapiens GN=EIF3A PE=1 SV=1	EIF3A	0	29.6189	6.58466	9	11	9	1382	166.468	6.79	0	37.7482	224.3	279.1	211.8	255.2	1420.9	1630.2	1492.8	1414.5	368.836	279.1	244.385	271.536	1483.12	1630.2	1636.45	1656.07	38.9802	29.4966	25.8277	28.6972	156.743	172.287	172.947	175.021	10	10	10	10	10	10	10	10	34.2384	27.2624	164.515	173.984
P56192	Methionine--tRNA ligase, cytoplasmic OS=Homo sapiens GN=MARS PE=1 SV=2	MARS	0	9.95645	7.88889	5	5	5	900	101.052	6.16	0	18.3373	133.9	192	168.9	170	752.7	874.9	767.9	781.4	220.183	192	194.885	180.882	785.661	874.9	841.792	914.848	41.8883	36.5266	37.0754	34.4116	149.466	166.443	160.145	174.043	5	5	5	5	5	5	5	5	39.2074	35.7435	157.955	167.094
Q13596	Sorting nexin-1 OS=Homo sapiens GN=SNX1 PE=1 SV=3	SNX1	0	9.33573	5.9387	3	3	1	522	59.033	5.15	0	11.3924	2.1	3.4	3.5	3.8	43.5	38.8	44.2	34.7	3.45321	3.4	4.03846	4.04325	45.4049	38.8	48.4532	40.6261	14.6774	14.4512	17.1649	17.1853	192.987	164.914	205.944	172.676	1	1	1	1	1	1	1	1	14.5643	17.1751	178.951	189.31
P48444	Coatomer subunit delta OS=Homo sapiens GN=ARCN1 PE=1 SV=1	ARCN1	0	11.6324	8.41487	4	4	4	511	57.174	6.21	0	16.2089	98.7	91.8	93.6	67.1	481.2	462.9	491.5	412.3	162.301	91.8	108	71.3953	502.272	462.9	538.795	482.713	53.6492	30.3449	35.6999	23.6	166.028	153.014	178.101	159.563	3	4	4	3	4	4	4	4	41.9971	29.65	159.521	168.832
Q8TAQ2	SWI/SNF complex subunit SMARCC2 OS=Homo sapiens GN=SMARCC2 PE=1 SV=1	SMARCC2	0	11.7716	3.62438	4	4	4	1214	132.797	5.69	0	16.861	16.2	34.8	37	24.2	155.6	150.9	156.4	136.9	26.639	34.8	42.6923	25.7491	162.414	150.9	171.45	160.28	27.5011	35.9261	44.0738	26.5824	167.669	155.783	176.998	165.466	4	4	4	4	4	4	4	4	31.7136	35.3281	161.726	171.232
Q99729	Heterogeneous nuclear ribonucleoprotein A/B OS=Homo sapiens GN=HNRNPAB PE=1 SV=2	HNRNPAB	0	10.8732	15.6627	4	5	3	332	36.202	8.21	0	18.8561	22.1	36.5	55.7	58.5	186.8	198.7	198.9	170	36.3409	36.5	64.2692	62.2448	194.98	198.7	218.039	199.033	28.7818	28.9078	50.9009	49.2976	154.423	157.369	172.686	157.633	3	3	3	3	3	3	3	3	28.8448	50.0993	155.896	165.16
Q9Y450	HBS1-like protein OS=Homo sapiens GN=HBS1L PE=1 SV=1	HBS1L	0	5.89846	3.07018	2	2	2	684	75.426	6.61	0	8.12156	29.5	35	32.1	36.6	97.1	89.5	97.3	81.6	48.5094	35	37.0385	38.9429	101.352	89.5	106.663	95.5357	70.2345	50.6749	53.6263	56.3837	146.743	129.583	154.432	138.322	2	2	2	2	2	2	2	2	60.4547	55.005	138.163	146.377
Q63HN8	E3 ubiquitin-protein ligase RNF213 OS=Homo sapiens GN=RNF213 PE=1 SV=3	RNF213	0	41.2766	3.09199	13	16	13	5207	591.03	6.48	0	55.4101	186.9	212.2	204.6	242.5	870.7	870.4	856.3	808.3	307.336	212.2	236.077	258.023	908.829	870.4	938.699	946.342	52.5595	36.2897	40.3731	44.1263	155.425	148.853	160.533	161.84	13	13	13	13	13	13	13	13	44.4246	42.2497	152.139	161.187
Q15046	Lysine--tRNA ligase OS=Homo sapiens GN=KARS PE=1 SV=3	KARS	0	13.5355	6.19765	4	4	4	597	68.005	6.35	0	13.6983	24.9	41.7	26.9	30.1	236.4	304	248.1	266.1	40.9452	41.7	31.0385	32.0268	246.752	304	271.974	311.545	25.5911	26.0629	19.3993	20.0171	154.222	190.003	169.986	194.718	3	3	3	3	3	3	3	3	25.827	19.7082	172.113	182.352
P34955	SWISS-PROT:P34955 (Bos taurus) Alpha-1-antiproteinase precursor	SWISS-PROT:P34955	0	4.64871	4.32692	2	2	2	416	46.075	6.52	0	6.51426	51.9	70.4	66.7	61.8	179.8	144.1	190.7	121.7	85.3436	70.4	76.9615	65.7561	187.674	144.1	209.05	142.484	69.5427	57.3658	62.7125	53.5817	152.927	117.421	170.346	116.104	2	2	2	2	2	2	2	2	63.4543	58.1471	135.174	143.225
Q7Z6Z7	E3 ubiquitin-protein ligase HUWE1 OS=Homo sapiens GN=HUWE1 PE=1 SV=3	HUWE1	0	120.64	12.4829	34	39	34	4374	481.589	5.22	0	146.641	600.5	644.2	813.1	703.2	2556.4	2243.3	2551.5	2056.9	987.453	644.2	938.192	748.215	2668.35	2243.3	2797.02	2408.18	58.7993	38.3598	55.8659	44.5535	158.89	133.58	166.552	143.398	30	35	35	35	35	35	35	35	48.5795	50.2097	146.235	154.975
Q8TF42	Ubiquitin-associated and SH3 domain-containing protein B OS=Homo sapiens GN=UBASH3B PE=1 SV=2	UBASH3B	0.00917993	1.79642	1.23267	1	1	1	649	72.649	6.93	0	2.82096	16.5	21.9	25.8	21.8	60.2	54.8	61.3	49.1	27.1324	21.9	29.7692	23.1955	62.8362	54.8	67.1987	57.4853	63.0403	50.8833	69.167	53.8933	145.996	127.324	156.132	133.564	1	1	1	1	1	1	1	1	56.9618	61.5301	136.66	144.848
O60678	Protein arginine N-methyltransferase 3 OS=Homo sapiens GN=PRMT3 PE=1 SV=3	PRMT3	0	2.76523	2.63653	1	1	1	531	59.838	5.35	0	4.45655	2.2	2		3.6	33.5	38.1	35.3	33.1	3.61765	2	0	3.83045	34.967	38.1	38.6968	38.7528	18.0922	10.0022	0	19.1565	174.873	190.542	193.527	193.807	1	1		1	1	1	1	1	14.0472	9.57824	182.708	193.667
P33176	Kinesin-1 heavy chain OS=Homo sapiens GN=KIF5B PE=1 SV=1	KIF5B	0	35.0091	12.7726	9	12	9	963	109.617	6.51	0	44.7214	67.3	118.9	90.9	105.5	614.6	727.9	637.7	643.1	110.667	118.9	104.885	112.253	641.514	727.9	699.064	752.929	27.0902	29.1055	25.6747	27.4785	157.036	178.182	171.124	184.309	10	10	10	10	10	10	10	10	28.0978	26.5766	167.609	177.716
Q9Y4X5	E3 ubiquitin-protein ligase ARIH1 OS=Homo sapiens GN=ARIH1 PE=1 SV=2	ARIH1	0	5.69254	6.10413	3	4	3	557	64.076	5.08	0	11.2745	66.3	63.2	94.2	71.4	423.8	274.6	418.4	258	109.023	63.2	108.692	75.9706	442.358	274.6	458.661	302.061	47.5416	27.5596	47.3975	33.1285	192.899	119.745	200.008	131.72	3	3	3	3	3	3	3	3	37.5506	40.263	156.322	165.864
Q05519	Serine/arginine-rich splicing factor 11 OS=Homo sapiens GN=SRSF11 PE=1 SV=1	SRSF11	0	20.5787	15.2893	5	8	5	484	53.51	10.52	0	29.1546	225.6	560.1	411.8	856.9	1006.4	1823.2	1082.5	1591	370.973	560.1	475.154	911.753	1050.47	1823.2	1186.67	1862.71	36.0123	54.3719	46.1257	88.5087	101.975	176.988	115.196	180.823	5	5	5	5	5	5	5	5	45.1921	67.3172	139.481	148.01
O43719	HIV Tat-specific factor 1 OS=Homo sapiens GN=HTATSF1 PE=1 SV=1	HTATSF1	0	9.9693	5.69536	4	4	4	755	85.801	4.4	0	13.1663	15.8	29.1	71.5	71.7	163.3	191.7	165.8	173	25.9813	29.1	82.5	76.2898	170.451	191.7	181.754	202.545	21.6438	24.2419	68.727	63.5535	141.995	159.697	151.411	168.731	3	4	3	4	4	4	4	4	22.9429	66.1403	150.846	160.071
P53618	Coatomer subunit beta OS=Homo sapiens GN=COPB1 PE=1 SV=3	COPB1	0	21.5101	8.60441	5	5	5	953	107.074	6.05	0	20.8048	61.5	107.9	87.9	85.3	350.9	380.5	359.5	340.6	101.13	107.9	101.423	90.7604	366.266	380.5	394.093	398.768	41.6849	44.4756	41.8058	37.4108	150.972	156.839	162.442	164.369	5	5	5	5	5	5	5	5	43.0802	39.6083	153.906	163.406
O14562	Ubiquitin domain-containing protein UBFD1 OS=Homo sapiens GN=UBFD1 PE=1 SV=2	UBFD1	0.009656	1.75449	3.55987	1	1	1	309	33.361	5.77	0	3.76978	10.6	44.3	19.8	20.7	146.1	168.4	151.1	149.6	17.4305	44.3	22.8462	22.0251	152.498	168.4	165.64	175.149	18.1499	46.1285	23.7892	22.9342	158.792	175.351	172.477	182.378	1	1	1	1	1	1	1	1	32.1392	23.3617	167.072	177.428
O75937	DnaJ homolog subfamily C member 8 OS=Homo sapiens GN=DNAJC8 PE=1 SV=2	DNAJC8	0	12.1509	19.7628	4	5	4	253	29.823	9.06	0	21.5236	64.5	121.9	93.7	106.2	1092.9	1281.1	1124.5	1144.2	106.063	121.9	108.115	112.998	1140.76	1281.1	1232.71	1339.61	15.5882	17.9158	15.8898	16.6075	167.659	188.285	181.172	196.883	4	4	4	4	4	4	4	4	16.752	16.2487	177.972	189.028
Q96EK5	KIF1-binding protein OS=Homo sapiens GN=KIF1BP PE=1 SV=1	KIF1BP	0.00917993	1.77702	2.0934	1	2	1	621	71.768	5.49	0	8.11432	22.4	24.2	20.2	27.3	99.6	98.8	99.8	90.5	36.8342	24.2	23.3077	29.0476	103.962	98.8	109.403	105.956	55.4409	36.4245	35.0815	43.7208	156.477	148.708	164.668	159.479	1	1	1	1	1	1	1	1	45.9327	39.4011	152.593	162.073
O76003	Glutaredoxin-3 OS=Homo sapiens GN=GLRX3 PE=1 SV=2	GLRX3	0	16.5115	17.6119	5	5	5	335	37.408	5.39	0	19.1818	34.6	85.8	51.5	62.6	550.8	692.8	584.1	603.4	56.8957	85.8	59.4231	66.6073	574.92	692.8	640.306	706.449	15.7868	23.8069	16.4881	18.4815	159.523	192.231	177.665	196.018	4	4	4	4	4	4	4	4	19.7968	17.4848	175.877	186.842
O15541	RING finger protein 113A OS=Homo sapiens GN=RNF113A PE=1 SV=1	RNF113A	0.00139276	2.65502	2.91545	1	1	1	343	38.763	5.69	0	3.71629	3.4	11.1	8	10.1	59.3	48.6	51.6	52	5.59091	11.1	9.23077	10.7465	61.8968	48.6	56.5653	60.8806	16.903	33.5587	27.9075	32.4901	187.133	146.933	171.014	184.061	1	1	1	1	1	1	1	1	25.2309	30.1988	167.033	177.537
Q9UHD8	Septin-9 OS=Homo sapiens GN=SEPT9 PE=1 SV=2	SEPT9	0	31.6664	18.2594	8	12	8	586	65.361	8.97	0	43.9574	168.2	234	205.2	204.3	1271.2	1310.2	1311.1	1167.2	276.586	234	236.769	217.378	1326.87	1310.2	1437.26	1366.54	34.543	29.2244	29.5703	27.1485	165.713	163.632	179.501	170.668	8	9	8	7	9	9	9	9	31.8837	28.3594	164.673	175.084
Q01518	Adenylyl cyclase-associated protein 1 OS=Homo sapiens GN=CAP1 PE=1 SV=5	CAP1	0	28.6474	23.3684	9	12	9	475	51.869	8.06	0	43.2865	53.2	324.6	155.2	141.4	1488	1849.6	1545.8	1643.2	87.4813	324.6	179.077	150.452	1553.16	1849.6	1694.55	1923.83	9.0155	33.4521	18.455	15.505	160.063	190.613	174.634	198.263	8	9	9	9	9	9	9	9	21.2338	16.98	175.338	186.448
O15371	Eukaryotic translation initiation factor 3 subunit D OS=Homo sapiens GN=EIF3D PE=1 SV=1	EIF3D	0	11.8803	12.7737	5	5	5	548	63.932	6.05	0	20.53	59.4	97.7	87	86	355.8	412.5	358.3	376.7	97.6765	97.7	100.385	91.5052	371.381	412.5	392.778	441.033	38.974	38.9834	40.0545	36.5116	148.185	164.592	156.723	175.977	5	5	5	5	5	5	5	5	38.9787	38.2831	156.388	166.35
O95232	Luc7-like protein 3 OS=Homo sapiens GN=LUC7L3 PE=1 SV=2	LUC7L3	0	29.3506	14.1204	5	9	5	432	51.435	9.79	0	33.0504	99.2	188.6	152.9	250.9	284.9	589.8	304.8	520.7	163.123	188.6	176.423	266.961	297.376	589.8	334.13	609.626	49.694	57.4554	53.7458	81.3274	90.593	179.677	101.79	185.717	5	5	5	5	5	5	5	5	53.5747	67.5366	135.135	143.753
P22087	rRNA 2'-O-methyltransferase fibrillarin OS=Homo sapiens GN=FBL PE=1 SV=2	FBL	0.00648088	2.10841	3.73832	1	1	1	321	33.763	10.18	0	3.29861		8.3	4	8.4	8.4	19.1	7.4	18.4	0	8.3	4.61538	8.93772	8.76784	19.1	8.11208	21.5424	0	83.6531	46.517	90.0805	88.3684	192.503	81.7591	217.119		1	1	1	1	1	1	1	41.8266	68.2988	140.436	149.439
P40227	T-complex protein 1 subunit zeta OS=Homo sapiens GN=CCT6A PE=1 SV=3	CCT6A	0	28.1577	20.904	8	11	8	531	57.988	6.68	0	44.8653	84.9	183.1	96.9	156.2	995.3	1149.5	1135.2	926.9	139.608	183.1	111.808	166.199	1038.88	1149.5	1244.44	1085.2	21.8192	28.6165	17.4743	25.975	162.366	179.654	194.491	169.604	8	8	8	8	8	8	8	8	25.2178	21.7246	171.01	182.048
Q9P2E9	Ribosome-binding protein 1 OS=Homo sapiens GN=RRBP1 PE=1 SV=4	RRBP1	0	11.7743	2.76596	3	4	3	1410	152.381	8.6	0	11.3623	9.8	30.7	18.7	24.3	136.3	189	159.4	152	16.115	30.7	21.5769	25.8555	142.269	189	174.738	177.959	16.5661	31.5595	22.181	26.5794	146.252	194.291	179.63	182.941	1	2	3	2	3	3	3	3	24.0628	24.3802	170.271	181.286
Q6P2Q9	Pre-mRNA-processing-splicing factor 8 OS=Homo sapiens GN=PRPF8 PE=1 SV=2	PRPF8	0	46.6207	8.394	17	21	17	2335	273.427	8.84	0	65.8392	208.7	278.2	287.7	333.3	1249.3	1472.3	1319.8	1289	343.183	278.2	331.962	354.636	1304.01	1472.3	1446.8	1509.14	38.9968	31.6126	37.7217	40.2982	148.178	167.301	164.404	171.487	17	18	18	18	18	18	18	18	35.3047	39.01	157.74	167.946
Q10567	AP-1 complex subunit beta-1 OS=Homo sapiens GN=AP1B1 PE=1 SV=2	AP1B1	0	9.54472	5.2687	4	4	1	949	104.57	5.06	0	15.8949	10.9	18.2	14.5	16.3	156.9	155.1	175.8	125.4	17.9238	18.2	16.7308	17.3434	163.771	155.1	192.717	146.816	19.6802	19.9835	18.3703	19.043	179.819	170.299	211.602	161.203	1	1	1	1	1	1	1	1	19.8319	18.7066	175.059	186.402
P28482	Mitogen-activated protein kinase 1 OS=Homo sapiens GN=MAPK1 PE=1 SV=3	MAPK1	0	4.8754	8.33333	2	2	2	360	41.363	6.98	0	7.52587	19.8	38	41.5	30.3	203.5	211.4	225.2	174.6	32.5588	38	47.8846	32.2396	212.411	211.4	246.87	204.418	25.3924	29.6359	37.3448	25.1434	165.658	164.869	192.532	159.424	2	2	2	2	2	2	2	2	27.5141	31.2441	165.264	175.978
Q9H7U1	Serine-rich coiled-coil domain-containing protein 2 OS=Homo sapiens GN=CCSER2 PE=1 SV=2	CCSER2	0	3.74763	1.79856	1	1	1	834	93.489	6.87	0	4.33338	2.7	1.3	1.5	1.5	59.6	25.2	56.4	26.7	4.43984	1.3	1.73077	1.59602	62.2099	25.2	61.8272	31.2598	18.7371	5.48629	7.30423	6.73556	262.54	106.35	260.924	131.923	1	1	1	1	1	1	1	1	12.1117	7.01989	184.445	196.424
P49756	RNA-binding protein 25 OS=Homo sapiens GN=RBM25 PE=1 SV=3	RBM25	0	4.74065	1.54211	1	1	1	843	100.124	6.32	0	4.57709	8	15.2	9.4	15	105.6	130.8	108.6	117.6	13.1551	15.2	10.8462	15.9602	110.224	130.8	119.05	137.684	19.0336	21.9923	15.6929	23.0923	159.48	189.25	172.249	199.21	1	1	1	1	1	1	1	1	20.513	19.3926	174.365	185.73
Q86V81	THO complex subunit 4 OS=Homo sapiens GN=ALYREF PE=1 SV=3	ALYREF	0	10.1196	15.1751	3	4	3	257	26.872	11.15	0	15.432	67.8	190.9	134.1	184.5	315.2	628.4	301.6	589.3	111.489	190.9	154.731	196.311	329.003	628.4	330.622	689.941	33.8951	58.0376	47.0414	59.6825	100.024	191.047	100.516	209.757	2	3	3	3	3	3	3	3	45.9664	53.362	145.535	155.136
Q7LBR1	Charged multivesicular body protein 1b OS=Homo sapiens GN=CHMP1B PE=1 SV=1	CHMP1B	0.00334896	2.37407	4.52261	1	1	1	199	22.095	8.1	0	3.91363	13.4	22.2	15.1	22.4	63.9	67.6	63.1	63.2	22.0348	22.2	17.4231	23.8339	66.6982	67.6	69.1719	73.9934	48.5674	48.9317	38.4027	52.533	147.011	148.999	152.464	163.091	1	1	1	1	1	1	1	1	48.7496	45.4679	148.005	157.777
P34897	Serine hydroxymethyltransferase, mitochondrial OS=Homo sapiens GN=SHMT2 PE=1 SV=3	SHMT2	0	28.5537	24.4048	9	10	9	504	55.958	8.53	0	37.9906	84.7	167.2	152.5	127.8	1085.9	926.2	1126	821.5	139.279	167.2	175.962	135.981	1133.45	926.2	1234.35	961.796	22.8598	27.4423	28.8804	22.3184	186.032	152.016	202.593	157.858	9	10	10	9	10	10	10	10	25.151	25.5994	169.024	180.225
Q9BWF3	RNA-binding protein 4 OS=Homo sapiens GN=RBM4 PE=1 SV=1	RBM4	0.0187683	1.4045	3.2967	1	1	1	364	40.289	7.08	0	2.29408	23.4	33.6	50.4	40.6	138	128.6	143.9	113.6	38.4786	33.6	58.1538	43.199	144.043	128.6	157.747	133.001	41.7779	36.481	63.1402	46.903	156.394	139.627	171.273	144.405	1	1	1	1	1	1	1	1	39.1294	55.0216	148.01	157.839
P63167	Dynein light chain 1, cytoplasmic OS=Homo sapiens GN=DYNLL1 PE=1 SV=1	DYNLL1	0	5.08319	25.8427	2	2	2	89	10.359	7.4	0	3.93042	30.1	63.9	37	37.6	283.6	211.9	309.6	172.8	49.496	63.9	42.6923	40.0069	296.019	211.9	339.392	202.311	31.7863	41.0366	27.417	25.6925	190.104	136.082	217.958	129.924	2	2	2	2	2	2	2	2	36.4115	26.5547	163.093	173.941
Q15393	Splicing factor 3B subunit 3 OS=Homo sapiens GN=SF3B3 PE=1 SV=4	SF3B3	0	23.5044	7.97042	7	9	7	1217	135.492	5.26	0	33.2879	35.1	84.1	49	61.4	436.7	466.7	437.9	430.6	57.7179	84.1	56.5385	65.3304	455.823	466.7	480.038	504.138	21.2747	30.9991	20.84	24.0807	168.016	172.025	176.941	185.824	5	8	7	8	8	8	8	8	26.1369	22.4603	170.02	181.383
A1X283	SH3 and PX domain-containing protein 2B OS=Homo sapiens GN=SH3PXD2B PE=1 SV=3	SH3PXD2B	0	19.1457	8.67179	7	8	7	911	101.516	8.69	0	32.7899	93.7	142.9	108	151.6	918.4	1015.8	953.3	908.3	154.079	142.9	124.615	161.304	958.617	1015.8	1045.03	1063.42	26.4186	24.5019	21.3667	27.6575	164.366	174.171	179.183	182.336	7	7	7	7	7	7	7	7	25.4602	24.5121	169.268	180.759
Q8N6R0	Methyltransferase-like protein 13 OS=Homo sapiens GN=METTL13 PE=1 SV=1	METTL13	0	7.48126	4.57797	3	3	3	699	78.718	6.73	0	11.2868	21.1	31.6	35.8	42.7	204.5	256.8	207.1	235.1	34.6965	31.6	41.3077	45.4334	213.455	256.8	227.028	275.251	24.6605	22.4597	29.3594	32.2918	151.713	182.521	161.36	195.634	3	3	3	3	3	3	3	3	23.5601	30.8256	167.117	178.497
Q08752	Peptidyl-prolyl cis-trans isomerase D OS=Homo sapiens GN=PPID PE=1 SV=3	PPID	0	9.30119	13.2432	4	4	4	370	40.738	7.21	0	13.8546	37	76.1	60	68.4	380.3	428.5	392.8	385.5	60.8422	76.1	69.2308	72.7785	396.954	428.5	430.598	451.336	24.5043	30.6494	27.8828	29.3116	159.873	172.579	173.424	181.776	4	4	4	4	4	4	4	4	27.5768	28.5972	166.226	177.6
Q6P1N0	Coiled-coil and C2 domain-containing protein 1A OS=Homo sapiens GN=CC2D1A PE=1 SV=1	CC2D1A	0	7.45076	2.94427	2	2	2	951	103.998	8.09	0	7.80154	34.3	34.6	23.4	33.7	177.8	143.4	188.7	123.6	56.4024	34.6	27	35.8573	185.586	143.4	206.858	144.709	54.0763	33.1731	25.8865	34.3785	177.932	137.486	198.327	138.741	2	2	2	2	2	2	2	2	43.6247	30.1325	157.709	168.534
P55854	Small ubiquitin-related modifier 3 OS=Homo sapiens GN=SUMO3 PE=1 SV=2	SUMO3	0.00334896	2.42504	11.6505	1	1	1	103	11.63	5.49	0	4.44789	27.3	46.2	38.9	39	128.2	148.6	137.9	128.8	44.8917	46.2	44.8846	41.4965	133.814	148.6	151.17	150.797	47.1395	48.5133	47.132	43.5743	140.514	156.041	158.739	158.347	1	1	1	1	1	1	1	1	47.8264	45.3532	148.277	158.543
P26640	Valine--tRNA ligase OS=Homo sapiens GN=VARS PE=1 SV=4	VARS	0	29.7939	10.5222	8	10	8	1264	140.387	7.59	0	45.5152	64.1	100.8	85	98.6	704.4	697.7	711.2	643.1	105.405	100.8	98.0769	104.912	735.246	697.7	779.636	752.929	24.9871	23.8954	23.2499	24.8701	174.296	165.395	184.819	178.488	8	9	9	9	9	9	9	9	24.4413	24.06	169.845	181.653
P15927	Replication protein A 32 kDa subunit OS=Homo sapiens GN=RPA2 PE=1 SV=1	RPA2	0	3.29048	5.18519	1	1	1	270	29.228	6.15	0	4.64081	1.6	15.6	2.7	8.9	79.9	89	82.7	80.1	2.63102	15.6	3.11538	9.46972	83.3989	89	90.6579	93.7795	5.42964	32.1938	6.42923	19.5427	172.111	183.67	187.091	193.533	1	1	1	1	1	1	1	1	18.8117	12.986	177.89	190.312
Q9Y6Y8	SEC23-interacting protein OS=Homo sapiens GN=SEC23IP PE=1 SV=1	SEC23IP	0.0388514	1.16103	0.8	1	1	1	1000	111.007	5.54	0	2.12943		3.8	16.1	20.6	38.7	43	40.7	38.1	0	3.8	18.5769	21.9187	40.3947	43	44.6164	44.6068	0	14.0148	68.5137	80.8384	148.98	158.589	164.55	164.514		1	1	1	1	1	1	1	7.0074	74.6761	153.784	164.532
O14950	Myosin regulatory light chain 12B OS=Homo sapiens GN=MYL12B PE=1 SV=2	MYL12B	0	2.92745	16.2791	2	2	2	172	19.767	4.84	0	7.53563	3.5	14.2	11.4	9.6	47.5	83.6	53.2	71.9	5.75535	14.2	13.1538	10.2145	49.5801	83.6	58.3192	84.1791	14.4334	35.611	32.9875	25.6162	124.338	209.654	146.254	211.106	2	2	2	2	2	2	2	2	25.0222	29.3018	166.996	178.68
Q9HCK8	Chromodomain-helicase-DNA-binding protein 8 OS=Homo sapiens GN=CHD8 PE=1 SV=5	CHD8	0.00769724	2.07215	0.736149	2	2	2	2581	290.338	6.47	0	5.56401	25.9	38.4	29.7	28.2	255.2	181.6	268.5	158.4	42.5896	38.4	34.2692	30.0052	266.375	181.6	294.337	185.452	31.7528	28.6293	25.5496	22.3705	198.597	135.393	219.444	138.264	2	1	2	2	2	2	2	2	30.191	23.96	166.995	178.854
O15143	Actin-related protein 2/3 complex subunit 1B OS=Homo sapiens GN=ARPC1B PE=1 SV=3	ARPC1B	0	6.97265	4.83871	1	1	1	372	40.923	8.35	0	7.68036	14.1	22.5	17.8	18.1	61.2	71.4	71.3	57	23.1858	22.5	20.5385	19.2587	63.88	71.4	78.1609	66.7345	50.7268	49.2263	44.9348	42.1347	139.759	156.211	171.003	146.004	1	1	1	1	1	1	1	1	49.9765	43.5347	147.985	158.504
Q99829	Copine-1 OS=Homo sapiens GN=CPNE1 PE=1 SV=1	CPNE1	0.00869565	1.88099	3.16574	2	2	2	537	59.022	5.83	0	5.93949	9.8	20.8	14.9	16.3	102.7	122	105.3	111.1	16.115	20.8	17.1923	17.3434	107.197	122	115.433	130.074	23.605	30.4676	25.1831	25.4044	157.021	178.704	169.084	190.53	2	2	2	2	2	2	2	2	27.0363	25.2938	167.863	179.807
Q14103	Heterogeneous nuclear ribonucleoprotein D0 OS=Homo sapiens GN=HNRNPD PE=1 SV=1	HNRNPD	0	25.5279	23.662	7	12	5	355	38.41	7.81	2	42.5518	179.8	403.5	289.3	370.3	1530.3	2106.7	1582.2	1907.6	295.66	403.5	333.808	394.004	1597.31	2106.7	1734.45	2233.38	25.9955	35.4771	29.3495	34.6422	140.441	185.228	152.499	196.367	8	8	8	8	8	8	8	8	30.7363	31.9959	162.835	174.433
Q9BQ61	Uncharacterized protein C19orf43 OS=Homo sapiens GN=C19orf43 PE=1 SV=1	C19orf43	0	7.83955	22.1591	3	8	3	176	18.408	9.44	0	16.0948	6.4	15.6	8.5	7.1	76.7	92.7	75.6	87.3	10.5241	15.6	9.80769	7.5545	80.0587	92.7	82.8747	102.209	20.9784	31.0967	19.5504	15.059	159.587	184.786	165.201	203.741	1	1	1	1	2	2	2	2	26.0376	17.3047	172.187	184.471
Q02241	Kinesin-like protein KIF23 OS=Homo sapiens GN=KIF23 PE=1 SV=3	KIF23	0	13.9622	6.04167	4	4	4	960	109.99	8.51	0	18.118	47.6	44.4	44.1	48.3	150.7	131.6	142.3	131.2	78.2727	44.4	50.8846	51.3919	157.299	131.6	155.993	153.606	76.0439	43.1357	49.4357	49.9285	152.82	127.853	151.551	149.232	3	4	4	4	4	4	4	4	59.5898	49.6821	140.336	150.392
Q8IWV8	E3 ubiquitin-protein ligase UBR2 OS=Homo sapiens GN=UBR2 PE=1 SV=1	UBR2	0	14.6642	4.5584	6	6	6	1755	200.408	6.24	0	22.1301	69	88.9	139.6	101.9	337.5	209.3	348	188.4	113.463	88.9	161.077	108.423	352.279	209.3	381.487	220.575	55.4998	43.4851	78.7901	53.0347	172.316	102.378	186.603	107.893	5	5	5	5	5	5	5	5	49.4924	65.9124	137.347	147.248
Q7KZF4	Staphylococcal nuclease domain-containing protein 1 OS=Homo sapiens GN=SND1 PE=1 SV=1	SND1	0	42.2076	18.5714	13	14	13	910	101.934	7.17	0	61.3071	169.9	263	286.9	304.4	1365.3	1378.6	1344.9	1308.2	279.381	263	331.038	323.886	1425.09	1378.6	1474.31	1531.62	31.8977	30.0274	37.7956	36.9789	162.706	157.399	168.327	174.869	12	13	12	12	13	13	13	13	30.9626	37.3873	160.052	171.598
Q9Y3F4	Serine-threonine kinase receptor-associated protein OS=Homo sapiens GN=STRAP PE=1 SV=1	STRAP	0	12.8435	13.4286	4	5	4	350	38.414	5.12	0	19.4955	93.7	142	139.4	144.4	478.5	497.4	486.6	457.3	154.079	142	160.846	153.644	499.454	497.4	533.424	535.398	46.0582	42.4475	48.0812	45.9281	149.3	148.686	159.454	160.045	4	4	4	4	4	4	4	4	44.2529	47.0046	148.993	159.75
Q9BXW9	Fanconi anemia group D2 protein OS=Homo sapiens GN=FANCD2 PE=1 SV=2	FANCD2	0	11.4998	3.4459	4	4	4	1451	164.025	5.88	0	14.1372	55.2	70	68.6	67.5	332.5	297.9	338.9	273.5	90.7701	70	79.1538	71.8209	347.06	297.9	371.511	320.209	44.0518	33.9718	38.4143	34.8555	168.432	144.574	180.299	155.401	4	4	4	4	4	4	4	4	39.0118	36.6349	156.503	167.85
Q92499	ATP-dependent RNA helicase DDX1 OS=Homo sapiens GN=DDX1 PE=1 SV=2	DDX1	0	66.2413	27.8378	14	18	14	740	82.38	7.23	0	75.241	109.6	231	159.9	213	1574	1977.6	1626.6	1794.3	180.225	231	184.5	226.635	1642.93	1977.6	1783.12	2100.73	17.3153	22.1936	17.726	21.7742	157.846	190	171.315	201.83	12	14	13	15	15	15	15	15	19.7544	19.7501	173.923	186.573
P51659	Peroxisomal multifunctional enzyme type 2 OS=Homo sapiens GN=HSD17B4 PE=1 SV=3	HSD17B4	0	41.8697	17.2554	9	12	9	736	79.636	8.84	0	47.0178	234.9	312.4	289.9	332.8	816.5	1055.6	824.5	976.1	386.266	312.4	334.5	354.104	852.255	1055.6	903.839	1142.8	57.8485	46.7861	50.0958	53.0318	127.637	158.09	135.362	171.149	11	11	11	11	11	11	11	11	52.3173	51.5638	142.863	153.256
Q92616	eIF-2-alpha kinase activator GCN1 OS=Homo sapiens GN=GCN1 PE=1 SV=6	GCN1	0	104.367	15.6121	31	35	31	2671	292.572	7.47	0	128.366	540	604.2	773.6	658.8	3566.9	3116.4	3749.7	2758.5	887.968	604.2	892.615	700.972	3723.1	3116.4	4110.52	3229.6	41.1445	27.9959	41.3598	32.4799	172.512	144.4	190.463	149.645	30	33	33	33	33	33	33	33	34.5702	36.9199	158.456	170.054
Q7L1Q6	Basic leucine zipper and W2 domain-containing protein 1 OS=Homo sapiens GN=BZW1 PE=1 SV=1	BZW1	0	18.8832	18.6158	7	9	6	419	48.013	5.92	1	33.0939	179.4	296.7	240.7	257.8	1320	1501.2	1338.8	1385.9	295.003	296.7	277.731	274.303	1377.8	1501.2	1467.63	1622.59	33.1792	33.3701	31.2366	30.8511	154.963	168.841	165.065	182.494	7	7	7	7	7	7	7	7	33.2747	31.0438	161.902	173.779
Q9ULT8	E3 ubiquitin-protein ligase HECTD1 OS=Homo sapiens GN=HECTD1 PE=1 SV=3	HECTD1	0	4.32431	0.727969	1	1	1	2610	289.203	5.35	0	5.611	3.6	7.8	7.1	6.2	46	40.5	47.9	36.3	5.91979	7.8	8.19231	6.59689	48.0144	40.5	52.5092	42.4993	22.3355	29.4295	30.9097	24.8902	181.159	152.807	198.118	160.351	1	1	1	1	1	1	1	1	25.8825	27.8999	166.983	179.234
O96013	Serine/threonine-protein kinase PAK 4 OS=Homo sapiens GN=PAK4 PE=1 SV=1	PAK4	0	10.5111	10.9983	3	4	3	591	64.032	9.73	0	9.60945	70.3	108.7	81.6	85.4	312.4	320.3	307.2	305	115.6	108.7	94.1538	90.8668	326.08	320.3	336.761	357.088	52.8594	49.7042	43.0528	41.5498	149.104	146.461	153.987	163.282	2	3	3	3	3	3	3	3	51.2818	42.3013	147.782	158.635
P50991	T-complex protein 1 subunit delta OS=Homo sapiens GN=CCT4 PE=1 SV=4	CCT4	0	70.4144	52.5046	18	24	17	539	57.888	7.83	1	93.7039	222.4	376	308.3	296	2036.4	2022.5	2081.5	1854.9	365.711	376	355.731	314.948	2125.58	2022.5	2281.8	2171.68	29.2162	30.0381	28.4188	25.1608	169.809	161.575	182.289	173.493	20	20	20	20	20	20	20	20	29.6271	26.7898	165.692	177.891
Q8WX93	Palladin OS=Homo sapiens GN=PALLD PE=1 SV=3	PALLD	0	26.0979	5.63991	7	8	7	1383	150.47	7.09	0	32.3543	60.7	117.8	75.4	87	680.3	585.4	707.1	526.2	99.8142	117.8	87	92.5692	710.091	585.4	775.142	616.065	25.8931	30.5589	22.569	24.0137	184.207	151.861	201.082	159.815	7	8	6	8	8	8	8	8	28.226	23.2913	168.034	180.449
Q15813	Tubulin-specific chaperone E OS=Homo sapiens GN=TBCE PE=1 SV=1	TBCE	0.00648088	2.17702	4.36433	2	2	2	527	59.309	6.76	0	5.28637	9.9	17.9	10	28	82.1	102.4	82.4	95.4	16.2794	17.9	11.5385	29.7924	85.6952	102.4	90.3291	111.692	27.9699	30.7542	19.8244	51.1867	147.234	175.935	155.196	191.9	2	2	2	2	2	2	2	2	29.3621	35.5055	161.584	173.548
P06733	Alpha-enolase OS=Homo sapiens GN=ENO1 PE=1 SV=2	ENO1	0	105.034	59.6774	20	40	20	434	47.139	7.39	0	142.924	378.9	1073.3	502.6	571.8	4618.1	4824.6	4754.5	4398.5	623.057	1073.3	579.923	608.403	4820.33	4824.6	5212.01	5149.68	21.7745	37.5094	20.267	21.2623	168.46	168.609	182.148	179.97	22	25	22	25	26	26	26	26	29.642	20.7647	168.534	181.059
Q16181	Septin-7 OS=Homo sapiens GN=SEPT7 PE=1 SV=2	SEPT7	0	23.9015	16.2471	4	5	4	437	50.648	8.63	0	28.5284	14.1	45.1	26.7	33.5	363.8	354.9	402.5	297.4	23.1858	45.1	30.8077	35.6445	379.731	354.9	441.231	348.19	11.182	21.7508	14.8579	17.1906	183.136	171.161	212.797	167.925	3	4	3	4	5	5	5	5	16.4664	16.0242	177.149	190.361
P26599	Polypyrimidine tract-binding protein 1 OS=Homo sapiens GN=PTBP1 PE=1 SV=1	PTBP1	0	38.5921	25.2354	7	12	7	531	57.186	9.17	0	51.1065	65.9	163	96.5	97.9	958.4	900	975.5	831.6	108.365	163	111.346	104.167	1000.37	900	1069.37	973.621	19.5682	29.4341	20.1066	18.8102	180.644	162.52	193.104	175.814	8	9	9	9	9	9	9	9	24.5012	19.4584	171.582	184.459
P62136	Serine/threonine-protein phosphatase PP1-alpha catalytic subunit OS=Homo sapiens GN=PPP1CA PE=1 SV=1	PPP1CA	0	6.85202	12.1212	3	3	3	330	37.488	6.33	0	9.35722	9.8	37.2	18.9	22.2	173.4	225.2	197.2	188.4	16.115	37.2	21.8077	23.6211	180.993	225.2	216.176	220.575	13.6903	31.6028	18.5265	20.067	153.761	191.316	183.65	187.387	2	3	3	3	3	3	3	3	22.6466	19.2968	172.538	185.518
P14550	Alcohol dehydrogenase [NADP(+)] OS=Homo sapiens GN=AKR1A1 PE=1 SV=3	AKR1A1	0	15.8943	18.1538	5	6	4	325	36.55	6.79	0	23.7843	9.5	48.5	31.2	29.5	370.4	334.3	381.5	304.9	15.6217	48.5	36	31.3884	386.62	334.3	418.21	356.971	7.67832	23.8386	17.6946	15.428	190.031	164.314	205.558	175.458	4	4	4	3	4	4	4	4	15.7585	16.5613	177.173	190.508
P42285	Superkiller viralicidic activity 2-like 2 OS=Homo sapiens GN=SKIV2L2 PE=1 SV=3	SKIV2L2	0	9.61679	6.14203	4	5	4	1042	117.729	6.52	0	15.031	30.7	61.8	44.4	65.7	222.7	321.5	237.7	286.2	50.4826	61.8	51.2308	69.9057	232.452	321.5	260.573	335.077	29.2013	35.7478	29.6341	40.4365	134.46	185.97	150.727	193.823	4	4	4	4	4	4	4	4	32.4746	35.0353	160.215	172.275
Q9BUT9	MAPK regulated corepressor interacting protein 2 OS=Homo sapiens GN=MCRIP2 PE=1 SV=2	MCRIP2	0	6.92775	15.625	1	1	1	160	17.817	9.41	0	5.88632	3.6	3.9	3.6	6.3	20.4	13.4	19.3	13.8	5.91979	3.9	4.15385	6.70329	21.2933	13.4	21.1572	16.1568	51.0964	33.6627	35.8538	57.8592	183.793	115.662	182.617	139.457	1	1	1	1	1	1	1	1	42.3795	46.8565	149.727	161.037
Q92890	Ubiquitin recognition factor in ER-associated degradation protein 1 OS=Homo sapiens GN=UFD1 PE=1 SV=3	UFD1	0	14.2927	18.5668	4	4	4	307	34.478	6.7	0	16.5985	37	62.7	46.7	51.8	358.2	399.3	374.7	359.5	60.8422	62.7	53.8846	55.1159	373.886	399.3	410.756	420.896	26.4909	27.2997	23.4615	23.9976	162.791	173.856	178.844	183.259	4	4	4	4	4	4	4	4	26.8953	23.7296	168.324	181.052
O75643	U5 small nuclear ribonucleoprotein 200 kDa helicase OS=Homo sapiens GN=SNRNP200 PE=1 SV=2	SNRNP200	0	84.4926	15.4963	27	27	27	2136	244.353	6.06	0	107.184	256.5	420.6	337.9	420.2	2697.9	3426.7	2803.2	3111.1	421.785	420.6	389.885	447.099	2816.04	3426.7	3072.94	3642.42	23.0523	22.9876	21.3089	24.4358	153.909	187.284	167.949	199.074	24	26	26	27	27	27	27	27	23.02	22.8723	170.596	183.511
Q9BXJ9	N-alpha-acetyltransferase 15, NatA auxiliary subunit OS=Homo sapiens GN=NAA15 PE=1 SV=1	NAA15	0	7.36033	3.34873	3	3	2	866	101.208	7.42	1	11.2651	34.3	71.2	58.5	67	386.3	417	405.5	374.1	56.4024	71.2	67.5	71.2889	403.216	417	444.52	437.989	22.9148	28.9267	27.4235	28.9628	163.816	169.416	180.597	177.943	3	3	3	3	3	3	3	3	25.9207	28.1931	166.616	179.27
Q9UKV3	Apoptotic chromatin condensation inducer in the nucleus OS=Homo sapiens GN=ACIN1 PE=1 SV=2	ACIN1	0	3.73283	0.894855	1	1	1	1341	151.771	6.43	0	3.42989	8.6	23.2	13.5	16.7	80.3	101	86.7	88.7	14.1417	23.2	15.5769	17.769	83.8164	101	95.0428	103.848	24.8976	40.8455	27.4245	31.2838	147.566	177.819	167.331	182.833	1	1	1	1	1	1	1	1	32.8716	29.3541	162.692	175.082
Q13619	Cullin-4A OS=Homo sapiens GN=CUL4A PE=1 SV=3	CUL4A	0	17.5476	10.1449	7	7	7	759	87.624	8.13	0	25.9376	88	104.2	151.5	125.9	429.6	419.2	439.3	386.3	144.706	104.2	174.808	133.959	448.412	419.2	481.572	452.273	49.0709	35.3351	59.2787	45.4267	152.06	142.154	163.305	153.369	6	6	7	7	7	7	7	7	42.203	52.3527	147.107	158.337
Q8IWA0	WD repeat-containing protein 75 OS=Homo sapiens GN=WDR75 PE=1 SV=1	WDR75	0	9.12197	4.33735	3	3	3	830	94.438	5.96	0	9.9705	23.6	42.3	31.9	49	240	341.3	244.5	315.2	38.8075	42.3	36.8077	52.1367	250.51	341.3	268.027	369.03	22.1928	24.1901	21.0492	29.8154	143.259	195.179	153.277	211.037	3	3	3	3	3	3	3	3	23.1915	25.4323	169.219	182.157
P36776	Lon protease homolog, mitochondrial OS=Homo sapiens GN=LONP1 PE=1 SV=2	LONP1	0	55.6704	24.5047	16	21	16	959	106.422	6.39	0	77.772	252.9	289.2	254.2	183	2533	1668	2623	1508.7	415.865	289.2	293.308	194.715	2643.92	1668	2875.4	1766.36	32.788	22.8013	23.1252	15.3518	208.454	131.51	226.705	139.265	17	19	19	18	19	19	19	19	27.7947	19.2385	169.982	182.985
P45973	Chromobox protein homolog 5 OS=Homo sapiens GN=CBX5 PE=1 SV=1	CBX5	0	6.24068	12.5654	2	2	2	191	22.211	5.86	0	8.60708	1.3	7	2.8	10.6	73.6	163.7	79.4	146.9	2.1377	7	3.23077	11.2785	76.823	163.7	87.0404	171.988	3.26867	10.7034	4.94003	17.2455	117.467	250.307	133.09	262.979	1	2	2	2	2	2	2	2	6.98603	11.0928	183.887	198.034
P45974	Ubiquitin carboxyl-terminal hydrolase 5 OS=Homo sapiens GN=USP5 PE=1 SV=2	USP5	0	106.915	44.0559	24	42	23	858	95.725	5.03	1	154.413	633.5	911.8	971.3	988.6	4581.6	5842.1	4577	5488.2	1041.72	911.8	1120.73	1051.88	4782.23	5842.1	5017.43	6425.48	31.8162	27.8483	34.2294	32.1267	146.059	178.43	153.243	196.247	27	27	27	27	27	27	27	27	29.8322	33.1781	162.245	174.745
Q9P258	Protein RCC2 OS=Homo sapiens GN=RCC2 PE=1 SV=2	RCC2	0	30.1738	21.6475	8	10	8	522	56.049	8.78	0	35.8033	344.8	520.5	494.6	485.2	1299.2	1718.7	1335.7	1578.4	566.984	520.5	570.692	516.26	1356.09	1718.7	1464.23	1847.96	52.9804	48.6368	53.3269	48.2406	126.717	160.6	136.821	172.678	9	9	9	9	9	9	9	9	50.8086	50.7837	143.658	154.75
Q9Y266	Nuclear migration protein nudC OS=Homo sapiens GN=NUDC PE=1 SV=1	NUDC	0	14.047	26.8882	7	9	7	331	38.219	5.38	0	20.7321	98.6	210.5	127.4	150.4	1248.5	1374.2	1339.3	1209.5	162.136	210.5	147	160.028	1303.17	1374.2	1468.18	1416.06	20.7825	26.9817	18.8423	20.5122	167.039	176.144	188.189	181.509	6	6	6	6	6	6	6	6	23.8821	19.6772	171.591	184.849
P23246	Splicing factor, proline- and glutamine-rich OS=Homo sapiens GN=SFPQ PE=1 SV=2	SFPQ	0	104.343	31.2588	14	38	13	707	76.102	9.44	0	178.479	187.1	452.7	265.8	471.9	2563.1	3705.3	2622.5	3416.5	307.664	452.7	306.692	502.108	2675.34	3705.3	2874.85	3999.97	16.6029	24.4296	16.5504	27.0959	144.373	199.954	155.139	215.856	17	20	20	20	21	21	21	21	20.5162	21.8232	172.163	185.497
P78347	General transcription factor II-I OS=Homo sapiens GN=GTF2I PE=1 SV=2	GTF2I	0	68.3651	23.5471	18	24	18	998	112.346	6.39	0	88.6526	304.1	513.8	376.2	435.2	3192.9	3013.9	3301.9	2750.2	500.057	513.8	434.077	463.059	3332.72	3013.9	3619.63	3219.88	26.4982	27.2264	23.0018	24.5376	176.602	159.707	191.805	170.622	20	21	20	21	21	21	21	21	26.8623	23.7697	168.154	181.214
Q9UBF2	Coatomer subunit gamma-2 OS=Homo sapiens GN=COPG2 PE=1 SV=1	COPG2	0	6.96433	2.75545	2	2	1	871	97.56	5.81	0	8.07858	12.6	17.9	19.2	18.2	100.6	97.6	106.5	86.8	20.7193	17.9	22.1538	19.3651	105.005	97.6	116.748	101.624	33.077	28.5763	35.3673	30.9151	167.635	155.812	186.381	162.236	1	1	1	1	1	1	1	1	30.8266	33.1412	161.724	174.309
O95433	Activator of 90 kDa heat shock protein ATPase homolog 1 OS=Homo sapiens GN=AHSA1 PE=1 SV=1	AHSA1	0	16.4789	21.0059	5	5	5	338	38.25	5.53	0	18.4144	50.8	129.1	81.3	96.3	467.6	490.8	501.9	432	83.5348	129.1	93.8077	102.465	488.077	490.8	550.196	505.777	27.3463	42.2628	30.7093	33.5433	159.779	160.671	180.115	165.574	4	5	4	5	5	5	5	5	34.8046	32.1263	160.225	172.844
P15311	Ezrin OS=Homo sapiens GN=EZR PE=1 SV=4	EZR	0	29.2766	16.5529	9	12	3	586	69.37	6.27	1	43.3923	36.5	75	53.1	50.3	290.1	327.2	303.1	296.9	60.0201	75	61.2692	53.5199	302.804	327.2	332.266	347.605	30.7858	38.4693	31.4265	27.4517	155.315	167.829	170.427	178.295	4	5	5	5	5	5	5	5	34.6275	29.4391	161.572	174.361
Q8TAT6	Nuclear protein localization protein 4 homolog OS=Homo sapiens GN=NPLOC4 PE=1 SV=3	NPLOC4	0	12.3323	9.70395	5	5	5	608	68.077	6.38	0	16.4371	101	116.3	101.7	101.3	478.4	345.3	499.2	311.2	166.083	116.3	117.346	107.785	499.349	345.3	547.236	364.347	58.6931	41.1	41.4697	38.0907	176.468	122.028	193.391	128.759	4	4	4	4	4	4	4	4	49.8966	39.7802	149.248	161.075
O14744	Protein arginine N-methyltransferase 5 OS=Homo sapiens GN=PRMT5 PE=1 SV=4	PRMT5	0	44.342	20.2512	11	15	11	637	72.638	6.29	0	58.437	69.9	163.6	131.6	174.2	1737.5	2639.8	1794.5	2425	114.943	163.6	151.846	185.351	1813.59	2639.8	1967.18	2839.14	9.31138	13.2531	12.3009	15.0151	146.917	213.848	159.359	229.996	8	11	9	11	12	12	12	12	11.2822	13.658	180.382	194.678
Q15942	Zyxin OS=Homo sapiens GN=ZYX PE=1 SV=1	ZYX	0	36.2274	22.028	7	12	7	572	61.238	6.67	0	55.1632	45.9	109.5	64.7	80.7	505.1	562	536.9	501.4	75.4773	109.5	74.6538	85.8659	527.219	562	588.564	587.03	23.1321	33.5592	22.8797	26.3159	161.58	172.24	180.381	179.911	6	9	6	7	9	9	9	9	28.3456	24.5978	166.91	180.146
O43813	LanC-like protein 1 OS=Homo sapiens GN=LANCL1 PE=1 SV=1	LANCL1	0	20.7763	15.2882	4	10	4	399	45.254	7.75	0	34.5035	135.3	196	199.5	190.9	413.9	471.2	451	410.4	222.485	196	230.192	203.12	432.025	471.2	494.398	480.488	65.1993	57.4378	67.4579	59.5244	126.605	138.085	144.883	140.807	5	5	5	5	5	5	5	5	61.3186	63.4911	132.345	142.845
Q8TDB6	E3 ubiquitin-protein ligase DTX3L OS=Homo sapiens GN=DTX3L PE=1 SV=1	DTX3L	0	3.58168	4.18919	2	2	2	740	83.501	8.06	0	7.09633	1.9	6.4	6.1	6.3	43.8	45.2	46.6	40.2	3.12433	6.4	7.03846	6.70329	45.718	45.2	51.0842	47.0654	11.7714	24.113	26.5185	25.2557	172.25	170.298	192.467	177.326	1	1	1	1	1	1	1	1	17.9422	25.8871	171.274	184.897
Q15459	Splicing factor 3A subunit 1 OS=Homo sapiens GN=SF3A1 PE=1 SV=1	SF3A1	0	23.6323	12.9887	7	9	7	793	88.831	5.22	0	35.9173	65.1	135.3	83.3	115.6	1044.8	1181.7	1130.3	1036.9	107.049	135.3	96.1154	123	1090.55	1181.7	1239.06	1213.98	16.5112	20.8685	14.8247	18.9714	168.205	182.264	191.112	187.243	7	8	8	8	8	8	8	8	18.6898	16.898	175.235	189.177
Q9BUQ8	Probable ATP-dependent RNA helicase DDX23 OS=Homo sapiens GN=DDX23 PE=1 SV=3	DDX23	0	6.85463	4.63415	3	3	3	820	95.524	9.55	0	9.91797	40.5	61.8	48.8	62.4	175.3	205.2	168.4	200.3	66.5976	61.8	56.3077	66.3945	182.977	205.2	184.605	234.507	50.3389	46.7125	42.5611	50.1853	138.306	155.104	139.536	177.256	3	3	3	3	3	3	3	3	48.5257	46.3732	146.705	158.396
Q9H2P0	Activity-dependent neuroprotector homeobox protein OS=Homo sapiens GN=ADNP PE=1 SV=1	ADNP	0.020432	1.36221	1.45191	1	1	1	1102	123.485	7.34	0	3.16829	7.6	13.3	9.5	11.6	26.8	26.5	25.9	26	12.4973	13.3	10.9615	12.3426	27.9736	26.5	28.3923	30.4403	61.5603	65.5142	53.9952	60.798	137.795	130.536	139.857	149.945	1	1	1	1	1	1	1	1	63.5372	57.3966	134.165	144.901
P43490	Nicotinamide phosphoribosyltransferase OS=Homo sapiens GN=NAMPT PE=1 SV=1	NAMPT	0	7.06764	11.2016	4	5	4	491	55.487	7.15	0	15.7926	22.5	56.2	58.4	40.7	268.5	322.6	291.3	283.4	36.9987	56.2	67.3846	43.3054	280.258	322.6	319.331	331.799	20.3028	30.8394	36.9769	23.7635	153.79	177.025	175.231	182.073	4	4	4	4	4	4	4	4	25.5711	30.3702	165.407	178.652
O15042	U2 snRNP-associated SURP motif-containing protein OS=Homo sapiens GN=U2SURP PE=1 SV=2	U2SURP	0	40.2272	13.6054	10	24	10	1029	118.219	8.47	0	73.4179	103.5	260.3	174.9	341.5	651.7	1159	688.5	1052.3	170.194	260.3	201.808	363.361	680.238	1159	754.752	1232.01	28.2382	43.1884	33.4835	60.288	112.864	192.299	125.227	204.413	9	10	10	11	11	11	11	11	35.7133	46.8857	152.581	164.82
P22061	Protein-L-isoaspartate(D-aspartate) O-methyltransferase OS=Homo sapiens GN=PCMT1 PE=1 SV=4	PCMT1	0.0358566	1.19647	3.52423	1	1	1	227	24.621	7.21	0	2.54909	36	71.9	55.7	52.8	157.1	226.8	159.7	211.1	59.1979	71.9	64.2692	56.1799	163.98	226.8	175.067	247.152	44.4869	54.0324	48.298	42.2189	123.23	170.439	131.562	185.733	1	1	1	1	1	1	1	1	49.2596	45.2584	146.834	158.648
Q99961	Endophilin-A2 OS=Homo sapiens GN=SH3GL1 PE=1 SV=1	SH3GL1	0	5.31462	8.69565	2	2	2	368	41.464	5.43	0	8.45539	6.8	20.6	38.4	49.4	87.3	103.1	96.3	89.2	11.1818	20.6	44.3077	52.5623	91.1229	103.1	105.567	104.434	16.7872	30.9266	66.5187	78.9112	136.802	154.783	158.486	156.785	1	2	1	1	2	2	2	2	23.8569	72.715	145.792	157.636
P20290	Transcription factor BTF3 OS=Homo sapiens GN=BTF3 PE=1 SV=1	BTF3	0	28.1376	36.8932	3	11	3	206	22.154	9.38	0	35.3389	61.5	75.2	62.7	57.7	281.8	258.9	286.2	242.9	101.13	75.2	72.3462	61.3936	294.14	258.9	313.74	284.383	55.3668	41.1707	39.6083	33.612	161.037	141.743	171.767	155.695	4	3	3	3	4	4	4	4	48.2688	36.6101	151.39	163.731
P55081	Microfibrillar-associated protein 1 OS=Homo sapiens GN=MFAP1 PE=1 SV=2	MFAP1	0.0385488	1.17192	1.59453	1	1	1	439	51.927	4.98	0	2.76574	3	13.1	6.8	10.6	37.1	67.2	39.4	61	4.93316	13.1	7.84615	11.2785	38.7246	67.2	43.1913	71.4176	15.3149	40.6688	24.3583	35.0141	120.22	208.622	134.087	221.715	1	1	1	1	1	1	1	1	27.9919	29.6862	164.421	177.901
Q01581	Hydroxymethylglutaryl-CoA synthase, cytoplasmic OS=Homo sapiens GN=HMGCS1 PE=1 SV=2	HMGCS1	0	10.3443	8.26923	4	4	4	520	57.257	5.41	0	15.0756	44.8	74.2	75.1	79.4	311.2	362	336.1	320.2	73.6684	74.2	86.6538	84.4827	324.828	362	368.442	374.884	33.6932	33.9363	39.6322	38.6392	148.564	165.565	168.512	171.458	4	4	4	4	4	4	4	4	33.8148	39.1357	157.065	169.985
Q92541	RNA polymerase-associated protein RTF1 homolog OS=Homo sapiens GN=RTF1 PE=1 SV=4	RTF1	0	23.9188	10.8451	7	7	7	710	80.265	8.15	0	27.5747	115.9	184	175.5	186.9	768.4	793.9	833.1	696	190.584	184	202.5	198.864	802.049	793.9	913.266	814.863	37.1869	35.9022	39.5119	38.8025	156.496	154.906	178.197	158.997	7	7	7	7	7	7	7	7	36.5446	39.1572	155.701	168.597
P78527	DNA-dependent protein kinase catalytic subunit OS=Homo sapiens GN=PRKDC PE=1 SV=3	PRKDC	0	195.238	15.9399	57	67	57	4128	468.788	7.12	0	249.971	1240.9	1442.2	1499.2	1293.4	8366.2	6017	8717.7	5481.7	2040.52	1442.2	1729.85	1376.2	8732.56	6017	9556.57	6417.87	43.7495	30.9213	37.0886	29.5062	187.229	129.007	204.897	137.602	57	58	57	57	59	59	59	59	37.3354	33.2974	158.118	171.249
Q8WXX5	DnaJ homolog subfamily C member 9 OS=Homo sapiens GN=DNAJC9 PE=1 SV=1	DNAJC9	0	2.93144	7.69231	1	1	1	260	29.891	5.73	0	3.28144		6.9	3.2	7.4	52.6	30.1	54.3	27.8	0	6.9	3.69231	7.8737	54.9034	30.1	59.5251	32.5477	0	28.2292	15.1059	32.2128	224.62	123.145	243.528	133.159		1	1	1	1	1	1	1	14.1146	23.6594	173.882	188.344
Q16836	Hydroxyacyl-coenzyme A dehydrogenase, mitochondrial OS=Homo sapiens GN=HADH PE=1 SV=3	HADH	0	2.72773	8.59873	2	2	2	314	34.272	8.85	0	7.07278	6.6	42.2	23.9	20.6	237	220	250.2	198.2	10.8529	42.2	27.5769	21.9187	247.378	220	274.276	232.049	8.06722	31.3681	20.4985	16.2926	183.881	163.531	203.875	172.487	2	2	2	2	2	2	2	2	19.7177	18.3956	173.706	188.181
P42765	3-ketoacyl-CoA thiolase, mitochondrial OS=Homo sapiens GN=ACAA2 PE=1 SV=2	ACAA2	0	8.94944	7.0529	2	3	2	397	41.898	8.09	0	9.43834	68.5	67	75	57.2	284.6	252.4	296.9	230.9	112.64	67	86.5385	60.8616	297.063	252.4	325.47	270.333	61.2049	36.4055	47.022	33.0701	161.414	137.145	176.849	146.89	2	2	2	2	2	2	2	2	48.8052	40.046	149.28	161.869
P30040	Endoplasmic reticulum resident protein 29 OS=Homo sapiens GN=ERP29 PE=1 SV=4	ERP29	0	4.52869	7.27969	2	2	2	261	28.975	7.31	0	7.71379	29.4	39.9	37.4	43	187.1	175.4	203.7	152.6	48.3449	39.9	43.1538	45.7526	195.293	175.4	223.301	178.661	40.7198	33.6068	36.3475	38.5363	164.491	147.735	188.081	150.482	2	2	2	2	2	2	2	2	37.1633	37.4419	156.113	169.282
Q93045	Stathmin-2 OS=Homo sapiens GN=STMN2 PE=1 SV=3	STMN2	0	10.5837	11.1732	3	12	3	179	20.815	8.32	0	27.3626	9.9	49.2	24.7	31.2	457.9	448.5	484.7	404.4	16.2794	49.2	28.5	33.1972	477.952	448.5	531.341	473.464	6.32691	19.1213	11.0764	12.9019	185.754	174.307	206.503	184.009	2	3	3	3	3	3	3	3	12.7241	11.9892	180.03	195.256
O95340	Bifunctional 3'-phosphoadenosine 5'-phosphosulfate synthase 2 OS=Homo sapiens GN=PAPSS2 PE=1 SV=2	PAPSS2	0	19.986	12.3779	6	6	6	614	69.457	8.03	0	20.858	74.2	149.7	119.3	156.7	662.8	1171.3	756.9	1017.4	122.013	149.7	137.654	166.731	691.824	1171.3	829.734	1191.15	21.8853	26.8514	24.6907	29.9062	124.091	210.094	148.828	213.654	6	6	5	6	6	6	6	6	24.3683	27.2984	167.092	181.241
Q13428	Treacle protein OS=Homo sapiens GN=TCOF1 PE=1 SV=3	TCOF1	0	38.3132	8.33333	10	11	10	1488	152.015	9.04	0	40.2197	121.4	246.9	166	189.9	1813.4	1699	1880.5	1567.1	199.628	246.9	191.538	202.056	1892.81	1699	2061.45	1834.73	19.1763	23.7172	18.3992	19.4095	181.824	163.206	198.024	176.244	10	10	10	10	10	10	10	10	21.4468	18.9044	172.515	187.134
Q14444	Caprin-1 OS=Homo sapiens GN=CAPRIN1 PE=1 SV=2	CAPRIN1	0	41.4298	15.7969	7	9	7	709	78.318	5.25	0	45.6656	51.9	82.7	73.5	79.1	484	588.7	510.7	535.4	85.3436	82.7	84.8077	84.1635	505.195	588.7	559.843	626.836	26.0831	25.2752	25.9193	25.7225	154.4	179.921	171.102	191.577	9	9	7	8	9	9	9	9	25.6791	25.8209	167.161	181.339
P68104	Elongation factor 1-alpha 1 OS=Homo sapiens GN=EEF1A1 PE=1 SV=1	EEF1A1	0	105.932	46.7532	15	61	15	462	50.109	9.01	0	229.029	1290.9	2074.2	1613.7	1813.3	9236.2	9714.1	9796.9	8764.2	2122.74	2074.2	1861.96	1929.38	9640.66	9714.1	10739.6	10261	35.1275	34.3243	30.8121	31.9277	159.536	160.751	177.721	169.8	22	23	22	22	23	23	23	23	34.7259	31.3699	160.143	173.761
P18206	Vinculin OS=Homo sapiens GN=VCL PE=1 SV=4	VCL	0	51.4073	17.284	14	17	14	1134	123.722	5.66	0	78.2263	112.3	167.5	137.9	163	599	642.4	605.5	608.3	184.664	167.5	159.115	173.434	625.231	642.4	663.765	712.186	44.3865	40.2608	38.2455	41.6872	150.282	154.409	159.545	171.183	13	14	13	13	14	14	14	14	42.3237	39.9664	152.346	165.364
Q969T4	Ubiquitin-conjugating enzyme E2 E3 OS=Homo sapiens GN=UBE2E3 PE=1 SV=1	UBE2E3	0	30.2392	51.2077	6	14	3	207	22.898	7.18	0	57.0592	10.7	1.5	4.3	4.3	61.2	15.3	65.7	11.9	17.5949	1.5	4.96154	4.57526	63.88	15.3	72.0221	13.9323	72.644	6.19303	20.4847	18.8898	263.741	63.169	297.357	57.5221	3	1	2	2	3	3	3	3	39.4185	19.6872	163.455	177.439
P55060	Exportin-2 OS=Homo sapiens GN=CSE1L PE=1 SV=3	CSE1L	0	11.256	6.48816	5	5	5	971	110.346	5.77	0	16.999	18.5	50	51.7	42.2	280.8	301	300.8	269.3	30.4211	50	59.6538	44.9014	293.096	301	329.745	315.291	17.0892	28.0877	33.5108	25.2236	164.648	169.088	185.236	177.116	4	4	4	4	4	4	4	4	22.5885	29.3672	166.868	181.176
Q8WUA2	Peptidyl-prolyl cis-trans isomerase-like 4 OS=Homo sapiens GN=PPIL4 PE=1 SV=1	PPIL4	0.0171091	1.43914	2.84553	1	1	1	492	57.189	5.92	0	3.88428	3.4	3.8	3.2	7.1	48.5	57.1	46.9	56	5.59091	3.8	3.69231	7.5545	50.6238	57.1	51.413	65.5637	18.2309	12.3911	12.0399	24.6337	165.074	186.192	167.648	213.79	1	1	1	1	1	1	1	1	15.311	18.3368	175.633	190.719
O15355	Protein phosphatase 1G OS=Homo sapiens GN=PPM1G PE=1 SV=1	PPM1G	0	3.46472	3.47985	2	2	2	546	59.235	4.36	0	6.50696	14.7	34.4	22.6	34.2	236.4	283.5	257.2	251	24.1725	34.4	26.0769	36.3893	246.752	283.5	281.949	293.866	15.759	22.4267	17.0006	23.7236	160.868	184.825	183.814	191.583	2	2	2	2	2	2	2	2	19.0929	20.3621	172.846	187.699
Q15185	Prostaglandin E synthase 3 OS=Homo sapiens GN=PTGES3 PE=1 SV=1	PTGES3	0	5.15579	13.75	2	2	2	160	18.685	4.54	0	6.77947	38.8	65	42.6	45.2	270	223	297.1	190.2	63.8021	65	49.1538	48.0934	281.823	223	325.689	222.683	39.8999	40.649	30.7393	30.0761	176.244	139.457	203.676	139.259	2	2	2	2	2	2	2	2	40.2744	30.4077	157.851	171.467
O15145	Actin-related protein 2/3 complex subunit 3 OS=Homo sapiens GN=ARPC3 PE=1 SV=3	ARPC3	0	4.57333	8.98876	1	1	1	178	20.533	8.59	0	5.17301	7.8	17.3	15.5	13.4	73.5	72.4	76.6	66.7	12.8262	17.3	17.8846	14.2578	76.7186	72.4	83.9709	78.0911	27.4762	37.0599	38.3123	30.5429	164.346	155.095	179.882	167.286	1	1	1	1	1	1	1	1	32.2681	34.4276	159.72	173.584
P16152	Carbonyl reductase [NADPH] 1 OS=Homo sapiens GN=CBR1 PE=1 SV=3	CBR1	0	8.29834	10.1083	2	2	1	277	30.356	8.32	0	8.89476	11.1	40.8	30.2	46	116.4	198.2	135.2	170.2	18.2527	40.8	34.8462	48.9446	121.497	198.2	148.21	199.267	18.0269	40.2954	34.4152	48.3393	119.995	195.749	146.377	196.803	1	1	1	1	1	1	1	1	29.1612	41.3773	157.872	171.59
P63279	SUMO-conjugating enzyme UBC9 OS=Homo sapiens GN=UBE2I PE=1 SV=1	UBE2I	0	7.81564	22.1519	3	4	3	158	17.995	8.66	0	15.0193	176.1	226.7	211.6	201.6	688.6	687.6	694	656.2	289.576	226.7	244.154	214.505	718.754	687.6	760.781	768.266	59.2432	46.3796	49.9504	43.8847	147.047	140.673	155.645	157.177	3	3	3	3	3	3	3	3	52.8114	46.9176	143.86	156.411
P07900	Heat shock protein HSP 90-alpha OS=Homo sapiens GN=HSP90AA1 PE=1 SV=5	HSP90AA1	0	143.958	46.5847	34	70	18	732	84.607	5.02	0	253.163	240.3	597.4	350.8	460.1	3600.8	3759	3807.6	3418	395.146	597.4	404.769	489.553	3758.48	3759	4173.99	4001.73	17.9815	27.1853	18.4195	22.2776	171.034	171.057	189.942	182.103	18	20	20	20	19	20	20	20	22.5834	20.3485	171.046	186.022
Q3V6T2	Girdin OS=Homo sapiens GN=CCDC88A PE=1 SV=2	CCDC88A	0.0988554	0.804931	0.962052	1	1	1	1871	215.909	6.21	0	3.11378		5.7	1.9	2.6	46.6	54.2	52.9	46	0	5.7	2.19231	2.76644	48.6406	54.2	57.9904	53.8559	0	20.2356	7.78291	9.82113	172.679	192.415	205.872	191.194		1	1	1	1	1	1	1	10.1178	8.80202	182.547	198.533
Q13451	Peptidyl-prolyl cis-trans isomerase FKBP5 OS=Homo sapiens GN=FKBP5 PE=1 SV=2	FKBP5	0	7.02049	12.4726	3	4	3	457	51.18	5.9	0	11.4794	14.3	48.1	25.7	37.9	351.7	319.5	384.6	277.7	23.5147	48.1	29.6538	40.3261	367.101	319.5	421.609	325.126	11.9445	24.4328	15.0629	20.484	186.472	162.293	214.16	165.151	2	3	3	3	3	3	3	3	18.1887	17.7735	174.383	189.655
P12270	Nucleoprotein TPR OS=Homo sapiens GN=TPR PE=1 SV=3	TPR	0	27.8886	5.24757	12	12	12	2363	267.131	5.02	0	41.1482	249.7	375.7	279.8	331.5	1304.7	1471.4	1407.1	1315.2	410.603	375.7	322.846	352.721	1361.83	1471.4	1542.5	1539.81	44.5254	40.7406	35.0091	38.2487	147.676	159.557	167.267	166.976	12	12	12	12	12	12	12	12	42.633	36.6289	153.617	167.121
O95347	Structural maintenance of chromosomes protein 2 OS=Homo sapiens GN=SMC2 PE=1 SV=2	SMC2	0	24.6113	8.85547	10	10	10	1197	135.572	8.43	0	37.0013	67	124.2	128.8	134	692.7	919.3	717.7	854.9	110.174	124.2	148.615	142.578	723.034	919.3	786.762	1000.9	22.2823	25.1191	30.057	28.8359	146.231	185.925	159.12	202.429	9	10	10	10	10	10	10	10	23.7007	29.4465	166.078	180.774
Q86XP3	ATP-dependent RNA helicase DDX42 OS=Homo sapiens GN=DDX42 PE=1 SV=1	DDX42	0	20.8491	12.4733	9	10	9	938	102.912	7.02	0	33.315	90.6	136.6	104.1	136.6	989.3	1229.1	1081.5	1090.2	148.981	136.6	120.115	145.344	1032.62	1229.1	1185.57	1276.39	22.5955	20.7177	18.2175	22.0439	156.615	186.414	179.812	193.585	7	8	8	8	8	8	8	8	21.6566	20.1307	171.514	186.698
O60749	Sorting nexin-2 OS=Homo sapiens GN=SNX2 PE=1 SV=2	SNX2	0	14.3419	8.8632	4	4	2	519	58.435	5.12	2	17.4087	25	32.5	26.5	39.9	185.4	204	202.2	180.3	41.1096	32.5	30.5769	42.4542	193.519	204	221.657	211.092	33.6651	26.6146	25.0397	34.7661	158.474	167.058	181.517	172.865	4	4	4	4	4	4	4	4	30.1398	29.9029	162.766	177.191
O94925	Glutaminase kidney isoform, mitochondrial OS=Homo sapiens GN=GLS PE=1 SV=1	GLS	0	7.35644	4.4843	2	2	2	669	73.414	7.77	0	8.74049	28.7	34	46.2	47.1	185.9	187.4	197.9	169.4	47.1939	34	53.3077	50.1151	194.041	187.4	216.943	198.33	38.4733	27.7175	43.4575	40.8548	158.186	152.772	176.856	161.683	2	2	2	2	2	2	2	2	33.0954	42.1561	155.479	169.27
O94875	Sorbin and SH3 domain-containing protein 2 OS=Homo sapiens GN=SORBS2 PE=1 SV=3	SORBS2	0	5.93629	1.90909	1	1	1	1100	124.03	8.31	0	5.25405	2.1	2.8	2.9	1.8	22	24.2	25.8	19.7	3.45321	2.8	3.34615	1.91522	22.9634	24.2	28.2826	23.0644	25.1085	20.359	24.3301	13.9257	166.969	175.96	205.645	167.703	1	1	1	1	1	1	1	1	22.7338	19.1279	171.464	186.674
Q9C0J8	pre-mRNA 3' end processing protein WDR33 OS=Homo sapiens GN=WDR33 PE=1 SV=2	WDR33	0.0327022	1.23762	0.748503	1	1	1	1336	145.799	9.17	0	3.82115	14.4	27.2	20.2	23.3	59.5	93.6	62.6	86.2	23.6791	27.2	23.3077	24.7915	62.1055	93.6	68.6238	100.921	44.6535	51.2931	43.953	46.7512	117.117	176.508	129.409	190.315	1	1	1	1	1	1	1	1	47.9733	45.3521	146.813	159.862
Q15029	116 kDa U5 small nuclear ribonucleoprotein component OS=Homo sapiens GN=EFTUD2 PE=1 SV=1	EFTUD2	0	34.2826	15.9465	10	12	10	972	109.366	5	0	45.5527	92.2	142.8	127.8	135.5	727.6	860.7	773	783.1	151.612	142.8	147.462	144.174	759.462	860.7	847.383	916.838	30.5483	28.7727	29.7119	29.0495	153.024	173.422	170.739	184.733	9	10	11	11	11	11	11	11	29.6605	29.3807	163.223	177.736
P17812	CTP synthase 1 OS=Homo sapiens GN=CTPS1 PE=1 SV=2	CTPS1	0	2.74836	2.70728	1	1	1	591	66.648	6.46	0	2.5074	30.7	30.6	37.7	35.8	106.6	109.1	105.4	106.3	50.4826	30.6	43.5	38.0917	111.268	109.1	115.542	124.454	64.8212	39.2913	55.8553	48.9109	142.872	140.088	148.36	159.803	1	1	1	1	1	1	1	1	52.0562	52.3831	141.48	154.081
Q9NR30	Nucleolar RNA helicase 2 OS=Homo sapiens GN=DDX21 PE=1 SV=5	DDX21	0	71.6617	32.4393	22	26	22	783	87.29	9.28	0	95.0643	508.2	715.2	643.9	662	3139.2	3604.6	3190.9	3414.8	835.676	715.2	742.962	704.377	3276.67	3604.6	3497.95	3997.98	38.4763	32.9293	34.2075	32.431	150.865	165.963	161.053	184.075	21	22	22	22	22	22	22	22	35.7028	33.3192	158.414	172.564
O75369	Filamin-B OS=Homo sapiens GN=FLNB PE=1 SV=2	FLNB	0	179.238	24.8655	47	59	42	2602	277.99	5.73	0	235.67	528.8	713.3	561.9	740.4	4041.4	4894.5	4185.5	4560.2	869.551	713.3	648.346	787.796	4218.38	4894.5	4588.26	5338.99	31.5353	25.8687	23.513	28.5703	152.984	177.505	166.399	193.625	41	44	43	43	46	46	46	46	28.702	26.0417	165.245	180.012
Q9NTJ3	Structural maintenance of chromosomes protein 4 OS=Homo sapiens GN=SMC4 PE=1 SV=2	SMC4	0	10.1708	4.81366	4	4	4	1288	147.091	6.79	0	13.3668	8.5	19.1	14.9	13.3	91.8	117.5	92.6	111.8	13.9773	19.1	17.1923	14.1514	95.82	117.5	101.511	130.893	21.9189	29.9523	26.9607	22.1919	150.263	184.261	159.187	205.265	2	3	3	3	3	3	3	3	25.9356	24.5763	167.262	182.226
Q9H2K8	Serine/threonine-protein kinase TAO3 OS=Homo sapiens GN=TAOK3 PE=1 SV=2	TAOK3	0	9.69131	3.11804	2	2	2	898	105.34	7.3	0	9.79086	10.3	19.7	13.9	11.6	71	94.9	82	80.5	16.9372	19.7	16.0385	12.3426	74.1091	94.9	89.8906	94.2479	32.4028	37.6884	30.6835	23.6128	141.779	181.555	171.971	180.307	2	2	2	2	2	2	2	2	35.0456	27.1481	161.667	176.139
P52597	Heterogeneous nuclear ribonucleoprotein F OS=Homo sapiens GN=HNRNPF PE=1 SV=3	HNRNPF	0	22.8159	17.5904	5	7	3	415	45.643	5.58	0	32.3681	58.9	68.7	82.8	57.2	267.5	246.3	289.9	217.8	96.8543	68.7	95.5385	60.8616	279.214	246.3	317.796	254.996	54.5558	38.6971	53.8146	34.2819	157.275	138.735	179.007	143.633	3	3	3	3	3	3	3	3	46.6265	44.0483	148.005	161.32
P27797	Calreticulin OS=Homo sapiens GN=CALR PE=1 SV=1	CALR	0	4.32657	7.91367	3	3	3	417	48.112	4.44	0	5.41469	71.1	136.9	72.8	98.7	706.6	452.3	767.6	389.2	116.916	136.9	84	105.018	737.543	452.3	841.463	455.668	31.9245	37.3813	22.9367	28.6758	201.39	123.503	229.766	124.423	3	3	3	3	3	3	3	3	34.6529	25.8062	162.446	177.094
P61978	Heterogeneous nuclear ribonucleoprotein K OS=Homo sapiens GN=HNRNPK PE=1 SV=1	HNRNPK	0	140.108	52.9158	20	50	20	463	50.944	5.54	0	184.127	259.8	531	302.9	402.2	4395.8	4761.5	4671.1	4332.9	427.211	531	349.5	427.946	4588.3	4761.5	5120.58	5072.88	16.0614	19.9634	13.1398	16.089	172.501	179.013	192.513	190.719	25	26	22	25	26	26	26	26	18.0124	14.6144	175.757	191.616
Q01082	Spectrin beta chain, non-erythrocytic 1 OS=Homo sapiens GN=SPTBN1 PE=1 SV=2	SPTBN1	0.0421112	1.13118	0.465313	1	1	1	2364	274.439	5.57	0	3.22688	8.5	12.9	20.2	17.9	55.8	62.9	51.3	64.8	13.9773	12.9	23.3077	19.0458	58.2435	62.9	56.2364	75.8666	34.6747	32.0022	57.8216	47.2488	144.49	156.042	139.511	188.209	1	1	1	1	1	1	1	1	33.3385	52.5352	150.266	163.86
P18754	Regulator of chromosome condensation OS=Homo sapiens GN=RCC1 PE=1 SV=1	RCC1	0	19.4665	19.0024	5	5	5	421	44.941	7.52	0	23.6217	75.2	141.2	124.4	117.4	305.6	490.4	335.8	439.5	123.658	141.2	143.538	124.915	318.982	490.4	368.113	514.558	44.4539	50.7602	51.6009	44.906	114.672	176.295	132.333	184.979	5	5	5	5	5	5	5	5	47.6071	48.2534	145.483	158.656
P32754	4-hydroxyphenylpyruvate dioxygenase OS=Homo sapiens GN=HPD PE=1 SV=2	HPD	0	11.2885	9.92366	3	3	3	393	44.906	7.01	0	11.8848	16.1	44.3	29.1	33.7	204.6	234.6	218.7	212.7	26.4746	44.3	33.5769	35.8573	213.56	234.6	239.745	249.025	19.6629	32.902	24.9379	26.6315	158.613	174.239	178.061	184.953	3	3	3	3	3	3	3	3	26.2825	25.7847	166.426	181.507
P19338	Nucleolin OS=Homo sapiens GN=NCL PE=1 SV=3	NCL	0	95.9809	32.1127	24	47	24	710	76.568	4.7	0	151.674	220.1	652.8	398.3	679.7	6256.1	6718.4	6711.8	6059.8	361.929	652.8	459.577	723.21	6530.06	6718.4	7357.65	7094.7	9.68427	17.4672	12.2971	19.3512	174.727	179.767	196.871	189.835	23	25	21	26	27	27	27	27	13.5757	15.8241	177.247	193.353
Q6Y7W6	GRB10-interacting GYF protein 2 OS=Homo sapiens GN=GIGYF2 PE=1 SV=1	GIGYF2	0	3.98183	2.00154	2	2	2	1299	149.978	5.54	0	7.69891	13.1	22.3	16.1	21.2	107.8	71.3	122.8	56.3	21.5414	22.3	18.5769	22.5571	112.521	71.3	134.617	65.915	36.7188	38.0118	31.6656	38.4501	191.799	121.536	229.463	112.356	2	2	2	2	2	2	2	2	37.3653	35.0578	156.667	170.91
Q9UHX1	Poly(U)-binding-splicing factor PUF60 OS=Homo sapiens GN=PUF60 PE=1 SV=1	PUF60	0	9.91994	12.8801	4	5	4	559	59.838	5.29	0	17.4602	17.3	35.7	18.9	24.7	182.5	178.1	199.8	156.4	28.4479	35.7	21.8077	26.2811	190.492	178.1	219.026	183.11	25.7749	32.3456	19.7586	23.8117	172.593	161.365	198.446	165.905	3	4	3	3	4	4	4	4	29.0602	21.7852	166.979	182.175
O43175	D-3-phosphoglycerate dehydrogenase OS=Homo sapiens GN=PHGDH PE=1 SV=4	PHGDH	0	47.8808	29.4559	13	19	13	533	56.614	6.71	0	73.6333	205.5	609.7	445.9	445.8	2336.6	2599.3	2483.6	2370	337.921	609.7	514.5	474.337	2438.92	2599.3	2722.59	2774.75	21.6755	39.1083	33.0019	30.4257	156.441	166.728	174.637	177.982	15	15	15	15	15	15	15	15	30.3919	31.7138	161.585	176.31
O00267	Transcription elongation factor SPT5 OS=Homo sapiens GN=SUPT5H PE=1 SV=1	SUPT5H	0	10.8023	6.80773	5	5	5	1087	120.925	5.06	0	20.8371	53	69.5	44.1	54.3	533.1	518.3	545.3	491.2	87.1524	69.5	50.8846	57.776	556.445	518.3	597.772	575.088	27.7454	22.1257	16.1994	18.3933	177.147	165.003	190.304	183.082	5	5	5	5	5	5	5	5	24.9355	17.2963	171.075	186.693
P13693	Translationally-controlled tumor protein OS=Homo sapiens GN=TPT1 PE=1 SV=1	TPT1	0	3.52615	4.06977	1	2	1	172	19.583	4.93	0	6.33511	83.7	151.2	162.6	139.4	383.4	520.6	435.8	450.4	137.635	151.2	187.615	148.324	400.189	520.6	477.735	527.32	43.1691	47.4238	58.8455	46.5216	125.519	163.286	149.841	165.394	2	2	2	2	2	2	2	2	45.2965	52.6835	144.403	157.617
Q70E73	Ras-associated and pleckstrin homology domains-containing protein 1 OS=Homo sapiens GN=RAPH1 PE=1 SV=3	RAPH1	0	8.68497	4.4	3	8	3	1250	135.171	8.85	0	16.8244	24.4	38.7	26.6	35	174.8	198.1	177.3	188.8	40.123	38.7	30.6923	37.2405	182.455	198.1	194.361	221.043	34.0489	32.8413	26.0459	31.6028	154.833	168.11	164.937	187.58	2	2	2	2	2	2	2	2	33.4451	28.8243	161.472	176.259
Q96K76	Ubiquitin carboxyl-terminal hydrolase 47 OS=Homo sapiens GN=USP47 PE=1 SV=3	USP47	0	23.0874	6.18182	6	8	6	1375	157.212	5.08	0	33.3599	44.6	82.8	66.8	82.3	437.2	573.8	482	509.3	73.3396	82.8	77.0769	87.5683	456.345	573.8	528.381	596.279	23.7001	26.7573	24.9078	28.2982	147.47	185.427	170.749	192.691	7	7	7	7	7	7	7	7	25.2287	26.603	166.448	181.72
Q9Y490	Talin-1 OS=Homo sapiens GN=TLN1 PE=1 SV=3	TLN1	0	369.116	42.621	70	119	64	2541	269.599	6.07	7	476.98	587.2	1212.7	771	1052.7	10597.1	11762.9	11275.6	10731.8	965.583	1212.7	889.615	1120.09	11061.2	11762.9	12360.6	12564.6	14.8731	18.6795	13.7029	17.2529	170.377	181.186	190.393	193.535	72	81	77	79	84	84	84	84	16.7763	15.4779	175.782	191.964
P14314	Glucosidase 2 subunit beta OS=Homo sapiens GN=PRKCSH PE=1 SV=2	PRKCSH	0.00917993	1.78728	1.89394	1	1	1	528	59.388	4.41	0	2.72035	7.8	23.9	7.6	11.4	136.2	112	149.5	97.1	12.8262	23.9	8.76923	12.1298	142.164	112	163.886	113.683	17.4104	32.4421	11.9034	16.465	192.975	152.03	222.46	154.314	1	1	1	1	1	1	1	1	24.9262	14.1842	172.502	188.387
P0DME0	Protein SETSIP OS=Homo sapiens GN=SETSIP PE=1 SV=1	SETSIP	0	8.47889	7.94702	2	3	2	302	34.861	4.31	0	14.0292	39	58.3	37.7	51.4	265.4	245.6	270	234.7	64.131	58.3	43.5	54.6903	277.022	245.6	295.981	274.782	39.0446	35.4945	26.4839	33.2968	168.658	149.527	180.201	167.294	2	2	2	2	2	2	2	2	37.2695	29.8904	159.093	173.747
P54578	Ubiquitin carboxyl-terminal hydrolase 14 OS=Homo sapiens GN=USP14 PE=1 SV=3	USP14	0	17.3365	18.0162	5	8	5	494	56.033	5.3	0	25.7123	57.5	138.6	77.2	91.3	465.8	629.8	513	560.7	94.5521	138.6	89.0769	97.1445	486.198	629.8	562.364	656.457	27.4642	40.2586	25.8738	28.2172	141.224	182.936	163.348	190.679	4	4	4	4	4	4	4	4	33.8614	27.0455	162.08	177.013
P63010	AP-2 complex subunit beta OS=Homo sapiens GN=AP2B1 PE=1 SV=1	AP2B1	0	17.3034	7.36393	6	6	3	937	104.486	5.38	3	24.0496	43.4	55.7	73.8	72.5	468.9	415	495.3	380	71.3663	55.7	85.1538	77.141	489.433	415	542.961	444.897	26.1696	20.4249	31.2255	28.2872	179.473	152.178	199.101	163.141	6	6	6	6	6	6	6	6	23.2973	29.7563	165.825	181.121
Q6YN16	Hydroxysteroid dehydrogenase-like protein 2 OS=Homo sapiens GN=HSDL2 PE=1 SV=1	HSDL2	0	8.67095	9.33014	3	3	3	418	45.366	7.99	0	13.7446	37	74.8	59.6	72.3	237.3	250	257.1	223.7	60.8422	74.8	68.7692	76.9282	247.692	250	281.84	261.904	36.7967	45.2382	41.5909	46.5254	149.801	151.197	170.454	158.397	2	2	3	3	3	3	3	3	41.0175	44.0581	150.499	164.425
Q9Y224	UPF0568 protein C14orf166 OS=Homo sapiens GN=C14orf166 PE=1 SV=1	C14orf166	0	7.40298	15.9836	3	3	3	244	28.051	6.65	0	9.64673	9.1	46	16.4	30.5	242.2	383	250.5	358.8	14.9639	46	18.9231	32.4524	252.806	383	274.605	420.076	8.29699	25.5055	10.4922	17.9938	140.173	212.361	152.259	232.918	2	3	3	3	3	3	3	3	16.9012	14.243	176.267	192.589
P26447	Protein S100-A4 OS=Homo sapiens GN=S100A4 PE=1 SV=1	S100A4	0	10.7279	26.7327	3	5	3	101	11.721	6.11	0	17.7316	180.7	209.5	308.3	175.8	1515.4	1320.1	1586	1223.8	297.14	209.5	355.731	187.054	1581.76	1320.1	1738.62	1432.8	33.3739	23.5304	39.9546	21.0093	177.658	148.27	195.276	160.928	4	4	4	4	4	4	4	4	28.4521	30.4819	162.964	178.102
O60610	Protein diaphanous homolog 1 OS=Homo sapiens GN=DIAPH1 PE=1 SV=2	DIAPH1	0	7.15762	3.69497	4	4	4	1272	141.258	5.41	0	14.4522	12.6	30.9	33	41.5	193.5	199	201	186.1	20.7193	30.9	38.0769	44.1566	201.974	199	220.342	217.882	17.0345	25.4047	31.3052	36.3036	166.054	163.609	181.155	179.133	1	2	4	3	4	4	4	4	21.2196	33.8044	164.832	180.144
O00410	Importin-5 OS=Homo sapiens GN=IPO5 PE=1 SV=4	IPO5	0	8.54555	4.83136	3	3	3	1097	123.55	4.94	0	13.9969	29.1	35.5	39.5	34.5	108.6	118.1	107.4	115.5	47.8516	35.5	45.5769	36.7085	113.356	118.1	117.735	135.225	58.8895	43.6888	56.0901	45.176	139.503	145.342	144.893	166.418	3	3	3	3	3	3	3	3	51.2891	50.6331	142.423	155.655
P61221	ATP-binding cassette sub-family E member 1 OS=Homo sapiens GN=ABCE1 PE=1 SV=1	ABCE1	0	8.20795	4.67446	2	2	2	599	67.271	8.34	0	9.86129	25.7	44.3	33.2	34	123.3	153.6	137.8	134.5	42.2607	44.3	38.3077	36.1765	128.699	153.6	151.06	157.47	44.9657	47.1355	40.7597	38.492	136.937	163.432	160.729	167.549	2	2	2	2	2	2	2	2	46.0506	39.6259	150.184	164.139
P11310	Medium-chain specific acyl-CoA dehydrogenase, mitochondrial OS=Homo sapiens GN=ACADM PE=1 SV=1	ACADM	0	24.5937	23.5154	7	7	7	421	46.559	8.37	0	29.6418	129.5	167.8	182.5	159.2	606.6	636.8	646.5	580.2	212.948	167.8	210.577	169.391	633.163	636.8	708.71	679.287	49.8316	39.2667	49.2768	39.639	148.166	149.017	165.844	158.959	7	7	7	7	7	7	7	7	44.5492	44.4579	148.591	162.402
P99999	Cytochrome c OS=Homo sapiens GN=CYCS PE=1 SV=2	CYCS	0	7.93282	38.0952	4	4	4	105	11.741	9.57	0	13.9689	83.4	129	243.2	219.8	770.4	836.2	821	762.6	137.142	129	280.615	233.87	804.136	836.2	900.002	892.837	26.0367	24.4909	53.2755	44.4008	152.667	158.754	170.867	169.507	3	4	4	4	4	4	4	4	25.2638	48.8381	155.711	170.187
Q12996	Cleavage stimulation factor subunit 3 OS=Homo sapiens GN=CSTF3 PE=1 SV=1	CSTF3	0.00529801	2.31283	1.25523	1	1	1	717	82.869	8.12	0	3.02354	3.1	8.1	10	15.2	46.2	89.9	49.5	82.6	5.09759	8.1	11.5385	16.173	48.2231	89.9	54.2632	96.7065	12.3577	19.6363	27.9719	39.2071	116.904	217.938	131.546	234.439	1	1	1	1	1	1	1	1	15.997	33.5895	167.421	182.993
Q14258	E3 ubiquitin/ISG15 ligase TRIM25 OS=Homo sapiens GN=TRIM25 PE=1 SV=2	TRIM25	0	128.213	44.127	24	47	24	630	70.928	8.09	0	200.121	234.5	646.8	371.4	510.7	7768.3	6873	8159.4	6348.3	385.608	646.8	428.538	543.392	8108.48	6873	8944.55	7432.47	9.24642	15.5095	10.2758	13.0299	194.431	164.806	214.479	178.221	28	32	26	32	32	32	32	32	12.3779	11.6529	179.619	196.35
Q9NYF8	Bcl-2-associated transcription factor 1 OS=Homo sapiens GN=BCLAF1 PE=1 SV=2	BCLAF1	0	7.77017	3.36957	2	2	2	920	106.059	9.98	0	7.94788	52.7	111.7	91	192.3	195.4	500.6	213.7	457.8	86.6591	111.7	105	204.61	203.957	500.6	234.264	535.983	34.9648	45.0682	42.3649	82.555	82.2915	201.98	94.5196	216.256	2	2	2	2	2	2	2	2	40.0165	62.46	142.136	155.388
Q9Y3I0	tRNA-splicing ligase RtcB homolog OS=Homo sapiens GN=RTCB PE=1 SV=1	RTCB	0	20.7024	20.198	6	7	6	505	55.175	7.23	0	24.2331	63	152.8	102.2	150.1	482.2	715.5	527.6	644.5	103.596	152.8	117.923	159.708	503.316	715.5	578.369	754.568	26.8577	39.614	30.572	41.405	130.486	185.496	149.944	195.625	6	6	6	6	6	6	6	6	33.2358	35.9885	157.991	172.784
P52701	DNA mismatch repair protein Msh6 OS=Homo sapiens GN=MSH6 PE=1 SV=2	MSH6	0	18.698	4.92647	6	6	6	1360	152.689	6.9	0	23.0322	133.3	170.8	135.8	165.7	648.2	562.5	684.3	516.9	219.197	170.8	156.692	176.307	676.585	562.5	750.148	605.177	52.8597	41.1888	37.7867	42.5169	163.16	135.648	180.9	145.94	6	6	6	6	6	6	6	6	47.0243	40.1518	149.404	163.42
P21283	V-type proton ATPase subunit C 1 OS=Homo sapiens GN=ATP6V1C1 PE=1 SV=4	ATP6V1C1	0.009656	1.69336	2.6178	1	1	1	382	43.914	7.46	0	2.89602		2.3	6	7.4	19.2	20.5	19.1	20	0	2.3	6.92308	7.8737	20.0408	20.5	20.9379	23.4156	0	18.0408	54.3034	61.7599	157.196	160.798	164.233	183.668		1	1	1	1	1	1	1	9.02039	58.0316	158.997	173.951
P31949	Protein S100-A11 OS=Homo sapiens GN=S100A11 PE=1 SV=2	S100A11	0	8.79293	34.2857	3	4	3	105	11.733	7.12	0	15.5123	32.8	76.7	66.6	67.3	455.4	569	493.8	513.9	53.9358	76.7	76.8462	71.6081	475.342	569	541.317	601.664	17.4945	24.8782	24.9256	23.2266	154.181	184.559	175.58	195.154	3	3	3	3	3	3	3	3	21.1864	24.0761	169.37	185.367
Q99733	Nucleosome assembly protein 1-like 4 OS=Homo sapiens GN=NAP1L4 PE=1 SV=1	NAP1L4	0	11.1849	9.6	4	4	2	375	42.797	4.69	0	10.8369	7.3	21.3	16.4	18.2	204.2	183.5	213.2	171.3	12.004	21.3	18.9231	19.3651	213.142	183.5	233.715	200.555	10.6406	18.8808	16.7738	17.1656	188.934	162.658	207.171	177.776	2	2	2	2	2	2	2	2	14.7607	16.9697	175.796	192.473
Q7Z4V5	Hepatoma-derived growth factor-related protein 2 OS=Homo sapiens GN=HDGFL2 PE=1 SV=1	HDGFL2	0	15.6443	3.72578	3	4	3	671	74.272	7.49	0	18.8157	51.7	123.7	84.9	140.5	471.5	704.5	519.6	632.6	85.0147	123.7	97.9615	149.494	492.147	704.5	569.599	740.636	22.9533	33.398	26.4488	40.3621	132.876	190.209	153.787	199.966	3	4	4	4	4	4	4	4	28.1756	33.4055	161.542	176.876
P62937	Peptidyl-prolyl cis-trans isomerase A OS=Homo sapiens GN=PPIA PE=1 SV=2	PPIA	0	41.5203	64.8485	10	19	10	165	18.001	7.81	0	69.5808	429.7	680.9	587.4	556.6	2171.9	2181.9	2322.2	1987.3	706.592	680.9	677.769	592.23	2267.01	2181.9	2545.66	2326.69	47.1897	45.4739	45.2648	39.552	151.402	145.718	170.012	155.388	11	11	11	11	11	11	11	11	46.3318	42.4084	148.56	162.7
P41240	Tyrosine-protein kinase CSK OS=Homo sapiens GN=CSK PE=1 SV=1	CSK	0	7.54356	5.55556	2	2	2	450	50.672	7.06	0	8.71198	30	36.5	26.9	29.8	171.5	176.2	189.6	154.8	49.3316	36.5	31.0385	31.7076	179.01	176.2	207.845	181.237	44.2005	32.7036	27.8101	28.4096	160.391	157.873	186.226	162.386	2	2	2	2	2	2	2	2	38.452	28.1099	159.132	174.306
O43143	Pre-mRNA-splicing factor ATP-dependent RNA helicase DHX15 OS=Homo sapiens GN=DHX15 PE=1 SV=2	DHX15	0	40.6619	17.7358	11	14	11	795	90.875	7.46	0	53.2753	140.9	289.2	197.7	251.6	1554.5	1771.8	1626.9	1653.8	231.694	289.2	228.115	267.706	1622.57	1771.8	1783.45	1936.24	22.7967	28.4548	22.4446	26.34	159.648	174.33	175.477	190.509	13	13	13	13	13	13	13	13	25.6258	24.3923	166.989	182.993
P49189	4-trimethylaminobutyraldehyde dehydrogenase OS=Homo sapiens GN=ALDH9A1 PE=1 SV=3	ALDH9A1	0	7.33783	4.65587	2	2	2	494	53.767	5.87	0	7.86208	12.1	35.3	28.3	28.5	180.8	207.8	209.6	174.9	19.8971	35.3	32.6538	30.3244	188.717	207.8	229.769	204.77	16.769	29.7504	27.5202	25.557	159.049	175.131	193.646	172.577	2	2	2	2	2	2	2	2	23.2597	26.5386	167.09	183.112
Q92466	DNA damage-binding protein 2 OS=Homo sapiens GN=DDB2 PE=1 SV=1	DDB2	0	15.0344	17.096	5	5	5	427	47.833	9.47	0	18.5156	50.7	89.3	56.5	80.3	507.9	609.1	530.6	569.7	83.3703	89.3	65.1923	85.4403	530.141	609.1	581.658	666.994	24.6003	26.35	19.2365	25.2111	156.43	179.729	171.631	196.812	5	5	3	5	5	5	5	5	25.4752	22.2238	168.08	184.222
P55769	NHP2-like protein 1 OS=Homo sapiens GN=SNU13 PE=1 SV=3	SNU13	0.00769724	2.03082	9.375	1	1	1	128	14.165	8.46	0	4.43665	6.8	8.1	8.4	8.3	26.3	25	24.9	25.8	11.1818	8.1	9.69231	8.83131	27.4517	25	27.296	30.2061	60.5407	43.8551	52.4762	47.8146	148.629	135.355	147.786	163.542	1	1	1	1	1	1	1	1	52.1979	50.1454	141.992	155.664
Q96AE4	Far upstream element-binding protein 1 OS=Homo sapiens GN=FUBP1 PE=1 SV=3	FUBP1	0	35.045	20.1863	11	15	9	644	67.518	7.61	2	51.8335	77.6	216.9	138.2	180.9	1573.2	1603.4	1681.9	1464.2	127.604	216.9	159.462	192.48	1642.09	1603.4	1843.74	1714.26	13.6112	23.1362	17.0094	20.5314	175.158	171.031	196.668	182.856	10	11	11	11	11	11	11	11	18.3737	18.7704	173.094	189.762
Q9BPX3	Condensin complex subunit 3 OS=Homo sapiens GN=NCAPG PE=1 SV=1	NCAPG	0	7.97283	2.95567	3	3	3	1015	114.262	5.59	0	11.7671	11.1	25.7	16.9	21.8	132.8	179.2	150.1	157.1	18.2527	25.7	19.5	23.1955	138.615	179.2	164.544	183.93	19.3936	27.3064	20.7189	24.6454	147.28	190.401	174.829	195.426	2	3	2	2	3	3	3	3	23.35	22.6821	168.84	185.127
P49790	Nuclear pore complex protein Nup153 OS=Homo sapiens GN=NUP153 PE=1 SV=2	NUP153	0	34.6074	11.9322	11	11	11	1475	153.843	8.73	0	48.7461	57.1	109.9	77.4	76.4	964.3	830	1060.4	727.4	93.8944	109.9	89.3077	81.2907	1006.53	830	1162.44	851.626	17.7789	20.8095	16.9104	15.3924	190.586	157.16	220.107	161.255	9	9	9	9	10	10	10	10	19.2942	16.1514	173.873	190.681
P82673	28S ribosomal protein S35, mitochondrial OS=Homo sapiens GN=MRPS35 PE=1 SV=1	MRPS35	0	13.4437	14.2415	3	3	3	323	36.821	8.24	0	14.528	67.8	60	51.7	48.6	285	178	291.9	172.1	111.489	60	59.6538	51.7111	297.48	178	319.988	201.491	69.6909	37.5054	37.2891	32.3241	185.952	111.266	200.022	125.95	3	3	3	3	3	3	3	3	53.5982	34.8066	148.609	162.986
P46777	60S ribosomal protein L5 OS=Homo sapiens GN=RPL5 PE=1 SV=3	RPL5	0	28.2016	28.6195	7	8	7	297	34.341	9.72	0	29.7774	303.1	291.2	445.6	376	1139.5	853	1180.7	807.8	498.413	291.2	514.154	400.069	1189.4	853	1294.31	945.757	66.6071	38.9155	68.7107	53.4646	158.949	113.993	172.97	126.389	8	8	8	8	8	8	8	8	52.7613	61.0876	136.471	149.68
P60842	Eukaryotic initiation factor 4A-I OS=Homo sapiens GN=EIF4A1 PE=1 SV=1	EIF4A1	0	56.4068	50.2463	17	24	7	406	46.125	5.48	10	93.525	385.1	698.4	579.3	586.1	2570.1	2732	2705.7	2539.6	633.253	698.4	668.423	623.619	2682.65	2732	2966.06	2973.32	36.2436	39.9722	38.2565	35.6922	153.538	156.363	169.759	170.175	19	20	19	20	20	20	20	20	38.1079	36.9743	154.951	169.967
Q93009	Ubiquitin carboxyl-terminal hydrolase 7 OS=Homo sapiens GN=USP7 PE=1 SV=2	USP7	0	72.0507	17.6951	14	20	14	1102	128.22	5.55	0	84.52	166.8	328.9	252.6	289.1	2573.8	2828.4	2743.7	2598.5	274.283	328.9	291.462	307.606	2686.51	2828.4	3007.72	3042.27	17.1868	20.6091	18.2632	19.2749	168.339	177.23	188.466	190.631	18	18	18	18	18	18	18	18	18.898	18.769	172.784	189.549
Q12965	Unconventional myosin-Ie OS=Homo sapiens GN=MYO1E PE=1 SV=2	MYO1E	0	66.2002	15.704	15	20	15	1108	126.982	8.92	0	85.4424	234.4	389.1	355.7	367.7	1231	1673.5	1310.5	1545	385.444	389.1	410.423	391.238	1284.91	1673.5	1436.6	1808.86	39.634	40.0099	42.2025	40.2297	132.123	172.081	147.721	185.999	16	17	17	17	17	17	17	17	39.8219	41.2161	152.102	166.86
Q16658	Fascin OS=Homo sapiens GN=FSCN1 PE=1 SV=3	FSCN1	0	27.4822	21.501	8	9	8	493	54.496	7.24	0	37.3758	123.9	251.1	173.7	194.4	802.8	973.7	872.1	881.5	203.739	251.1	200.423	206.844	837.955	973.7	956.019	1032.04	34.963	43.0904	34.3939	35.4959	143.799	167.093	164.059	177.105	8	8	8	8	8	8	8	8	39.0267	34.9449	155.446	170.582
O75694	Nuclear pore complex protein Nup155 OS=Homo sapiens GN=NUP155 PE=1 SV=1	NUP155	0	23.1498	5.4637	6	6	6	1391	155.1	6.16	0	25.5229	42.4	78.1	65.7	68.5	435	527.8	471.2	479.4	69.7219	78.1	75.8077	72.8849	454.049	527.8	516.542	561.272	23.6729	26.5175	25.7392	24.7468	154.165	179.205	175.383	190.57	6	6	6	6	6	6	6	6	25.0952	25.243	166.685	182.977
Q96PZ0	Pseudouridylate synthase 7 homolog OS=Homo sapiens GN=PUS7 PE=1 SV=2	PUS7	0	3.38142	3.32829	2	2	2	661	74.988	6.37	0	5.9081	40.6	70.5	49.3	63.9	417.8	382.9	444.2	352.1	66.762	70.5	56.8846	67.9905	436.096	382.9	486.944	412.232	26.9704	28.4804	22.9801	27.4666	176.173	154.683	196.714	166.532	2	2	2	2	2	2	2	2	27.7254	25.2234	165.428	181.623
P37802	Transgelin-2 OS=Homo sapiens GN=TAGLN2 PE=1 SV=3	TAGLN2	0	25.6837	38.6935	6	6	6	199	22.377	8.25	0	28.0073	120.6	236.6	140.1	177	748.3	953.5	827.5	851.8	198.313	236.6	161.654	188.33	781.069	953.5	907.127	997.271	35.8624	42.7861	29.2331	34.0572	141.246	172.428	164.043	180.344	6	6	6	6	6	6	6	6	39.3242	31.6451	156.837	172.193
P26038	Moesin OS=Homo sapiens GN=MSN PE=1 SV=3	MSN	0	33.489	26.5165	14	15	9	577	67.778	6.4	5	54.5394	137.4	247	197.1	215	1203.8	1252.6	1324.4	1113.3	225.939	247	227.423	228.763	1256.52	1252.6	1451.84	1303.43	29.1839	31.9044	29.3757	29.5487	162.301	161.795	187.531	168.361	14	13	13	13	14	14	14	14	30.5441	29.4622	162.048	177.946
P55265	Double-stranded RNA-specific adenosine deaminase OS=Homo sapiens GN=ADAR PE=1 SV=4	ADAR	0	8.8562	4.0783	5	5	5	1226	135.981	8.65	0	17.534	64.7	95	78.8	89.3	314.3	343.1	335.5	315.4	106.392	95	90.9231	95.0164	328.063	343.1	367.784	369.264	47.4026	42.327	40.5106	42.3344	146.168	152.867	163.865	164.525	5	5	5	5	5	5	5	5	44.8648	41.4225	149.518	164.195
P05784	SWISS-PROT:P05784 Tax_Id=10090 Gene_Symbol=Krt18 Keratin, type I cytoskeletal 18	SWISS-PROT:P05784	0	17.9647	14.1844	5	21	1	423	47.509	5.33	3	74.6945	204.4	204.2	171.9	172.5	621.9	521.5	666.8	473.7	336.112	204.2	198.346	183.542	649.133	521.5	730.964	554.599	79.591	48.3543	46.9681	43.4626	153.714	123.491	173.091	131.328	4	4	3	4	4	4	4	4	63.9726	45.2154	138.602	152.21
Q92688	Acidic leucine-rich nuclear phosphoprotein 32 family member B OS=Homo sapiens GN=ANP32B PE=1 SV=1	ANP32B	0	5.21258	8.36653	2	2	2	251	28.77	4.06	0	6.9539	19.9	52.7	29.9	36.9	180.5	211	200.2	187.4	32.7233	52.7	34.5	39.2621	188.404	211	219.465	219.404	26.2453	42.2674	27.6703	31.4897	151.107	169.23	176.019	175.971	2	2	2	2	2	2	2	2	34.2564	29.58	160.169	175.995
Q15645	Pachytene checkpoint protein 2 homolog OS=Homo sapiens GN=TRIP13 PE=1 SV=2	TRIP13	0	41.4328	27.3148	10	17	10	432	48.52	6.09	0	54.7902	79.3	215.7	125.1	156.7	2044.9	1822.1	2198.9	1654.5	130.4	215.7	144.346	166.731	2134.45	1822.1	2410.49	1937.06	11.6412	19.2562	12.8862	14.8846	190.549	162.664	215.192	172.927	12	12	12	12	12	12	12	12	15.4487	13.8854	176.606	194.059
Q7L5Y9	Macrophage erythroblast attacher OS=Homo sapiens GN=MAEA PE=1 SV=1	MAEA	0	3.33895	4.29293	2	2	2	396	45.258	8.69	0	6.22753	11.6	34.8	17.7	24.6	164.9	180.7	182.5	160.3	19.0749	34.8	20.4231	26.1747	172.121	180.7	200.061	187.676	18.1443	33.1022	19.4267	24.8978	163.724	171.884	190.301	178.52	1	2	2	1	2	2	2	2	25.6232	22.1622	167.804	184.411
P49792	E3 SUMO-protein ligase RanBP2 OS=Homo sapiens GN=RANBP2 PE=1 SV=2	RANBP2	0	200.85	23.4801	53	63	53	3224	357.974	6.2	0	250.7	704.8	1097.9	782.8	839.2	7053.9	6348.8	7530.3	5819.9	1158.96	1097.9	903.231	892.92	7362.8	6348.8	8254.91	6813.83	28.2387	26.7508	22.0076	21.7564	179.398	154.691	201.135	166.022	50	53	55	53	56	56	56	56	27.4948	21.882	167.045	183.578
Q8NI08	Nuclear receptor coactivator 7 OS=Homo sapiens GN=NCOA7 PE=1 SV=2	NCOA7	0.00205479	2.5857	1.59236	1	1	1	942	106.095	5.59	0	3.8829	8.2	21.1	14	15.8	159.8	174.2	177.6	153.9	13.484	21.1	16.1538	16.8114	166.798	174.2	194.69	180.183	13.7693	21.5466	16.4957	17.1672	170.328	177.887	198.81	183.997	1	1	1	1	1	1	1	1	17.6579	16.8315	174.107	191.403
Q8IZF0	Sodium leak channel non-selective protein OS=Homo sapiens GN=NALCN PE=1 SV=1	NALCN	0.0912907	0.827689	1.20829	1	1	1	1738	200.201	8.68	0	2.51296	20.9	28.4	19.1	26.5	159	190	178.1	167.5	34.3676	28.4	22.0385	28.1964	165.963	190	195.238	196.106	31.9584	26.4091	20.4935	26.2198	154.328	176.681	181.551	182.358	1	1	1	1	1	1	1	1	29.1838	23.3566	165.505	181.955
P25685	DnaJ homolog subfamily B member 1 OS=Homo sapiens GN=DNAJB1 PE=1 SV=4	DNAJB1	0	6.52829	7.64706	3	3	3	340	38.02	8.63	0	10.0106	71.4	118.3	99.5	106.4	231.5	270.2	243.7	252.5	117.409	118.3	114.808	113.211	241.638	270.2	267.15	295.622	61.0576	61.5209	59.7048	58.8745	125.662	140.515	138.929	153.736	3	3	3	3	3	3	3	3	61.2893	59.2896	133.088	146.333
O14777	Kinetochore protein NDC80 homolog OS=Homo sapiens GN=NDC80 PE=1 SV=1	NDC80	0	81.4896	40.6542	21	25	21	642	73.867	5.6	0	109.07	113.5	357.4	120.6	241.7	3909.5	4151.5	4262.2	3740.9	186.638	357.4	139.154	257.172	4080.7	4151.5	4672.34	4379.77	8.19275	15.6886	6.10837	11.289	179.129	182.236	205.099	192.257	22	23	16	23	23	23	23	23	11.9407	8.69867	180.683	198.678
O75533	Splicing factor 3B subunit 1 OS=Homo sapiens GN=SF3B1 PE=1 SV=3	SF3B1	0	65.945	18.1748	18	19	18	1304	145.738	7.09	0	75.5086	160.4	388.9	237.4	341.6	2149.1	2715.4	2356.7	2451	263.759	388.9	273.923	363.467	2243.21	2715.4	2583.48	2869.58	18.0322	26.5875	18.727	24.8488	153.359	185.641	176.622	196.182	13	18	17	18	18	18	18	18	22.3099	21.7879	169.5	186.402
Q9H2G2	STE20-like serine/threonine-protein kinase OS=Homo sapiens GN=SLK PE=1 SV=1	SLK	0	6.05834	2.26721	3	3	2	1235	142.607	5.15	1	8.89798	52.8	60.7	41.6	57.6	387	383.8	422.6	344.4	86.8235	60.7	48	61.2872	403.947	383.8	463.265	403.217	36.3461	25.4102	20.0938	25.6561	169.1	160.666	193.932	168.795	3	3	3	3	3	3	3	3	30.8782	22.8749	164.883	181.363
Q9H6S3	Epidermal growth factor receptor kinase substrate 8-like protein 2 OS=Homo sapiens GN=EPS8L2 PE=1 SV=2	EPS8L2	0	4.95399	4.1958	2	2	2	715	80.57	6.84	0	9.28387	16.4	15.9	15.4	18.4	66.8	92.4	71.5	85.4	26.9679	15.9	17.7692	19.5779	69.7252	92.4	78.3802	99.9847	51.2814	30.235	33.7894	37.2287	132.587	175.705	149.045	190.128	2	2	2	2	2	2	2	2	40.7582	35.509	154.146	169.587
Q12931	Heat shock protein 75 kDa, mitochondrial OS=Homo sapiens GN=TRAP1 PE=1 SV=3	TRAP1	0	16.0626	7.38636	4	5	3	704	80.06	8.21	0	19.9385	31.8	46	28.4	34.3	141.6	128.8	147.3	122	52.2914	46	32.7692	36.4957	147.801	128.8	161.474	142.835	55.8918	49.1672	35.0255	39.0085	157.977	137.668	172.592	152.67	3	3	3	3	3	3	3	3	52.5295	37.017	147.823	162.631
P53582	Methionine aminopeptidase 1 OS=Homo sapiens GN=METAP1 PE=1 SV=2	METAP1	0	6.78559	8.29016	3	3	3	386	43.187	7.17	0	9.9383	58.2	84.8	61.3	69.2	227.8	257.4	246.2	234.8	95.7032	84.8	70.7308	73.6298	237.776	257.4	269.891	274.899	56.0968	49.7058	41.4591	43.1584	139.373	150.876	158.198	161.133	3	3	3	3	3	3	3	3	52.9013	42.3087	145.125	159.665
Q6P1Q9	Methyltransferase-like protein 2B OS=Homo sapiens GN=METTL2B PE=1 SV=3	METTL2B	0	3.76726	2.6455	1	1	1	378	43.398	5.86	0	3.84204	1.1	1.8	1.3		33.4	27.8	29.9	30.9	1.80882	1.8	1.5	0	34.8626	27.8	32.7772	36.1771	10.5837	10.532	8.77669	0	203.986	162.661	191.783	211.677	1	1	1		1	1	1	1	10.5578	4.38835	183.324	201.73
P49321	Nuclear autoantigenic sperm protein OS=Homo sapiens GN=NASP PE=1 SV=2	NASP	0	6.7194	4.44162	3	3	3	788	85.186	4.3	0	7.88239	14.5	56.7	25.1	31.6	601.7	530.3	666.3	464.9	23.8436	56.7	28.9615	33.6228	628.049	530.3	730.416	544.296	7.4043	17.6074	8.99361	10.4411	195.032	164.677	226.821	169.024	3	3	3	3	3	3	3	3	12.5059	9.71736	179.855	197.922
P63241	Eukaryotic translation initiation factor 5A-1 OS=Homo sapiens GN=EIF5A PE=1 SV=2	EIF5A	0	32.5004	50.6494	6	10	6	154	16.821	5.24	0	36.0863	228.4	358.8	339.1	333.2	1330.8	1651.2	1402.7	1544.8	375.578	358.8	391.269	354.529	1389.08	1651.2	1537.68	1808.62	38.1939	36.4877	39.7897	36.0534	141.261	167.917	156.372	183.926	8	8	8	8	8	8	8	8	37.3408	37.9216	154.589	170.149
P07437	Tubulin beta chain OS=Homo sapiens GN=TUBB PE=1 SV=2	TUBB	0	112.645	66.6667	19	56	4	444	49.639	4.89	22	208.815	732.9	952.1	1147.2	900.8	5105.9	4068.8	5385.5	3792.9	1205.17	952.1	1323.69	958.464	5329.49	4068.8	5903.73	4440.65	39.8698	31.4977	43.7908	31.7082	176.312	134.605	195.309	146.907	28	28	28	28	28	28	28	28	35.6837	37.7495	155.459	171.108
Q14019	Coactosin-like protein OS=Homo sapiens GN=COTL1 PE=1 SV=3	COTL1	0.00466978	2.33564	6.33803	1	1	1	142	15.935	5.67	0	3.00337	10.7	20.2	14.8	18.8	73.5	104.7	79.1	96.5	17.5949	20.2	17.0769	20.0035	76.7186	104.7	86.7115	112.98	30.8692	35.4397	29.9604	35.0949	134.598	183.69	152.13	198.217	1	1	1	1	1	1	1	1	33.1545	32.5277	159.144	175.174
P29692	Elongation factor 1-delta OS=Homo sapiens GN=EEF1D PE=1 SV=5	EEF1D	0	20.063	26.3345	4	4	4	281	31.103	5.01	0	22.5475	21.2	31.9	25.7	31.3	124.4	130.2	133.4	119.7	34.861	31.9	29.6538	33.3036	129.848	130.2	146.237	140.142	41.2467	37.7434	35.0858	39.4041	153.633	154.05	173.024	165.813	4	4	4	4	4	4	4	4	39.4951	37.245	153.841	169.419
P80303	Nucleobindin-2 OS=Homo sapiens GN=NUCB2 PE=1 SV=2	NUCB2	0	3.78588	3.80952	2	2	2	420	50.164	5.12	0	6.94097	11.6	19.2	21.3	20.3	108.1	118.1	122.2	102.9	19.0749	19.2	24.5769	21.5995	112.834	118.1	133.959	120.473	26.7803	26.956	34.505	30.3248	158.414	165.808	188.073	169.14	2	2	2	2	2	2	2	2	26.8682	32.4149	162.111	178.606
Q9UL46	Proteasome activator complex subunit 2 OS=Homo sapiens GN=PSME2 PE=1 SV=4	PSME2	0	2.77057	5.02092	1	1	1	239	27.384	5.73	0	3.66945	31.2	60.8	44.2	52.5	362.7	373.4	388.7	343.7	51.3048	60.8	51	55.8607	378.583	373.4	426.103	402.397	22.8091	27.0305	22.6736	24.8346	168.311	166.006	189.437	178.898	1	1	1	1	1	1	1	1	24.9198	23.7541	167.158	184.168
P11413	Glucose-6-phosphate 1-dehydrogenase OS=Homo sapiens GN=G6PD PE=1 SV=4	G6PD	0	38.0442	31.2621	11	12	11	515	59.219	6.84	0	53.0181	70.7	147	138.7	168.2	810.6	942.1	825.8	910.2	116.258	147	160.038	178.967	846.097	942.1	905.264	1065.64	21.3251	26.964	29.3556	32.8277	155.198	172.808	166.051	195.47	9	11	10	10	11	11	11	11	24.1445	31.0917	164.003	180.761
P48643	T-complex protein 1 subunit epsilon OS=Homo sapiens GN=CCT5 PE=1 SV=1	CCT5	0	61.517	37.8928	14	25	13	541	59.633	5.66	0	84.3444	117.4	299.3	343.8	286.2	1619.5	1565.2	1739.7	1436.5	193.051	299.3	396.692	304.521	1690.42	1565.2	1907.11	1681.83	19.2135	29.7881	39.4811	30.3077	168.24	155.778	189.806	167.385	12	13	14	13	15	15	15	15	24.5008	34.8944	162.009	178.596
O60716	Catenin delta-1 OS=Homo sapiens GN=CTNND1 PE=1 SV=1	CTNND1	0	8.73389	4.44215	3	3	3	968	108.103	6.23	0	10.1971	67.5	71	68.6	54.1	272.1	224.9	290.7	207	110.996	71	79.1538	57.5631	284.015	224.9	318.673	242.352	63.9445	40.9029	45.6004	33.162	163.621	129.564	183.587	139.618	3	3	3	3	3	3	3	3	52.4237	39.3812	146.593	161.603
Q8WYQ5	Microprocessor complex subunit DGCR8 OS=Homo sapiens GN=DGCR8 PE=1 SV=1	DGCR8	0.070091	0.952725	3.10479	1	1	1	773	85.991	5.95	0	4.31066	3	9	3.1	7.3	35.8	80.1	31.3	81.3	4.93316	9	3.57692	7.7673	37.3677	80.1	34.3119	95.1845	14.4964	26.4471	10.511	22.8247	109.808	235.379	100.828	279.706	1	1	1	1	1	1	1	1	20.4718	16.6679	172.593	190.267
P27694	Replication protein A 70 kDa DNA-binding subunit OS=Homo sapiens GN=RPA1 PE=1 SV=2	RPA1	0	10.4792	11.039	5	5	5	616	68.095	7.21	0	17.3208	26.8	60.7	42.7	36.3	362.9	419.8	398.1	379.2	44.0695	60.7	49.2692	38.6237	378.792	419.8	436.408	443.96	18.8369	25.9454	21.0595	16.5092	161.909	179.438	186.537	189.765	3	4	4	3	4	4	4	4	22.3912	18.7843	170.674	188.151
P31327	Carbamoyl-phosphate synthase [ammonia], mitochondrial OS=Homo sapiens GN=CPS1 PE=1 SV=2	CPS1	0	74.0648	17.7333	20	30	19	1500	164.835	6.74	1	110.597	230.1	486	353.6	345	2943.7	2574.9	3134.4	2383.1	378.373	486	408	367.085	3072.61	2574.9	3436.01	2790.09	22.4004	28.7722	24.1544	21.7321	181.904	152.439	203.419	165.179	22	22	22	22	22	22	22	22	25.5863	22.9433	167.172	184.299
O75390	Citrate synthase, mitochondrial OS=Homo sapiens GN=CS PE=1 SV=2	CS	0	23.049	15.8798	6	10	6	466	51.68	8.32	0	44.0129	127.9	163.5	110.4	144.8	625.5	557.6	669	513.8	210.317	163.5	127.385	154.069	652.891	557.6	733.375	601.547	52.568	40.8663	31.8393	38.5091	163.188	139.37	183.305	150.355	5	5	5	5	5	5	5	5	46.7171	35.1742	151.279	166.83
P06748	Nucleophosmin OS=Homo sapiens GN=NPM1 PE=1 SV=2	NPM1	0	51.6763	44.5578	9	21	9	294	32.555	4.78	0	75.9768	108.6	355.1	148.8	237.3	3431.7	3368.3	3718.5	3066.6	178.58	355.1	171.692	252.49	3581.98	3368.3	4076.32	3590.32	9.17279	18.2398	8.81899	12.9692	183.989	173.013	209.381	184.417	10	12	10	11	12	12	12	12	13.7063	10.8941	178.501	196.899
Q14204	Cytoplasmic dynein 1 heavy chain 1 OS=Homo sapiens GN=DYNC1H1 PE=1 SV=5	DYNC1H1	0	207.927	17.0254	61	74	61	4646	532.072	6.4	0	285.231	1687.3	2127.5	2187	2257	6180.5	7096.6	6599.6	6586.3	2774.57	2127.5	2523.46	2401.48	6451.15	7096.6	7234.66	7711.11	57.9234	44.4148	52.6811	50.1346	134.678	148.152	151.035	160.981	66	66	66	66	67	67	67	67	51.1691	51.4079	141.415	156.008
Q13435	Splicing factor 3B subunit 2 OS=Homo sapiens GN=SF3B2 PE=1 SV=2	SF3B2	0	32.1797	18.2123	13	16	13	895	100.165	5.67	0	55.3346	88.3	187.5	121.9	161.9	1297.9	1375.5	1403.6	1258.5	145.199	187.5	140.654	172.264	1354.74	1375.5	1538.66	1473.43	18.1842	23.4817	17.6149	21.5736	169.662	172.262	192.696	184.526	12	13	12	13	13	13	13	13	20.8329	19.5943	170.962	188.611
P11177	Pyruvate dehydrogenase E1 component subunit beta, mitochondrial OS=Homo sapiens GN=PDHB PE=1 SV=3	PDHB	0	4.68103	4.45682	1	2	1	359	39.208	6.65	0	7.71522	5.7	11.8	6.7	6.6	26.5	26.2	29	23.6	9.37299	11.8	7.73077	7.02249	27.6605	26.2	31.7906	27.6304	50.2547	63.2675	41.4497	37.6522	148.306	140.475	170.45	148.145	2	2	2	2	2	2	2	2	56.7611	39.5509	144.391	159.297
Q13263	Transcription intermediary factor 1-beta OS=Homo sapiens GN=TRIM28 PE=1 SV=5	TRIM28	0	44.55	15.9281	9	15	9	835	88.493	5.77	0	55.5428	145.6	187.8	133.5	154.2	1494.3	1104.4	1620.2	993.7	239.422	187.8	154.038	164.071	1559.74	1104.4	1776.11	1163.4	30.1683	23.6636	19.4095	20.6737	196.534	139.159	223.797	146.594	10	13	12	12	14	14	14	14	26.916	20.0416	167.847	185.196
P52272	Heterogeneous nuclear ribonucleoprotein M OS=Homo sapiens GN=HNRNPM PE=1 SV=3	HNRNPM	0	16.7465	7.12329	4	4	4	730	77.464	8.7	0	19.1568	104	146.2	99.2	156.7	635.5	595	677.1	552	171.016	146.2	114.462	166.731	663.329	595	742.255	646.271	42.1577	36.0402	28.2163	41.1014	163.519	146.675	182.976	159.314	4	4	4	4	4	4	4	4	39.099	34.6588	155.097	171.145
Q6YHU6	Thyroid adenoma-associated protein OS=Homo sapiens GN=THADA PE=1 SV=1	THADA	0	81.4642	17.3579	29	34	29	1953	219.465	6.06	0	133.725	267.1	468.2	296.4	396.9	3648	3798	3943	3476.6	439.215	468.2	342	422.307	3807.75	3798	4322.42	4070.34	19.885	21.1972	15.4837	19.1195	172.392	171.95	195.693	184.28	25	30	24	28	30	30	30	30	20.5411	17.3016	172.171	189.986
Q96GX5	Serine/threonine-protein kinase greatwall OS=Homo sapiens GN=MASTL PE=1 SV=1	MASTL	0	5.23536	2.73038	2	2	1	879	97.257	5.99	1	6.38305	22.2	37.2	27.6	35	227.7	224.3	254.5	197.2	36.5053	37.2	31.8462	37.2405	237.671	224.3	278.99	230.878	26.2009	26.6994	22.8568	26.7285	170.583	160.986	200.238	165.707	2	2	2	2	2	2	2	2	26.4501	24.7927	165.784	182.973
P04003	C4b-binding protein alpha chain OS=Homo sapiens GN=C4BPA PE=1 SV=2	C4BPA	0.00271555	2.4521	1.50754	1	1	1	597	66.989	7.3	0	3.92288	19.8	32.1	34.8	41.3	208.8	489.9	218.3	463	32.5588	32.1	40.1538	43.9438	217.943	489.9	239.306	542.072	15.902	15.6779	19.6114	21.4625	106.445	239.271	116.879	264.752	1	1	1	1	1	1	1	1	15.7899	20.5369	172.858	190.815
P30041	Peroxiredoxin-6 OS=Homo sapiens GN=PRDX6 PE=1 SV=3	PRDX6	0	51.519	55.3571	15	27	15	224	25.019	6.38	0	105.864	138.8	469.8	219.5	337.8	3948.5	4218.2	4241	3894.6	228.241	469.8	253.269	359.424	4121.41	4218.2	4649.1	4559.72	9.6819	19.9288	10.7436	15.2467	174.829	178.935	197.213	193.422	14	16	15	16	16	16	16	16	14.8053	12.9951	176.882	195.318
O43865	S-adenosylhomocysteine hydrolase-like protein 1 OS=Homo sapiens GN=AHCYL1 PE=1 SV=2	AHCYL1	0.00827498	1.92409	2.26415	1	1	1	530	58.913	6.89	0	3.80385	12.5	34.8	17.2	22.6	206.3	247.1	228.5	222.2	20.5548	34.8	19.8462	24.0467	215.334	247.1	250.488	260.148	15.3349	25.9625	14.8062	17.94	160.65	184.348	186.876	194.083	1	1	1	1	1	1	1	1	20.6487	16.3731	172.499	190.479
P80723	Brain acid soluble protein 1 OS=Homo sapiens GN=BASP1 PE=1 SV=2	BASP1	0	35.5907	64.3172	7	11	7	227	22.68	4.63	0	36.5901	37.5	185.7	60.8	93.4	1052.6	1171	1176.4	1039.2	61.6644	185.7	70.1538	99.3789	1098.69	1171	1289.6	1216.68	9.49987	28.6085	10.8077	15.3101	169.262	180.401	198.673	187.438	4	6	5	5	8	8	8	8	19.0542	13.0589	174.832	193.055
Q96FW1	Ubiquitin thioesterase OTUB1 OS=Homo sapiens GN=OTUB1 PE=1 SV=2	OTUB1	0	26.8214	24.3542	6	8	6	271	31.264	4.94	0	31.0348	111.1	199.8	189.3	206.8	1090.2	1371.4	1122.2	1316.2	182.691	199.8	218.423	220.038	1137.94	1371.4	1230.19	1540.98	23.9538	26.197	28.6388	28.8505	149.202	179.813	161.297	202.048	7	7	7	7	7	7	7	7	25.0754	28.7447	164.508	181.672
Q9BZF9	Uveal autoantigen with coiled-coil domains and ankyrin repeats OS=Homo sapiens GN=UACA PE=1 SV=2	UACA	0	5.17276	1.12994	1	1	1	1416	162.404	7.03	0	6.2336	5.7	2.3	3	8.5	34.3	40.1	36.2	37.7	9.37299	2.3	3.46154	9.04412	35.802	40.1	39.6834	44.1384	40.7738	10.0053	15.0581	39.3431	155.743	174.44	172.628	192.008	1	1	1	1	1	1	1	1	25.3895	27.2006	165.092	182.318
Q9P2J5	Leucine--tRNA ligase, cytoplasmic OS=Homo sapiens GN=LARS PE=1 SV=2	LARS	0	39.7771	15.4762	13	15	13	1176	134.379	7.3	0	61.1261	257.5	316.3	302.8	325.2	1320	1419.6	1380.6	1346.1	423.429	316.3	349.385	346.017	1377.8	1419.6	1513.45	1575.99	46.2639	34.559	38.1738	37.8059	150.539	155.106	165.36	172.193	13	13	13	13	13	13	13	13	40.4115	37.9899	152.822	168.776
P07686	Beta-hexosaminidase subunit beta OS=Homo sapiens GN=HEXB PE=1 SV=3	HEXB	0	30.9472	12.5899	6	9	6	556	63.071	6.76	0	40.2887	40.6	97.2	55.6	80.6	785.5	669.7	824.3	633.7	66.762	97.2	64.1538	85.7595	819.898	669.7	903.619	741.924	15.4855	22.5456	14.8805	19.8919	190.175	155.337	209.595	172.089	7	9	8	9	9	9	9	9	19.0155	17.3862	172.756	190.842
P05787	Keratin, type II cytoskeletal 8 OS=Homo sapiens GN=KRT8 PE=1 SV=7	KRT8	0	35.7782	24.2236	12	15	9	483	53.671	5.59	0	58.125	200.7	198.8	231.2	213.2	837.3	797	886.4	747.2	330.028	198.8	266.769	226.848	873.966	797	971.695	874.807	58.1558	35.0315	47.0087	39.9739	154.006	140.443	171.227	154.154	9	9	9	9	9	9	9	9	46.5937	43.4913	147.224	162.691
P23588	Eukaryotic translation initiation factor 4B OS=Homo sapiens GN=EIF4B PE=1 SV=2	EIF4B	0	10.5228	7.36498	3	4	3	611	69.11	5.73	0	15.6196	68	150	72.7	104.5	1425.4	1586.5	1604.5	1399.4	111.818	150	83.8846	111.189	1487.82	1586.5	1758.9	1638.39	12.9111	17.3198	9.68575	12.8385	171.791	183.185	203.091	189.177	3	3	3	3	3	3	3	3	15.1154	11.2621	177.488	196.134
Q05682	Caldesmon OS=Homo sapiens GN=CALD1 PE=1 SV=3	CALD1	0	33.3992	12.7364	9	10	9	793	93.175	5.66	0	37.8745	78.4	145.6	110.9	145.5	1083.5	1083.7	1176.6	988.8	128.92	145.6	127.962	154.814	1130.95	1083.7	1289.82	1157.67	19.76	22.3166	19.6131	23.7289	173.344	166.102	197.695	177.44	5	8	6	8	9	9	9	9	21.0383	21.671	169.723	187.567
P61204	ADP-ribosylation factor 3 OS=Homo sapiens GN=ARF3 PE=1 SV=2	ARF3	0	11.5939	19.337	3	3	3	181	20.588	7.43	0	12.3503	31.6	92.1	62.2	68.4	405.3	533	407.1	521.3	51.9626	92.1	71.7692	72.7785	423.048	533	446.274	610.328	18.064	32.0172	24.9495	25.3004	147.067	185.29	155.141	212.172	3	3	3	3	3	3	3	3	25.0406	25.125	166.178	183.656
P78318	Immunoglobulin-binding protein 1 OS=Homo sapiens GN=IGBP1 PE=1 SV=1	IGBP1	0.009656	1.67819	2.65487	1	1	1	339	39.198	5.38	0	2.61175	8.2	10.9	10.6	9.9	53	52.9	56.9	48.9	13.484	10.9	12.2308	10.5337	55.3209	52.9	62.3753	57.2512	39.2267	31.7096	35.581	30.6441	160.936	153.893	181.458	166.551	1	1	1	1	1	1	1	1	35.4681	33.1125	157.415	174.005
P55039	Developmentally-regulated GTP-binding protein 2 OS=Homo sapiens GN=DRG2 PE=1 SV=1	DRG2	0	15.4175	17.8571	5	5	5	364	40.72	8.88	0	17.4429	49.7	137.6	101.4	124.3	540.3	637	565.1	605	81.7259	137.6	117	132.257	563.96	637	619.478	708.322	21.8129	36.7259	31.2277	35.2998	150.523	170.017	165.34	189.053	4	5	5	5	5	5	5	5	29.2694	33.2637	160.27	177.197
Q9HB71	Calcyclin-binding protein OS=Homo sapiens GN=CACYBP PE=1 SV=2	CACYBP	0	58.0663	58.3333	14	22	14	228	26.194	8.25	0	82.0614	142.9	408.3	217.6	300	3105	3559.4	3393.5	3244.8	234.983	408.3	251.077	319.204	3240.97	3559.4	3720.04	3798.95	12.1024	21.0289	12.9313	16.4401	166.921	183.322	191.595	195.659	14	16	15	15	16	16	16	16	16.5657	14.6857	175.121	193.627
Q9Y570	Protein phosphatase methylesterase 1 OS=Homo sapiens GN=PPME1 PE=1 SV=3	PPME1	0	7.42353	5.95855	2	2	2	386	42.288	5.97	0	9.1104	3.6	28.4	9	16.3	162	191.3	180.4	171.6	5.91979	28.4	10.3846	17.3434	169.094	191.3	197.759	200.906	5.76761	27.67	10.1177	16.8976	164.747	186.382	192.676	195.742	1	2	1	2	2	2	2	2	16.7188	13.5076	175.565	194.209
P26196	Probable ATP-dependent RNA helicase DDX6 OS=Homo sapiens GN=DDX6 PE=1 SV=2	DDX6	0	61.0374	45.9627	15	20	15	483	54.382	8.66	0	75.0236	436.1	640.4	639.4	594.8	1523.9	1907.9	1602.8	1804.8	717.116	640.4	737.769	632.875	1590.63	1907.9	1757.03	2113.03	56.8196	50.7411	58.456	50.1449	126.031	151.169	139.216	167.422	16	16	16	16	16	16	16	16	53.7803	54.3004	138.6	153.319
P40925	Malate dehydrogenase, cytoplasmic OS=Homo sapiens GN=MDH1 PE=1 SV=4	MDH1	0	7.30539	7.48503	2	2	2	334	36.403	7.36	0	9.54378	10.6	43.9	11.5	16	105.3	120.6	117.2	108.1	17.4305	43.9	13.2692	17.0242	109.911	120.6	128.478	126.561	24.1597	60.8482	18.392	23.5966	152.344	167.159	178.078	175.422	2	2	2	2	2	2	2	2	42.504	20.9943	159.752	176.75
Q9Y263	Phospholipase A-2-activating protein OS=Homo sapiens GN=PLAA PE=1 SV=2	PLAA	0	5.73275	2.64151	2	3	2	795	87.101	6.37	0	11.4498	42.1	73.7	66	86	439.6	445	487.3	398.1	69.2286	73.7	76.1538	91.5052	458.85	445	534.191	466.088	25.0068	26.6219	27.5083	33.0535	165.746	160.743	192.961	168.36	2	2	2	2	2	2	2	2	25.8143	30.2809	163.244	180.66
Q9UHB6	LIM domain and actin-binding protein 1 OS=Homo sapiens GN=LIMA1 PE=1 SV=1	LIMA1	0	38.8517	18.7088	9	10	9	759	85.173	6.84	0	48.5942	34.2	97.9	50.1	107.9	599.4	1368.9	675.4	1253.3	56.238	97.9	57.8077	114.807	625.648	1368.9	740.391	1467.34	9.93377	17.2929	10.211	20.2793	110.513	241.8	130.781	259.188	5	8	5	8	9	9	9	9	13.6133	15.2452	176.157	194.985
Q09666	Neuroblast differentiation-associated protein AHNAK OS=Homo sapiens GN=AHNAK PE=1 SV=2	AHNAK	0	628.333	51.9525	150	205	150	5890	628.699	6.15	0	796.818	2914.1	4976.8	3530.6	4370.3	26518.9	32129	29061	29336.8	4791.9	4976.8	4073.77	4650.06	27680.2	32129	31857.4	34347	26.5284	27.5521	22.5528	25.7432	153.24	177.869	176.366	190.148	165	166	166	166	166	166	166	166	27.0402	24.148	165.555	183.257
Q8N8S7	Protein enabled homolog OS=Homo sapiens GN=ENAH PE=1 SV=2	ENAH	0	7.54215	5.75296	2	2	2	591	66.47	6.93	0	7.20302	61.5	77.3	64.4	59	356.2	347.7	400.6	305.2	101.13	77.3	74.3077	62.7768	371.798	347.7	439.148	357.322	44.1739	33.765	32.4579	27.4212	162.403	151.877	191.822	156.08	2	2	2	2	2	2	2	2	38.9694	29.9396	157.14	173.951
Q07157	Tight junction protein ZO-1 OS=Homo sapiens GN=TJP1 PE=1 SV=3	TJP1	0	25.2285	7.55149	8	9	8	1748	195.34	6.7	0	29.9653	59.8	78.5	59.2	77.5	356.8	381.6	385.6	351.9	98.3342	78.5	68.3077	82.4611	372.425	381.6	422.705	411.998	41.0511	32.771	28.516	34.4246	155.474	159.304	176.464	171.994	7	9	7	8	9	9	9	9	36.911	31.4703	157.389	174.229
Q9C0B1	Alpha-ketoglutarate-dependent dioxygenase FTO OS=Homo sapiens GN=FTO PE=1 SV=3	FTO	0.00827498	1.99225	2.9703	1	1	1	505	58.245	5.22	0	2.90864	17.2	24.6	19.2	21.7	59	78	74.1	62.6	28.2834	24.6	22.1538	23.0891	61.5837	78	81.2304	73.2909	57.6872	50.1745	45.1853	47.0928	125.607	159.09	165.679	149.485	1	1	1	1	1	1	1	1	53.9309	46.139	142.348	157.582
P52948	Nuclear pore complex protein Nup98-Nup96 OS=Homo sapiens GN=NUP98 PE=1 SV=4	NUP98	0	6.26341	1.43093	2	3	2	1817	197.457	6.4	0	11.9917	13	29.1	35.8	42.8	201.8	152.5	209.5	147.2	21.377	29.1	41.3077	45.5398	210.637	152.5	229.659	172.339	18.95	25.7962	36.6179	40.3695	186.723	135.186	203.585	152.773	2	2	2	2	2	2	2	2	22.3731	38.4937	160.954	178.179
Q8ND56	Protein LSM14 homolog A OS=Homo sapiens GN=LSM14A PE=1 SV=3	LSM14A	0	11.6917	9.50324	5	5	5	463	50.499	9.52	0	14.8543	10.6	31.9	17.3	25.2	207.4	278.3	217.6	264.1	17.4305	31.9	19.9615	26.8131	216.482	278.3	238.539	309.203	12.2466	22.4129	14.025	18.8389	152.1	195.533	167.597	217.246	2	3	2	2	3	3	3	3	17.3298	16.4319	173.817	192.422
P14324	Farnesyl pyrophosphate synthase OS=Homo sapiens GN=FDPS PE=1 SV=4	FDPS	0	10.7643	7.39857	2	2	2	419	48.245	6.15	0	9.06397	40.1	109.5	59	59.9	393.2	359.7	421.5	333.6	65.9398	109.5	68.0769	63.7344	410.419	359.7	462.059	390.572	27.3326	45.3886	28.2184	26.4184	170.122	149.098	191.527	161.895	2	2	2	2	2	2	2	2	36.3606	27.3184	159.61	176.711
Q15637	Splicing factor 1 OS=Homo sapiens GN=SF1 PE=1 SV=4	SF1	0	14.8235	7.19875	4	6	4	639	68.286	8.98	0	22.2908	13	35	44.7	27.6	238.4	282.6	261.6	257.7	21.377	35	51.5769	29.3668	248.84	282.6	286.773	301.71	13.6025	22.2709	32.8191	18.6865	158.34	179.822	182.477	191.982	4	5	5	3	5	5	5	5	17.9367	25.7528	169.081	187.23
Q13501	Sequestosome-1 OS=Homo sapiens GN=SQSTM1 PE=1 SV=1	SQSTM1	0	24.762	17.5	4	4	4	440	47.657	5.22	0	25.3611	25.9	30.7	36.1	32.4	221.5	231.2	246.5	206.7	42.5896	30.7	41.6538	34.474	231.2	231.2	270.22	242	30.3119	21.8498	29.6459	24.5359	164.549	164.55	192.321	172.237	4	3	4	4	4	4	4	4	26.0808	27.0909	164.55	182.279
Q16576	Histone-binding protein RBBP7 OS=Homo sapiens GN=RBBP7 PE=1 SV=1	RBBP7	0	35.7415	20	7	9	7	425	47.79	5.05	0	33.019	113.8	251	211.7	215.6	1438.3	1562.7	1562	1436.8	187.131	251	244.269	229.401	1501.28	1562.7	1712.31	1682.18	20.312	27.2446	26.514	24.9002	162.956	169.622	185.861	182.591	9	9	9	9	9	9	9	9	23.7783	25.7071	166.289	184.226
P53041	Serine/threonine-protein phosphatase 5 OS=Homo sapiens GN=PPP5C PE=1 SV=1	PPP5C	0	10.3737	6.81363	3	3	3	499	56.842	6.28	0	13.6708	10.7	19.4	17.4	17.1	116.5	132.4	126.3	122.1	17.5949	19.4	20.0769	18.1946	121.602	132.4	138.453	142.952	23.0498	25.4145	26.3013	23.8355	159.302	173.448	181.378	187.272	3	3	3	3	3	3	3	3	24.2322	25.0684	166.375	184.325
Q7Z6B7	SLIT-ROBO Rho GTPase-activating protein 1 OS=Homo sapiens GN=SRGAP1 PE=1 SV=1	SRGAP1	0	4.58336	1.10599	1	1	1	1085	124.186	6.83	0	4.54509	2.7	2.5	1.3	2.9	27.3	36.2	29.5	33.6	4.43984	2.5	1.5	3.08564	28.4955	36.2	32.3387	39.3382	24.0157	13.5228	8.11371	16.6907	154.136	195.811	174.924	212.786	1	1	1	1	1	1	1	1	18.7693	12.4022	174.973	193.855
P04083	Annexin A1 OS=Homo sapiens GN=ANXA1 PE=1 SV=2	ANXA1	0	54.2703	46.8208	12	15	12	346	38.69	7.02	0	69.3251	183	330.4	159	238	1460.5	2137	1592.3	1974.8	300.922	330.4	183.462	253.235	1524.46	2137	1745.52	2312.06	27.3969	30.0806	16.7029	23.0553	138.791	194.559	158.918	210.497	13	14	12	14	14	14	14	14	28.7388	19.8791	166.675	184.707
O60885	Bromodomain-containing protein 4 OS=Homo sapiens GN=BRD4 PE=1 SV=2	BRD4	0.00205479	2.56384	1.24816	1	1	1	1362	152.124	9.19	0	4.596	13.6	15.1	10.2	15.6	56.6	55.4	58.6	53.5	22.3636	15.1	11.7692	16.5986	59.0786	55.4	64.2389	62.6368	58.2414	39.3247	30.6505	43.2276	153.858	144.278	167.297	163.124	1	1	1	1	1	1	1	1	48.7831	36.939	149.068	165.21
Q9H5V9	UPF0428 protein CXorf56 OS=Homo sapiens GN=CXorf56 PE=1 SV=1	CXorf56	0	3.53284	6.30631	1	1	1	222	25.608	8.73	0	3.5277	9.3	13.7	11.7	12	27.2	34.5	30.7	30.8	15.2928	13.7	13.5	12.7682	28.3911	34.5	33.6542	36.0601	65.122	58.3394	57.4877	54.3713	120.899	146.913	143.311	153.556	1	1	1	1	1	1	1	1	61.7307	55.9295	133.906	148.434
Q06323	Proteasome activator complex subunit 1 OS=Homo sapiens GN=PSME1 PE=1 SV=1	PSME1	0.0666308	0.982549	2.81124	1	1	1	249	28.705	6.02	0	2.79524	10	10	11.4	9.6	48	57.6	55.3	50.2	16.4439	10	13.1538	10.2145	50.102	57.6	60.6213	58.7732	47.5069	28.8904	38.002	29.5102	144.746	166.409	175.137	169.798	1	1	1	1	1	1	1	1	38.1987	33.7561	155.578	172.468
P07814	Bifunctional glutamate/proline--tRNA ligase OS=Homo sapiens GN=EPRS PE=1 SV=5	EPRS	0	143.94	29.4312	32	45	32	1512	170.483	7.33	0	174.733	325.5	781.9	456.7	604	3843.8	5967.9	4144	5570.3	535.247	781.9	526.962	642.664	4012.12	5967.9	4542.76	6521.6	18.1971	26.5826	17.9154	21.849	136.402	202.894	154.442	221.718	29	36	34	36	37	37	37	37	22.3898	19.8822	169.648	188.08
Q9BQE3	Tubulin alpha-1C chain OS=Homo sapiens GN=TUBA1C PE=1 SV=1	TUBA1C	0	116.548	54.7884	22	48	1	449	49.863	5.1	25	186.445	1078	1292.9	1729.3	1281.8	8318.2	6270.2	8648.4	6064.6	1772.65	1292.9	1995.35	1363.85	8682.46	6270.2	9480.6	7100.32	37.3599	27.2488	42.0534	28.7442	182.989	132.149	199.811	149.644	27	27	27	27	27	27	27	27	32.3043	35.3988	157.569	174.728
Q02809	Procollagen-lysine,2-oxoglutarate 5-dioxygenase 1 OS=Homo sapiens GN=PLOD1 PE=1 SV=2	PLOD1	0	7.71175	2.47593	1	1	1	727	83.497	6.95	0	6.1078	15.2	18.6	17.2	21.9	51.1	69.9	56.1	64.2	24.9947	18.6	19.8462	23.3019	53.3377	69.9	61.4983	75.1641	57.6839	42.926	45.802	53.7773	123.095	161.319	141.929	173.468	1	1	1	1	1	1	1	1	50.305	49.7896	142.207	157.698
Q15691	Microtubule-associated protein RP/EB family member 1 OS=Homo sapiens GN=MAPRE1 PE=1 SV=3	MAPRE1	0	9.94582	19.7761	5	6	5	268	29.98	5.14	0	21.1124	64.5	127.8	80.6	130.4	849	1002.2	932.4	915.9	106.063	127.8	93	138.747	886.178	1002.2	1022.12	1072.32	19.0742	22.9834	16.725	24.9522	159.369	180.234	183.817	192.844	6	6	6	6	6	6	6	6	21.0288	20.8386	169.802	188.331
P25398	40S ribosomal protein S12 OS=Homo sapiens GN=RPS12 PE=1 SV=3	RPS12	0	10.1491	25	2	2	2	132	14.505	7.21	0	9.60593	18	62.9	33.9	35.4	194.5	259.3	219.4	232.6	29.5989	62.9	39.1154	37.6661	203.017	259.3	240.512	272.324	20.6907	43.9694	27.3431	26.3299	141.916	181.26	168.127	190.364	1	2	2	2	2	2	2	2	32.33	26.8365	161.588	179.245
P60981	Destrin OS=Homo sapiens GN=DSTN PE=1 SV=3	DSTN	0	11.7889	33.3333	5	5	4	165	18.493	7.85	0	15.1425	37.3	98.2	67.7	68.9	557.6	577.5	613.4	524.5	61.3356	98.2	78.1154	73.3106	582.018	577.5	672.425	614.075	17.7979	28.495	22.667	21.2727	168.886	167.575	195.119	178.188	4	4	4	4	4	4	4	4	23.1464	21.9698	168.23	186.654
P40222	Alpha-taxilin OS=Homo sapiens GN=TXLNA PE=1 SV=3	TXLNA	0	15.6012	12.0879	4	4	4	546	61.853	6.52	0	18.6874	49.5	66.9	66.9	77.4	207.2	286.8	216.8	273.8	81.3971	66.9	77.1923	82.3547	216.273	286.8	237.662	320.56	47.561	39.0903	45.1041	48.1206	126.37	167.58	138.868	187.306	3	3	3	3	4	4	4	4	43.3256	46.6123	146.975	163.087
Q96L92	Sorting nexin-27 OS=Homo sapiens GN=SNX27 PE=1 SV=2	SNX27	0	4.86977	4.62107	2	2	2	541	61.226	6.49	0	5.87687	23.8	30.9	18.5	22.2	109.9	102.1	113	99.7	39.1364	30.9	21.3462	23.6211	114.713	102.1	123.874	116.727	54.6963	43.1853	29.833	33.0125	160.32	142.693	173.124	163.136	1	1	1	1	1	1	1	1	48.9408	31.4227	151.507	168.13
P35579	Myosin-9 OS=Homo sapiens GN=MYH9 PE=1 SV=4	MYH9	0	323.222	42.551	71	123	71	1960	226.392	5.6	0	464.754	958.3	1962.7	1433.7	1599.9	12236.8	12783.5	13554.5	11532	1575.81	1962.7	1654.27	1702.32	12772.7	12783.5	14858.8	13501.4	20.7305	25.8201	21.7626	22.3947	168.03	168.172	195.474	177.617	75	81	79	80	84	84	84	84	23.2753	22.0786	168.101	186.545
P49327	Fatty acid synthase OS=Homo sapiens GN=FASN PE=1 SV=3	FASN	0	334.719	42.2939	76	111	76	2511	273.254	6.44	0	437.236	1101.9	2204.6	1491.3	1942.3	11331.7	13595.8	12355.5	12529.6	1811.95	2204.6	1720.73	2066.63	11827.9	13595.8	13544.4	14669.4	23.5925	28.705	22.4048	26.9087	154.006	177.024	176.355	191.003	81	85	82	85	86	86	86	86	26.1488	24.6567	165.515	183.679
Q9UNF1	Melanoma-associated antigen D2 OS=Homo sapiens GN=MAGED2 PE=1 SV=2	MAGED2	0	15.5941	9.90099	3	9	3	606	64.914	9.32	0	17.7651	6.9	15.2	21.3	12.3	93.4	80.4	106.4	69	11.3463	15.2	24.5769	13.0874	97.4901	80.4	116.638	80.7839	20.6519	27.6664	44.7338	23.821	177.447	146.34	212.3	147.039	2	2	2	2	2	2	2	2	24.1592	34.2774	161.894	179.67
P08758	Annexin A5 OS=Homo sapiens GN=ANXA5 PE=1 SV=2	ANXA5	0.00648088	2.23351	2.8125	1	1	1	320	35.914	5.05	0	3.32879	3	15.6	2.4	8.2	55.6	75.9	58.7	72	4.93316	15.6	2.76923	8.72491	58.0348	75.9	64.3485	84.2962	12.5443	39.6686	7.04176	22.1862	147.574	193.003	163.629	214.353	1	1	1	1	1	1	1	1	26.1064	14.614	170.288	188.991
Q9UHB7	AF4/FMR2 family member 4 OS=Homo sapiens GN=AFF4 PE=1 SV=1	AFF4	0.009656	1.74376	0.687876	1	1	1	1163	127.382	9.31	0	2.74405		3.7	1.7	4.1	34.6	37	32.6	38.8	0	3.7	1.96154	4.36246	36.1152	37	35.737	45.4263	0	18.0156	9.55087	21.2411	175.847	180.156	174.006	221.184		1	1	1	1	1	1	1	9.00778	15.396	178.001	197.595
O14578	Citron Rho-interacting kinase OS=Homo sapiens GN=CIT PE=1 SV=2	CIT	0.010241	1.66878	0.542674	1	1	1	2027	231.286	6.57	0	3.13346	11.2	14	9.3	14.3	50.1	64.8	55.3	59.3	18.4171	14	10.7308	15.2154	52.2939	64.8	60.6213	69.4273	48.2272	36.6605	28.0997	39.8432	136.937	169.686	158.743	181.803	1	1	1	1	1	1	1	1	42.4439	33.9714	153.312	170.273
P24752	Acetyl-CoA acetyltransferase, mitochondrial OS=Homo sapiens GN=ACAT1 PE=1 SV=1	ACAT1	0	32.8528	22.4824	9	12	9	427	45.171	8.85	0	40.6145	122.6	172.9	160.8	153.5	1106.7	963.6	1172.7	911.9	201.602	172.9	185.538	163.326	1155.16	963.6	1285.54	1067.64	31.0436	26.624	28.5702	25.1498	177.878	148.38	197.955	164.4	10	10	10	10	10	10	10	10	28.8338	26.86	163.129	181.177
Q13200	26S proteasome non-ATPase regulatory subunit 2 OS=Homo sapiens GN=PSMD2 PE=1 SV=3	PSMD2	0	23.4189	5.94714	4	6	4	908	100.136	5.2	0	28.3976	33.8	77.9	46.5	58.4	474.8	558.1	511.6	520.6	55.5802	77.9	53.6538	62.1384	495.592	558.1	560.829	609.509	17.9777	25.1971	17.3546	20.0989	160.301	180.52	181.403	197.148	5	5	5	5	5	5	5	5	21.5874	18.7267	170.411	189.275
P20962	Parathymosin OS=Homo sapiens GN=PTMS PE=1 SV=2	PTMS	0	5.22198	10.7843	1	2	1	102	11.523	4.16	0	8.51116	24.2	79.1	44.1	44.4	494.2	465.6	514.5	449.5	39.7941	79.1	50.8846	47.2422	515.841	465.6	564.008	526.266	13.9095	27.6484	17.7861	16.5129	180.306	162.745	197.142	183.95	1	1	1	1	1	1	1	1	20.779	17.1495	171.525	190.546
P36507	Dual specificity mitogen-activated protein kinase kinase 2 OS=Homo sapiens GN=MAP2K2 PE=1 SV=1	MAP2K2	0.0327022	1.22768	2.25	1	1	1	400	44.396	6.55	0	3.61527	12.9	16.2	10	10.5	105.9	101.2	116	92.3	21.2126	16.2	11.5385	11.1721	110.537	101.2	127.162	108.063	33.4658	25.5578	18.2036	17.6256	174.388	159.657	200.617	170.485	1	1	1	1	1	1	1	1	29.5118	17.9146	167.023	185.551
P46060	Ran GTPase-activating protein 1 OS=Homo sapiens GN=RANGAP1 PE=1 SV=1	RANGAP1	0	6.56544	6.64395	3	3	3	587	63.502	4.68	0	9.5715	44.8	66.3	80.2	68.6	216.1	212.2	232.5	197.7	73.6684	66.3	92.5385	72.9913	225.563	212.2	254.873	231.463	47.9301	43.1361	60.2073	47.4896	146.756	138.061	165.825	150.595	3	3	3	3	3	3	3	3	45.5331	53.8485	142.409	158.21
P42166	Lamina-associated polypeptide 2, isoform alpha OS=Homo sapiens GN=TMPO PE=1 SV=2	TMPO	0	12.994	10.8069	6	7	6	694	75.446	7.66	0	24.4184	59.4	101.7	97	105.6	370.7	352.8	392.9	334.2	97.6765	101.7	111.923	112.36	386.933	352.8	430.707	391.275	39.3584	40.9797	45.099	45.275	155.913	142.16	173.552	157.663	5	5	5	5	5	5	5	5	40.169	45.187	149.036	165.607
Q06830	Peroxiredoxin-1 OS=Homo sapiens GN=PRDX1 PE=1 SV=1	PRDX1	0	63.094	67.8392	14	39	11	199	22.096	8.13	4	138.02	563.6	1084.6	730.2	945.1	8387.9	7952.6	9097.8	7341	926.775	1084.6	842.538	1005.6	8755.21	7952.6	9973.25	8594.7	18.9451	22.1713	17.2231	20.5564	178.973	162.566	203.872	175.692	18	18	17	18	18	18	18	18	20.5582	18.8897	170.77	189.782
Q5T4S7	E3 ubiquitin-protein ligase UBR4 OS=Homo sapiens GN=UBR4 PE=1 SV=1	UBR4	0	77.6858	8.19988	30	33	30	5183	573.476	6.04	0	117.377	422.7	516.1	554.2	552.8	2140.1	2068.2	2353.1	1880.4	695.082	516.1	639.462	588.187	2233.82	2068.2	2579.53	2201.54	48.2615	35.8343	44.3997	40.8395	155.1	143.601	179.104	152.859	30	30	30	29	30	30	30	30	42.0479	42.6196	149.351	165.982
P23921	Ribonucleoside-diphosphate reductase large subunit OS=Homo sapiens GN=RRM1 PE=1 SV=1	RRM1	0	90.0381	33.3333	18	31	18	792	90.013	7.15	0	116.351	400.5	753.8	613.5	622	3551	4027.6	3851.4	3735.9	658.576	753.8	707.885	661.817	3706.5	4027.6	4222.01	4373.92	27.5669	31.5528	29.6308	27.7025	155.148	168.588	176.726	183.085	21	23	24	23	24	24	24	24	29.5598	28.6667	161.868	179.905
Q86VP6	Cullin-associated NEDD8-dissociated protein 1 OS=Homo sapiens GN=CAND1 PE=1 SV=2	CAND1	0	13.6474	6.42276	7	7	7	1230	136.289	5.78	0	21.322	53.5	115.1	104.6	115	490.8	702.7	556.8	632.2	87.9746	115.1	120.692	122.362	512.292	702.7	610.379	740.168	23.369	30.5744	32.0599	32.5033	136.082	186.661	162.137	196.613	7	7	7	7	7	7	7	7	26.9717	32.2816	161.371	179.375
Q9H788	SH2 domain-containing protein 4A OS=Homo sapiens GN=SH2D4A PE=1 SV=1	SH2D4A	0	7.05971	8.37004	3	3	3	454	52.694	8.06	0	14.626		13.5	8.1	11.2	117	179.2	141.2	153.9	0	13.5	9.34615	11.917	122.124	179.2	154.787	180.183	0	16.094	11.142	14.2068	145.589	213.633	184.529	214.805		3	2	2	3	3	3	3	8.04701	12.6744	179.611	199.667
Q9Y295	Developmentally-regulated GTP-binding protein 1 OS=Homo sapiens GN=DRG1 PE=1 SV=1	DRG1	0	6.45506	4.08719	1	1	1	367	40.517	8.9	0	5.12508	1.7	3.2	2.7	2.7	30.9	32.9	30.2	33.6	2.79545	3.2	3.11538	2.87284	32.2531	32.9	33.106	39.3382	14.9508	17.1145	16.6619	15.3647	172.498	175.958	177.06	210.392	1	1	1	1	1	1	1	1	16.0327	16.0133	174.228	193.726
Q5VYK3	Proteasome-associated protein ECM29 homolog OS=Homo sapiens GN=ECM29 PE=1 SV=2	ECM29	0	63.781	15.0136	22	22	22	1845	204.16	7.12	0	77.1966	137.6	293.3	216.8	276.9	2119.3	2176.3	2285.6	2027.9	226.267	293.3	250.154	294.625	2212.11	2176.3	2505.54	2374.23	17.5189	22.7089	19.3683	22.8115	171.273	168.501	193.992	183.826	17	21	21	21	21	21	21	21	20.1139	21.0899	169.887	188.909
Q15366	Poly(rC)-binding protein 2 OS=Homo sapiens GN=PCBP2 PE=1 SV=1	PCBP2	0	43.5759	28.7671	7	13	4	365	38.556	6.79	5	49.8751	97	218.4	190.5	213.5	1429.2	1404.7	1526.8	1321.6	159.505	218.4	219.808	227.167	1491.79	1404.7	1673.72	1547.3	18.3805	25.1671	25.3293	26.1774	171.905	161.869	192.869	178.302	11	11	11	11	11	11	11	11	21.7738	25.7534	166.887	185.586
Q07866	Kinesin light chain 1 OS=Homo sapiens GN=KLC1 PE=1 SV=2	KLC1	0	5.27786	4.01396	2	2	2	573	65.269	6.2	0	8.58738	10.7	14.4	9.2	9.9	94.4	108.6	107.5	96.1	17.5949	14.4	10.6154	10.5337	98.5338	108.6	117.844	112.512	28.6893	23.4798	17.3088	17.1757	160.664	177.077	192.15	183.456	2	2	2	2	2	2	2	2	26.0845	17.2423	168.87	187.803
Q14847	LIM and SH3 domain protein 1 OS=Homo sapiens GN=LASP1 PE=1 SV=2	LASP1	0	21.113	26.8199	5	8	5	261	29.698	7.05	0	24.4283	180.3	242.9	226.6	245.4	746.9	886	805.8	827.9	296.483	242.9	261.462	261.109	779.607	886	883.339	969.289	51.7852	42.4262	45.6683	45.6067	136.17	154.753	154.289	169.301	5	5	5	5	5	5	5	5	47.1057	45.6375	145.462	161.795
P07237	Protein disulfide-isomerase OS=Homo sapiens GN=P4HB PE=1 SV=3	P4HB	0	84.1008	47.0472	20	33	20	508	57.081	4.87	0	129.737	302.7	554.6	752.6	802.4	4474.4	4583.6	4781	4321.9	497.755	554.6	868.385	853.765	4670.34	4583.6	5241.06	5060	17.8331	19.8697	31.1117	30.5879	167.324	164.217	187.772	181.285	23	23	23	23	23	23	23	23	18.8514	30.8498	165.771	184.528
P00966	Argininosuccinate synthase OS=Homo sapiens GN=ASS1 PE=1 SV=2	ASS1	0	36.4531	29.6117	12	18	12	412	46.501	8.02	0	58.8866	158.7	419.3	212.9	280.7	2124.3	2144.8	2354.8	1943.2	260.964	419.3	245.654	298.669	2217.32	2144.8	2581.39	2275.06	19.9912	32.1205	18.8183	22.8796	169.858	164.303	197.748	174.281	13	14	13	14	14	14	14	14	26.0558	20.8489	167.081	186.015
P23528	Cofilin-1 OS=Homo sapiens GN=CFL1 PE=1 SV=3	CFL1	0	26.3297	46.3855	6	11	5	166	18.491	8.09	1	47.7685	41.1	229.1	118.9	138.5	1454.6	1737.6	1577	1619.7	67.5842	229.1	137.192	147.366	1518.3	1737.6	1728.75	1896.31	7.2455	24.5611	14.708	15.7986	162.772	186.283	185.334	203.298	5	7	7	7	7	7	7	7	15.9033	15.2533	174.527	194.316
Q15365	Poly(rC)-binding protein 1 OS=Homo sapiens GN=PCBP1 PE=1 SV=2	PCBP1	0	28.7919	32.5843	7	12	4	356	37.474	7.09	0	43.4751	84.7	143.7	99.9	111.1	504.9	490.9	528.1	473.6	139.279	143.7	115.269	118.212	527.01	490.9	578.917	554.482	41.7666	43.0922	34.5665	35.4489	158.038	147.209	173.603	166.276	4	4	4	4	4	4	4	4	42.4294	35.0077	152.623	169.94
P26639	Threonine--tRNA ligase, cytoplasmic OS=Homo sapiens GN=TARS PE=1 SV=3	TARS	0	52.533	23.0982	14	16	14	723	83.382	6.67	0	67.1404	76.7	296.3	146.2	209.2	1884.4	2231.2	2074.4	2050.7	126.124	296.3	168.692	222.592	1966.92	2231.2	2274.01	2400.92	10.4162	24.4705	13.9318	18.3832	162.442	184.268	187.804	198.285	15	15	15	15	15	15	15	15	17.4434	16.1575	173.355	193.044
P51858	Hepatoma-derived growth factor OS=Homo sapiens GN=HDGF PE=1 SV=1	HDGF	0	15.6555	23.3333	5	7	5	240	26.772	4.73	0	27.4925	88.5	118.7	103	104	748.3	738.9	833.3	665.5	145.528	118.7	118.846	110.657	781.069	738.9	913.485	779.155	31.4117	25.621	25.6525	23.885	168.591	159.489	197.172	168.178	6	6	6	6	6	6	6	6	28.5163	24.7688	164.04	182.675
P29966	Myristoylated alanine-rich C-kinase substrate OS=Homo sapiens GN=MARCKS PE=1 SV=4	MARCKS	0	3.42707	9.03614	2	2	2	332	31.536	4.45	0	5.76748	6.5	12.7	12.9	14.8	108.5	104	117.1	97	10.6885	12.7	14.8846	15.7474	113.251	104	128.368	113.566	16.6616	19.7971	23.2026	24.5475	176.539	162.118	200.104	177.03	1	2	1	1	2	2	2	2	18.2293	23.875	169.329	188.567
Q14694	Ubiquitin carboxyl-terminal hydrolase 10 OS=Homo sapiens GN=USP10 PE=1 SV=2	USP10	0	5.73694	3.7594	2	2	2	798	87.08	5.31	0	8.22888	9.3	30.4	19.5	19.7	171.5	182.4	190.5	165.4	15.2928	30.4	22.5	20.9611	179.01	182.4	208.831	193.647	14.3419	28.5097	21.1009	19.6577	167.879	171.058	195.846	181.606	2	2	2	2	2	2	2	2	21.4258	20.3793	169.469	188.726
P38606	V-type proton ATPase catalytic subunit A OS=Homo sapiens GN=ATP6V1A PE=1 SV=2	ATP6V1A	0	9.38941	5.34846	3	3	3	617	68.26	5.52	0	11.4614	43.9	79.6	60.3	64.8	484.3	453.5	518.9	426.4	72.1885	79.6	69.5769	68.9481	505.508	453.5	568.832	499.221	24.9208	27.4794	24.0192	23.8021	174.511	156.557	196.371	172.34	3	3	3	3	3	3	3	3	26.2001	23.9107	165.534	184.356
P15170	Eukaryotic peptide chain release factor GTP-binding subunit ERF3A OS=Homo sapiens GN=GSPT1 PE=1 SV=1	GSPT1	0	25.8784	23.0461	9	9	9	499	55.72	5.62	0	32.4535	115.7	242.3	167.5	189.2	1545.2	1765.1	1622.6	1694.2	190.255	242.3	193.269	201.311	1612.87	1765.1	1778.74	1983.54	19.1034	24.3292	19.4061	20.2136	161.947	177.233	178.602	199.166	9	9	9	9	9	9	9	9	21.7163	19.8098	169.59	188.884
P07954	Fumarate hydratase, mitochondrial OS=Homo sapiens GN=FH PE=1 SV=3	FH	0	5.43286	2.7451	1	1	1	510	54.602	8.76	0	4.82162	11.3	56.3	21.9	26.1	168.4	148.2	175.9	143.5	18.5816	56.3	25.2692	27.7708	175.774	148.2	192.826	168.007	18.2905	55.4182	24.8735	27.3358	173.021	145.879	189.806	165.376	1	1	1	1	1	1	1	1	36.8544	26.1046	159.45	177.591
Q9UPU5	Ubiquitin carboxyl-terminal hydrolase 24 OS=Homo sapiens GN=USP24 PE=1 SV=3	USP24	0	87.227	12.4427	21	26	21	2620	294.178	6.14	0	100.045	149.4	292.6	263.3	248.8	1701.9	1867.9	1867	1719.9	245.671	292.6	303.808	264.727	1776.43	1867.9	2046.65	2013.63	22.3048	26.5655	27.5831	24.0349	161.284	169.589	185.819	182.82	19	23	21	23	23	23	23	23	24.4352	25.809	165.437	184.319
Q96Q06	Perilipin-4 OS=Homo sapiens GN=PLIN4 PE=1 SV=2	PLIN4	0	9.43244	7.2955	4	4	4	1357	134.349	8.73	0	14.4685	10.7	21.4	17.1	21.8	182.7	112.1	202.8	98.3	17.5949	21.4	19.7308	23.1955	190.701	112.1	222.315	115.088	19.4924	23.7078	21.8586	25.697	211.266	124.189	246.29	127.499	3	3	3	3	4	4	4	4	21.6001	23.7778	167.728	186.894
P09622	Dihydrolipoyl dehydrogenase, mitochondrial OS=Homo sapiens GN=DLD PE=1 SV=2	DLD	0	3.34588	3.92927	2	2	2	509	54.143	7.85	0	3.20638	20.8	27.5	24.1	33.9	175.7	264	206.5	232.5	34.2032	27.5	27.8077	36.0701	183.394	264	226.371	272.207	25.5354	20.531	20.7607	26.9292	136.918	197.097	169.004	203.224	2	2	2	2	2	2	2	2	23.0332	23.8449	167.008	186.114
P30048	Thioredoxin-dependent peroxide reductase, mitochondrial OS=Homo sapiens GN=PRDX3 PE=1 SV=3	PRDX3	0	28.6193	28.125	6	10	6	256	27.675	7.78	0	41.261	60.8	189.7	112	140.9	1255.6	1623.8	1422.6	1461.1	99.9786	189.7	129.231	149.92	1310.58	1623.8	1559.49	1710.63	11.8085	22.4055	15.2635	17.707	154.793	191.787	184.192	202.043	8	8	8	8	8	8	8	8	17.107	16.4853	173.29	193.117
P17980	26S proteasome regulatory subunit 6A OS=Homo sapiens GN=PSMC3 PE=1 SV=3	PSMC3	0	16.6152	13.6674	4	4	4	439	49.172	5.24	0	17.3453	28.6	45.5	48.2	44.8	338.5	397.7	380.9	358.3	47.0294	45.5	55.6154	47.6678	353.323	397.7	417.553	419.491	21.0909	20.405	24.9413	21.3772	158.452	178.353	187.256	188.125	4	4	4	4	4	4	4	4	20.7479	23.1592	168.402	187.691
P49915	GMP synthase [glutamine-hydrolyzing] OS=Homo sapiens GN=GMPS PE=1 SV=1	GMPS	0	18.0183	12.4098	6	6	6	693	76.667	6.87	0	20.8794	153.1	163.2	129.4	140.2	1068.1	976.3	1140.1	923.3	251.755	163.2	149.308	149.175	1114.87	976.3	1249.81	1080.98	39.2188	25.4235	23.2594	23.2387	173.676	152.089	194.697	168.397	5	6	6	6	6	6	6	6	32.3212	23.249	162.883	181.547
P04075	Fructose-bisphosphate aldolase A OS=Homo sapiens GN=ALDOA PE=1 SV=2	ALDOA	0	15.7509	18.4066	4	4	4	364	39.395	8.09	0	21.3236	27.4	112.8	43.4	56.5	227.5	269.9	238.4	259.8	45.0561	112.8	50.0769	60.1168	237.462	269.9	261.34	304.169	26.8807	67.297	29.8761	35.866	141.671	161.024	155.917	181.469	3	4	4	4	4	4	4	4	47.0889	32.871	151.347	168.693
P00338	L-lactate dehydrogenase A chain OS=Homo sapiens GN=LDHA PE=1 SV=2	LDHA	0	29.1173	27.1084	8	12	7	332	36.665	8.27	1	39.1458	94	335.6	154.7	173.3	1479.9	1677.8	1606.5	1564.1	154.572	335.6	178.5	184.394	1544.71	1677.8	1761.09	1831.22	16.1267	35.0136	18.6231	19.238	161.161	175.047	183.737	191.053	9	9	9	9	9	9	9	9	25.5702	18.9306	168.104	187.395
O43491	Band 4.1-like protein 2 OS=Homo sapiens GN=EPB41L2 PE=1 SV=1	EPB41L2	0	5.75786	4.87562	4	4	4	1005	112.519	5.44	0	10.7429	39.2	81.1	50.5	57	673.9	634.2	757	565.2	64.4599	81.1	58.2692	60.6488	703.411	634.2	829.843	661.725	16.6689	20.9719	15.0681	15.6834	181.897	164	214.592	171.118	4	4	4	4	4	4	4	4	18.8204	15.3757	172.949	192.855
O43852	Calumenin OS=Homo sapiens GN=CALU PE=1 SV=2	CALU	0	35.0909	42.5397	10	11	10	315	37.084	4.64	0	44.8975	46.4	132.6	87	102.6	1129.7	1384.7	1229.3	1291.2	76.2995	132.6	100.385	109.168	1179.17	1384.7	1347.59	1511.71	10.4491	18.1593	13.7475	14.9503	161.485	189.632	184.55	207.026	11	11	11	11	11	11	11	11	14.3042	14.3489	175.559	195.788
P49588	Alanine--tRNA ligase, cytoplasmic OS=Homo sapiens GN=AARS PE=1 SV=2	AARS	0	56.7789	26.1364	18	20	18	968	106.743	5.53	0	70.9279	116.6	301.8	193.3	230.1	1696.6	1925.3	1816.8	1819.8	191.735	301.8	223.038	244.83	1770.9	1925.3	1991.62	2130.59	17.4706	27.4995	20.3229	22.3084	161.361	175.43	181.473	194.135	14	17	18	18	18	18	18	18	22.485	21.3156	168.395	187.804
O14964	Hepatocyte growth factor-regulated tyrosine kinase substrate OS=Homo sapiens GN=HGS PE=1 SV=1	HGS	0	13.5662	5.66281	4	4	4	777	86.138	6.16	0	17.3331	17.9	26.8	21	21.6	149.6	171.1	163.9	158.3	29.4345	26.8	24.2308	22.9827	156.151	171.1	179.672	185.335	29.5934	26.9447	24.3616	23.1067	156.994	172.024	180.641	186.335	3	3	3	3	4	4	4	4	28.269	23.7342	164.509	183.488
Q69YN2	CWF19-like protein 1 OS=Homo sapiens GN=CWF19L1 PE=1 SV=2	CWF19L1	0.00139276	2.66797	1.48699	1	1	1	538	60.581	7.24	0	3.39658	9.1	24.4	11.2	16.4	170	135	173.1	135.6	14.9639	24.4	12.9231	17.4498	177.444	135	189.757	158.758	16.3832	26.7143	14.1488	19.1049	194.274	147.804	207.755	173.816	1	1	1	1	1	1	1	1	21.5487	16.6268	171.039	190.785
O75116	Rho-associated protein kinase 2 OS=Homo sapiens GN=ROCK2 PE=1 SV=4	ROCK2	0	14.8955	4.17867	5	5	5	1388	160.799	6.02	0	16.8239	78.4	94.8	67.3	73.7	352.7	421.5	389.2	388	128.92	94.8	77.6538	78.4178	368.145	421.5	426.651	454.263	50.3016	36.9888	30.2988	30.5968	143.642	164.46	166.47	177.243	5	5	5	5	5	5	5	5	43.6452	30.4478	154.051	171.856
P35573	Glycogen debranching enzyme OS=Homo sapiens GN=AGL PE=1 SV=3	AGL	0	12.9299	4.37337	5	7	5	1532	174.652	6.76	0	18.014	54.8	66.4	46.2	62.5	264.2	300.8	295	273.3	90.1123	66.4	53.3077	66.5009	275.77	300.8	323.387	319.974	48.1803	35.5021	28.502	35.556	147.446	160.829	172.905	171.081	4	4	4	4	4	4	4	4	41.8412	32.029	154.137	171.993
O95359	Transforming acidic coiled-coil-containing protein 2 OS=Homo sapiens GN=TACC2 PE=1 SV=3	TACC2	0	12.8141	1.66214	3	4	3	2948	309.237	4.79	0	18.3814	21.9	42.3	27.2	41.4	267.3	333.3	302.3	300.7	36.012	42.3	31.3846	44.0502	279.005	333.3	331.389	352.054	19.8756	23.3461	17.3217	24.312	153.988	183.954	182.899	194.304	3	4	4	4	4	4	4	4	21.6108	20.8168	168.971	188.602
P31040	Succinate dehydrogenase [ubiquinone] flavoprotein subunit, mitochondrial OS=Homo sapiens GN=SDHA PE=1 SV=2	SDHA	0	13.4245	7.22892	4	5	4	664	72.645	7.39	0	18.9177	66.2	91.3	76.2	95.2	215.1	288.3	232.6	271.2	108.858	91.3	87.9231	101.294	224.519	288.3	254.982	317.516	59.0541	49.529	47.697	54.9506	121.799	156.399	138.324	172.248	5	5	5	5	5	5	5	5	54.2915	51.3238	139.099	155.286
P21333	Filamin-A OS=Homo sapiens GN=FLNA PE=1 SV=4	FLNA	0	264.449	30.374	53	82	48	2647	280.564	6.06	6	336.204	821.2	1491.6	934.5	1194.2	8000	9865.3	8729.5	9200	1350.37	1491.6	1078.27	1270.65	8350.33	9865.3	9569.51	10771.2	24.694	27.2767	19.7182	23.2361	152.701	180.406	174.996	196.971	56	61	60	60	62	62	62	62	25.9854	21.4772	166.554	185.984
P52209	6-phosphogluconate dehydrogenase, decarboxylating OS=Homo sapiens GN=PGD PE=1 SV=3	PGD	0	4.04693	3.93375	2	2	2	483	53.106	7.23	0	5.4106	8.7	71.5	27.5	40.3	342.8	416.9	389.4	374.3	14.3061	71.5	31.7308	42.8798	357.811	416.9	426.871	438.223	6.3575	31.7739	14.1008	19.0553	159.008	185.266	189.697	194.742	2	2	2	2	2	2	2	2	19.0657	16.5781	172.137	192.219
Q86TC9	Myopalladin OS=Homo sapiens GN=MYPN PE=1 SV=2	MYPN	0	3.11642	1.59091	2	2	2	1320	145.167	6.77	0	5.92594	46.3	49.8	63.5	54.2	268.1	254.1	291	236.8	76.135	49.8	73.2692	57.6696	279.84	254.1	319.002	277.241	43.9117	28.7227	42.2588	33.2615	161.401	146.555	183.988	159.902	2	2	2	2	2	2	2	2	36.3172	37.7602	153.978	171.945
P33991	DNA replication licensing factor MCM4 OS=Homo sapiens GN=MCM4 PE=1 SV=5	MCM4	0	2.94982	2.781	2	2	2	863	96.498	6.74	0	3.62688	25.8	45.5	31.6	30.8	241.1	292.4	263.1	272.6	42.4251	45.5	36.4615	32.7716	251.658	292.4	288.417	319.155	25.9325	27.812	22.2872	20.0317	153.827	178.73	176.296	195.084	2	2	2	2	2	2	2	2	26.8722	21.1595	166.278	185.69
Q9NYL9	Tropomodulin-3 OS=Homo sapiens GN=TMOD3 PE=1 SV=1	TMOD3	0	14.9537	18.4659	4	4	4	352	39.57	5.19	0	16.7769	11.8	42.3	14	30.7	342.8	493.2	369.9	465.5	19.4037	42.3	16.1538	32.6652	357.811	493.2	405.494	544.998	8.11861	17.6985	6.75884	13.6673	149.71	206.357	169.66	228.03	4	4	3	4	4	4	4	4	12.9086	10.2131	178.033	198.845
Q92598	Heat shock protein 105 kDa OS=Homo sapiens GN=HSPH1 PE=1 SV=1	HSPH1	0	29.0988	13.0536	9	10	8	858	96.804	5.39	0	39.1515	64	163.7	123.6	108.8	844.5	909.7	900.3	865.9	105.241	163.7	142.615	115.765	881.481	909.7	986.933	1013.78	19.4926	30.3203	26.4151	21.4418	163.267	168.494	182.799	187.771	9	9	9	9	9	9	9	9	24.9064	23.9284	165.88	185.285
Q99832	T-complex protein 1 subunit eta OS=Homo sapiens GN=CCT7 PE=1 SV=2	CCT7	0	54.2853	38.4899	17	23	17	543	59.329	7.65	0	94.0643	270.6	589.1	404.7	498.1	2812.8	3102.1	3131.3	2830.3	444.971	589.1	466.962	529.985	2935.97	3102.1	3432.61	3313.66	24.0275	31.8102	25.215	28.6181	158.537	167.507	185.354	178.931	19	19	18	19	19	19	19	19	27.9189	26.9166	163.022	182.143
Q9BRX2	Protein pelota homolog OS=Homo sapiens GN=PELO PE=1 SV=2	PELO	0	3.64455	3.37662	1	1	1	385	43.332	6.34	0	5.13034	28.2	25.8	27.3	30.1	108.1	90.5	123.1	78.8	46.3717	25.8	31.5	32.0268	112.834	90.5	134.945	92.2575	65.5157	36.4513	44.5045	45.2488	159.416	127.862	190.656	130.345	1	1	1	1	1	1	1	1	50.9835	44.8766	143.639	160.501
P10809	60 kDa heat shock protein, mitochondrial OS=Homo sapiens GN=HSPD1 PE=1 SV=2	HSPD1	0	182.828	70.1571	34	60	34	573	61.016	5.87	0	259.799	1441.8	1425.1	1351.1	945.3	9735.9	5025	10631.6	4540.7	2370.87	1425.1	1558.96	1005.81	10162.2	5025	11654.6	5316.16	49.2409	29.598	32.3782	20.8898	211.06	104.365	242.056	110.412	42	42	41	41	42	42	42	42	39.4195	26.634	157.713	176.234
O43776	Asparagine--tRNA ligase, cytoplasmic OS=Homo sapiens GN=NARS PE=1 SV=1	NARS	0	4.41205	7.84672	3	3	3	548	62.903	6.25	0	11.0797	24.4	61.7	46.8	49.7	213.7	292.2	231.1	275.4	40.123	61.7	54	52.8815	223.058	292.2	253.338	322.433	24.6961	37.977	33.2376	32.5491	137.295	179.852	155.932	198.461	2	3	3	3	3	3	3	3	31.3366	32.8934	158.573	177.197
Q9NZN4	EH domain-containing protein 2 OS=Homo sapiens GN=EHD2 PE=1 SV=2	EHD2	0.00529801	2.30989	2.02578	1	1	1	543	61.123	6.46	0	4.10637	7	10	5.9	3.4	27.6	44	37.8	34.1	11.5107	10	6.80769	3.61765	28.8086	44	41.4374	39.9236	49.4803	42.9863	29.2638	15.5509	123.838	189.14	178.124	171.617	1	1	1	1	1	1	1	1	46.2333	22.4074	156.489	174.871
P54577	Tyrosine--tRNA ligase, cytoplasmic OS=Homo sapiens GN=YARS PE=1 SV=4	YARS	0	50.823	38.6364	19	21	19	528	59.106	7.05	0	75.6024	277.7	445.5	535.4	470.3	2234.6	2200.1	2412.4	2067.4	456.646	445.5	617.769	500.406	2332.45	2200.1	2644.54	2420.47	31.4443	30.6768	42.5392	34.4576	160.611	151.497	182.101	166.672	20	20	20	20	20	20	20	20	31.0606	38.4984	156.054	174.387
Q14978	Nucleolar and coiled-body phosphoprotein 1 OS=Homo sapiens GN=NOLC1 PE=1 SV=2	NOLC1	0	53.2424	22.1745	15	25	15	699	73.56	9.47	0	86.0577	205.3	497.6	263.1	420.7	5378.4	3920.1	5723.7	3742.3	337.592	497.6	303.577	447.631	5613.92	3920.1	6274.47	4381.41	12.4022	18.2804	11.1526	16.4447	206.24	144.013	230.506	160.961	15	17	14	17	17	17	17	17	15.3413	13.7986	175.127	195.734
P30101	Protein disulfide-isomerase A3 OS=Homo sapiens GN=PDIA3 PE=1 SV=4	PDIA3	0	60.0836	32.0792	15	21	15	505	56.747	6.35	0	78.1559	275.7	550.6	337.8	366.9	3333.3	2923.5	3620.3	2722.6	453.357	550.6	389.769	390.387	3479.27	2923.5	3968.67	3187.57	23.6383	28.7086	20.3228	20.355	181.411	152.433	206.929	166.202	15	18	17	18	18	18	18	18	26.1735	20.3389	166.922	186.565
O75828	Carbonyl reductase [NADPH] 3 OS=Homo sapiens GN=CBR3 PE=1 SV=3	CBR3	0	6.69205	9.02527	2	2	1	277	30.831	6.18	1	8.88852	10.8	18.2	29.5	24.6	70.9	67.2	72.1	67.3	17.7594	18.2	34.0385	26.1747	74.0048	67.2	79.0379	78.7936	35.9493	36.8413	68.9022	52.9841	149.804	136.029	159.992	159.498	1	1	1	1	2	2	2	2	36.3953	60.9432	142.917	159.745
O60506	Heterogeneous nuclear ribonucleoprotein Q OS=Homo sapiens GN=SYNCRIP PE=1 SV=2	SYNCRIP	0	46.6772	30.8186	14	15	10	623	69.56	8.59	3	55.4318	157.1	485.6	281	620.2	2387.6	3139	2521.3	3016.3	258.333	485.6	324.231	659.901	2492.15	3139	2763.92	3531.43	15.1353	28.4506	18.9962	38.6626	146.012	183.909	161.934	206.901	13	13	13	13	13	13	13	13	21.7929	28.8294	164.96	184.417
P21127	Cyclin-dependent kinase 11B OS=Homo sapiens GN=CDK11B PE=1 SV=3	CDK11B	0	4.9334	2.89308	2	2	2	795	92.65	5.57	0	6.72711	18.8	34.4	30.9	35.6	215.9	261.4	227.2	252.1	30.9144	34.4	35.6538	37.8789	225.354	261.4	249.063	295.154	21.1414	23.525	24.3825	25.9041	154.112	178.763	170.326	201.846	2	2	2	2	2	2	2	2	22.3332	25.1433	166.438	186.086
Q93052	Lipoma-preferred partner OS=Homo sapiens GN=LPP PE=1 SV=1	LPP	0	21.6784	12.0915	5	7	5	612	65.704	7.37	0	26.8072	36	70.6	53.2	47.8	416.9	410.5	474.5	363.4	59.1979	70.6	61.3846	50.8599	435.156	410.5	520.159	425.462	23.2911	27.7772	24.1515	20.0106	171.21	161.509	204.654	167.396	6	6	6	6	6	6	6	6	25.5342	22.081	166.36	186.025
O15144	Actin-related protein 2/3 complex subunit 2 OS=Homo sapiens GN=ARPC2 PE=1 SV=1	ARPC2	0	5.34308	8	2	2	2	300	34.311	7.36	0	7.32263	9.7	30.7	15.4	19.8	117.6	138.4	121.9	135.3	15.9505	30.7	17.7692	21.0675	122.75	138.4	133.63	158.407	19.9796	38.4547	22.2577	26.389	153.756	173.359	167.384	198.42	2	2	2	2	2	2	2	2	29.2171	24.3233	163.558	182.902
P30046	D-dopachrome decarboxylase OS=Homo sapiens GN=DDT PE=1 SV=3	DDT	0.00769724	2.01435	9.32203	1	1	1	118	12.704	7.3	0	2.39345	3.9	33	8.1	9.8	57.3	63.5	59.8	61.8	6.4131	33	9.34615	10.4273	59.8092	63.5	65.5543	72.3543	16.0125	82.3959	23.3359	26.0354	149.334	158.55	163.679	180.657	1	1	1	1	1	1	1	1	49.2042	24.6857	153.942	172.168
P29401	Transketolase OS=Homo sapiens GN=TKT PE=1 SV=3	TKT	0	63.956	40.4494	13	23	13	623	67.835	7.66	0	100.196	185.8	545.8	339	379.3	3349	3426.2	3690.2	3158.3	305.527	545.8	391.154	403.58	3495.66	3426.2	4045.29	3697.68	14.9852	26.7698	19.1849	19.7944	171.451	168.045	198.41	181.36	13	14	13	14	14	14	14	14	20.8775	19.4897	169.748	189.885
P43487	Ran-specific GTPase-activating protein OS=Homo sapiens GN=RANBP1 PE=1 SV=1	RANBP1	0	23.0713	38.3085	5	6	5	201	23.296	5.29	0	27.8381	44.4	131.2	84	111.1	757.1	931.4	858.6	841.1	73.0107	131.2	96.9231	118.212	790.254	931.4	941.22	984.744	14.3617	25.808	19.0654	23.2531	155.448	183.213	185.145	193.706	6	6	6	6	6	6	6	6	20.0848	21.1593	169.331	189.425
Q16881	Thioredoxin reductase 1, cytoplasmic OS=Homo sapiens GN=TXNRD1 PE=1 SV=3	TXNRD1	0	39.4343	23.1125	9	9	9	649	70.862	7.39	0	41.5102	60.5	123.3	92.3	105.4	639.7	676.4	695	633.6	99.4853	123.3	106.5	112.147	667.713	676.4	761.877	741.807	24.1966	29.9888	25.9027	27.2762	162.4	164.513	185.302	180.421	8	9	9	8	9	9	9	9	27.0927	26.5895	163.456	182.862
P29373	Cellular retinoic acid-binding protein 2 OS=Homo sapiens GN=CRABP2 PE=1 SV=2	CRABP2	0	4.59465	11.5942	1	1	1	138	15.683	5.4	0	4.27033	11	17.3	14.3	14.1	50.8	48.5	50	50.2	18.0882	17.3	16.5	15.0026	53.0246	48.5	54.8113	58.7732	51.3142	49.078	46.8085	42.5606	150.424	137.589	155.493	166.733	1	1	1	1	1	1	1	1	50.1961	44.6845	144.007	161.113
P00558	Phosphoglycerate kinase 1 OS=Homo sapiens GN=PGK1 PE=1 SV=3	PGK1	0	79.5017	58.5132	19	32	19	417	44.586	8.1	0	117.957	523.1	1067.6	669.1	804.3	4754.4	4581.8	5124.1	4324.1	860.178	1067.6	772.038	855.786	4962.6	4581.8	5617.17	5062.57	28.9382	35.9163	25.973	28.7904	166.952	154.141	188.973	170.315	23	23	23	23	23	23	23	23	32.4272	27.3817	160.547	179.644
Q16543	Hsp90 co-chaperone Cdc37 OS=Homo sapiens GN=CDC37 PE=1 SV=1	CDC37	0	10.4042	11.3757	3	3	3	378	44.44	5.25	0	13.5253	12.7	29.1	25	38.2	332.7	369.7	387	322.9	20.8837	29.1	28.8462	40.6453	347.269	369.7	424.24	378.045	10.1951	14.2061	14.0822	19.8424	169.531	180.481	207.107	184.555	3	3	3	3	3	3	3	3	12.2006	16.9623	175.006	195.831
P43243	Matrin-3 OS=Homo sapiens GN=MATR3 PE=1 SV=2	MATR3	0	22.9432	13.4593	7	9	7	847	94.565	6.25	0	29.6833	85.8	142.5	163.9	161.1	658.3	669.1	714.9	627.1	141.088	142.5	189.115	171.413	687.127	669.1	783.692	734.197	32.0816	32.4026	43.0024	38.977	156.244	152.145	178.201	166.947	8	8	8	8	8	8	8	8	32.2421	40.9897	154.194	172.574
P35658	Nuclear pore complex protein Nup214 OS=Homo sapiens GN=NUP214 PE=1 SV=2	NUP214	0	12.5287	2.44019	4	4	4	2090	213.488	7.47	0	17.4054	33	58.9	36	40	407	388.4	445.2	360.6	54.2647	58.9	41.5385	42.5606	424.823	388.4	488.04	422.184	22.6019	24.5326	17.3013	17.727	176.944	161.774	203.275	175.845	3	4	4	4	4	4	4	4	23.5673	17.5142	169.359	189.56
Q9UPQ0	LIM and calponin homology domains-containing protein 1 OS=Homo sapiens GN=LIMCH1 PE=1 SV=4	LIMCH1	0	12.1634	4.43213	4	4	4	1083	121.792	6.47	0	16.3889	57.4	87.6	63.3	87.1	515.9	667.9	569.5	620.1	94.3877	87.6	73.0385	92.6756	538.492	667.9	624.301	726.001	25.9986	24.1289	20.118	25.527	148.325	183.969	171.96	199.973	4	4	4	4	4	4	4	4	25.0638	22.8225	166.147	185.967
O60271	C-Jun-amino-terminal kinase-interacting protein 4 OS=Homo sapiens GN=SPAG9 PE=1 SV=4	SPAG9	0	12.0724	3.86071	4	4	4	1321	146.115	5.15	0	15.2907	16.2	52.8	30.8	29.6	300.7	316.6	350.9	274.3	26.639	52.8	35.5385	31.4948	313.868	316.6	384.666	321.145	14.3728	28.4876	19.1743	16.9926	169.344	170.818	207.542	173.27	3	3	4	3	4	4	4	4	21.4302	18.0835	170.081	190.406
P60709	Actin, cytoplasmic 1 OS=Homo sapiens GN=ACTB PE=1 SV=1	ACTB	0	75.5388	50.6667	12	30	6	375	41.71	5.48	10	123.674	221.7	537.4	325.3	400.5	1993.2	2739.7	2134.6	2610.8	364.56	537.4	375.346	426.138	2080.48	2739.7	2340	3056.67	24.4665	36.0662	25.1904	28.5991	139.626	183.868	157.043	205.141	17	18	19	19	19	19	19	19	30.2663	26.8947	161.747	181.092
P98082	Disabled homolog 2 OS=Homo sapiens GN=DAB2 PE=1 SV=3	DAB2	0.00334896	2.42079	1.2987	1	1	1	770	82.397	5.53	0	4.38424	3.6	10	18.1	18.9	56	53.3	61.7	49.1	5.91979	10	20.8846	20.1099	58.4523	53.3	67.6372	57.4853	16.1198	27.2304	56.8697	54.76	159.168	145.138	184.179	156.535	1	1	1	1	1	1	1	1	21.6751	55.8148	152.153	170.357
P11142	Heat shock cognate 71 kDa protein OS=Homo sapiens GN=HSPA8 PE=1 SV=1	HSPA8	0	136.09	51.7028	28	46	24	646	70.854	5.52	5	185.536	422.9	1076.7	622.3	835.7	6725	6451.3	7326.5	6023.1	695.41	1076.7	718.038	889.196	7019.49	6451.3	8031.5	7051.73	17.4215	26.9737	17.9884	22.2763	175.853	161.619	201.207	176.661	27	32	31	33	34	34	34	34	22.1976	20.1324	168.736	188.934
O95239	Chromosome-associated kinesin KIF4A OS=Homo sapiens GN=KIF4A PE=1 SV=3	KIF4A	0	7.87332	3.32792	4	4	4	1232	139.794	6.27	0	13.053	5.4	25.8	21.6	37.4	310.5	443.4	335.5	420	8.87968	25.8	24.9231	39.7941	324.097	443.4	367.784	491.728	4.11476	11.9555	11.5491	18.4402	150.183	205.467	170.428	227.862	2	2	3	3	4	4	4	4	8.03512	14.9947	177.825	199.145
Q01813	ATP-dependent 6-phosphofructokinase, platelet type OS=Homo sapiens GN=PFKP PE=1 SV=2	PFKP	0	29.9946	16.7092	11	12	10	784	85.542	7.55	1	43.5244	240.2	340.8	317.3	346.1	1337.2	1332	1438	1262.8	394.981	340.8	366.115	368.255	1395.76	1332	1576.37	1478.46	43.5676	37.5913	40.3837	40.6197	153.956	146.924	173.879	163.079	11	11	11	11	11	11	11	11	40.5795	40.5017	150.44	168.479
P22059	Oxysterol-binding protein 1 OS=Homo sapiens GN=OSBP PE=1 SV=1	OSBP	0	4.62066	3.09789	2	2	2	807	89.365	7.3	0	7.40191	10.7	19.9	16.3	22.4	67	89.9	70.8	86.6	17.5949	19.9	18.8077	23.8339	69.934	89.9	77.6128	101.39	33.5963	37.9977	35.912	45.5092	133.534	171.658	148.196	193.597	2	2	2	2	2	2	2	2	35.797	40.7106	152.596	170.896
P00491	Purine nucleoside phosphorylase OS=Homo sapiens GN=PNP PE=1 SV=2	PNP	0.00271555	2.44424	7.95848	2	2	2	289	32.097	6.95	0	5.61555	4.4	11.4	8.2	8.3	60.2	54.9	60.7	55.8	7.23529	11.4	9.46154	8.83131	62.8362	54.9	66.5409	65.3296	20.2008	31.8286	26.4164	24.6569	175.438	153.28	185.781	182.399	2	2	2	2	2	2	2	2	26.0147	25.5367	164.359	184.09
P54819	Adenylate kinase 2, mitochondrial OS=Homo sapiens GN=AK2 PE=1 SV=2	AK2	0	7.89691	10.0418	2	2	2	239	26.461	7.81	0	8.0076	20.5	32.2	23.8	26.1	123.2	129.3	134.7	120.6	33.7099	32.2	27.4615	27.7708	128.595	129.3	147.662	141.196	40.3775	38.5689	32.8932	33.2636	154.03	154.875	176.868	169.124	2	2	2	2	2	2	2	2	39.4732	33.0784	154.452	172.996
Q9BV57	1,2-dihydroxy-3-keto-5-methylthiopentene dioxygenase OS=Homo sapiens GN=ADI1 PE=1 SV=1	ADI1	0.0187683	1.40705	7.82123	1	1	1	179	21.485	5.68	0	3.49842	16	31.1	20.8	29.3	102.4	142.2	114.6	131	26.3102	31.1	24	31.1756	106.884	142.2	125.628	153.372	32.8533	38.8344	29.9686	38.9288	133.466	177.564	156.87	191.515	1	1	1	1	1	1	1	1	35.8438	34.4487	155.515	174.193
P43246	DNA mismatch repair protein Msh2 OS=Homo sapiens GN=MSH2 PE=1 SV=1	MSH2	0	22.4778	8.67238	7	7	7	934	104.677	5.77	0	29.7577	69.6	141.3	106.2	126.8	816	979.2	900	909	114.449	141.3	122.538	134.917	851.733	979.2	986.604	1064.24	20.8327	25.7202	22.3052	24.5584	155.037	178.24	179.587	193.719	6	7	7	7	7	7	7	7	23.2765	23.4318	166.639	186.653
Q5JSH3	WD repeat-containing protein 44 OS=Homo sapiens GN=WDR44 PE=1 SV=1	WDR44	0	4.98548	3.61446	2	2	2	913	101.304	5.45	0	7.0153	31	45.2	32.3	35.7	198.1	231.6	222.9	210.7	50.9759	45.2	37.2692	37.9853	206.775	231.6	244.349	246.684	37.0452	32.8477	27.0843	27.6046	150.267	168.308	177.573	179.27	2	2	2	2	2	2	2	2	34.9465	27.3445	159.288	178.421
Q8TC07	TBC1 domain family member 15 OS=Homo sapiens GN=TBC1D15 PE=1 SV=2	TBC1D15	0.009656	1.77006	1.5919	1	1	1	691	79.44	5.67	0	4.05117	9.3	18.2	14.6	14.2	103.6	114.7	117.7	103	15.2928	18.2	16.8462	15.109	108.137	114.7	129.026	120.59	22.7444	27.0682	25.0547	22.471	160.828	170.589	191.895	179.35	1	1	1	1	1	1	1	1	24.9063	23.7629	165.708	185.622
O60701	UDP-glucose 6-dehydrogenase OS=Homo sapiens GN=UGDH PE=1 SV=1	UGDH	0	17.7484	10.9312	4	5	4	494	54.989	7.12	0	19.7706	28.2	81.5	51.2	71.8	253	335.1	282	309.3	46.3717	81.5	59.0769	76.3962	264.079	335.1	309.136	362.123	24.1868	42.5093	30.8137	39.8472	137.74	174.784	161.241	188.878	4	5	5	4	5	5	5	5	33.3481	35.3305	156.262	175.06
O60884	DnaJ homolog subfamily A member 2 OS=Homo sapiens GN=DNAJA2 PE=1 SV=1	DNAJA2	0.0670241	0.970211	1.94175	1	1	1	412	45.717	6.48	0	2.51959	13.6	26.4	25.3	21.2	103.9	145	118.9	131.2	22.3636	26.4	29.1923	22.5571	108.45	145	130.341	153.606	28.0461	33.1081	36.6099	28.2887	136.006	181.844	163.46	192.637	1	1	1	1	1	1	1	1	30.5771	32.4493	158.925	178.049
Q5MNZ6	WD repeat domain phosphoinositide-interacting protein 3 OS=Homo sapiens GN=WDR45B PE=2 SV=2	WDR45B	0	15.7694	12.2093	3	4	3	344	38.097	7.59	0	18.3863	19.2	63.4	28	53.5	524.1	639.4	568	603.5	31.5722	63.4	32.3077	56.9247	547.051	639.4	622.657	706.566	9.35515	18.786	9.57308	16.8674	162.096	189.46	184.499	209.362	4	4	3	4	4	4	4	4	14.0706	13.2202	175.778	196.931
P55884	Eukaryotic translation initiation factor 3 subunit B OS=Homo sapiens GN=EIF3B PE=1 SV=3	EIF3B	0	30.6806	13.7592	10	10	10	814	92.424	5	0	34.8544	89.4	121.4	133.8	146.7	503.9	558.1	544.1	528.2	147.008	121.4	154.385	156.091	525.966	558.1	596.457	618.406	40.8666	33.7479	42.9172	43.3915	146.213	155.146	165.808	171.91	9	9	9	9	9	9	9	9	37.3072	43.1544	150.679	168.859
P15531	Nucleoside diphosphate kinase A OS=Homo sapiens GN=NME1 PE=1 SV=1	NME1	0	2.96297	7.89474	1	1	1	152	17.138	6.19	0	3.37034	19.7	125.2	42.6	50	326.4	338.7	342.7	329.6	32.3944	125.2	49.1538	53.2007	340.693	338.7	375.677	385.889	15.2363	58.8862	23.1189	25.0222	160.241	159.303	176.695	181.498	1	1	1	1	1	1	1	1	37.0612	24.0706	159.772	179.096
Q6FI81	Anamorsin OS=Homo sapiens GN=CIAPIN1 PE=1 SV=2	CIAPIN1	0	15.712	17.3077	4	5	4	312	33.561	5.62	0	21.9077	36.9	47.5	30.8	38.3	231.2	307.7	263.3	279.2	60.6778	47.5	35.5385	40.7517	241.324	307.7	288.636	326.882	35.9836	28.1688	21.0753	24.1669	143.112	182.474	171.169	193.85	5	5	5	5	5	5	5	5	32.0762	22.6211	162.793	182.51
P38646	Stress-70 protein, mitochondrial OS=Homo sapiens GN=HSPA9 PE=1 SV=2	HSPA9	0	92.9782	47.2754	24	36	24	679	73.635	6.16	0	134.824	417.2	657.2	512.4	550.1	3200.1	3284.6	3525.6	3042.8	686.037	657.2	591.231	585.314	3340.23	3284.6	3864.86	3562.45	33.1181	31.7259	28.5413	28.2557	161.248	158.562	186.574	171.975	25	27	24	26	27	27	27	27	32.422	28.3985	159.905	179.274
Q9NW82	WD repeat-containing protein 70 OS=Homo sapiens GN=WDR70 PE=1 SV=1	WDR70	0	7.16598	3.97554	2	2	2	654	73.155	6.33	0	9.08373	5.4	15.5	10	13.2	109	109.4	126.6	95.2	8.87968	15.5	11.5385	14.045	113.773	109.4	138.782	111.458	13.5729	23.6923	17.6369	21.4682	173.906	167.222	212.134	170.368	2	2	2	2	2	2	2	2	18.6326	19.5526	170.564	191.251
Q96E11	Ribosome-recycling factor, mitochondrial OS=Homo sapiens GN=MRRF PE=1 SV=1	MRRF	0.00648088	2.19396	3.43511	1	1	1	262	29.259	9.79	0	2.86724	27	47.5	35.3	47.1	82.2	126.3	95.1	114.1	44.3984	47.5	40.7308	50.1151	85.7996	126.3	104.251	133.586	56.14	60.0619	51.5024	63.3685	108.49	159.701	131.821	168.914	1	1	1	1	1	1	1	1	58.1009	57.4355	134.096	150.368
P08238	Heat shock protein HSP 90-beta OS=Homo sapiens GN=HSP90AB1 PE=1 SV=4	HSP90AB1	0	190.851	57.5967	39	90	21	724	83.212	5.03	22	342.234	817.3	1833.6	1498.5	1396.6	9978.4	10262.5	10934.7	9566.5	1343.96	1833.6	1729.04	1486	10415.4	10262.5	11986.9	11200.3	21.3931	29.1872	27.5228	23.6541	165.791	163.358	190.807	178.286	43	46	45	46	47	47	47	47	25.2901	25.5885	164.575	184.547
Q14997	Proteasome activator complex subunit 4 OS=Homo sapiens GN=PSME4 PE=1 SV=2	PSME4	0.0452514	1.11334	0.976668	1	1	1	1843	211.199	6.9	0	3.37136	14.5	15.5	33.1	19.5	81.1	73.5	86.5	70.5	23.8436	15.5	38.1923	20.7483	84.6514	73.5	94.8236	82.5401	43.9716	28.5847	70.4332	38.2634	156.112	135.547	174.871	152.218	1	1	1	1	1	1	1	1	36.2781	54.3483	145.829	163.544
O94979	Protein transport protein Sec31A OS=Homo sapiens GN=SEC31A PE=1 SV=3	SEC31A	0	9.77748	3.44262	4	4	4	1220	132.931	6.89	0	15.3154	22.1	46.1	19.7	43.7	284.7	352	315	326.9	36.3409	46.1	22.7308	46.4974	297.167	352	345.311	382.728	19.0158	24.1223	11.8941	24.3302	155.496	184.188	180.688	200.266	4	4	4	4	4	4	4	4	21.569	18.1122	169.842	190.477
A6NHR9	Structural maintenance of chromosomes flexible hinge domain-containing protein 1 OS=Homo sapiens GN=SMCHD1 PE=1 SV=2	SMCHD1	0	6.63683	1.04738	2	2	2	2005	226.231	7.3	0	7.02001	6.9	17.5	18.5	19.4	163.5	204.4	178.8	192	11.3463	17.5	21.3462	20.6419	170.66	204.4	196.005	224.79	10.4732	16.1534	19.7036	19.0535	157.528	188.672	180.923	207.493	2	2	2	2	2	2	2	2	13.3133	19.3786	173.1	194.208
P14625	Endoplasmin OS=Homo sapiens GN=HSP90B1 PE=1 SV=1	HSP90B1	0	63.5471	24.1594	17	18	15	803	92.411	4.84	0	84.004	112.9	270.4	201.5	225.8	1776.6	1522.5	1916.5	1441.8	185.651	270.4	232.5	240.254	1854.4	1522.5	2100.92	1688.03	18.348	26.7238	22.9781	23.7445	183.271	150.47	207.635	166.829	12	15	14	14	15	15	15	15	22.5359	23.3613	166.871	187.232
Q8WUM4	Programmed cell death 6-interacting protein OS=Homo sapiens GN=PDCD6IP PE=1 SV=1	PDCD6IP	0	26.1851	12.0968	8	8	8	868	95.963	6.52	0	30.2596	72.6	160.6	87.4	118.5	965.9	1212.2	1057.7	1137.8	119.382	160.6	100.846	126.086	1008.2	1212.2	1159.48	1332.11	18.3	24.6182	15.4586	19.3275	154.545	185.817	177.735	204.198	8	8	8	8	8	8	8	8	21.4591	17.3931	170.181	190.967
P06744	Glucose-6-phosphate isomerase OS=Homo sapiens GN=GPI PE=1 SV=4	GPI	0	21.2633	16.3082	8	9	8	558	63.107	8.32	0	32.6247	123.8	228.7	159.6	169.8	783.6	946.4	829.6	914.6	203.575	228.7	184.154	180.67	817.914	946.4	909.429	1070.8	35.8593	40.285	32.4383	31.8246	144.074	166.706	160.194	188.618	8	8	8	8	8	8	8	8	38.0722	32.1314	155.39	174.406
P53396	ATP-citrate synthase OS=Homo sapiens GN=ACLY PE=1 SV=3	ACLY	0	66.57	24.7048	20	23	20	1101	120.762	7.33	0	83.4697	235.2	444.8	389.1	392.6	3028	3235.1	3277.4	3064.9	386.759	444.8	448.962	417.732	3160.6	3235.1	3592.77	3588.33	20.2557	23.2955	23.5135	21.8779	165.53	169.432	188.164	187.931	20	20	20	20	20	20	20	20	21.7756	22.6957	167.481	188.048
P61981	14-3-3 protein gamma OS=Homo sapiens GN=YWHAG PE=1 SV=2	YWHAG	0	10.9893	13.7652	4	5	1	247	28.285	4.89	2	17.4115	20.7	76.1	52.3	56.4	318.8	355.6	361.3	321.9	34.0388	76.1	60.3462	60.0104	332.76	355.6	396.067	376.874	16.0959	35.9854	28.5359	28.3771	157.352	168.153	187.288	178.213	3	3	3	3	3	3	3	3	26.0407	28.4565	162.753	182.75
P22102	Trifunctional purine biosynthetic protein adenosine-3 OS=Homo sapiens GN=GART PE=1 SV=1	GART	0	42.548	12.5743	7	8	7	1010	107.699	6.7	0	42.9431	47.4	100.3	61.6	74.8	540.4	493.7	587.5	464.4	77.9439	100.3	71.0769	79.5882	564.064	493.7	644.033	543.711	24.221	31.1682	22.0872	24.732	175.283	153.417	200.133	168.958	6	6	6	6	7	7	7	7	27.6946	23.4096	164.35	184.546
Q9HAV4	Exportin-5 OS=Homo sapiens GN=XPO5 PE=1 SV=1	XPO5	0	31.934	9.38538	10	11	10	1204	136.222	5.8	0	39.7123	169	190.2	191.6	187.2	1052.3	821.9	1137.6	776.8	277.901	190.2	221.077	199.183	1098.38	821.9	1247.07	909.463	44.7761	30.6455	35.6204	32.0929	176.974	132.426	200.93	146.535	11	11	11	11	11	11	11	11	37.7108	33.8567	154.7	173.733
P13639	Elongation factor 2 OS=Homo sapiens GN=EEF2 PE=1 SV=4	EEF2	0	135.018	55.3613	34	61	34	858	95.277	6.83	0	228.372	534.2	1563.8	796.1	1105.5	11460.8	13173	12554.1	12356.7	878.43	1563.8	918.577	1176.27	11962.7	13173	13762.1	14467	12.1368	21.6062	12.6915	16.2519	165.282	182.004	190.144	199.883	39	40	39	40	40	40	40	40	16.8715	14.4717	173.643	195.014
Q15084	Protein disulfide-isomerase A6 OS=Homo sapiens GN=PDIA6 PE=1 SV=1	PDIA6	0	13.5479	9.77273	3	5	3	440	48.091	5.08	0	20.7213	36.3	60.1	53.5	47.4	296.2	297.8	314	288.3	59.6912	60.1	61.7308	50.4343	309.171	297.8	344.215	337.536	31.4024	31.6175	32.4754	26.5325	162.649	156.667	181.085	177.571	3	3	3	3	3	3	3	3	31.5099	29.5039	159.658	179.328
P15374	Ubiquitin carboxyl-terminal hydrolase isozyme L3 OS=Homo sapiens GN=UCHL3 PE=1 SV=1	UCHL3	0	4.56315	12.6087	2	2	2	230	26.166	4.92	0	6.11505	13.3	18.5	26.1	29.3	123.2	144.1	138.7	131.8	21.8703	18.5	30.1154	31.1756	128.595	144.1	152.047	154.309	25.7029	21.7419	35.3928	36.6388	151.13	169.352	178.691	181.35	2	2	2	2	2	2	2	2	23.7224	36.0158	160.241	180.021
Q9NYU2	UDP-glucose:glycoprotein glucosyltransferase 1 OS=Homo sapiens GN=UGGT1 PE=1 SV=3	UGGT1	0	4.95506	1.60772	3	3	3	1555	177.078	5.63	0	9.99208	18.3	43.8	27.9	29.4	140	156.4	159.6	140.9	30.0922	43.8	32.1923	31.282	146.131	156.4	174.958	164.963	30.871	44.9336	33.0255	32.0916	149.913	160.448	179.486	169.232	3	3	3	3	3	3	3	3	37.9023	32.5585	155.18	174.359
Q8IWZ8	SURP and G-patch domain-containing protein 1 OS=Homo sapiens GN=SUGP1 PE=1 SV=2	SUGP1	0.00648088	2.26321	1.70543	1	1	1	645	72.425	7.61	0	3.39708		2.4		2	14	9.6	11.9	12.1	0	2.4	0	2.12803	14.6131	9.6	13.0451	14.1664	0	34.3147	0	30.4261	208.935	137.259	186.516	202.549		1		1	1	1	1	1	17.1574	15.2131	173.097	194.533
P11021	78 kDa glucose-regulated protein OS=Homo sapiens GN=HSPA5 PE=1 SV=2	HSPA5	0	132.281	44.9541	25	42	23	654	72.288	5.16	0	179.762	284.6	739.7	344	513.1	5278.2	5471.6	5817.5	5094.6	467.992	739.7	396.923	545.946	5509.34	5471.6	6377.3	5964.66	14.6974	23.2305	12.4655	17.1456	173.022	171.837	200.281	187.322	22	27	24	27	27	27	27	27	18.9639	14.8055	172.429	193.801
Q02790	Peptidyl-prolyl cis-trans isomerase FKBP4 OS=Homo sapiens GN=FKBP4 PE=1 SV=3	FKBP4	0	34.8824	31.5904	11	13	11	459	51.772	5.43	0	48.5876	89.8	196.2	110.5	136.3	1163.5	1256.6	1296	1159.8	147.666	196.2	127.5	145.025	1214.45	1256.6	1420.71	1357.87	20.1385	26.7575	17.3883	19.7783	165.625	171.373	193.754	185.185	10	12	10	11	12	12	12	12	23.448	18.5833	168.499	189.47
Q96HC4	PDZ and LIM domain protein 5 OS=Homo sapiens GN=PDLIM5 PE=1 SV=5	PDLIM5	0	18.8951	13.255	6	6	6	596	63.904	8.21	0	24.5556	74.4	123.4	96.2	86.3	508.7	505.9	573.4	459.1	122.342	123.4	111	91.8244	530.976	505.9	628.576	537.505	36.9123	37.2314	33.4902	27.7046	160.203	152.637	189.65	162.173	6	6	6	6	6	6	6	6	37.0718	30.5974	156.42	175.911
P50395	Rab GDP dissociation inhibitor beta OS=Homo sapiens GN=GDI2 PE=1 SV=2	GDI2	0	22.2367	18.2022	7	7	7	445	50.631	6.47	0	28.7626	66.5	145.1	92.7	114.4	652.2	771.9	717.8	723.4	109.352	145.1	106.962	121.723	680.76	771.9	786.871	846.943	24.5072	32.519	23.9716	27.2799	152.568	172.994	176.349	189.812	7	7	7	7	7	7	7	7	28.5131	25.6257	162.781	183.08
Q9UNH7	Sorting nexin-6 OS=Homo sapiens GN=SNX6 PE=1 SV=1	SNX6	0.0114046	1.63264	2.70936	1	1	1	406	46.62	6.16	0	4.40616	3.6	10.7	6.7	6.9	33.8	32.2	35.6	31.5	5.91979	10.7	7.73077	7.3417	35.2801	32.2	39.0257	36.8796	27.0499	48.8926	35.325	33.5472	161.209	147.135	178.324	168.518	1	1	1	1	1	1	1	1	37.9712	34.4361	154.172	173.421
P26641	Elongation factor 1-gamma OS=Homo sapiens GN=EEF1G PE=1 SV=3	EEF1G	0	22.363	18.5355	6	7	6	437	50.087	6.67	0	29.5435	35.2	140.8	62.3	80.2	898.3	1033	982.1	973.8	57.8824	140.8	71.8846	85.3339	937.637	1033	1076.6	1140.11	10.1922	24.7928	12.6578	15.0261	165.104	181.896	189.574	200.756	5	6	6	6	6	6	6	6	17.4925	13.8419	173.5	195.165
Q9UQE7	Structural maintenance of chromosomes protein 3 OS=Homo sapiens GN=SMC3 PE=1 SV=2	SMC3	0	15.2157	5.50534	6	6	6	1217	141.454	7.18	0	21.0181	69.1	137.1	92.5	109.2	688.7	769.3	762.4	716	113.627	137.1	106.731	116.19	718.859	769.3	835.763	838.279	25.0015	30.1663	23.4841	25.5655	158.171	169.27	183.894	184.448	6	6	6	6	6	6	6	6	27.5839	24.5248	163.721	184.171
P12081	Histidine--tRNA ligase, cytoplasmic OS=Homo sapiens GN=HARS PE=1 SV=2	HARS	0	4.04429	3.14342	2	2	2	509	57.374	5.88	0	6.95335	56.2	67.2	50.9	68.2	262.2	334.5	291.2	311.7	92.4144	67.2	58.7308	72.5657	273.682	334.5	319.221	364.932	46.6962	33.9555	29.6761	36.6668	138.289	169.02	161.3	184.397	2	2	2	2	2	2	2	2	40.3259	33.1715	153.654	172.848
P41250	Glycine--tRNA ligase OS=Homo sapiens GN=GARS PE=1 SV=3	GARS	0	13.296	9.60758	5	6	5	739	83.113	7.03	0	17.7861	43.2	104	59.3	74.4	642.4	795.9	698.9	754.7	71.0374	104	68.4231	79.1626	670.531	795.9	766.153	883.588	16.5261	24.1945	15.9179	18.4164	155.992	185.158	178.237	205.558	4	5	5	5	5	5	5	5	20.3603	17.1671	170.575	191.898
Q9UQ80	Proliferation-associated protein 2G4 OS=Homo sapiens GN=PA2G4 PE=1 SV=3	PA2G4	0	47.1307	33.5025	12	20	12	394	43.759	6.55	0	75.9668	160.3	396.7	221.4	292.6	2066.5	2450.1	2282.9	2289.5	263.595	396.7	255.462	311.33	2156.99	2450.1	2502.58	2680.5	19.1405	28.8057	18.5499	22.6067	156.627	177.91	181.72	194.64	12	13	14	14	14	14	14	14	23.9731	20.5783	167.268	188.18
Q9Y6E0	Serine/threonine-protein kinase 24 OS=Homo sapiens GN=STK24 PE=1 SV=1	STK24	0	22.1158	14.6727	5	6	4	443	49.277	5.69	1	26.2155	28.2	62.7	37.8	45.7	531.4	609.7	576.4	579.3	46.3717	62.7	43.6154	48.6254	554.67	609.7	631.865	678.233	13.8641	18.7459	13.04	14.5379	165.834	182.287	188.914	202.777	5	6	6	5	6	6	6	6	16.305	13.789	174.061	195.845
P54136	Arginine--tRNA ligase, cytoplasmic OS=Homo sapiens GN=RARS PE=1 SV=2	RARS	0	6.24082	3.0303	2	2	2	660	75.331	6.68	0	6.71498	15.4	33	22.6	26.4	178.8	219	208.4	194.8	25.3235	33	26.0769	28.09	186.63	219	228.454	228.068	20.7859	27.0869	21.4043	23.0566	153.188	179.758	187.518	187.202	2	2	2	2	2	2	2	2	23.9364	22.2305	166.473	187.36
Q13148	TAR DNA-binding protein 43 OS=Homo sapiens GN=TARDBP PE=1 SV=1	TARDBP	0.00205479	2.49241	2.17391	1	1	1	414	44.711	6.19	0	3.9223	10.5	9.8	10.4	7.5	51.8	35.4	50.1	39.1	17.266	9.8	12	7.9801	54.0684	35.4	54.9209	45.7775	58.2297	33.0505	40.47	26.9129	182.345	119.386	185.221	154.385	1	1	1	1	1	1	1	1	45.6401	33.6914	150.866	169.803
Q9Y4C2	TRPM8 channel-associated factor 1 OS=Homo sapiens GN=TCAF1 PE=1 SV=3	TCAF1	0	6.33369	5.53746	3	3	3	921	102.061	6.54	0	10.7793	19.2	32	45.8	43.3	191.4	207.4	202.5	201.9	31.5722	32	52.8462	46.0718	199.782	207.4	221.986	236.381	24.5689	24.9018	41.1239	35.8522	155.466	161.395	172.745	183.947	3	3	3	3	3	3	3	3	24.7353	38.488	158.431	178.346
Q9Y678	Coatomer subunit gamma-1 OS=Homo sapiens GN=COPG1 PE=1 SV=1	COPG1	0	91.6173	36.7277	20	26	19	874	97.655	5.47	1	109.197	160.8	308.9	319.2	418	1934.8	2283.6	2109.1	2162.8	264.417	308.9	368.308	444.758	2019.53	2283.6	2312.05	2532.16	20.0816	23.4599	27.9717	33.7778	153.376	173.432	175.592	192.309	17	21	19	23	24	24	24	24	21.7707	30.8748	163.404	183.951
Q70CQ2	Ubiquitin carboxyl-terminal hydrolase 34 OS=Homo sapiens GN=USP34 PE=1 SV=2	USP34	0	35.8855	4.17372	13	13	13	3546	403.973	5.82	0	46.8463	127	180.2	262.6	243.2	1153.4	1007.2	1284.7	924.1	208.837	180.2	303	258.768	1203.91	1007.2	1408.32	1081.92	29.5586	25.5053	42.8863	36.6258	170.4	142.558	199.332	153.134	12	13	13	13	13	13	13	13	27.5319	39.756	156.479	176.233
P40926	Malate dehydrogenase, mitochondrial OS=Homo sapiens GN=MDH2 PE=1 SV=3	MDH2	0	28.5083	21.8935	5	11	5	338	35.481	8.68	0	51.7479	229.1	310.5	136.1	313.7	746.7	786.4	846.8	713.5	376.729	310.5	157.038	333.781	779.399	786.4	928.285	835.352	66.8628	55.1084	27.8716	59.2404	138.33	139.572	164.754	148.26	6	6	6	6	6	6	6	6	60.9856	43.556	138.951	156.507
Q9UBK8	Methionine synthase reductase OS=Homo sapiens GN=MTRR PE=1 SV=3	MTRR	0	7.36865	3.17241	2	2	2	725	80.359	6.49	0	8.20541	19.7	23.1	20.7	26.6	72	85.8	78.9	81	32.3944	23.1	23.8846	28.3028	75.1529	85.8	86.4923	94.8332	57.5951	41.0703	42.4653	50.3205	133.617	152.547	153.778	168.607	1	2	1	2	2	2	2	2	49.3327	46.3929	143.082	161.192
Q14696	LDLR chaperone MESD OS=Homo sapiens GN=MESDC2 PE=1 SV=2	MESDC2	0.00205479	2.55284	4.2735	1	2	1	234	26.06	7.78	0	5.97874	34.9	59.2	48.3	53.3	200.7	287.5	231.5	261.6	57.389	59.2	55.7308	56.7119	209.489	287.5	253.776	306.276	35.6988	36.8253	34.6672	35.2776	130.312	178.839	157.861	190.519	1	1	1	1	1	1	1	1	36.262	34.9724	154.576	174.19
P07355	Annexin A2 OS=Homo sapiens GN=ANXA2 PE=1 SV=2	ANXA2	0	48.6718	59.587	19	23	19	339	38.58	7.75	0	82.1225	245.2	545.8	296.7	444.4	2124.9	4032.5	2267.5	3893.4	403.203	545.8	342.346	472.848	2217.95	4032.5	2485.69	4558.32	21.4204	28.9959	18.1873	25.1203	117.83	214.229	132.054	242.163	16	17	17	17	17	17	17	17	25.2082	21.6538	166.029	187.109
P02545	Prelamin-A/C OS=Homo sapiens GN=LMNA PE=1 SV=1	LMNA	0	129.256	42.0181	26	47	26	664	74.095	7.02	0	201.262	276.1	776	404.5	529.6	5645	6271.7	6344.7	5768.8	454.015	776	466.731	563.502	5892.2	6271.7	6955.23	6754	12.9104	22.0663	13.2719	16.0237	167.55	178.342	197.779	192.057	30	32	30	31	32	32	32	32	17.4883	14.6478	172.946	194.918
Q96IZ0	PRKC apoptosis WT1 regulator protein OS=Homo sapiens GN=PAWR PE=1 SV=1	PAWR	0	6.22344	8.82353	1	1	1	340	36.545	5.41	0	6.96051	11.5	6.5	12.8	3	44.7	61.8	48.3	59.2	18.9104	6.5	14.7692	3.19204	46.6574	61.8	52.9477	69.3102	55.1954	18.9721	43.1081	9.31687	136.183	180.381	154.543	202.301	1	1	1	1	1	1	1	1	37.0837	26.2125	158.282	178.422
P50454	Serpin H1 OS=Homo sapiens GN=SERPINH1 PE=1 SV=2	SERPINH1	0	61.8255	42.823	13	17	13	418	46.411	8.69	0	71.4374	260.8	422	339.5	327.9	2185.4	2069.7	2326.8	2011.7	428.856	422	391.731	348.89	2281.1	2069.7	2550.7	2355.26	31.6258	31.1203	28.8881	25.7288	168.219	152.629	188.101	173.688	14	15	15	15	15	15	15	15	31.373	27.3084	160.424	180.894
Q13185	Chromobox protein homolog 3 OS=Homo sapiens GN=CBX3 PE=1 SV=4	CBX3	0	12.3927	31.1475	3	3	3	183	20.798	5.33	0	16.6295	2	8.5	5.1	11.8	93.6	107.1	98.6	105	3.28877	8.5	5.88462	12.5554	97.6988	107.1	108.088	122.932	5.64538	14.5908	10.1013	21.5521	167.706	183.844	185.54	211.021	1	2	2	3	3	3	3	3	10.1181	15.8267	175.775	198.28
Q9H444	Charged multivesicular body protein 4b OS=Homo sapiens GN=CHMP4B PE=1 SV=1	CHMP4B	0	2.8814	4.46429	1	1	1	224	24.935	4.82	0	4.93229	10.3	17.1	10.1	15.9	103.1	114.8	120.9	101.1	16.9372	17.1	11.6538	16.9178	107.615	114.8	132.534	118.366	25.283	25.526	17.3963	25.2541	160.642	171.368	197.84	176.691	1	1	1	1	1	1	1	1	25.4045	21.3252	166.005	187.265
O75083	WD repeat-containing protein 1 OS=Homo sapiens GN=WDR1 PE=1 SV=4	WDR1	0	8.98972	5.11551	2	2	2	606	66.152	6.65	0	8.52853	27.2	45.2	38.4	39.7	141.4	209.7	166.7	188.2	44.7273	45.2	44.3077	42.2413	147.592	209.7	182.741	220.341	38.1937	38.5974	37.8355	36.071	126.033	179.068	156.047	188.155	2	2	2	2	2	2	2	2	38.3956	36.9532	152.55	172.101
O75534	Cold shock domain-containing protein E1 OS=Homo sapiens GN=CSDE1 PE=1 SV=2	CSDE1	0	104.386	34.2105	26	40	26	798	88.829	6.25	0	168.729	346.4	745.5	363.8	526.7	6175.8	5610.7	6746.1	5301.7	569.615	745.5	419.769	560.416	6446.24	5610.7	7395.25	6207.13	16.3011	21.3346	12.0129	16.0379	184.477	160.566	211.636	177.634	28	29	26	30	31	31	31	31	18.8179	14.0254	172.522	194.635
Q14839	Chromodomain-helicase-DNA-binding protein 4 OS=Homo sapiens GN=CHD4 PE=1 SV=2	CHD4	0	27.3396	6.22385	8	8	8	1912	217.867	5.86	0	33.411	50.6	93.2	67	77.7	490.2	527.8	536.5	499.4	83.2059	93.2	77.3077	82.6739	511.666	527.8	588.125	584.688	26.1175	29.2545	24.2661	25.9505	160.607	165.671	184.606	183.527	5	8	8	7	8	8	8	8	27.686	25.1083	163.139	184.067
Q9P2R3	Rabankyrin-5 OS=Homo sapiens GN=ANKFY1 PE=1 SV=2	ANKFY1	0	15.3318	3.93499	3	4	3	1169	128.318	6.1	0	20.1594	8.5	39.8	8.8	22.3	381.5	392.8	415.2	373.6	13.9773	39.8	10.1538	23.7275	398.206	392.8	455.153	437.404	6.31305	17.9763	4.58614	10.7169	179.856	177.414	205.577	197.56	3	4	3	4	4	4	4	4	12.1447	7.65152	178.635	201.569
P31153	S-adenosylmethionine synthase isoform type-2 OS=Homo sapiens GN=MAT2A PE=1 SV=1	MAT2A	0.0670241	0.971022	2.78481	1	1	1	395	43.633	6.48	0	0	16.3	29.9	21.8	19.1	137.6	153.4	149.1	146.7	26.8035	29.9	25.1538	20.3227	143.626	153.4	163.447	171.754	29.1974	32.5705	27.4005	22.1378	156.454	167.101	178.046	187.094	1	1	1	1	1	1	1	1	30.884	24.7691	161.777	182.57
Q07666	KH domain-containing, RNA-binding, signal transduction-associated protein 1 OS=Homo sapiens GN=KHDRBS1 PE=1 SV=1	KHDRBS1	0	18.049	12.8668	5	5	5	443	48.197	8.66	0	20.8573	76.8	180.4	121.3	134.5	1025.9	754.1	1040.3	785.2	126.289	180.4	139.962	143.11	1070.82	754.1	1140.4	919.297	22.5799	32.2547	25.0245	25.5874	191.459	134.83	203.899	164.366	5	5	5	5	5	5	5	5	27.4173	25.3059	163.144	184.133
P55011	Solute carrier family 12 member 2 OS=Homo sapiens GN=SLC12A2 PE=1 SV=1	SLC12A2	0.009656	1.75647	0.742574	1	1	1	1212	131.364	6.4	0	3.56706	3	34.3	22	35.2	476.7	427.1	531.5	393.8	4.93316	34.3	25.3846	37.4533	497.575	427.1	582.644	461.054	1.90612	13.2532	9.80838	14.4716	192.258	165.027	225.128	178.147	1	1	1	1	1	1	1	1	7.57966	12.14	178.643	201.637
Q13813	Spectrin alpha chain, non-erythrocytic 1 OS=Homo sapiens GN=SPTAN1 PE=1 SV=3	SPTAN1	0	10.7272	2.42718	5	5	5	2472	284.364	5.35	0	17.5586	18	28.8	38	46.8	110.7	150.4	131.5	133.3	29.5989	28.8	43.8462	49.7958	115.548	150.4	144.154	156.065	32.9698	32.0799	48.8395	55.4668	128.707	167.528	160.571	173.838	3	4	4	4	4	4	4	4	32.5248	52.1532	148.117	167.205
Q7Z5L9	Interferon regulatory factor 2-binding protein 2 OS=Homo sapiens GN=IRF2BP2 PE=1 SV=2	IRF2BP2	0	9.91531	6.13288	2	2	2	587	60.987	8.69	0	7.55449	8.1	7.4	8	6.2	102	87.5	111.8	82.4	13.3195	7.4	9.23077	6.59689	106.467	87.5	122.558	96.4723	23.7031	13.1689	16.4269	11.7397	189.466	155.713	218.102	171.68	1	1	1	1	1	1	1	1	18.436	14.0833	172.59	194.891
B5ME19	Eukaryotic translation initiation factor 3 subunit C-like protein OS=Homo sapiens GN=EIF3CL PE=3 SV=1	EIF3CL	0	10.0157	5.25164	4	4	4	914	105.407	5.64	0	14.2344	23.7	64.9	37.5	51.1	356.6	524	425.9	465.9	38.9719	64.9	43.2692	54.3711	372.216	524	466.883	545.467	14.7755	24.6057	16.4048	20.6139	141.119	198.666	177.011	206.804	4	4	4	4	4	4	4	4	19.6906	18.5093	169.892	191.908
O43681	ATPase ASNA1 OS=Homo sapiens GN=ASNA1 PE=1 SV=2	ASNA1	0.0385488	1.18283	2.01149	1	1	1	348	38.767	4.91	0	2.64986	22.1	30.8	30	26.2	94	101	113.6	85.8	36.3409	30.8	34.6154	27.8772	98.1163	101	124.531	100.453	52.503	44.4979	50.0101	40.2752	141.752	145.918	179.915	145.128	1	1	1	1	1	1	1	1	48.5005	45.1426	143.835	162.522
P50990	T-complex protein 1 subunit theta OS=Homo sapiens GN=CCT8 PE=1 SV=4	CCT8	0	49.0333	30.8394	15	17	15	548	59.583	5.6	0	71.0823	121.8	400.2	202.9	267.8	2362.4	2461.9	2615.2	2307.1	200.286	400.2	234.115	284.943	2465.85	2461.9	2866.85	2701.11	13.7947	27.5638	16.1247	19.6254	169.835	169.563	197.454	186.039	17	17	17	17	17	17	17	17	20.6792	17.8751	169.699	191.746
P11586	C-1-tetrahydrofolate synthase, cytoplasmic OS=Homo sapiens GN=MTHFD1 PE=1 SV=3	MTHFD1	0	46.4791	21.2834	16	17	16	935	101.495	7.3	0	63.663	195.8	296.9	313.3	332.7	1633.8	1823.2	1761.9	1756	321.971	296.9	361.5	353.997	1705.35	1823.2	1931.44	2055.89	29.1039	26.8377	32.6771	31.9989	154.151	164.804	174.589	185.838	15	16	16	16	16	16	16	16	27.9708	32.338	159.478	180.213
P20810	Calpastatin OS=Homo sapiens GN=CAST PE=1 SV=4	CAST	0	18.5246	14.9718	5	5	5	708	76.526	5.07	0	24.4136	33.1	73.6	49.8	61.2	808.3	876.8	913.9	805	54.4291	73.6	57.4615	65.1176	843.696	876.8	1001.84	942.479	11.121	15.038	11.7405	13.3048	172.384	179.148	204.696	192.567	5	5	5	4	5	5	5	5	13.0795	12.5227	175.766	198.632
P51610	Host cell factor 1 OS=Homo sapiens GN=HCFC1 PE=1 SV=2	HCFC1	0	4.73155	1.32678	2	2	2	2035	208.602	7.46	0	7.07054	3.6	19.7	7.7	8.7	105.1	108.7	121.9	96.7	5.91979	19.7	8.88462	9.25692	109.702	108.7	133.63	113.215	9.30403	30.9622	13.9638	14.549	172.417	170.842	210.024	177.937	1	1	1	1	1	1	1	1	20.1331	14.2564	171.63	193.981
Q99798	Aconitate hydratase, mitochondrial OS=Homo sapiens GN=ACO2 PE=1 SV=2	ACO2	0	13.5693	6.66667	4	4	4	780	85.372	7.61	0	16.5608	30.6	67.7	45.5	49.2	269.6	253.1	286.8	247.5	50.3182	67.7	52.5	52.3495	281.406	253.1	314.398	289.768	29.5655	39.7785	30.8474	30.759	165.346	148.714	184.731	170.259	4	4	4	4	4	4	4	4	34.672	30.8032	157.03	177.495
P53621	Coatomer subunit alpha OS=Homo sapiens GN=COPA PE=1 SV=2	COPA	0	37.5306	14.0523	13	13	13	1224	138.258	7.66	0	54.2038	266.8	282.7	286.4	254.5	959.6	1072.4	1061.5	1008.7	438.722	282.7	330.462	270.792	1001.62	1072.4	1163.64	1180.97	61.132	39.3917	46.0469	37.7324	139.567	149.429	162.143	164.557	12	12	12	12	12	12	12	12	50.2619	41.8896	144.498	163.35
P36871	Phosphoglucomutase-1 OS=Homo sapiens GN=PGM1 PE=1 SV=3	PGM1	0	35.0334	21.3523	10	11	10	562	61.411	6.76	0	45.3013	62.7	144.2	51.7	104.8	861.6	901.8	988.6	813.5	103.103	144.2	59.6538	111.509	899.33	901.8	1083.73	952.43	19.3814	27.1068	11.2138	20.9615	169.057	169.521	203.72	179.039	9	10	9	10	10	10	10	10	23.2441	16.0876	169.289	191.379
P04406	Glyceraldehyde-3-phosphate dehydrogenase OS=Homo sapiens GN=GAPDH PE=1 SV=3	GAPDH	0	89.7279	50.4478	13	32	13	335	36.03	8.46	0	138.486	253.5	968.6	371.1	473	3706.7	3261.9	4041.3	3102.3	416.852	968.6	428.192	503.279	3869.02	3261.9	4430.18	3632.11	19.045	44.2532	19.5632	22.9937	176.767	149.029	202.405	165.943	19	20	20	20	20	20	20	20	31.6491	21.2784	162.898	184.174
O43707	Alpha-actinin-4 OS=Homo sapiens GN=ACTN4 PE=1 SV=2	ACTN4	0	55.6173	20.4171	15	19	9	911	104.788	5.44	7	74.0212	250.1	422.4	252.9	394.8	1384.9	2384.3	1527.3	2268.6	411.261	422.4	291.808	420.073	1445.55	2384.3	1674.27	2656.03	33.8985	34.8167	24.0525	34.6249	119.15	196.528	138.003	218.926	17	18	17	17	18	18	18	18	34.3576	29.3387	157.839	178.464
P18669	Phosphoglycerate mutase 1 OS=Homo sapiens GN=PGAM1 PE=1 SV=2	PGAM1	0	31.3639	40.1575	7	9	7	254	28.786	7.18	0	40.1866	135.5	247.2	188.3	211.9	552.6	618.8	600.9	592.5	222.814	247.2	217.269	225.465	576.799	618.8	658.722	693.688	51.5065	57.1436	50.2247	52.1191	133.335	143.044	152.272	160.355	9	9	9	9	9	9	9	9	54.325	51.1719	138.189	156.314
P31948	Stress-induced-phosphoprotein 1 OS=Homo sapiens GN=STIP1 PE=1 SV=1	STIP1	0	56.3513	27.0718	14	19	14	543	62.599	6.8	0	79.3359	120.9	354	179	244.4	2246.4	3010.4	2577.9	2761.1	198.806	354	206.538	260.045	2344.77	3010.4	2825.96	3232.64	12.792	22.7778	13.2895	16.7323	150.872	193.701	181.834	208.001	11	13	12	13	14	14	14	14	17.7849	15.0109	172.287	194.918
P60891	Ribose-phosphate pyrophosphokinase 1 OS=Homo sapiens GN=PRPS1 PE=1 SV=2	PRPS1	0	4.29901	5.66038	2	2	2	318	34.812	6.98	0	7.43045	32.2	71.4	62.7	57.8	143.6	232.4	152.4	226.8	52.9492	71.4	72.3462	61.5	149.888	232.4	167.065	265.533	39.4745	53.2299	53.9352	45.8493	111.744	173.258	124.55	197.959	2	2	2	2	2	2	2	2	46.3522	49.8923	142.501	161.254
O00762	Ubiquitin-conjugating enzyme E2 C OS=Homo sapiens GN=UBE2C PE=1 SV=1	UBE2C	0	731.405	93.2961	21	3135	21	179	19.64	7.37	0	10731.4	11813.6	39709	30260.2	42398.3	466676	502900	531836	458920	19426.1	39709	34915.6	45112.4	487112	502900	583013	537295	6.90865	14.122	12.4173	16.0436	173.235	178.85	207.341	191.082	86	96	88	97	98	98	98	98	10.5153	14.2305	176.043	199.212
O00299	Chloride intracellular channel protein 1 OS=Homo sapiens GN=CLIC1 PE=1 SV=4	CLIC1	0	13.6154	14.5228	2	4	2	241	26.906	5.17	0	17.3874	10	43.2	38.1	32.8	193.1	196.8	209.4	189.1	16.4439	43.2	43.9615	34.8997	201.556	196.8	229.55	221.395	13.3175	34.9866	35.6034	28.2644	163.235	159.384	185.907	179.302	2	3	2	3	3	3	3	3	24.1521	31.9339	161.309	182.605
Q9NSD9	Phenylalanine--tRNA ligase beta subunit OS=Homo sapiens GN=FARSB PE=1 SV=3	FARSB	0	4.72077	3.73514	2	2	2	589	66.074	6.84	0	6.57386	8.9	13	20.4	20.2	90.7	99.9	95.2	99	14.635	13	23.5385	21.4931	94.6718	99.9	104.361	115.907	24.0161	21.3331	38.6267	35.2702	155.357	163.936	171.256	190.204	2	2	2	2	2	2	2	2	22.6746	36.9485	159.647	180.73
P49750	YLP motif-containing protein 1 OS=Homo sapiens GN=YLPM1 PE=1 SV=3	YLPM1	0	7.36644	1.7427	2	2	2	1951	219.849	6.57	0	7.83452	35.7	83.1	55.2	67.8	360.2	384.7	428.2	334.9	58.7045	83.1	63.6923	72.1401	375.973	384.7	469.404	392.095	24.7202	34.993	26.8205	30.3778	158.321	161.995	197.664	165.109	2	2	2	2	2	2	2	2	29.8566	28.5992	160.158	181.386
O00148	ATP-dependent RNA helicase DDX39A OS=Homo sapiens GN=DDX39A PE=1 SV=2	DDX39A	0	39.3841	29.274	9	13	9	427	49.098	5.68	0	51.7476	145.5	268	237.8	208.9	1791.5	1626	1907.5	1597.3	239.258	268	274.385	222.272	1869.95	1626	2091.05	1870.09	22.6222	25.3398	25.9434	21.0162	176.806	153.741	197.712	176.819	11	11	11	10	11	11	11	11	23.981	23.4798	165.274	187.266
O14980	Exportin-1 OS=Homo sapiens GN=XPO1 PE=1 SV=1	XPO1	0	9.96353	4.48179	4	4	4	1071	123.306	6.06	0	10.5679	25.1	51.7	60.7	66.7	493.7	524.9	534.4	506.5	41.2741	51.7	70.0385	70.9697	515.319	524.9	585.823	593.001	13.4606	16.8608	22.8415	23.1452	168.06	171.185	191.053	193.394	4	4	4	4	4	4	4	4	15.1607	22.9933	169.622	192.224
Q8WWM7	Ataxin-2-like protein OS=Homo sapiens GN=ATXN2L PE=1 SV=2	ATXN2L	0	11.0509	2.97674	3	3	3	1075	113.304	8.59	0	13.3208	32	44.1	26.6	28.9	450.7	475.8	486.4	460.5	52.6203	44.1	30.6923	30.75	470.436	475.8	533.205	539.145	19.3391	16.2077	11.2801	11.3013	172.895	174.866	195.964	198.147	3	3	3	3	3	3	3	3	17.7734	11.2907	173.881	197.055
Q96JM3	Chromosome alignment-maintaining phosphoprotein 1 OS=Homo sapiens GN=CHAMP1 PE=1 SV=2	CHAMP1	0	8.07236	3.07882	2	2	2	812	89.043	8.44	0	8.01168	35.6	64.5	59.6	45.6	235.3	273.3	252.6	265.8	58.5401	64.5	68.7692	48.519	245.604	273.3	276.907	311.194	34.7591	38.2979	40.8328	28.8089	145.831	162.276	164.418	184.776	2	2	2	2	2	2	2	2	36.5285	34.8209	154.054	174.597
P43897	Elongation factor Ts, mitochondrial OS=Homo sapiens GN=TSFM PE=1 SV=2	TSFM	0	50.8142	28.6154	8	11	8	325	35.368	8.38	0	51.5796	127.1	226.4	158.3	180.5	1568	1454.1	1733	1370.8	209.001	226.4	182.654	192.054	1636.66	1454.1	1899.76	1604.91	22.5778	24.4574	19.7316	20.7471	176.804	157.082	205.226	173.374	9	9	9	9	9	9	9	9	23.5176	20.2394	166.943	189.3
Q92900	Regulator of nonsense transcripts 1 OS=Homo sapiens GN=UPF1 PE=1 SV=2	UPF1	0	25.2695	8.76882	8	11	8	1129	124.267	6.61	0	33.5013	109	157.1	220.5	158.4	884	834.9	990.9	774.6	179.238	157.1	254.423	168.54	922.711	834.9	1086.25	906.887	31.7935	27.8667	45.13	29.8959	163.672	148.096	192.681	160.865	9	9	9	9	9	9	9	9	29.8301	37.5129	155.884	176.773
P68371	Tubulin beta-4B chain OS=Homo sapiens GN=TUBB4B PE=1 SV=1	TUBB4B	0	112.662	60.4494	18	53	3	445	49.799	4.89	1	195.467	70.3	116.2	104.5	89.8	635	585.7	673.8	578.4	115.6	116.2	120.577	95.5484	662.807	585.7	738.637	677.18	29.7149	29.8691	30.9942	24.5606	170.374	150.553	189.866	174.068	4	4	4	4	4	4	4	4	29.792	27.7774	160.464	181.967
O00505	Importin subunit alpha-4 OS=Homo sapiens GN=KPNA3 PE=1 SV=2	KPNA3	0	9.68212	2.68714	1	3	1	521	57.775	4.94	0	10.0882	13.9	18.4	13.1	14.8	95.4	124	96.2	126.5	22.857	18.4	15.1154	15.7474	99.5776	124	105.457	148.104	33.2914	26.7998	22.0157	22.9363	145.036	180.607	153.599	215.715	2	2	2	2	2	2	2	2	30.0456	22.476	162.822	184.657
P35527	Keratin, type I cytoskeletal 9 OS=Homo sapiens GN=KRT9 PE=1 SV=3	KRT9	0	168.826	70.1445	28	69	27	623	62.027	5.24	0	260.051	1168.6	2397.3	1927	1930.9	3866.8	4896	3287.6	5575.2	1921.63	2397.3	2223.46	2054.5	4036.13	4896	3603.95	6527.34	55.5779	69.3354	64.3076	59.421	116.734	141.604	104.235	188.786	35	35	35	35	35	35	35	35	62.4567	61.8643	129.169	146.51
Q9BWD1	Acetyl-CoA acetyltransferase, cytosolic OS=Homo sapiens GN=ACAT2 PE=1 SV=2	ACAT2	0	37.9034	30.7305	6	9	6	397	41.324	6.92	0	44.3657	105.7	150.5	144	143.4	676.4	682.4	757.6	635.9	173.811	150.5	166.154	152.58	706.02	682.4	830.501	744.5	38.5555	33.3845	36.8569	33.8458	156.612	151.373	184.225	165.148	7	8	8	8	8	8	8	8	35.97	35.3513	153.992	174.686
Q13617	Cullin-2 OS=Homo sapiens GN=CUL2 PE=1 SV=2	CUL2	0	6.18226	2.95302	2	3	2	745	86.927	6.92	0	9.28912	29.7	88.5	45.8	60.6	664.6	615.9	740.4	576.5	48.8382	88.5	52.8462	64.4792	693.703	615.9	811.646	674.955	12.8064	23.2065	13.8573	16.9078	181.903	161.502	212.83	176.987	3	3	3	3	3	3	3	3	18.0064	15.3826	171.702	194.909
P68366	Tubulin alpha-4A chain OS=Homo sapiens GN=TUBA4A PE=1 SV=1	TUBA4A	0	88.9792	54.2411	18	32	4	448	49.892	5.06	0	129.439	120.6	152.6	158.6	150.4	677.9	597.6	731.3	581.4	198.313	152.6	183	160.028	707.586	597.6	801.67	680.692	45.5697	35.0655	42.051	36.7722	162.594	137.321	184.213	156.414	4	4	4	4	4	4	4	4	40.3176	39.4116	149.957	170.314
P23526	Adenosylhomocysteinase OS=Homo sapiens GN=AHCY PE=1 SV=4	AHCY	0	3.71919	4.62963	2	2	2	432	47.685	6.34	0	6.98135	28.4	61.6	36.7	47.3	216	256.8	252.1	231.8	46.7005	61.6	42.3462	50.3279	225.459	256.8	276.359	271.387	30.3502	40.0332	27.5203	32.7075	146.523	166.892	179.603	176.371	2	2	2	2	2	2	2	2	35.1917	30.1139	156.707	177.987
Q16630	Cleavage and polyadenylation specificity factor subunit 6 OS=Homo sapiens GN=CPSF6 PE=1 SV=2	CPSF6	0	10.8894	7.07804	2	2	2	551	59.173	7.15	0	10.2353	21.9	30.9	33.5	32	140.7	171.6	161.6	157.7	36.012	30.9	38.6538	34.0484	146.861	171.6	177.15	184.632	35.1398	30.1516	37.7176	33.2237	143.304	167.444	172.859	180.16	2	2	2	2	2	2	2	2	32.6457	35.4707	155.374	176.51
P78417	Glutathione S-transferase omega-1 OS=Homo sapiens GN=GSTO1 PE=1 SV=2	GSTO1	0	10.3879	19.0871	4	4	4	241	27.548	6.6	0	12.0967	66.6	121.2	92.5	92.1	563.8	512.6	627.7	480.7	109.516	121.2	106.731	97.9957	588.489	512.6	688.101	562.794	31.4314	34.7848	30.6321	28.1251	168.898	147.118	197.487	161.524	4	4	4	4	4	4	4	4	33.1081	29.3786	158.008	179.505
P24534	Elongation factor 1-beta OS=Homo sapiens GN=EEF1B2 PE=1 SV=3	EEF1B2	0	8.82214	14.6667	2	2	2	225	24.748	4.67	0	8.13497	26.2	44.8	29.9	41.6	152.7	212.5	175.4	196.7	43.0829	44.8	34.5	44.263	159.387	212.5	192.278	230.293	35.8612	37.2905	28.717	36.8435	132.67	176.88	160.048	191.69	2	2	2	2	2	2	2	2	36.5758	32.7802	154.775	175.869
P27348	14-3-3 protein theta OS=Homo sapiens GN=YWHAQ PE=1 SV=1	YWHAQ	0	9.12152	11.0204	3	4	1	245	27.747	4.78	0	14.9171	2	13.2	9.9	10.2	41.4	51.9	49.9	45.6	3.28877	13.2	11.4231	10.8529	43.2129	51.9	54.7017	53.3876	10.8734	43.6423	37.7674	35.8824	142.872	171.594	180.857	176.512	1	1	1	1	1	1	1	1	27.2579	36.8249	157.233	178.684
P15121	Aldose reductase OS=Homo sapiens GN=AKR1B1 PE=1 SV=3	AKR1B1	0	91.2957	70.8861	19	64	18	316	35.83	6.98	1	202.098	411.1	1036.9	359.3	794.9	10846.8	12367.6	12212.9	11569.3	676.007	1036.9	414.577	845.785	11321.8	12367.6	13388.1	13545.1	10.0904	15.4773	6.18819	12.6246	168.995	184.605	199.838	202.181	19	24	11	24	25	25	25	25	12.7839	9.40641	176.8	201.01
Q8TDX7	Serine/threonine-protein kinase Nek7 OS=Homo sapiens GN=NEK7 PE=1 SV=1	NEK7	0	3.18642	3.31126	1	1	1	302	34.528	8.25	0	3.02036	7.9	14.4	15	13.4	24.8	40.3	29.9	36.3	12.9906	14.4	17.3077	14.2578	25.886	40.3	32.7772	42.4993	51.854	57.4797	69.0862	56.912	103.328	160.863	130.835	169.642	1	1	1	1	1	1	1	1	54.6669	62.9991	132.096	150.239
P49736	DNA replication licensing factor MCM2 OS=Homo sapiens GN=MCM2 PE=1 SV=4	MCM2	0	22.0722	9.51327	6	6	6	904	101.832	5.52	0	25.2655	54.8	111	75.9	94.9	547.8	693.1	605.6	662.6	90.1123	111	87.5769	100.975	571.789	693.1	663.875	775.759	23.2985	28.699	22.643	26.107	147.836	179.201	171.644	200.572	4	6	6	6	6	6	6	6	25.9987	24.375	163.518	186.108
Q13177	Serine/threonine-protein kinase PAK 2 OS=Homo sapiens GN=PAK2 PE=1 SV=3	PAK2	0	13.8538	8.01527	3	3	3	524	58.006	5.96	0	14.8206	19.7	28.9	22	32.8	263.6	266.2	289	255.7	32.3944	28.9	25.3846	34.8997	275.143	266.2	316.809	299.369	20.2607	18.0752	15.8765	21.8276	172.086	166.492	198.145	187.237	3	3	3	3	3	3	3	3	19.168	18.8521	169.289	192.691
P62736	Actin, aortic smooth muscle OS=Homo sapiens GN=ACTA2 PE=1 SV=1	ACTA2	0	37.6725	22.2812	7	22	1	377	41.982	5.39	0	75.4233	8.5	90.2	22.9	53.5	415.5	584.6	445.6	572.8	13.9773	90.2	26.4231	56.9247	433.695	584.6	488.478	670.623	4.7282	30.5126	8.93833	19.2564	146.709	197.757	165.241	226.857	3	3	3	3	3	3	3	3	17.6204	14.0973	172.233	196.049
Q9NUQ8	ATP-binding cassette sub-family F member 3 OS=Homo sapiens GN=ABCF3 PE=1 SV=2	ABCF3	0	17.8682	10.8604	5	6	5	709	79.695	6.34	0	23.8885	86.3	106.6	96.2	96.4	399.1	417.4	433.7	404.9	141.91	106.6	111	102.571	416.577	417.4	475.433	474.049	50.5572	37.9775	39.545	36.5421	148.41	148.704	169.379	168.886	6	6	6	6	6	6	6	6	44.2674	38.0436	148.557	169.132
O43809	Cleavage and polyadenylation specificity factor subunit 5 OS=Homo sapiens GN=NUDT21 PE=1 SV=1	NUDT21	0	5.97663	11.8943	3	3	3	227	26.211	8.82	0	8.65725	8.4	40.6	9.8	19.3	272.4	308.7	288	307.1	13.8128	40.6	11.3077	20.5355	284.329	308.7	315.713	359.547	8.15792	23.9785	6.67837	12.1283	167.926	182.32	186.462	212.35	2	3	2	3	3	3	3	3	16.0682	9.40336	175.123	199.406
P61201	COP9 signalosome complex subunit 2 OS=Homo sapiens GN=COPS2 PE=1 SV=1	COPS2	0	3.20866	2.25734	1	1	1	443	51.564	5.53	0	3.99833	4.1	17.5	11.5	10.9	95	101.7	105.5	96.6	6.74198	17.5	13.2692	11.5978	99.1601	101.7	115.652	113.097	11.2667	29.2448	22.1746	19.3813	165.709	169.954	193.269	189	1	1	1	1	1	1	1	1	20.2557	20.778	167.832	191.135
P22234	Multifunctional protein ADE2 OS=Homo sapiens GN=PAICS PE=1 SV=3	PAICS	0	16.408	11.7647	3	3	3	425	47.049	7.23	0	14.2929	18.7	48.1	28.6	27.4	197.8	215.2	234.2	190.9	30.75	48.1	33	29.154	206.462	215.2	256.736	223.502	23.588	36.897	25.3139	22.3637	158.375	165.078	196.939	171.446	2	3	3	3	3	3	3	3	30.2425	23.8388	161.726	184.193
P61604	10 kDa heat shock protein, mitochondrial OS=Homo sapiens GN=HSPE1 PE=1 SV=2	HSPE1	0	7.28248	44.1176	4	4	4	102	10.925	8.92	0	12.1564	77.3	185.5	115	95.5	688.9	615.8	793.4	556.4	127.111	185.5	132.692	101.613	719.067	615.8	869.746	651.422	29.8825	43.6092	31.1946	23.8883	169.046	144.768	204.469	153.143	3	4	4	4	4	4	4	4	36.7459	27.5415	156.907	178.806
P07737	Profilin-1 OS=Homo sapiens GN=PFN1 PE=1 SV=2	PFN1	0	27.4859	49.2857	7	8	7	140	15.045	8.27	0	33.1369	118.3	436.7	237.8	252.6	1660.8	1917.5	1824.5	1846.2	194.531	436.7	274.385	268.77	1733.53	1917.5	2000.07	2161.5	17.3167	38.874	24.4251	23.9253	154.315	170.692	178.041	192.411	6	6	6	6	6	6	6	6	28.0954	24.1752	162.503	185.226
P49368	T-complex protein 1 subunit gamma OS=Homo sapiens GN=CCT3 PE=1 SV=4	CCT3	0	31.3011	23.4862	9	11	9	545	60.495	6.49	0	47.8344	129.5	263.9	213.7	189.6	917	949.4	1028	893.8	212.948	263.9	246.577	201.737	957.156	949.4	1126.92	1046.44	34.0371	42.1811	39.4122	32.2451	152.989	151.75	180.124	167.261	9	10	10	10	10	10	10	10	38.1091	35.8287	152.37	173.693
Q5T8D3	Acyl-CoA-binding domain-containing protein 5 OS=Homo sapiens GN=ACBD5 PE=1 SV=1	ACBD5	0.071543	0.938925	2.43446	1	1	1	534	60.054	5.33	0	3.60034	2.2	12.2	7.9	12.5	155.4	179	176.6	167	3.61765	12.2	9.11538	13.3002	162.205	179	193.594	195.52	3.76567	12.6992	9.48837	13.8444	168.842	186.324	201.515	203.521	1	1	1	1	1	1	1	1	8.23244	11.6664	177.583	202.518
P40121	Macrophage-capping protein OS=Homo sapiens GN=CAPG PE=1 SV=2	CAPG	0	16.6664	18.1034	4	5	4	348	38.474	6.19	0	23.5502	53.3	123.6	62.5	92.5	589.5	724.7	676.4	672.4	87.6457	123.6	72.1154	98.4213	615.315	724.7	741.488	787.233	21.5709	30.4198	17.7487	24.2229	151.438	178.359	182.491	193.75	4	4	4	4	4	4	4	4	25.9953	20.9858	164.899	188.12
O00232	26S proteasome non-ATPase regulatory subunit 12 OS=Homo sapiens GN=PSMD12 PE=1 SV=3	PSMD12	0.00139276	2.64149	1.97368	1	1	1	456	52.871	7.65	0	3.88017	2.3	7	2.6	1.4	16.9	20.4	22.3	16.2	3.78209	7	3	1.48962	17.6401	20.4	24.4458	18.9666	31.2814	57.8965	24.8128	12.3205	145.9	168.727	202.19	156.872	1	1	1	1	1	1	1	1	44.589	18.5667	157.313	179.531
O00203	AP-3 complex subunit beta-1 OS=Homo sapiens GN=AP3B1 PE=1 SV=3	AP3B1	0.0498339	1.08186	0.639854	1	1	1	1094	121.244	6.04	0	2.87368	8.6	13.2	9.8	8.5	88.3	77.9	95.3	76.6	14.1417	13.2	11.3077	9.04412	92.1667	77.9	104.47	89.6818	27.4655	25.6365	21.9614	17.5651	179.003	151.294	202.898	174.176	1	1	1	1	1	1	1	1	26.551	19.7632	165.148	188.537
P14618	Pyruvate kinase PKM OS=Homo sapiens GN=PKM PE=1 SV=4	PKM	0	74.6825	39.548	16	21	16	531	57.9	7.84	0	94.0255	137.4	539.6	277.6	334.3	1740.5	1950.8	1889.6	1904.7	225.939	539.6	320.308	355.7	1816.72	1950.8	2071.43	2229.99	19.0054	45.3899	26.9436	29.9207	152.818	164.097	174.244	187.581	17	18	18	18	18	18	18	18	32.1977	28.4321	158.458	180.913
P30086	Phosphatidylethanolamine-binding protein 1 OS=Homo sapiens GN=PEBP1 PE=1 SV=3	PEBP1	0	14.8585	30.4813	4	4	4	187	21.044	7.53	0	16.4636	41.7	133.2	56.7	74.7	688.8	800.7	766.5	764.3	68.5709	133.2	65.4231	79.4818	718.963	800.7	840.258	894.828	15.2319	29.5883	14.5327	17.6556	159.706	177.863	186.65	198.772	4	4	4	4	4	4	4	4	22.4101	16.0942	168.785	192.711
P55072	Transitional endoplasmic reticulum ATPase OS=Homo sapiens GN=VCP PE=1 SV=4	VCP	0	12.0351	10.0496	7	7	7	806	89.266	5.26	0	19.8518	86.5	192	89.3	119.9	589.7	785.8	658.7	749.9	142.239	192	103.038	127.575	615.523	785.8	722.084	877.969	31.9081	43.0707	23.1143	28.6185	138.078	176.276	161.983	196.952	6	7	7	7	7	7	7	7	37.4894	25.8664	157.177	179.467
P13010	X-ray repair cross-complementing protein 5 OS=Homo sapiens GN=XRCC5 PE=1 SV=3	XRCC5	0	54.9476	28.0055	13	20	13	732	82.652	5.81	0	80.9181	134.3	357.7	221.6	259.5	2406.8	2084.7	2656.1	1996.9	220.841	357.7	255.692	276.112	2512.2	2084.7	2911.69	2337.93	16.1244	26.117	18.669	20.1599	183.424	152.211	212.593	170.701	11	14	13	12	15	15	15	15	21.1207	19.4145	167.818	191.647
P34932	Heat shock 70 kDa protein 4 OS=Homo sapiens GN=HSPA4 PE=1 SV=4	HSPA4	0	66.6345	30.9524	17	23	16	840	94.271	5.19	1	90.13	108.8	299.5	175.5	219.2	1695.1	1900.6	1899.2	1802.9	178.909	299.5	202.5	233.232	1769.33	1900.6	2081.95	2110.8	16.3074	27.2992	18.4577	21.2589	161.273	173.238	189.768	192.398	14	17	17	18	19	19	19	19	21.8033	19.8583	167.255	191.083
P51116	Fragile X mental retardation syndrome-related protein 2 OS=Homo sapiens GN=FXR2 PE=1 SV=2	FXR2	0	4.94145	4.75483	2	2	2	673	74.178	6.23	0	6.63758	26.5	36	32.4	30.9	100.9	122	109	119.9	43.5762	36	37.3846	32.878	105.318	122	119.489	140.377	54.7248	45.2103	46.9492	41.2896	132.263	153.213	150.059	176.291	2	2	2	2	2	2	2	2	49.9676	44.1194	142.738	163.175
P06454	Prothymosin alpha OS=Homo sapiens GN=PTMA PE=1 SV=2	PTMA	0	7.19401	18.9189	2	2	2	111	12.196	3.78	0	7.21399	11.5	48.5	24	30.7	321.4	185.1	362.1	169.3	18.9104	48.5	27.6923	32.6652	335.474	185.1	396.944	198.213	12.1659	31.2023	17.8157	21.015	215.826	119.083	255.372	127.52	2	2	2	2	2	2	2	2	21.6841	19.4154	167.455	191.446
P49137	MAP kinase-activated protein kinase 2 OS=Homo sapiens GN=MAPKAPK2 PE=1 SV=1	MAPKAPK2	0	5.56145	5	2	2	2	400	45.538	8.68	0	7.50037	30.8	46.2	39.1	43.9	243.7	232.1	255.4	236	50.6471	46.2	45.1154	46.7102	254.372	232.1	279.976	276.304	32.9031	30.014	29.3094	30.3455	165.254	150.785	181.888	179.502	2	2	2	2	2	2	2	2	31.4585	29.8274	158.019	180.695
Q96F86	Enhancer of mRNA-decapping protein 3 OS=Homo sapiens GN=EDC3 PE=1 SV=1	EDC3	0.00869565	1.86646	1.5748	1	1	1	508	56.042	7.11	0	3.05492	11.2	18.6	15	15.9	123	116.9	132.7	115.4	18.4171	18.6	17.3077	16.9178	128.386	116.9	145.469	135.108	24.6752	24.9202	23.1888	22.6664	172.011	156.622	194.899	181.017	1	1	1	1	1	1	1	1	24.7977	22.9276	164.317	187.958
P09884	DNA polymerase alpha catalytic subunit OS=Homo sapiens GN=POLA1 PE=1 SV=2	POLA1	0	6.44486	2.05198	2	2	2	1462	165.807	5.85	0	7.97492	5.9	12.2	14.9	13.7	116.6	126.2	121	129	9.70187	12.2	17.1923	14.577	121.706	126.2	132.643	151.031	13.2618	16.6766	23.5008	19.9258	166.364	172.507	181.315	206.449	2	2	2	2	2	2	2	2	14.9692	21.7133	169.436	193.882
O95757	Heat shock 70 kDa protein 4L OS=Homo sapiens GN=HSPA4L PE=1 SV=3	HSPA4L	0	42.1693	17.64	12	12	11	839	94.453	5.88	0	48.2495	35.4	111.6	69.9	93.8	749	836.2	853.1	783.7	58.2112	111.6	80.6538	99.8045	781.799	836.2	935.191	917.541	12.1876	23.3656	16.8864	20.896	163.685	175.075	195.8	192.105	7	10	9	10	10	10	10	10	17.7766	18.8912	169.38	193.953
P52789	Hexokinase-2 OS=Homo sapiens GN=HK2 PE=1 SV=2	HK2	0	25.6222	8.7241	7	7	7	917	102.313	6.05	0	24.7899	46.8	97.8	80.3	85.8	722.4	709.2	813.6	669.4	76.9572	97.8	92.6538	91.2924	754.034	709.2	891.89	783.721	17.6026	22.37	21.1929	20.8815	172.472	162.216	204.003	179.262	7	7	7	7	7	7	7	7	19.9863	21.0372	167.344	191.633
O76094	Signal recognition particle subunit SRP72 OS=Homo sapiens GN=SRP72 PE=1 SV=3	SRP72	0	6.7319	3.57675	2	2	2	671	74.56	9.26	0	6.76934	24.1	49.9	28.3	33.7	156.1	162.6	167.9	161.3	39.6297	49.9	32.6538	35.8573	162.936	162.6	184.056	188.847	37.0163	46.6094	30.5005	33.4927	152.191	151.877	171.919	176.394	2	2	2	2	2	2	2	2	41.8129	31.9966	152.034	174.156
P61081	NEDD8-conjugating enzyme Ubc12 OS=Homo sapiens GN=UBE2M PE=1 SV=1	UBE2M	0	15.9689	32.7869	4	6	4	183	20.887	7.69	0	26.122	9.9	62	34	48.5	406.7	532.1	460.7	504.6	16.2794	62	39.2308	51.6047	424.51	532.1	505.032	590.776	5.86241	22.3269	14.1275	18.5835	152.871	191.616	181.868	212.745	4	6	4	6	6	6	6	6	14.0947	16.3555	172.243	197.307
Q9UGI8	Testin OS=Homo sapiens GN=TES PE=1 SV=1	TES	0	15.4097	9.97625	4	4	4	421	47.964	7.68	0	16.1034	42.7	73	111.1	102.4	504.7	634.1	576.8	596	70.2152	73	128.192	108.955	526.801	634.1	632.303	697.785	19.563	20.3388	35.7162	30.3564	146.774	176.669	176.169	194.413	3	3	3	3	3	3	3	3	19.9509	33.0363	161.722	185.291
P62258	14-3-3 protein epsilon OS=Homo sapiens GN=YWHAE PE=1 SV=1	YWHAE	0	12.4978	18.8235	5	6	4	255	29.155	4.74	1	22.2941	65.5	139.4	98.4	100.1	582.3	648.8	642.2	629.1	107.707	139.4	113.538	106.508	607.799	648.8	703.997	736.538	27.2307	35.2433	28.705	26.9275	153.665	164.031	177.985	186.213	5	5	5	5	5	5	5	5	31.237	27.8162	158.848	182.099
Q96C19	EF-hand domain-containing protein D2 OS=Homo sapiens GN=EFHD2 PE=1 SV=1	EFHD2	0	7.822	14.5833	4	4	4	240	26.68	5.2	0	13.3127	4	15.4	6.9	11	159	186.6	168.4	187.8	6.57754	15.4	7.96154	11.7042	165.963	186.6	184.605	219.873	6.58839	15.4254	7.97467	11.7235	166.236	186.908	184.909	220.235	2	3	2	3	4	4	4	4	11.0069	9.84906	176.572	202.572
Q9H3U1	Protein unc-45 homolog A OS=Homo sapiens GN=UNC45A PE=1 SV=1	UNC45A	0	15.3649	6.99153	5	5	5	944	103.011	6.07	0	17.2522	47.1	74.6	59.1	67.5	280.1	342.7	312.3	330.3	77.4505	74.6	68.1923	71.8209	292.366	342.7	342.352	386.709	37.4114	36.0345	32.9394	34.6921	141.223	165.537	165.368	186.794	5	5	5	5	5	5	5	5	36.723	33.8157	153.38	176.081
P50502	Hsc70-interacting protein OS=Homo sapiens GN=ST13 PE=1 SV=2	ST13	0	11.0187	14.3631	5	5	5	369	41.305	5.27	0	18.2314	55.3	104.3	85.8	98.3	541.1	568	609.6	540.7	90.9345	104.3	99	104.593	564.795	568	668.26	633.041	25.6793	29.4537	27.957	29.5363	159.495	160.4	188.712	178.767	5	5	5	5	5	5	5	5	27.5665	28.7466	159.947	183.74
P21399	Cytoplasmic aconitate hydratase OS=Homo sapiens GN=ACO1 PE=1 SV=3	ACO1	0	3.19362	2.3622	1	2	1	889	98.337	6.68	0	3.22943	2.2	9.8	3.9	8.6	108.4	126.4	118.9	123.8	3.61765	9.8	4.5	9.15052	113.147	126.4	130.341	144.943	5.34069	14.4676	6.6433	13.5088	167.038	186.603	192.422	213.977	1	1	1	1	1	1	1	1	9.90417	10.0761	176.82	203.199
P78371	T-complex protein 1 subunit beta OS=Homo sapiens GN=CCT2 PE=1 SV=4	CCT2	0	25.8134	13.271	5	7	5	535	57.452	6.46	0	29.7912	29.8	120.2	56.6	60.8	540.5	559	603.3	537.7	49.0027	120.2	65.3077	64.692	564.169	559	661.353	629.529	14.4484	35.4408	19.2559	19.0744	166.345	164.821	194.999	185.616	5	6	6	6	6	6	6	6	24.9446	19.1651	165.583	190.308
Q6ZS30	Neurobeachin-like protein 1 OS=Homo sapiens GN=NBEAL1 PE=2 SV=3	NBEAL1	0	4.79102	0.445434	1	1	1	2694	307.041	6.44	0	5.18604	6.3	10.1	9.2	10	85.7	83.1	96.1	79.5	10.3596	10.1	10.6154	10.6401	89.4529	83.1	105.347	93.0771	20.082	19.5787	20.5778	20.6258	173.403	161.088	204.215	180.429	1	1	1	1	1	1	1	1	19.8304	20.6018	167.246	192.322
Q16513	Serine/threonine-protein kinase N2 OS=Homo sapiens GN=PKN2 PE=1 SV=1	PKN2	0	5.02489	1.42276	1	1	1	984	111.964	6.3	0	5.43089	7	11.6	11.7	9.2	24.7	34.6	31.2	30.1	11.5107	11.6	13.5	9.78893	25.7816	34.6	34.2023	35.2405	52.2548	52.6602	61.2856	44.4386	117.04	157.073	155.267	159.98	1	1	1	1	1	1	1	1	52.4575	52.8621	137.057	157.624
P62328	Thymosin beta-4 OS=Homo sapiens GN=TMSB4X PE=1 SV=2	TMSB4X	0	7.47312	43.1818	3	3	3	44	5.05	5.06	0	11.2848	21.6	58.3	23.8	38.3	478.4	462.1	575.5	405.8	35.5187	58.3	27.4615	40.7517	499.349	462.1	630.878	475.103	12.7452	20.9198	9.85405	14.623	179.182	165.816	226.379	170.482	3	3	3	3	3	3	3	3	16.8325	12.2385	172.499	198.43
Q8NBS9	Thioredoxin domain-containing protein 5 OS=Homo sapiens GN=TXNDC5 PE=1 SV=2	TXNDC5	0	6.33838	4.62963	1	1	1	432	47.599	5.97	0	6.75918	6.5	24.1	15.7	13.2	64.5	72.9	73.9	68.6	10.6885	24.1	18.1154	14.045	67.3245	72.9	81.0111	80.3156	23.2043	52.3202	39.3278	30.4911	146.159	158.263	175.872	174.362	1	1	1	1	1	1	1	1	37.7623	34.9095	152.211	175.117
P63313	Thymosin beta-10 OS=Homo sapiens GN=TMSB10 PE=1 SV=2	TMSB10	0.0310702	1.24344	29.5455	1	1	1	44	5.023	5.36	0	4.44499	2	12.9	3.7	2.8	93.5	62.4	115.3	49.3	3.28877	12.9	4.26923	2.97924	97.5944	62.4	126.395	57.7195	7.15833	28.0781	9.2924	6.4846	212.424	135.82	275.111	125.632	1	1	1	1	1	1	1	1	17.6182	7.8885	174.122	200.372
Q8IYB5	Stromal membrane-associated protein 1 OS=Homo sapiens GN=SMAP1 PE=1 SV=2	SMAP1	0.0283565	1.26954	2.35546	1	1	1	467	50.354	8.75	0	3.03043	12.6	23.3	18.1	17	85.9	96.3	103.8	85.6	20.7193	23.3	20.8846	18.0882	89.6616	96.3	113.788	100.219	34.3204	38.5953	34.5943	29.9622	148.52	159.516	188.485	166.007	1	1	1	1	1	1	1	1	36.4578	32.2783	154.018	177.246
Q9NTK5	Obg-like ATPase 1 OS=Homo sapiens GN=OLA1 PE=1 SV=2	OLA1	0	10.1692	9.84848	3	3	3	396	44.715	7.81	0	12.6949	33.4	73.2	44.4	48	317.8	382.8	338.3	385.7	54.9225	73.2	51.2308	51.0727	331.717	382.8	370.853	451.57	24.8607	33.1341	23.1897	23.1181	150.152	173.275	167.867	204.404	2	3	2	3	3	3	3	3	28.9974	23.1539	161.713	186.135
Q96QK1	Vacuolar protein sorting-associated protein 35 OS=Homo sapiens GN=VPS35 PE=1 SV=2	VPS35	0	16.8324	8.79397	5	5	5	796	91.649	5.49	0	21.2442	14.2	47.4	33.9	37.1	226.1	277.6	249	271.8	23.3503	47.4	39.1154	39.4749	236.001	277.6	272.96	318.218	14.8951	30.2363	24.9516	25.1809	150.544	177.08	174.121	202.991	5	5	5	5	5	5	5	5	22.5657	25.0663	163.812	188.556
O95163	Elongator complex protein 1 OS=Homo sapiens GN=IKBKAP PE=1 SV=3	IKBKAP	0	5.25953	2.62763	3	3	3	1332	150.159	5.94	0	10.3799	57.7	66	62.7	68.5	294.8	323.1	312.6	327.8	94.881	66	72.3462	72.8849	307.709	323.1	342.68	383.782	45.6328	31.7425	34.7947	35.0538	147.992	155.394	164.811	184.579	3	3	3	3	3	3	3	3	38.6876	34.9243	151.693	174.695
O75439	Mitochondrial-processing peptidase subunit beta OS=Homo sapiens GN=PMPCB PE=1 SV=2	PMPCB	0	3.12581	3.27198	1	1	1	489	54.331	6.83	0	3.60914	14.3	19.8	15.3	14.3	63.2	57.1	66.3	59	23.5147	19.8	17.6538	15.2154	65.9676	57.1	72.6798	69.0761	55.1653	46.4506	41.4157	35.6952	154.759	133.956	170.506	162.052	1	1	1	1	1	1	1	1	50.8079	38.5555	144.358	166.279
P19525	Interferon-induced, double-stranded RNA-activated protein kinase OS=Homo sapiens GN=EIF2AK2 PE=1 SV=2	EIF2AK2	0	2.97757	1.99637	1	1	1	551	62.056	8.4	0	3.24982	3.9	10.4	11	7.6	62	65.9	69.7	63.3	6.4131	10.4	12.6923	8.08651	64.715	65.9	76.407	74.1104	16.0969	26.1041	31.8578	20.2972	162.435	165.409	191.782	186.018	1	1	1	1	1	1	1	1	21.1005	26.0775	163.922	188.9
Q8WW12	PEST proteolytic signal-containing nuclear protein OS=Homo sapiens GN=PCNP PE=1 SV=2	PCNP	0	11.5075	14.6067	2	2	2	178	18.913	7.49	0	8.29665	7.1	29.3	15.1	24.2	351.4	326.3	407.9	300.5	11.6751	29.3	17.4231	25.7491	366.788	326.3	447.151	351.82	5.92569	14.8712	8.84305	13.0689	186.163	165.613	226.95	178.565	2	2	2	2	2	2	2	2	10.3984	10.956	175.888	202.758
Q92945	Far upstream element-binding protein 2 OS=Homo sapiens GN=KHSRP PE=1 SV=4	KHSRP	0	45.7885	22.2222	11	12	11	711	73.07	7.3	0	54.5273	59.6	140.4	84.2	114.6	779.4	805.6	848.8	799.8	98.0053	140.4	97.1538	121.936	813.53	805.6	930.477	936.391	19.8819	28.4824	19.7092	24.7366	165.038	163.429	188.762	189.962	9	10	9	9	11	11	11	11	24.1821	22.2229	164.233	189.362
P55786	Puromycin-sensitive aminopeptidase OS=Homo sapiens GN=NPEPPS PE=1 SV=2	NPEPPS	0	12.6587	7.72579	6	6	6	919	103.211	5.72	0	20.3363	123.9	193.6	119.8	139.5	595.2	671.7	673.6	642.8	203.739	193.6	138.231	148.43	621.264	671.7	738.418	752.578	46.9992	44.6603	31.8875	34.2403	143.315	154.95	170.341	173.607	6	6	6	6	6	6	6	6	45.8297	33.0639	149.133	171.974
Q5M775	Cytospin-B OS=Homo sapiens GN=SPECC1 PE=1 SV=1	SPECC1	0	4.21141	1.1236	1	1	1	1068	118.512	6.7	0	5.43237	3.2	6.5	3.6	9.1	50.9	47.5	55.9	46.8	5.26203	6.5	4.15385	9.68253	53.1289	47.5	61.2791	54.7925	17.3737	21.4611	13.7148	31.9689	175.416	156.831	202.325	180.909	1	1	1	1	1	1	1	1	19.4174	22.8418	166.124	191.617
P60174	Triosephosphate isomerase OS=Homo sapiens GN=TPI1 PE=1 SV=3	TPI1	0	25.8224	35.6643	7	9	7	286	30.772	5.92	0	40.4446	74.6	336.4	113.6	145.3	957.8	1029.8	1047	1019.6	122.671	336.4	131.077	154.601	999.743	1029.8	1147.75	1193.73	19.1832	52.606	20.4977	24.1764	156.339	161.039	179.484	186.674	7	7	7	7	7	7	7	7	35.8946	22.3371	158.689	183.079
Q9Y4E8	Ubiquitin carboxyl-terminal hydrolase 15 OS=Homo sapiens GN=USP15 PE=1 SV=3	USP15	0	14.5793	5.91233	6	6	6	981	112.348	5.22	0	20.5663	39.9	94.7	69.3	90.6	841.5	690.8	944.5	662.6	65.611	94.7	79.9615	96.3997	878.35	690.8	1035.39	775.759	14.1214	20.3822	17.2101	20.748	189.047	148.68	222.845	166.966	6	6	6	6	6	6	6	6	17.2518	18.979	168.863	194.906
Q9BZJ0	Crooked neck-like protein 1 OS=Homo sapiens GN=CRNKL1 PE=1 SV=4	CRNKL1	0	3.94846	1.41509	1	1	1	848	100.389	8	0	4.24642	1.8	5.8		2.4	20.8	32.9	22.9	32.4	2.95989	5.8	0	2.55363	21.7108	32.9	25.1036	37.9333	18.3614	35.9798	0	15.8412	134.681	204.092	155.728	235.316	1	1		1	1	1	1	1	27.1706	7.92062	169.387	195.522
Q93008	Probable ubiquitin carboxyl-terminal hydrolase FAF-X OS=Homo sapiens GN=USP9X PE=1 SV=3	USP9X	0	207.025	27.0428	54	74	54	2570	292.094	5.8	0	287.127	475	871	1040.2	1061.4	8111.9	7115.3	9088	6859.9	781.083	871	1200.23	1129.34	8467.13	7115.3	9962.51	8031.44	16.6374	18.5526	25.5654	24.0555	180.353	151.559	212.205	171.073	54	58	55	58	58	58	58	58	17.595	24.8104	165.956	191.639
P17987	T-complex protein 1 subunit alpha OS=Homo sapiens GN=TCP1 PE=1 SV=1	TCP1	0	15.4059	10.6115	5	5	5	556	60.306	6.11	0	18.9961	29.6	147	54.6	75	799.6	974.1	912.4	930.3	48.6738	147	63	79.801	834.615	974.1	1000.2	1089.18	9.19118	27.7583	11.8964	15.069	157.602	183.942	188.869	205.672	5	5	5	5	5	5	5	5	18.4748	13.4827	170.772	197.271
O95817	BAG family molecular chaperone regulator 3 OS=Homo sapiens GN=BAG3 PE=1 SV=3	BAG3	0	20.6279	8.69565	3	4	3	575	61.557	6.95	0	18.7898	3.8	5	2.6	8	93.1	90.6	96.7	94.8	6.24866	5	3	8.51211	97.1769	90.6	106.005	110.99	11.6925	9.35601	5.6136	15.9279	181.838	169.531	198.357	207.685	1	2	1	2	3	3	3	3	10.5243	10.7707	175.684	203.021
Q6P3X3	Tetratricopeptide repeat protein 27 OS=Homo sapiens GN=TTC27 PE=1 SV=1	TTC27	0.0410112	1.13817	1.06762	1	1	1	843	96.571	5.59	0	2.58595	15.1	14.3	16.4	22.6	51.6	63.1	60.2	59.1	24.8302	14.3	18.9231	24.0467	53.8596	63.1	65.9928	69.1931	59.4299	34.2263	45.2914	57.5546	128.91	151.027	157.951	165.61	1	1	1	1	1	1	1	1	46.8281	51.423	139.968	161.78
Q08378	Golgin subfamily A member 3 OS=Homo sapiens GN=GOLGA3 PE=1 SV=2	GOLGA3	0	7.19351	3.00401	3	3	3	1498	167.252	5.44	0	11.381	28.8	29.8	25.8	28	72.7	84.6	84.1	79.8	47.3583	29.8	29.7692	29.7924	75.8836	84.6	92.1926	93.4283	78.4688	49.3761	49.3251	49.3635	125.733	140.175	152.756	154.803	2	2	2	2	2	2	2	2	63.9224	49.3443	132.954	153.779
O75822	Eukaryotic translation initiation factor 3 subunit J OS=Homo sapiens GN=EIF3J PE=1 SV=2	EIF3J	0.00529801	2.31096	5.03876	1	1	1	258	29.045	4.83	0	3.20935	11.7	20.1	13	14.9	49.2	52.7	61.3	45.5	19.2393	20.1	15	15.8538	51.3545	52.7	67.1987	53.2705	52.2245	54.5608	40.7171	43.0347	139.4	143.053	182.409	144.601	1	1	1	1	1	1	1	1	53.3927	41.8759	141.226	163.505
Q15121	Astrocytic phosphoprotein PEA-15 OS=Homo sapiens GN=PEA15 PE=1 SV=2	PEA15	0	3.30918	7.69231	1	1	1	130	15.031	5.02	0	3.69641		2.2	2.4		25.5	34.6	30.6	31.9	0	2.2	2.76923	0	26.6167	34.6	33.5445	37.3479	0	12.8394	16.1615	0	155.337	201.928	195.769	217.965		1	1		1	1	1	1	6.41969	8.08073	178.633	206.867
P04792	Heat shock protein beta-1 OS=Homo sapiens GN=HSPB1 PE=1 SV=2	HSPB1	0	5.76428	10.2439	2	3	2	205	22.768	6.4	0	10.9765	79.8	136.9	92.9	89.5	297.7	367.4	326.4	365.2	131.222	136.9	107.192	95.2292	310.736	367.4	357.808	427.569	54.2784	56.6271	44.3388	39.3904	128.532	151.971	148.003	176.859	2	2	2	2	2	2	2	2	55.4527	41.8646	140.252	162.431
Q9Y296	Trafficking protein particle complex subunit 4 OS=Homo sapiens GN=TRAPPC4 PE=1 SV=1	TRAPPC4	0.00917993	1.80632	3.65297	1	1	1	219	24.325	6.21	0	3.12374	14.5	31.3	16.8	23.2	81.4	85.2	88.7	85.3	23.8436	31.3	19.3846	24.6851	84.9646	85.2	97.2353	99.8676	40.891	53.6785	33.244	42.3342	145.712	146.115	166.755	171.27	1	1	1	1	1	1	1	1	47.2848	37.7891	145.913	169.013
P82970	High mobility group nucleosome-binding domain-containing protein 5 OS=Homo sapiens GN=HMGN5 PE=1 SV=1	HMGN5	0	6.86625	13.8298	2	2	2	282	31.506	4.55	0	7.81383	16.5	27.5	29	29.1	59.7	80.8	70.2	75.9	27.1324	27.5	33.4615	30.9628	62.3143	80.8	76.9551	88.8623	50.7161	51.4033	62.5466	57.876	116.479	151.032	143.845	166.102	2	2	2	2	2	2	2	2	51.0597	60.2113	133.755	154.974
P62826	GTP-binding nuclear protein Ran OS=Homo sapiens GN=RAN PE=1 SV=3	RAN	0	20.3371	22.6852	5	6	5	216	24.408	7.49	0	22.5988	108.1	341.8	173.8	178.9	1080.8	1318.8	1231.9	1273	177.758	341.8	200.538	190.352	1128.13	1318.8	1350.44	1490.4	22.9431	44.1159	25.8833	24.5686	145.607	170.217	174.3	192.365	6	6	6	6	6	6	6	6	33.5295	25.226	157.912	183.333
P13667	Protein disulfide-isomerase A4 OS=Homo sapiens GN=PDIA4 PE=1 SV=2	PDIA4	0	43.5676	22.9457	12	17	12	645	72.887	5.07	0	57.838	98.8	261.1	169.1	237.9	1931.2	1972.4	2152.3	1939.6	162.465	261.1	195.115	253.129	2015.77	1972.4	2359.41	2270.85	13.6954	22.01	16.4477	21.3381	169.924	166.268	198.891	191.426	12	12	9	12	13	13	13	13	17.8527	18.8929	168.096	195.159
Q9NSE4	Isoleucine--tRNA ligase, mitochondrial OS=Homo sapiens GN=IARS2 PE=1 SV=2	IARS2	0	6.83432	2.37154	2	2	2	1012	113.719	7.2	0	8.24671	9.7	25.5	14.7	16.5	112	123.1	124.8	121.2	15.9505	25.5	16.9615	17.5562	116.905	123.1	136.809	141.899	21.4576	34.3041	22.8177	23.6177	157.267	165.602	184.044	190.891	1	2	2	2	2	2	2	2	27.8809	23.2177	161.434	187.467
P53004	Biliverdin reductase A OS=Homo sapiens GN=BLVRA PE=1 SV=2	BLVRA	0.00466978	2.34113	5.06757	2	2	2	296	33.407	6.44	0	5.39905	14.9	26.2	16.9	19.6	109.5	135.6	132	124.4	24.5013	26.2	19.5	20.8547	114.295	135.6	144.702	145.645	31.0488	33.2014	24.711	26.4277	144.838	171.836	183.371	184.566	2	2	2	2	2	2	2	2	32.1251	25.5693	158.337	183.968
Q13162	Peroxiredoxin-4 OS=Homo sapiens GN=PRDX4 PE=1 SV=1	PRDX4	0	42.3166	59.0406	11	18	9	271	30.521	6.29	0	69.695	237.8	277.8	222.2	196.8	1445.8	1239.1	1640.2	1192.8	391.035	277.8	256.385	209.398	1509.11	1239.1	1798.03	1396.51	44.2012	31.4015	28.9808	23.6696	170.585	140.063	203.243	157.856	11	11	11	11	11	11	11	11	37.8013	26.3252	155.324	180.549
P07195	L-lactate dehydrogenase B chain OS=Homo sapiens GN=LDHB PE=1 SV=2	LDHB	0	29.5059	27.8443	8	15	7	334	36.615	6.05	0	52.764	264.5	586	312.3	407.1	1508.4	1671.7	1707.1	1626.2	434.94	586	360.346	433.16	1574.45	1671.7	1871.37	1903.92	39.3794	53.0563	32.6257	39.2182	142.551	151.355	169.433	172.381	9	9	9	9	9	9	9	9	46.2179	35.922	146.953	170.907
Q15181	Inorganic pyrophosphatase OS=Homo sapiens GN=PPA1 PE=1 SV=2	PPA1	0	20.5	28.7197	5	8	5	289	32.639	5.86	0	28.9057	44.5	131.8	76.8	86.7	888.8	694	1013.7	661.9	73.1751	131.8	88.6154	92.25	927.721	694	1111.24	774.94	15.0344	27.0793	18.2067	18.9535	190.607	142.588	228.314	159.217	6	6	6	6	6	6	6	6	21.0569	18.5801	166.598	193.766
Q08170	Serine/arginine-rich splicing factor 4 OS=Homo sapiens GN=SRSF4 PE=1 SV=2	SRSF4	0	8.87232	6.07287	3	4	1	494	56.645	11.52	0	13.9872	2	14.2	8.2	38.9	39.9	115.1	61.9	97.8	3.28877	14.2	9.46154	41.3901	41.6472	115.1	67.8564	114.502	6.45733	27.881	18.5772	81.2674	81.7722	225.993	133.233	224.819	1	1	1	1	1	1	1	1	17.1691	49.9223	153.883	179.026
O60664	Perilipin-3 OS=Homo sapiens GN=PLIN3 PE=1 SV=3	PLIN3	0	30.071	22.3502	6	13	6	434	47.046	5.44	0	54.6707	55.3	166.8	98.5	101.2	1055	915.5	1193.9	886.7	90.9345	166.8	113.654	107.678	1101.2	915.5	1308.78	1038.13	15.0222	27.555	18.7754	17.7882	181.916	151.239	216.208	171.497	8	8	8	8	8	8	8	8	21.2886	18.2818	166.577	193.853
P0DN79	Cystathionine beta-synthase-like protein OS=Homo sapiens GN=CBSL PE=1 SV=1	CBSL	0	3.26154	2.35935	1	1	1	551	60.548	6.65	0	4.20036	3.4	10.9	2.4	11.1	49.2	61.5	58.2	57.7	5.59091	10.9	2.76923	11.8106	51.3545	61.5	63.8004	67.5541	16.2479	31.6769	8.04776	34.3231	149.243	178.727	185.413	196.321	1	1	1	1	1	1	1	1	23.9624	21.1854	163.985	190.867
P35241	Radixin OS=Homo sapiens GN=RDX PE=1 SV=1	RDX	0	13.9454	10.8062	7	8	1	583	68.521	6.37	0	24.6418	64.7	90.6	78.1	83.5	264.2	337.3	304	325.1	106.392	90.6	90.1154	88.8452	275.77	337.3	333.253	380.621	49.9816	42.5628	42.3351	41.7384	129.553	158.46	156.558	178.811	1	1	1	1	1	1	1	1	46.2722	42.0368	144.006	167.685
P10599	Thioredoxin OS=Homo sapiens GN=TXN PE=1 SV=3	TXN	0	7.35462	20.9524	2	2	2	105	11.73	4.92	0	7.35693	22.2	70.6	42	55.9	342.1	576.4	374.2	578.8	36.5053	70.6	48.4615	59.4784	357.081	576.4	410.208	677.648	13.0587	25.2551	17.3357	21.2766	127.735	206.19	146.74	242.409	2	2	2	2	2	2	2	2	19.1569	19.3062	166.963	194.574
P49419	Alpha-aminoadipic semialdehyde dehydrogenase OS=Homo sapiens GN=ALDH7A1 PE=1 SV=5	ALDH7A1	0	4.44551	2.41187	1	1	1	539	58.45	7.99	0	4.90495	6.6	17.3	11.2	10.8	63.1	66.5	62.6	73.3	10.8529	17.3	12.9231	11.4913	65.8632	66.5	68.6238	85.8182	25.5835	40.7811	30.4635	27.0885	155.259	156.76	161.766	202.299	1	1	1	1	1	1	1	1	33.1823	28.776	156.009	182.032
Q96AC1	Fermitin family homolog 2 OS=Homo sapiens GN=FERMT2 PE=1 SV=1	FERMT2	0	7.98637	4.70588	3	3	3	680	77.811	6.7	0	11.5867	14.8	27.6	20	23.5	128.5	135.5	149.4	128.9	24.3369	27.6	23.0769	25.0043	134.127	135.5	163.776	150.914	28.4503	32.2649	26.9773	29.2305	156.797	158.402	191.457	176.421	2	2	3	2	3	3	3	3	30.3576	28.1039	157.599	183.939
P35637	RNA-binding protein FUS OS=Homo sapiens GN=FUS PE=1 SV=1	FUS	0	41.718	20.9125	8	18	7	526	53.394	9.36	1	52.7978	78.4	286.3	203.5	298.6	630.9	1603.5	677	1624.1	128.92	286.3	234.808	317.715	658.528	1603.5	742.145	1901.47	17.5599	38.9963	31.9826	43.2752	89.6966	218.409	101.086	258.994	7	11	8	11	11	11	11	11	28.2781	37.6289	154.053	180.04
P05455	Lupus La protein OS=Homo sapiens GN=SSB PE=1 SV=2	SSB	0	6.35086	3.67647	1	1	1	408	46.808	7.12	0	4.56585	2.1	11.3	2.2	6.9	44.5	36.9	53.3	33.3	3.45321	11.3	2.53846	7.3417	46.4487	36.9	58.4289	38.987	13.4498	44.0121	9.887	28.595	180.912	143.721	227.573	151.85	1	1	1	1	1	1	1	1	28.731	19.241	162.317	189.712
Q9C0D3	Protein zyg-11 homolog B OS=Homo sapiens GN=ZYG11B PE=1 SV=2	ZYG11B	0	8.91349	5.77957	3	3	3	744	83.867	6.86	0	11.9231	17.3	36.9	14.7	30.9	338.8	422.1	357.2	440.9	28.4479	36.9	16.9615	32.878	353.636	422.1	391.572	516.197	12.6527	16.4119	7.54394	14.6231	157.286	187.736	174.158	229.588	3	3	3	3	3	3	3	3	14.5323	11.0835	172.511	201.873
Q7Z5K2	Wings apart-like protein homolog OS=Homo sapiens GN=WAPL PE=1 SV=1	WAPL	0	9.06753	2.52101	2	2	2	1190	132.863	5.44	0	9.39418	25	24.6	32.8	30.8	102.8	90	113.9	90.7	41.1096	24.6	37.8462	32.7716	107.302	90	124.86	106.19	58.2414	34.8517	53.6179	46.4287	152.018	127.506	176.894	150.443	2	1	2	2	2	2	2	2	46.5465	50.0233	139.762	163.668
Q92733	Proline-rich protein PRCC OS=Homo sapiens GN=PRCC PE=1 SV=1	PRCC	0	2.9784	2.24033	1	1	1	491	52.386	5.1	0	5.21251	11	23.8	15.7	18.7	133.7	168	148.4	168.9	18.0882	23.8	18.1154	19.8971	139.555	168	162.68	197.745	19.3488	25.4586	19.3778	21.2837	149.28	179.708	174.017	211.526	1	1	1	1	1	1	1	1	22.4037	20.3308	164.494	192.771
P30740	Leukocyte elastase inhibitor OS=Homo sapiens GN=SERPINB1 PE=1 SV=1	SERPINB1	0	3.28634	2.63852	1	1	1	379	42.715	6.28	0	3.4609	3.2	10.5	8.9	9.3	47.5	52.1	53.6	51.6	5.26203	10.5	10.2692	9.89533	49.5801	52.1	58.7577	60.4123	16.3941	32.7133	31.9943	30.8294	154.469	162.32	183.063	188.217	1	1	1	1	1	1	1	1	24.5537	31.4118	158.395	185.64
Q56VL3	OCIA domain-containing protein 2 OS=Homo sapiens GN=OCIAD2 PE=1 SV=1	OCIAD2	0	4.65936	8.44156	1	1	1	154	16.943	9.03	0	3.65075	3.1	10.1	8.5	10.4	36.7	36.4	39.3	38	5.09759	10.1	9.80769	11.0657	38.3071	36.4	43.0817	44.4897	20.56	40.7362	39.5572	44.6313	154.504	146.812	173.761	179.439	1	1	1	1	1	1	1	1	30.6481	42.0943	150.658	176.6
Q9Y3A5	Ribosome maturation protein SBDS OS=Homo sapiens GN=SBDS PE=1 SV=4	SBDS	0	9.12793	14.4	4	4	4	250	28.745	8.75	0	15.9519	66.2	129.6	81.6	99.4	312.4	399.5	323.5	423.7	108.858	129.6	94.1538	105.763	326.08	399.5	354.629	496.06	43.2268	51.4632	37.3878	41.9977	129.484	158.638	140.821	196.982	4	4	4	4	4	4	4	4	47.345	39.6927	144.061	168.901
E9PAV3	Nascent polypeptide-associated complex subunit alpha, muscle-specific form OS=Homo sapiens GN=NACA PE=1 SV=1	NACA	0	3.66354	0.673725	1	1	1	2078	205.295	9.58	0	3.95704	23.2	65.3	40.1	43	321.7	300.1	362.1	298.6	38.1497	65.3	46.2692	45.7526	335.787	300.1	396.944	349.595	19.3421	33.1073	23.4587	23.1967	170.245	152.152	201.252	177.246	1	1	1	1	1	1	1	1	26.2247	23.3277	161.199	189.249
Q9BWU0	Kanadaptin OS=Homo sapiens GN=SLC4A1AP PE=1 SV=1	SLC4A1AP	0	6.40359	4.39698	3	3	3	796	88.759	5.19	0	10.816	28.7	56	38.1	51.4	249.1	277.3	277.3	279.6	47.1939	56	43.9615	54.6903	260.008	277.3	303.984	327.35	27.5486	32.6891	25.6618	31.9246	151.776	161.869	177.445	191.085	3	3	3	3	3	3	3	3	30.1189	28.7932	156.822	184.265
Q15517	Corneodesmosin OS=Homo sapiens GN=CDSN PE=1 SV=3	CDSN	0.00769724	2.07634	3.40265	1	1	1	529	51.49	8.35	0	3.17385	25.9	31.4	36.5	32.5	67.8	90.7	74.6	92.3	42.5896	31.4	42.1154	34.5804	70.769	90.7	81.7785	108.063	67.8724	50.0402	67.1167	55.1087	112.78	144.543	130.325	172.213	1	1	1	1	1	1	1	1	58.9563	61.1127	128.662	151.269
P13489	Ribonuclease inhibitor OS=Homo sapiens GN=RNH1 PE=1 SV=2	RNH1	0	29.5591	24.0781	6	6	6	461	49.941	4.82	0	35.4676	19.3	39.9	36.3	44.5	163.5	222.5	179.7	226.8	31.7366	39.9	41.8846	47.3486	170.66	222.5	196.992	265.533	24.9758	31.4002	32.962	37.262	134.304	175.101	155.027	208.967	4	6	5	6	6	6	6	6	28.188	35.112	154.703	181.997
P13797	Plastin-3 OS=Homo sapiens GN=PLS3 PE=1 SV=4	PLS3	0	28.8283	13.3333	6	7	6	630	70.766	5.6	0	36.4689	43.4	115.9	80.4	92.8	589.7	753.9	682.7	738.6	71.3663	115.9	92.7692	98.7405	615.523	753.9	748.394	864.739	16.9852	27.5843	22.0792	23.5003	146.495	179.429	178.118	205.809	6	6	6	7	7	7	7	7	22.2848	22.7897	162.962	191.963
Q9H7C9	Mth938 domain-containing protein OS=Homo sapiens GN=AAMDC PE=1 SV=1	AAMDC	0.00769724	2.08545	13.1148	1	1	1	122	13.324	8.46	0	3.92436	8.1	13.9	19.4	27.3	62.7	76	71.2	75.8	13.3195	13.9	22.3846	29.0476	65.4457	76	78.0513	88.7452	27.5414	28.7417	46.2858	60.0631	135.325	157.149	161.391	183.503	1	1	1	1	1	1	1	1	28.1416	53.1745	146.237	172.447
P52565	Rho GDP-dissociation inhibitor 1 OS=Homo sapiens GN=ARHGDIA PE=1 SV=3	ARHGDIA	0	5.96035	8.33333	1	2	1	204	23.193	5.11	0	6.25394	18.3	63.1	25.1	40.4	277.4	303.4	322.6	296.3	30.0922	63.1	28.9615	42.9862	289.548	303.4	353.643	346.902	16.5044	34.6078	15.8842	23.5761	158.805	166.402	193.958	190.262	2	2	2	2	2	2	2	2	25.5561	19.7302	162.604	192.11
Q6BDS2	UHRF1-binding protein 1 OS=Homo sapiens GN=UHRF1BP1 PE=1 SV=1	UHRF1BP1	0.0617149	1.01345	1.18056	1	2	1	1440	159.385	6.14	0	2.49458	11.6	17.8	15.5	19.9	109.8	129.5	140.8	114.6	19.0749	17.8	17.8846	21.1739	114.608	129.5	154.349	134.171	25.0753	23.3994	23.5107	27.8346	150.661	170.237	202.903	176.378	1	1	1	1	1	1	1	1	24.2374	25.6727	160.449	189.641
Q08209	Serine/threonine-protein phosphatase 2B catalytic subunit alpha isoform OS=Homo sapiens GN=PPP3CA PE=1 SV=1	PPP3CA	0.00648088	2.2356	2.68714	1	1	1	521	58.65	5.86	0	3.03453	20.5	33.7	24.3	29.2	79.8	90.5	89.4	92.1	33.7099	33.7	28.0385	31.0692	83.2945	90.5	98.0026	107.829	53.2812	53.2655	44.317	49.1073	131.654	143.042	154.901	170.432	1	1	1	1	1	1	1	1	53.2733	46.7122	137.348	162.667
Q8NI27	THO complex subunit 2 OS=Homo sapiens GN=THOC2 PE=1 SV=2	THOC2	0	6.12256	2.44821	4	4	4	1593	182.659	8.44	0	11.3861	42.9	86.2	75.8	98.6	253	381	312	360.6	70.5441	86.2	87.4615	104.912	264.079	381	342.023	422.184	32.0946	39.2174	39.7914	47.7305	120.145	173.339	155.606	192.076	4	4	4	4	4	4	4	4	35.656	43.7609	146.742	173.841
O75521	Enoyl-CoA delta isomerase 2, mitochondrial OS=Homo sapiens GN=ECI2 PE=1 SV=4	ECI2	0	4.42504	4.31472	1	1	1	394	43.557	9	0	2.98249	13.1	23.5	17.6	14.9	106.6	90.6	122.5	89.6	21.5414	23.5	20.3077	15.8538	111.268	90.6	134.288	104.902	32.9972	35.9973	31.1074	24.2849	170.441	138.781	205.702	160.689	1	1	1	1	1	1	1	1	34.4973	27.6961	154.611	183.196
O43432	Eukaryotic translation initiation factor 4 gamma 3 OS=Homo sapiens GN=EIF4G3 PE=1 SV=2	EIF4G3	0	9.84747	4.16404	5	8	1	1585	176.542	5.38	0	24.6925		23.3	1.7	3.3	251.1	71.1	294.7	61.4	0	23.3	1.96154	3.51125	262.096	71.1	323.058	71.8859	0	24.6264	2.0732	3.71112	277.016	75.1474	341.448	75.9781		1	1	1	1	1	1	1	12.3132	2.89216	176.082	208.713
P0DMV9	Heat shock 70 kDa protein 1B OS=Homo sapiens GN=HSPA1B PE=1 SV=1	HSPA1B	0	76.435	37.4415	20	33	17	641	70.009	5.66	0	121.683	212	988.7	365.7	347.6	4043.9	3294.5	4491.7	3406.8	348.61	988.7	421.962	369.851	4220.99	3294.5	4923.92	3988.62	15.0286	42.6229	18.1908	15.9443	181.967	142.026	212.271	171.95	18	21	21	19	21	21	21	21	28.8258	17.0676	161.997	192.11
P42224	Signal transducer and activator of transcription 1-alpha/beta OS=Homo sapiens GN=STAT1 PE=1 SV=2	STAT1	0	6.89206	3.73333	2	2	2	750	87.28	6.05	0	7.05646	12.6	39.7	18.8	25.2	296.7	318	345.4	313	20.7193	39.7	21.6923	26.8131	309.693	318	378.637	366.454	11.1867	21.4347	11.7121	14.4769	167.208	171.694	204.432	197.855	2	2	2	2	2	2	2	2	16.3107	13.0945	169.451	201.144
Q9ULV4	Coronin-1C OS=Homo sapiens GN=CORO1C PE=1 SV=1	CORO1C	0	2.88739	4.64135	2	2	2	474	53.215	7.08	0	3.11112	29.5	64	53.8	46.8	315.8	370.8	353.6	379.3	48.5094	64	62.0769	49.7958	329.629	370.8	387.626	444.077	22.0935	29.1486	28.2728	22.6794	150.129	168.88	176.543	202.254	2	2	2	2	2	2	2	2	25.6211	25.4761	159.504	189.399
Q99570	Phosphoinositide 3-kinase regulatory subunit 4 OS=Homo sapiens GN=PIK3R4 PE=1 SV=3	PIK3R4	0	3.13342	0.810015	1	1	1	1358	153.007	7.17	0	2.97644	9.8	11.6	11.3	9.4	42	40.1	43.3	44.6	16.115	11.6	13.0385	10.0017	43.8392	40.1	47.4666	52.2168	55.0051	39.5942	44.5041	34.1388	149.636	136.873	162.017	178.231	1	1	1	1	1	1	1	1	47.2997	39.3215	143.255	170.124
O43768	Alpha-endosulfine OS=Homo sapiens GN=ENSA PE=1 SV=1	ENSA	0.00205479	2.55721	9.09091	1	1	1	121	13.381	7.24	0	3.59675	8.8	10.2	5.8	11.2	50.5	51.6	65.3	44.7	14.4706	10.2	6.69231	11.917	52.7114	51.6	71.5836	52.3339	42.6376	30.0543	19.7189	35.1133	155.314	152.039	210.921	154.202	1	1	1	1	1	1	1	1	36.3459	27.4161	153.677	182.561
Q96EP5	DAZ-associated protein 1 OS=Homo sapiens GN=DAZAP1 PE=1 SV=1	DAZAP1	0	7.46717	6.63391	2	3	2	407	43.356	8.56	0	11.5449	28.6	54.5	38.8	41.8	207.3	247.2	236.1	249.9	47.0294	54.5	44.7692	44.4758	216.378	247.2	258.819	292.578	31.2034	36.1601	29.7038	29.5091	143.564	164.014	171.723	194.122	2	2	2	2	2	2	2	2	33.6818	29.6065	153.789	182.923
P23381	Tryptophan--tRNA ligase, cytoplasmic OS=Homo sapiens GN=WARS PE=1 SV=2	WARS	0	3.61834	2.9724	1	1	1	471	53.132	6.23	0	3.46838	7.1	13.4	7	7.3	62.4	53.4	69.1	56	11.6751	13.4	8.07692	7.7673	65.1325	53.4	75.7492	65.5637	31.0545	35.6425	21.4837	20.6601	173.245	142.038	201.484	174.392	1	1	1	1	1	1	1	1	33.3485	21.0719	157.641	187.938
Q13509	Tubulin beta-3 chain OS=Homo sapiens GN=TUBB3 PE=1 SV=2	TUBB3	0	58.7443	39.1111	13	27	2	450	50.4	4.93	1	103.961	41	50.1	53.9	55.2	235.6	203	263.8	210.5	67.4198	50.1	62.1923	58.7336	245.917	203	289.185	246.449	44.1014	32.772	40.6819	38.4194	160.862	132.789	189.165	161.21	2	3	3	3	3	3	3	3	38.4367	39.5507	146.825	175.187
P07602	Prosaposin OS=Homo sapiens GN=PSAP PE=1 SV=2	PSAP	0	6.31722	2.67176	1	1	1	524	58.074	5.17	0	4.04932	6.1	8.8	7.7	10.7	106.3	118.1	120.9	120.6	10.0307	8.8	8.88462	11.3849	110.955	118.1	132.534	141.196	14.8087	12.9917	13.1166	16.8079	163.806	174.354	195.663	208.452	1	1	1	1	1	1	1	1	13.9002	14.9623	169.08	202.058
P51812	Ribosomal protein S6 kinase alpha-3 OS=Homo sapiens GN=RPS6KA3 PE=1 SV=1	RPS6KA3	0	6.47417	3.24324	2	2	1	740	83.683	6.89	0	5.76461	13.2	30	14.2	13.5	164.7	173.8	182.3	182.3	21.7059	30	16.3846	14.3642	171.912	173.8	199.842	213.433	20.6368	28.5225	15.5776	13.6567	163.445	165.24	190	202.921	1	1	1	1	1	1	1	1	24.5796	14.6172	164.343	196.46
P31946	14-3-3 protein beta/alpha OS=Homo sapiens GN=YWHAB PE=1 SV=3	YWHAB	0	10.5717	14.6341	4	5	1	246	28.065	4.83	0	18.1735	7.9	14.1	7	7.8	52.6	68.7	65.9	65.1	12.9906	14.1	8.07692	8.29931	54.9034	68.7	72.2413	76.2178	32.9367	35.7494	20.4784	21.0422	139.203	174.183	183.162	193.244	1	1	1	1	1	1	1	1	34.3431	20.7603	156.693	188.203
Q9BUF5	Tubulin beta-6 chain OS=Homo sapiens GN=TUBB6 PE=1 SV=1	TUBB6	0	38.1586	21.3004	8	17	2	446	49.825	4.88	0	65.4508	45.4	86.3	76.9	67.5	257.7	213.3	284.8	228.5	74.6551	86.3	88.7308	71.8209	268.985	213.3	312.205	267.523	43.1682	49.9017	51.3072	41.5294	155.536	123.338	180.528	154.691	2	2	2	2	2	2	2	2	46.5349	46.4183	139.437	167.61
Q9UKD2	mRNA turnover protein 4 homolog OS=Homo sapiens GN=MRTO4 PE=1 SV=2	MRTO4	0	3.77288	4.60251	1	1	1	239	27.543	8.29	0	4.50975	18.5	34.1	34.3	29.1	89	75.4	94.7	84.4	30.4211	34.1	39.5769	30.9628	92.8974	75.4	103.813	98.8139	48.0981	53.9147	62.5741	48.9545	146.878	119.213	164.136	156.232	1	1	1	1	1	1	1	1	51.0064	55.7643	133.045	160.184
Q8IZH2	5'-3' exoribonuclease 1 OS=Homo sapiens GN=XRN1 PE=1 SV=1	XRN1	0.020432	1.35674	0.820633	1	1	1	1706	193.985	7.21	0	0	13.7	38.8	15.6	24.8	256.1	223.6	297.8	226.1	22.5281	38.8	18	26.3875	267.315	223.6	326.456	264.714	15.173	26.1323	12.1233	17.7724	180.04	150.598	219.873	178.288	1	1	1	1	1	1	1	1	20.6527	14.9478	165.319	199.081
P02795	Metallothionein-2 OS=Homo sapiens GN=MT2A PE=1 SV=1	MT2A	0	11.7963	32.7869	1	2	1	61	6.037	7.83	0	9.33666	29.4	31.4	30.2	35.4	111.1	119.5	133.2	117.6	48.3449	31.4	34.8462	37.6661	115.965	119.5	146.017	137.684	57.6029	37.413	41.5191	44.8791	138.172	142.384	173.979	164.05	2	2	2	2	2	2	2	2	47.508	43.1991	140.278	169.015
Q01844	RNA-binding protein EWS OS=Homo sapiens GN=EWSR1 PE=1 SV=1	EWSR1	0	34.4002	10.8232	4	15	4	656	68.436	9.33	0	71.4778	27.7	179.7	48.5	252.1	89.3	1610.7	96.9	1663	45.5495	179.7	55.9615	268.238	93.2105	1610.7	106.224	1947.01	8.46135	33.3814	10.3955	49.8283	17.3149	299.206	19.7324	361.68	3	5	3	5	3	6	3	6	20.9214	30.1119	158.261	190.706
O43390	Heterogeneous nuclear ribonucleoprotein R OS=Homo sapiens GN=HNRNPR PE=1 SV=1	HNRNPR	0	22.4026	12.4803	7	7	3	633	70.899	8.13	0	26.4624	33.8	101.3	62.7	161.8	222.6	502.8	264.3	509.2	55.5802	101.3	72.3462	172.157	232.348	502.8	289.733	596.162	21.9856	40.0707	28.6176	68.0994	91.9086	198.89	114.608	235.82	2	3	3	3	3	3	3	3	31.0281	48.3585	145.399	175.214
Q9UBB9	Tuftelin-interacting protein 11 OS=Homo sapiens GN=TFIP11 PE=1 SV=1	TFIP11	0.0108108	1.6562	1.07527	1	1	1	837	96.758	5.67	0	2.86766	11.2	17.7	15.6	18.3	45.2	57.1	54.2	56.9	18.4171	17.7	18	19.4715	47.1793	57.1	59.4155	66.6174	48.4819	46.5942	47.3839	51.2574	124.197	150.312	156.408	175.366	1	1	1	1	1	1	1	1	47.538	49.3206	137.254	165.887
Q9NTZ6	RNA-binding protein 12 OS=Homo sapiens GN=RBM12 PE=1 SV=1	RBM12	0.00827498	1.94808	0.965665	1	1	1	932	97.333	8.63	0	3.2451	8.2	16.2	13.9	10.8	79	79.4	88.4	84.4	13.484	16.2	16.0385	11.4913	82.4595	79.4	96.9064	98.8139	26.0061	31.2445	30.9329	22.163	159.037	153.136	186.901	190.579	1	1	1	1	1	1	1	1	28.6253	26.548	156.087	188.74
P14174	Macrophage migration inhibitory factor OS=Homo sapiens GN=MIF PE=1 SV=4	MIF	0.0874605	0.854182	7.82609	1	1	1	115	12.468	7.88	0	3.72541	2.1	35.4	2.7	3.9	65.2	84.8	77.4	85.7	3.45321	35.4	3.11538	4.14965	68.0552	84.8	84.8479	100.336	7.19124	73.7198	6.48773	8.64157	141.724	176.594	176.694	208.948	1	1	1	1	1	1	1	1	40.4555	7.56465	159.159	192.821
Q8N0X7	Spartin OS=Homo sapiens GN=SPART PE=1 SV=1	SPART	0	3.04905	2.4024	1	1	1	666	72.788	5.91	0	3.67683	7.9	12.8	10.2	8.8	45.5	30.1	44.6	38.6	12.9906	12.8	11.7692	9.36332	47.4925	30.1	48.8917	45.1921	47.5413	46.8437	43.0714	34.2666	173.806	110.156	178.927	165.388	1	1	1	1	1	1	1	1	47.1925	38.669	141.981	172.157
Q00610	Clathrin heavy chain 1 OS=Homo sapiens GN=CLTC PE=1 SV=5	CLTC	0	59.5354	14.1493	15	21	15	1675	191.493	5.69	0	72.6365	180.5	554	337.8	431.5	1990	2912.7	2222.2	3093.4	296.811	554	389.769	459.122	2077.14	2912.7	2436.03	3621.69	18.6274	34.7682	24.4613	28.8138	130.358	182.797	152.882	227.292	12	16	15	16	17	17	17	17	26.6978	26.6376	156.578	190.087
Q92973	Transportin-1 OS=Homo sapiens GN=TNPO1 PE=1 SV=2	TNPO1	0.00205479	2.55556	1.8931	2	2	2	898	102.289	4.98	0	5.57677	18	33.1	25.5	30.4	120.6	142	142.9	144	29.5989	33.1	29.4231	32.346	125.881	142	156.651	168.592	32.998	36.9012	32.802	36.0606	140.337	158.307	174.64	187.953	2	2	2	2	2	2	2	2	34.9496	34.4313	149.322	181.297
P62714	Serine/threonine-protein phosphatase 2A catalytic subunit beta isoform OS=Homo sapiens GN=PPP2CB PE=1 SV=1	PPP2CB	0.00648088	2.11679	4.85437	1	1	1	309	35.552	5.43	0	4.21434	1.5	3.2	2	2.7	10.4	10.2	11.7	10.9	2.46658	3.2	2.30769	2.87284	10.8554	10.2	12.8258	12.7615	34.3236	44.5296	32.1127	39.9769	151.059	141.938	178.478	177.583	1	1	1	1	1	1	1	1	39.4266	36.0448	146.498	178.03
O14979	Heterogeneous nuclear ribonucleoprotein D-like OS=Homo sapiens GN=HNRNPDL PE=1 SV=3	HNRNPDL	0	12.7657	10	5	8	3	420	46.409	9.57	0	27.4481	139.8	229.5	182.4	208.6	400.8	595.8	442.4	639.6	229.885	229.5	210.462	221.953	418.351	595.8	484.971	748.831	58.574	58.4759	53.625	56.5531	106.595	151.808	123.569	190.8	3	3	3	3	3	3	3	3	58.525	55.089	129.201	157.185
P47897	Glutamine--tRNA ligase OS=Homo sapiens GN=QARS PE=1 SV=1	QARS	0	4.49522	3.09677	2	2	2	775	87.743	7.15	0	6.79015	5.8	12.1	3.8	11.2	44.7	42.8	48.3	47.8	9.53743	12.1	4.38462	11.917	46.6574	42.8	52.9477	55.9633	32.2882	40.9636	14.8438	40.3439	157.955	144.896	179.25	189.459	1	2	1	2	2	2	2	2	36.6259	27.5938	151.425	184.355
Q16555	Dihydropyrimidinase-related protein 2 OS=Homo sapiens GN=DPYSL2 PE=1 SV=1	DPYSL2	0	23.353	11.8881	4	6	4	572	62.255	6.38	0	27.3278	18.4	56.4	56.8	48.4	317.2	347.8	386.1	344.7	30.2567	56.4	65.5385	51.4983	331.09	347.8	423.253	403.568	14.1601	26.3951	30.6719	24.1011	154.95	162.77	198.082	188.87	4	5	5	5	5	5	5	5	20.2776	27.3865	158.86	193.476
Q9BQ39	ATP-dependent RNA helicase DDX50 OS=Homo sapiens GN=DDX50 PE=1 SV=1	DDX50	0.0125298	1.61297	1.49254	1	1	1	737	82.514	9.17	0	2.18471	2	3.3	3.7	3.3	49.6	40.6	59.7	40.4	3.28877	3.3	4.26923	3.51125	51.772	40.6	65.4447	47.2995	11.9872	12.0281	15.5609	12.7981	188.703	147.982	238.539	172.402	1	1	1	1	1	1	1	1	12.0077	14.1795	168.343	205.47
P14735	Insulin-degrading enzyme OS=Homo sapiens GN=IDE PE=1 SV=4	IDE	0.00648088	2.10596	1.07949	1	1	1	1019	117.893	6.61	0	3.01536	3.6	18.5	9.4	13.6	57.4	92.8	56.9	106.1	5.91979	18.5	10.8462	14.4706	59.9136	92.8	62.3753	124.22	12.173	38.0418	22.3031	29.7561	123.201	190.826	128.263	255.435	1	1	1	1	1	1	1	1	25.1074	26.0296	157.014	191.849
Q15019	Septin-2 OS=Homo sapiens GN=SEPT2 PE=1 SV=1	SEPT2	0	13.1486	11.0803	3	4	3	361	41.461	6.6	0	14.0661	28.8	116.6	93	132.9	264.7	335.7	310.3	348.7	47.3583	116.6	107.308	141.407	276.291	335.7	340.159	408.251	21.3678	52.6092	48.4165	63.8021	124.661	151.466	153.478	184.2	4	4	4	4	4	4	4	4	36.9885	56.1093	138.063	168.839
Q9Y4L1	Hypoxia up-regulated protein 1 OS=Homo sapiens GN=HYOU1 PE=1 SV=1	HYOU1	0	18.3078	10.7107	7	12	7	999	111.266	5.22	0	47.8273	71.6	139.8	222.9	243.9	678	629	872.8	580.3	117.738	139.8	257.192	259.513	707.69	629	956.786	679.404	25.1367	29.8469	54.9098	55.4053	151.09	134.29	204.271	145.051	7	7	7	7	7	7	7	7	27.4918	55.1575	142.69	174.661
Q92804	TATA-binding protein-associated factor 2N OS=Homo sapiens GN=TAF15 PE=1 SV=1	TAF15	0	12.4518	9.7973	3	5	2	592	61.793	8.02	0	14.9791	21.2	30.8	26.4	28.2	220.7	190.8	254	203.8	34.861	30.8	30.4615	30.0052	230.365	190.8	278.442	238.605	26.2029	23.1505	22.8961	22.5531	173.151	143.413	209.288	179.345	1	1	1	1	1	1	1	1	24.6767	22.7246	158.282	194.317
Q9BZD4	Kinetochore protein Nuf2 OS=Homo sapiens GN=NUF2 PE=1 SV=2	NUF2	0	2.79263	2.15517	1	1	1	464	54.269	8.27	0	4.20155	3.4	3.8	3.5	7.2	21.7	19.2	19.9	25.3	5.59091	3.8	4.03846	7.6609	22.6503	19.2	21.8149	29.6208	39.1054	26.579	28.2469	53.5839	158.426	134.294	152.584	207.181	1	1	1	1	1	1	1	1	32.8422	40.9154	146.36	179.882
Q8WU10	Pyridine nucleotide-disulfide oxidoreductase domain-containing protein 1 OS=Homo sapiens GN=PYROXD1 PE=1 SV=1	PYROXD1	0.00271555	2.4563	3.6	1	1	1	500	55.757	5.85	0	2.9774		1.9	2.1	2	10.9	10.7	13.2	10.9	0	1.9	2.42308	2.12803	11.3773	10.7	14.4702	12.7615	0	27.2596	34.7643	30.5312	163.232	153.515	207.606	183.092		1	1	1	1	1	1	1	13.6298	32.6477	158.374	195.349
Q96KB5	Lymphokine-activated killer T-cell-originated protein kinase OS=Homo sapiens GN=PBK PE=1 SV=3	PBK	0.00827498	1.94006	4.03727	1	1	1	322	36.062	5.12	0	2.60461	9.1	13.2	8.1	13.3	44.5	45.7	47.1	53.2	14.9639	13.2	9.34615	14.1514	46.4487	45.7	51.6323	62.2855	46.4487	40.9734	29.0109	43.9266	144.179	141.855	160.269	193.337	1	1	1	1	1	1	1	1	43.7111	36.4687	143.017	176.803
Q13618	Cullin-3 OS=Homo sapiens GN=CUL3 PE=1 SV=2	CUL3	0.0353679	1.20964	1.17188	1	1	1	768	88.873	8.48	0	3.00564	7.5	8.2	12.3	9.9	50.3	44.8	64.3	42.6	12.3329	8.2	14.1923	10.5337	52.5027	44.8	70.4874	49.8753	37.5253	24.9502	43.183	32.051	159.75	136.313	214.472	151.756	1	1	1	1	1	1	1	1	31.2377	37.617	148.032	183.114
Q9NZW5	MAGUK p55 subfamily member 6 OS=Homo sapiens GN=MPP6 PE=1 SV=2	MPP6	0	4.36967	2.77778	1	1	1	540	61.079	6.18	0	4.04261	3	8.1	6.3	3.4	56.4	46.1	58.7	56	4.93316	8.1	7.26923	3.61765	58.8698	46.1	64.3485	65.5637	15.2492	25.0384	22.4704	11.1827	181.976	142.503	198.912	202.668	1	1	1	1	1	1	1	1	20.1438	16.8266	162.24	200.79
Q9H1E3	Nuclear ubiquitous casein and cyclin-dependent kinase substrate 1 OS=Homo sapiens GN=NUCKS1 PE=1 SV=1	NUCKS1	0	3.47253	6.99588	2	4	2	243	27.28	5.08	0	8.39523	7.4	23.5	9.3	18.3	249	217.8	304.4	220.2	12.1684	23.5	10.7308	19.4715	259.904	217.8	333.691	257.806	8.57634	16.5628	7.56306	13.7235	183.181	153.506	235.186	181.702	2	2	2	2	2	2	2	2	12.5696	10.6433	168.343	208.444
O94776	Metastasis-associated protein MTA2 OS=Homo sapiens GN=MTA2 PE=1 SV=1	MTA2	0.0125298	1.61636	2.99401	1	1	1	668	74.976	9.66	0	0	3.6	10.2	3.3	6.4	54.2	56.3	62.6	60.8	5.91979	10.2	3.80769	6.80969	56.5735	56.3	68.6238	71.1835	16.9489	29.2036	10.9018	19.4968	161.975	161.192	196.476	203.805	1	1	1	1	1	1	1	1	23.0762	15.1993	161.584	200.141
Q12849	G-rich sequence factor 1 OS=Homo sapiens GN=GRSF1 PE=1 SV=3	GRSF1	0	2.83062	2.29167	1	1	1	480	53.093	6.19	0	4.02335	3.2	10	5.8	8.7	70.9	81.3	89	81.3	5.26203	10	6.69231	9.25692	74.0048	81.3	97.5642	95.1845	11.0994	21.0934	14.1164	19.526	156.102	171.49	205.796	200.777	1	1	1	1	1	1	1	1	16.0964	16.8212	163.796	203.287
P59190	Ras-related protein Rab-15 OS=Homo sapiens GN=RAB15 PE=1 SV=1	RAB15	0	3.75326	5.18868	1	1	1	212	24.375	5.71	0	4.06856	18	51.6	36.6	39.7	151.5	184.2	191.1	184.3	29.5989	51.6	42.2308	42.2413	158.134	184.2	209.489	215.775	25.3723	44.2316	36.2003	36.2094	135.553	157.897	179.574	184.963	1	1	1	1	1	1	1	1	34.8019	36.2048	146.725	182.268
Q14247	Src substrate cortactin OS=Homo sapiens GN=CTTN PE=1 SV=2	CTTN	0	54.7648	28.9091	14	18	14	550	61.549	5.4	0	65.0853	104.7	294	192.3	201.1	2687.3	2939.2	3379.7	2936.2	172.167	294	221.885	213.973	2804.98	2939.2	3704.92	3437.65	9.98883	17.0574	12.8734	12.4143	162.74	170.527	214.953	199.446	16	16	15	16	16	16	16	16	13.5231	12.6439	166.634	207.199
Q12792	Twinfilin-1 OS=Homo sapiens GN=TWF1 PE=1 SV=3	TWF1	0.0316274	1.24132	2	1	1	1	350	40.258	6.96	0	3.0226	1.7	6.6	2.6	3.5	57.1	66.8	68.9	69.8	2.79545	6.6	3	3.72405	59.6004	66.8	75.53	81.7205	7.46025	17.6135	8.00613	9.9384	159.056	178.27	201.568	218.088	1	1	1	1	1	1	1	1	12.5369	8.97226	168.663	209.828
Q8IZU9	Kin of IRRE-like protein 3 OS=Homo sapiens GN=KIRREL3 PE=1 SV=1	KIRREL3	0.0353679	1.20957	3.08483	1	1	1	778	85.201	6.9	0	0	3.6	5.8	3.3	3.9	20	25.8	27.1	24.3	5.91979	5.8	3.80769	4.14965	20.8758	25.8	29.7077	28.45	38.0355	37.2659	24.465	26.6622	134.13	165.769	190.877	182.795	1	1	1	1	1	1	1	1	37.6507	25.5636	149.95	186.836
Q8IWJ2	GRIP and coiled-coil domain-containing protein 2 OS=Homo sapiens GN=GCC2 PE=1 SV=4	GCC2	0	4.93641	1.48456	2	2	1	1684	195.789	5.14	0	7.67612		8	5.5	7.4	53.7	70.1	74	65	0	8	6.34615	7.8737	56.0516	70.1	81.1208	76.1008	0	20.9429	16.6134	20.6123	146.735	183.512	212.363	199.221		1	1	1	1	1	1	1	10.4714	18.6128	165.124	205.792
P46734	Dual specificity mitogen-activated protein kinase kinase 3 OS=Homo sapiens GN=MAP2K3 PE=1 SV=2	MAP2K3	0	3.17731	3.17003	1	1	1	347	39.293	7.43	0	3.08082	37.5	62	46.7	54.5	193.5	193.8	252	186.2	61.6644	62	53.8846	57.9888	201.974	193.8	276.249	217.999	43.8285	44.067	38.2989	41.2159	143.554	137.745	196.346	154.945	1	1	1	1	1	1	1	1	43.9477	39.7574	140.649	175.645
O60831	PRA1 family protein 2 OS=Homo sapiens GN=PRAF2 PE=1 SV=1	PRAF2	0.0666308	0.973058	3.93258	1	1	1	178	19.246	9.19	0	2.72157	14.8	17.3	23.2	19.5	70.1	88.8	85.6	93.3	24.3369	17.3	26.7692	20.7483	73.1697	88.8	93.837	109.234	42.866	30.4715	47.1502	36.5451	128.878	156.409	165.281	192.4	1	1	1	1	1	1	1	1	36.6687	41.8477	142.643	178.84
P62195	26S proteasome regulatory subunit 8 OS=Homo sapiens GN=PSMC5 PE=1 SV=1	PSMC5	0	3.27498	8.62069	2	4	2	406	45.597	7.55	0	7.95947	9.1	14.4	15	11.3	75.4	74.4	105.4	65.4	14.9639	14.4	17.3077	12.0234	78.7018	74.4	115.542	76.5691	29.6382	28.5213	34.2805	23.814	155.881	147.36	228.849	151.656	1	2	2	2	2	2	2	2	29.0798	29.0472	151.62	190.253
O00534	von Willebrand factor A domain-containing protein 5A OS=Homo sapiens GN=VWA5A PE=2 SV=2	VWA5A	0	4.62727	2.29008	1	1	1	786	86.434	6.58	0	4.93728	7.5	12.5	10.8	14.8	43	66.8	58.5	65	12.3329	12.5	12.4615	15.7474	44.883	66.8	64.1292	76.1008	32.3533	32.7917	32.6908	41.3108	117.743	175.239	168.233	199.638	1	1	1	1	1	1	1	1	32.5725	37.0008	146.491	183.935
Q8WXF1	Paraspeckle component 1 OS=Homo sapiens GN=PSPC1 PE=1 SV=1	PSPC1	0	3.28375	4.39771	1	3	1	523	58.706	6.67	0	4.45796		1.7	1.3	2.3	12.3	8.5	13.9	9.9	0	1.7	1.5	2.44723	12.8386	8.5	15.2375	11.5907	0	25.2722	22.299	36.3805	190.859	126.361	226.521	172.308		1	1	1	1	1	1	1	12.6361	29.3397	158.61	199.414
P30084	Enoyl-CoA hydratase, mitochondrial OS=Homo sapiens GN=ECHS1 PE=1 SV=4	ECHS1	0.00769724	2.03511	6.55172	2	2	2	290	31.367	8.07	0	5.68248	25.3	49.5	33.1	45.6	179.3	158.5	214.8	172.3	41.6029	49.5	38.1923	48.519	187.152	158.5	235.469	201.726	34.6453	41.2216	31.805	40.4047	155.852	131.992	196.09	167.989	2	2	2	2	2	2	2	2	37.9334	36.1049	143.922	182.039
Q9Y237	Peptidyl-prolyl cis-trans isomerase NIMA-interacting 4 OS=Homo sapiens GN=PIN4 PE=1 SV=1	PIN4	0.00827498	1.90693	8.39695	1	1	1	131	13.801	9.77	0	3.40112	6.9	12.8	7.8	8.9	62.3	71.3	72.4	79.8	11.3463	12.8	9	9.46972	65.0282	71.3	79.3668	93.4283	25.8061	29.1125	20.4697	21.5381	147.901	162.166	180.513	212.494	1	1	1	1	1	1	1	1	27.4593	21.0039	155.033	196.504
O95881	Thioredoxin domain-containing protein 12 OS=Homo sapiens GN=TXNDC12 PE=1 SV=1	TXNDC12	0	5.28685	8.72093	1	1	1	172	19.194	5.4	0	6.49528	7.8	10	13.1	11.1	48.5	48.6	59.6	51.7	12.8262	10	15.1154	11.8106	50.6238	48.6	65.3351	60.5294	37.3343	29.1078	43.9976	34.3779	147.355	141.464	190.176	176.188	1	1	1	1	1	1	1	1	33.221	39.1877	144.409	183.182
O95149	Snurportin-1 OS=Homo sapiens GN=SNUPN PE=1 SV=1	SNUPN	0.00917993	1.82218	3.33333	1	1	1	360	41.116	6.64	0	3.48327	6.6	10.5	3.7	8.4	27.4	27.1	30.3	32.1	10.8529	10.5	4.26923	8.93772	28.5999	27.1	33.2157	37.5821	53.9084	52.1553	21.206	44.3952	142.06	134.61	164.988	186.677	1	1	1	1	1	1	1	1	53.0319	32.8006	138.335	175.832
Q5JTJ3	Cytochrome c oxidase assembly factor 6 homolog OS=Homo sapiens GN=COA6 PE=1 SV=1	COA6	0	8.24533	12.8	1	2	1	125	14.107	8.25	0	9.01479		14	6.2	5.7	73.8	112.6	107.5	105.6	0	14	7.15385	6.06488	77.0318	112.6	117.844	123.634	0	24.4366	12.4868	10.5861	134.457	196.54	205.694	215.8		2	2	2	2	2	2	2	12.2183	11.5364	165.498	210.747
O75821	Eukaryotic translation initiation factor 3 subunit G OS=Homo sapiens GN=EIF3G PE=1 SV=2	EIF3G	0	5.18092	5	1	1	1	320	35.589	6.13	0	5.05267	13.6	25.7	21	19.1	56.2	86.8	66.5	97.3	22.3636	25.7	24.2308	20.3227	58.661	86.8	72.8991	113.917	42.1067	48.3885	45.6222	38.264	110.448	163.429	137.256	214.485	1	1	1	1	1	1	1	1	45.2476	41.9431	136.939	175.871
Q8N1N4-2	SWISS-PROT:Q8N1N4-2 Tax_Id=9606 Gene_Symbol=KRT78 Isoform 2 of Keratin, type II cytoskeletal 78	SWISS-PROT:Q8N1N4-2	0	4.76466	4.22265	2	2	1	521	56.93	6.02	0	7.96232	2.6	9.5	2.9	1.4	15.3	14.4	17.4	17.7	4.2754	9.5	3.34615	1.48962	15.97	14.4	19.0743	20.7228	38.5265	85.6065	30.1529	13.4233	143.909	129.761	171.883	186.738	1	1	1	1	1	1	1	1	62.0665	21.7881	136.835	179.31
O60547	GDP-mannose 4,6 dehydratase OS=Homo sapiens GN=GMDS PE=1 SV=1	GMDS	0.066343	0.992252	2.41935	1	1	1	372	41.923	7.31	0	2.59587	2.3	10	8.7	3.9	20.6	29.9	29.7	29.9	3.78209	10	10.0385	4.14965	21.5021	29.9	32.5579	35.0063	20.5917	54.4453	54.6547	22.5929	117.069	162.791	177.262	190.593	1	1	1	1	1	1	1	1	37.5185	38.6238	139.93	183.928
Q9UPT8	Zinc finger CCCH domain-containing protein 4 OS=Homo sapiens GN=ZC3H4 PE=1 SV=3	ZC3H4	0.0653348	0.996971	1.61167	1	1	1	1303	140.169	6.27	0	2.00369		3.7	1.9	9.4	7.2	34	8.4	38.8	0	3.7	2.19231	10.0017	7.51529	34	9.2083	45.4263	0	26.4182	15.6532	71.4129	53.6596	242.762	65.7478	324.346		1	1	1	1	1	1	1	13.2091	43.5331	148.211	195.047
Q9Y3Y2	Chromatin target of PRMT1 protein OS=Homo sapiens GN=CHTOP PE=1 SV=2	CHTOP	0	2.98548	6.45161	1	1	1	248	26.38	12.23	0	3.98679	15	60.6	34	40.7	70.5	116.7	66	153.5	24.6658	60.6	39.2308	43.3054	73.5872	116.7	72.3509	179.715	32.3403	79.4552	51.4371	56.7795	96.4834	153.01	94.8624	235.632	1	1	1	1	1	1	1	1	55.8978	54.1083	124.747	165.247
Q14697	Neutral alpha-glucosidase AB OS=Homo sapiens GN=GANAB PE=1 SV=3	GANAB	0	4.50086	1.48305	1	1	1	944	106.807	6.14	0	4.33145	9	27.6	9.9	14.6	50.3	60.2	65.3	66.4	14.7995	27.6	11.4231	15.5346	52.5027	60.2	71.5836	77.7398	35.7277	66.6298	27.5767	37.5024	126.748	145.33	172.812	187.674	1	1	1	1	1	1	1	1	51.1788	32.5396	136.039	180.243
P46939	Utrophin OS=Homo sapiens GN=UTRN PE=1 SV=2	UTRN	0	3.41635	0.262161	1	1	1	3433	394.22	5.33	0	3.79553		3.4	1.1		25.1	20.1	30.3	24.1	0	3.4	1.26923	0	26.1991	20.1	33.2157	28.2158	0	24.1993	9.03368	0	186.471	143.061	236.411	200.825		1	1		1	1	1	1	12.0997	4.51684	164.766	218.618
Q08554	Desmocollin-1 OS=Homo sapiens GN=DSC1 PE=1 SV=2	DSC1	0	4.83152	2.79642	2	2	2	894	99.924	5.43	0	8.26047	53.3	97.5	56.8	61.8	168.6	211.2	152.3	300.6	87.6457	97.5	65.5385	65.7561	175.983	211.2	166.955	351.937	57.3544	63.8029	42.8876	43.03	115.161	138.207	109.254	230.303	2	2	2	2	2	2	2	2	60.5786	42.9588	126.684	169.778
P08559	Pyruvate dehydrogenase E1 component subunit alpha, somatic form, mitochondrial OS=Homo sapiens GN=PDHA1 PE=1 SV=3	PDHA1	0	7.98775	10.2564	2	2	2	390	43.268	8.06	0	10.9	4.3	12.8	5.8	5.5	33.1	27.3	44.4	31.6	7.07086	12.8	6.69231	5.85208	34.5495	27.3	48.6725	36.9967	31.4376	56.9098	29.7545	26.0188	153.61	121.378	216.402	164.49	2	2	2	2	2	2	2	2	44.1737	27.8867	137.494	190.446
P13804	Electron transfer flavoprotein subunit alpha, mitochondrial OS=Homo sapiens GN=ETFA PE=1 SV=1	ETFA	0	7.10241	19.2192	4	4	4	333	35.058	8.38	0	12.877	13.3	55.6	27.8	42.6	153.6	168.9	266.3	147.8	21.8703	55.6	32.0769	45.327	160.326	168.9	291.925	173.041	18.4352	46.8671	27.0387	38.2076	135.144	142.371	246.073	145.862	3	4	4	4	4	4	4	4	32.6511	32.6232	138.758	195.968
Q8NDH2	Coiled-coil domain-containing protein 168 OS=Homo sapiens GN=CCDC168 PE=2 SV=2	CCDC168	0.00827498	1.98297	0.570962	1	4	1	2452	277.778	9.31	0	6.95026	3.7	23.7	3.4	29.3	461.1	627.1	491.3	1221.2	6.08422	23.7	3.92308	31.1756	481.292	627.1	538.576	1429.76	1.54933	6.03513	0.998998	7.93876	122.559	159.689	137.147	364.083	1	1	1	1	1	1	1	1	3.79223	4.46888	141.124	250.615
Q9Y2L1	Exosome complex exonuclease RRP44 OS=Homo sapiens GN=DIS3 PE=1 SV=2	DIS3	0	11.0705	4.07098	3	3	3	958	108.934	7.14	0	12.7431	5.4	29.5	37.7	32	105.8	131.6	234.1	171.6	8.87968	29.5	43.5	34.0484	110.433	131.6	256.627	200.906	8.71097	28.9395	42.6735	33.4015	108.335	129.1	251.751	197.089	2	3	3	3	3	3	3	3	18.8252	38.0375	118.717	224.42
Q7Z2Y5	Nik-related protein kinase OS=Homo sapiens GN=NRK PE=1 SV=2	NRK	0.0745871	0.924453	0.632111	1	1	1	1582	178.369	6.33	0	2.81823	10.8	18.4	23.5	129.5	35.2	177.2	37.1	77.3	17.7594	18.4	27.1154	137.79	36.7414	177.2	40.67	90.5014	26.0126	26.951	39.7166	201.824	53.8161	259.549	59.5704	132.56	1	1	1	1	1	1	1	1	26.4818	120.77	156.683	96.065
P21817	Ryanodine receptor 1 OS=Homo sapiens GN=RYR1 PE=1 SV=3	RYR1	0.0755721	0.917933	0.357285	1	1	1	5038	564.815	5.3	0	3.76687	6.9	26.7	20.3	11.2	25.1	27.8	16.6	14.8	11.3463	26.7	23.4231	11.917	26.1991	27.8	18.1974	17.3276	55.7178	131.115	115.023	58.5203	128.656	136.517	89.3613	85.09	1	1	1	1	1	1	1	1	93.4164	86.7717	132.586	87.2257
P55809	Succinyl-CoA:3-ketoacid coenzyme A transferase 1, mitochondrial OS=Homo sapiens GN=OXCT1 PE=1 SV=1	OXCT1	0	13.4013	9.23077	3	4	3	520	56.122	7.46	0	16.9535	144.1	234.2	78.7	163.6	347.2	370.7	235	201.5	236.956	234.2	90.8077	174.073	362.404	370.7	257.613	235.912	96.5853	95.462	37.014	70.9536	147.719	151.101	105.005	96.16	2	3	2	3	3	3	3	3	96.0237	53.9838	149.41	100.583
P51451	Tyrosine-protein kinase Blk OS=Homo sapiens GN=BLK PE=1 SV=3	BLK	0	3.15523	4.35644	2	2	1	505	57.67	7.87	0	6.45751	3.8		303.1	351.8		20.4	13		6.24866	0	349.731	374.32	0	20.4	14.2509	0	6.53497	0	365.755	391.471	0	21.3347	14.9039	0	1		1	1		1	1		3.26749	378.613	10.6674	7.45196
P62913	60S ribosomal protein L11 OS=Homo sapiens GN=RPL11 PE=1 SV=2	RPL11	0	6.55479	12.9213	2	2	2	178	20.24	9.6	0	6.72993	162.7	256.2	224.5	236.3	405.5	444.3	275.5	300.1	267.541	256.2	259.038	251.426	423.257	444.3	302.01	351.351	83.7662	80.2152	81.104	78.7207	132.52	139.109	94.5583	110.007	2	2	2	2	2	2	2	2	81.9907	79.9123	135.814	102.283
O00411	DNA-directed RNA polymerase, mitochondrial OS=Homo sapiens GN=POLRMT PE=1 SV=2	POLRMT	0	11.262	1.95122	1	4	1	1230	138.532	8.98	0	15.5549	24.7	18.8	28.2	23.6	57.2	41.7	41.9	26.8	40.6163	18.8	32.5385	25.1107	59.7048	41.7	45.9319	31.3769	109.856	50.8488	88.0075	67.9175	161.485	112.787	124.233	84.8658	2	2	2	2	2	2	2	2	80.3523	77.9625	137.136	104.549
Q15072	Zinc finger protein OZF OS=Homo sapiens GN=ZNF146 PE=1 SV=2	ZNF146	0.00271555	2.46483	2.73973	1	1	1	292	33.286	8.88	0	3.553	15.5	19.7	25.4	20.7	50.1	44.3	32.4	32.9	25.488	19.7	29.3077	22.0251	52.2939	44.3	35.5177	38.5187	76.3253	58.9928	87.7636	65.9554	156.597	132.659	106.36	115.347	1	1	1	1	1	1	1	1	67.659	76.8595	144.628	110.853
A6NJ78	Probable methyltransferase-like protein 15 OS=Homo sapiens GN=METTL15 PE=1 SV=1	METTL15	0.009656	1.7416	3.4398	1	1	1	407	46.092	8.62	0	3.17582	44.8	18.9	14.3	16.4	57.7	28.6	41.8	21	73.6684	18.9	16.5	17.4498	60.2267	28.6	45.8223	24.5864	206.243	52.9127	46.1936	48.8528	168.612	80.069	128.285	68.8324	1	1	1	1	1	1	1	1	129.578	47.5232	124.34	98.5585
P33992	DNA replication licensing factor MCM5 OS=Homo sapiens GN=MCM5 PE=1 SV=5	MCM5	0	8.67629	4.90463	3	5	3	734	82.233	8.37	0	18.737	92.6	209.2	229.4	156.3	365.5	399.6	297.8	250.7	152.27	209.2	264.692	166.305	381.506	399.6	326.456	293.515	55.5339	76.2966	96.535	60.6527	139.138	145.737	119.061	107.047	4	4	4	4	4	4	4	4	65.9153	78.5938	142.437	113.054
Q6UWP2	Dehydrogenase/reductase SDR family member 11 OS=Homo sapiens GN=DHRS11 PE=1 SV=1	DHRS11	0	4.30338	6.53846	1	1	1	260	28.29	6.64	0	5.36027	13.6	17.7	7.1	50.8	24.8	64	31.8	31.7	22.3636	17.7	8.19231	54.0519	25.886	64	34.86	37.1138	67.7256	53.6023	24.8094	163.69	78.3927	193.816	105.569	112.395	1	1	1	1	1	1	1	1	60.664	94.2496	136.105	108.982
P05090	Apolipoprotein D OS=Homo sapiens GN=APOD PE=1 SV=1	APOD	0	3.76523	5.82011	1	1	1	189	21.262	5.15	0	4.25097	150.3	27.2	24.2	15.6	35.5	22.2	21.5	21	247.151	27.2	27.9231	16.5986	37.0546	22.2	23.5689	24.5864	463.826	51.0459	52.4029	31.1504	69.5399	41.6625	44.2314	46.141	1	1	1	1	1	1	1	1	257.436	41.7767	55.6012	45.1862
Q7Z4S6	Kinesin-like protein KIF21A OS=Homo sapiens GN=KIF21A PE=1 SV=2	KIF21A	0.0193095	1.38038	1.43369	1	1	1	1674	187.063	6.42	0	5.18193	3.3	2.5	1.4	3.7	6.2	3.2	3.7	3.3	5.42647	2.5	1.61538	3.93685	6.4715	3.2	4.05604	3.86358	139.723	64.3711	41.5937	101.368	166.631	82.3951	104.437	99.4811	1	1	1	1	1	1	1	1	102.047	71.4808	124.513	101.959
Q9BS26	Endoplasmic reticulum resident protein 44 OS=Homo sapiens GN=ERP44 PE=1 SV=1	ERP44	0.0572687	1.03442	2.46305	1	1	1	406	46.941	5.26	0	3.10746	3.6	18.8	38.3	25.3	54.8	59.7	49.7	35.8	5.91979	18.8	44.1923	26.9196	57.1997	59.7	54.4825	41.914	15.32	48.653	114.366	69.6658	148.029	154.499	140.997	108.47	1	1	1	1	1	1	1	1	31.9865	92.0161	151.264	124.733
P62753	40S ribosomal protein S6 OS=Homo sapiens GN=RPS6 PE=1 SV=1	RPS6	0	22.7561	29.7189	6	9	6	249	28.663	10.84	0	32.1653	750.6	897.7	931.9	855	1654.5	1569	1222.3	1179.3	1234.28	897.7	1075.27	909.732	1726.95	1569	1339.92	1380.7	97.4407	70.8696	84.8879	71.8194	136.335	123.866	105.781	109	7	7	7	7	7	7	7	7	84.1551	78.3536	130.101	107.391
P50748	Kinetochore-associated protein 1 OS=Homo sapiens GN=KNTC1 PE=1 SV=1	KNTC1	0.00139276	2.60964	1.58443	2	2	2	2209	250.588	5.97	0	5.69971	33.8	54.2	61.7	64.9	73.8	111	69.6	67.6	55.5802	54.2	71.1923	69.0545	77.0318	111	76.2974	79.1448	74.9185	73.058	95.9625	93.0809	103.834	149.621	102.844	106.682	2	2	2	2	2	2	2	2	73.9882	94.5217	126.727	104.763
Q96A49	Synapse-associated protein 1 OS=Homo sapiens GN=SYAP1 PE=1 SV=1	SYAP1	0.00070028	2.69336	5.68182	1	1	1	352	39.909	4.53	0	3.23526	195.7	36.8	18.8	15.5	354.9	56.7	271	51.4	321.806	36.8	21.6923	16.4922	370.441	56.7	297.077	60.1781	217.954	24.9241	14.6919	11.1699	250.894	38.402	201.206	40.7577	1	1	1	1	1	1	1	1	121.439	12.9309	144.648	120.982
Q9NRX1	RNA-binding protein PNO1 OS=Homo sapiens GN=PNO1 PE=1 SV=1	PNO1	0	9.00907	13.8889	3	3	3	252	27.907	9.73	0	10.0453	109.1	70.6	106.2	71.5	268.5	128.9	199	111.3	179.402	70.6	122.538	76.077	280.258	128.9	218.149	130.308	118.984	46.8235	81.2702	50.4559	185.873	85.4893	144.681	86.4231	3	3	3	3	3	3	3	3	82.9035	65.8631	135.681	115.552
Q6DD87	Zinc finger protein 787 OS=Homo sapiens GN=ZNF787 PE=1 SV=3	ZNF787	0	6.06018	3.39426	1	1	1	383	40.518	7.84	0	4.67911	40.8	94.7	99.7	100.9	92.5	194.3	73.9	144	67.0909	94.7	115.038	107.359	96.5506	194.3	81.0111	168.592	58.047	81.9344	99.5312	92.8869	83.5355	168.108	70.0908	145.866	1	1	1	1	1	1	1	1	69.9907	96.209	125.822	107.978
Q9H6F5	Coiled-coil domain-containing protein 86 OS=Homo sapiens GN=CCDC86 PE=1 SV=1	CCDC86	0	2.93838	6.11111	1	2	1	360	40.211	10.33	0	2.46879	139.7	144.4	216.1	157.7	459.6	303.6	348.6	249.3	229.721	144.4	249.346	167.795	479.726	303.6	382.145	291.876	81.729	51.374	88.7113	59.6974	170.675	108.013	135.958	103.842	2	2	2	2	2	2	2	2	66.5515	74.2043	139.344	119.9
P62857	40S ribosomal protein S28 OS=Homo sapiens GN=RPS28 PE=1 SV=1	RPS28	0.009656	1.74256	13.0435	1	1	1	69	7.836	10.7	0	2.96502	9.5	98.3	41.7	28.2	41.7	72.1	38.6	49.2	15.6217	98.3	48.1154	30.0052	43.5261	72.1	42.3143	57.6024	30.6619	192.941	94.4399	58.8936	85.4321	141.516	83.0538	113.061	1	1	1	1	1	1	1	1	111.802	76.6668	113.474	98.0573
P62081	40S ribosomal protein S7 OS=Homo sapiens GN=RPS7 PE=1 SV=1	RPS7	0	15.4496	36.5979	7	7	7	194	22.113	10.1	0	23.1119	192.7	281.1	341.7	263.1	657.5	618.6	513.3	486.5	316.873	281.1	394.269	279.942	686.292	618.6	562.693	569.585	68.3403	60.6251	85.0324	60.3754	148.013	133.414	121.357	122.843	7	7	7	7	7	7	7	7	64.4827	72.7039	140.714	122.1
O94993	Transcription factor SOX-30 OS=Homo sapiens GN=SOX30 PE=1 SV=1	SOX30	0.0310702	1.2583	1.19522	1	2	1	753	81.804	7.37	0	2.94544	25.3	48.5	65.4	96.9	44.3	187.9	96.3	83.8	41.6029	48.5	75.4615	103.103	46.2399	187.9	105.567	98.1114	47.1098	54.9197	85.4501	116.75	52.3605	212.772	119.54	111.098	1	1	1	1	1	1	1	1	51.0148	101.1	132.566	115.319
P55145	Mesencephalic astrocyte-derived neurotrophic factor OS=Homo sapiens GN=MANF PE=1 SV=3	MANF	0.00769724	2.02636	5.49451	1	1	1	182	20.687	8.69	0	3.32628	16.3	23.4	25.2	31.7	59.4	60.6	44	50	26.8035	23.4	29.0769	33.7292	62.0012	60.6	48.234	58.539	62.6279	54.6755	67.9399	78.8104	144.869	141.595	112.702	136.78	1	1	1	1	1	1	1	1	58.6517	73.3752	143.232	124.741
Q6P1R4	tRNA-dihydrouridine(16/17) synthase [NAD(P)(+)]-like OS=Homo sapiens GN=DUS1L PE=1 SV=1	DUS1L	0.00648088	2.2156	2.32558	1	1	1	473	53.196	8.29	0	3.40094	5.7	10.8	12	8.6	19.8	21.6	12.3	20	9.37299	10.8	13.8462	9.15052	20.6671	21.6	13.4836	23.4156	61.2935	70.6252	90.5451	59.8386	135.15	141.25	88.1742	153.123	1	1	1	1	1	1	1	1	65.9593	75.1919	138.2	120.649
O75884	Putative hydrolase RBBP9 OS=Homo sapiens GN=RBBP9 PE=1 SV=2	RBBP9	0	2.82218	8.06452	1	1	1	186	20.986	6.2	0	3.20311	16.6	37.6	8.8	42.1	28.6	74.5	28.9	51.1	27.2968	37.6	10.1538	44.795	29.8524	74.5	31.6809	59.8269	69.1702	95.2786	25.7299	113.511	75.6461	188.783	80.2796	151.602	1	1	1	1	1	1	1	1	82.2244	69.6203	132.215	115.941
Q9Y277	Voltage-dependent anion-selective channel protein 3 OS=Homo sapiens GN=VDAC3 PE=1 SV=1	VDAC3	0	14.0272	7.42049	2	2	2	283	30.639	8.66	0	6.92521	16.1	14.4	8.1	61.2	19.4	40.9	20.2	26.9	26.4746	14.4	9.34615	65.1176	20.2495	40.9	22.1438	31.494	92.0353	50.0596	32.4906	226.372	70.3947	142.183	76.9797	109.485	1	1	1	1	1	1	1	1	71.0474	129.432	106.289	93.2321
P08779	SWISS-PROT:P08779 Tax_Id=9606 Gene_Symbol=KRT16 Keratin, type I cytoskeletal 16	SWISS-PROT:P08779	0	49.6641	31.7125	14	16	5	473	51.236	5.05	0	69.6808	25.6	185.2	46.7	104.7	145.5	115.2	68.6	136.1	42.0963	185.2	53.8846	111.402	151.872	115.2	75.2011	159.343	37.6616	165.69	48.2082	99.6666	135.873	103.064	67.2791	142.557	4	5	5	5	5	5	4	5	101.676	73.9374	119.468	104.918
Q3LXA3	Triokinase/FMN cyclase OS=Homo sapiens GN=TKFC PE=1 SV=2	TKFC	0.00648088	2.14515	2.6087	1	1	1	575	58.91	7.49	0	3.62707	5.4	12	11.8	14.8	12.1	24	13	15.5	8.87968	12	13.6154	15.7474	12.6299	24	14.2509	18.1471	59.56	80.4894	91.3245	105.625	84.7142	160.979	95.5875	121.721	1	1	1	1	1	1	1	1	70.0247	98.4747	122.846	108.654
Q96FQ6	Protein S100-A16 OS=Homo sapiens GN=S100A16 PE=1 SV=1	S100A16	0.00205479	2.51584	10.6796	1	1	1	103	11.794	6.79	0	2.64946	71.9	128.5	99.5	97.2	209.1	217.1	153.5	185.2	118.231	128.5	114.808	103.422	218.257	217.1	168.271	216.829	73.5831	79.974	71.4524	64.3664	135.836	135.116	104.726	134.947	1	1	1	1	1	1	1	1	76.7786	67.9094	135.476	119.836
Q9Y4E6	WD repeat-containing protein 7 OS=Homo sapiens GN=WDR7 PE=1 SV=2	WDR7	0.0666308	0.980884	1.67785	1	1	1	1490	163.705	6.92	0	3.98066	9.4	12.6	11.6	15.1	13.6	17.7	11.7	13.2	15.4572	12.6	13.3846	16.0666	14.1956	17.7	12.8258	15.4543	105.076	85.653	90.9867	109.219	96.4993	120.322	87.1883	105.056	1	1	1	1	1	1	1	1	95.3645	100.103	108.411	96.1222
Q8IVS2	Malonyl-CoA-acyl carrier protein transacylase, mitochondrial OS=Homo sapiens GN=MCAT PE=1 SV=2	MCAT	0	5.00091	5.89744	1	1	1	390	42.934	8.72	0	4.54597	13.8	8.9	15.4	9.6	25.7	21.9	19.9	18.3	22.6925	8.9	17.7692	10.2145	26.8254	21.9	21.8149	21.4253	119.795	46.9837	93.805	53.9232	141.613	115.612	115.162	113.106	1	1	1	1	1	1	1	1	83.3895	73.8641	128.612	114.134
P49902	Cytosolic purine 5'-nucleotidase OS=Homo sapiens GN=NT5C2 PE=1 SV=1	NT5C2	0.0147667	1.48294	3.0303	1	1	1	561	64.928	6.14	0	2.43759	3.8	14.8	12.8	10	18.5	23.7	16.1	17.8	6.24866	14.8	14.7692	10.6401	19.3101	23.7	17.6492	20.8399	39.0672	92.5309	92.3385	66.5231	120.729	148.174	110.345	130.293	1	1	1	1	1	1	1	1	65.799	79.4308	134.451	120.319
Q99575	Ribonucleases P/MRP protein subunit POP1 OS=Homo sapiens GN=POP1 PE=1 SV=2	POP1	0.009656	1.68089	1.5625	1	1	1	1024	114.636	9.22	0	3.8385	2.9	2.9	3.6	1.9	3.4	8.5	6.4	3.3	4.76872	2.9	4.15385	2.02163	3.54889	8.5	7.01585	3.86358	103.745	63.0906	90.3685	43.9813	77.2074	184.921	152.633	84.0536	1	1	1	1	1	1	1	1	83.4179	67.1749	131.064	118.343
Q9H307	Pinin OS=Homo sapiens GN=PNN PE=1 SV=4	PNN	0	6.73424	2.23152	1	1	1	717	81.565	7.14	0	6.95545	15	22.3	32.8	33.6	47.8	77.3	43.4	58	24.6658	22.3	37.8462	35.7509	49.8932	77.3	47.5762	67.9053	54.3243	49.1139	83.353	78.7383	109.886	170.247	104.783	149.556	1	1	1	1	1	1	1	1	51.7191	81.0456	140.066	127.169
Q96SZ5	2-aminoethanethiol dioxygenase OS=Homo sapiens GN=ADO PE=1 SV=2	ADO	0.0666308	0.979225	7.40741	1	1	1	270	29.732	6.04	0	3.32669	17.5	27.9	19.6	28.7	32.8	42.8	29	33.1	28.7767	27.9	22.6154	30.5372	34.2363	42.8	31.7906	38.7528	89.435	86.7102	70.2862	94.9064	106.403	133.018	98.8017	120.44	1	1	1	1	1	1	1	1	88.0726	82.5963	119.71	109.621
P46783	40S ribosomal protein S10 OS=Homo sapiens GN=RPS10 PE=1 SV=1	RPS10	0.00205479	2.47237	5.45455	1	1	1	165	18.886	10.15	0	4.27415	13.5	29.8	17.8	20.2	33.6	40.8	30.1	31.2	22.1992	29.8	20.5385	21.4931	35.0714	40.8	32.9964	36.5284	74.1745	99.5711	68.6254	71.8151	117.184	136.326	110.251	122.053	1	1	1	1	1	1	1	1	86.8728	70.2203	126.755	116.152
Q92979	Ribosomal RNA small subunit methyltransferase NEP1 OS=Homo sapiens GN=EMG1 PE=1 SV=4	EMG1	0	15.4843	22.1311	4	5	4	244	26.703	9.17	0	22.6753	100.1	127	137.5	125.5	259.9	301.1	211.7	251.2	164.603	127	158.654	133.534	271.281	301.1	232.071	294.1	78.2732	60.392	75.4442	63.4989	129.002	143.181	110.356	139.853	4	4	4	4	4	4	4	4	69.3326	69.4716	136.091	125.104
Q9BWE0	Replication initiator 1 OS=Homo sapiens GN=REPIN1 PE=1 SV=1	REPIN1	0	4.45955	2.6455	1	1	1	567	63.534	9.98	0	5.7003	8.8	12.1	11.3	9.9	14	19.4	10.3	17.1	14.4706	12.1	13.0385	10.5337	14.6131	19.4	11.2911	20.0204	100.258	83.8332	90.3352	72.9816	101.245	134.41	78.2291	138.708	1	1	1	1	1	1	1	1	92.0454	81.6584	117.827	108.469
[truncated: 338 more rows]
[truncated: 6 more columns]

## Sheet: Identified candidates
Accession	Description	Gene Name	Ubiquitinated according to BioGRID	APC/C degron (ProViz) (Disorder Score >=0.5)
Q8NHZ8	Anaphase-promoting complex subunit CDC26 OS=Homo sapiens GN=CDC26 PE=1 SV=1	CDC26	yes	no
[truncated: 59 more rows]
