# Supplementary material for: An E2-ubiquitin thioester-driven approach to identify substrates modified with ubiquitin and ubiquitin-like molecules
Source: Nat Commun. 2018 Nov 14;9:4776. doi: 10.1038/s41467-018-07251-5 (PMC6235928; doi:10.1038/s41467-018-07251-5)
Supplement: Supplementary file 5 — Supplementary Data 2 [file 41467_2018_7251_MOESM5_ESM.xlsx]

## Sheet: curated mitotic substrates (53)
Supplementary Data 2. Sensitivity and specificity of E2~dID with APC/C
Entry	Entry name	Status	Protein names	Gene names	Organism	Length	Gene name	validated APC/C degron	co-activator	Reference (PubMed ID)
Q9NQW6	ANLN_HUMAN	reviewed	Anillin	ANLN	Homo sapiens (Human)	1124	ANLN	D box	FZR1	https://www.ncbi.nlm.nih.gov/pubmed/16040610
O14965	AURKA_HUMAN	reviewed	Aurora kinase A (EC 2.7.11.1) (Aurora 2) (Aurora/IPL1-related kinase 1) (ARK-1) (Aurora-related kinase 1) (hARK1) (Breast tumor-amplified kinase) (Serine/threonine-protein kinase 15) (Serine/threonine-protein kinase 6) (Serine/threonine-protein kinase aurora-A)	AURKA AIK AIRK1 ARK1 AURA AYK1 BTAK IAK1 STK15 STK6	Homo sapiens (Human)	403	AURKA	A Box	FZR1	https://www.ncbi.nlm.nih.gov/pubmed/12208850,12446569
Q96GD4	AURKB_HUMAN	reviewed	Aurora kinase B (EC 2.7.11.1) (Aurora 1) (Aurora- and IPL1-like midbody-associated protein 1) (AIM-1) (Aurora/IPL1-related kinase 2) (ARK-2) (Aurora-related kinase 2) (STK-1) (Serine/threonine-protein kinase 12) (Serine/threonine-protein kinase 5) (Serine/threonine-protein kinase aurora-B)	AURKB AIK2 AIM1 AIRK2 ARK2 STK1 STK12 STK5	Homo sapiens (Human)	344	AURKB	D Box, KEN box	FZR1	https://www.ncbi.nlm.nih.gov/pubmed/16204042,15923616
Q9NYZ3	GTSE1_HUMAN	reviewed	G2 and S phase-expressed protein 1 (GTSE-1) (Protein B99 homolog)	GTSE1	Homo sapiens (Human)	720	GTSE1	KEN box	FZR1	https://www.ncbi.nlm.nih.gov/pubmed/10733526
Q99728	BARD1_HUMAN	reviewed	BRCA1-associated RING domain protein 1 (BARD-1) (EC 2.3.2.27) (RING-type E3 ubiquitin transferase BARD1)	BARD1	Homo sapiens (Human)	777	BARD1	D box	CDC20	https://www.ncbi.nlm.nih.gov/pubmed/20471943
O43521	B2L11_HUMAN	reviewed	Bcl-2-like protein 11 (Bcl2-L-11) (Bcl2-interacting mediator of cell death)	BCL2L11 BIM	Homo sapiens (Human)	198	BCL2L11	D box	CDC20	https://www.ncbi.nlm.nih.gov/pubmed/24871945
O43683	BUB1_HUMAN	reviewed	Mitotic checkpoint serine/threonine-protein kinase BUB1 (hBUB1) (EC 2.7.11.1) (BUB1A)	BUB1 BUB1L	Homo sapiens (Human)	1085	BUB1	KEN, ABBA	FZR1	https://www.ncbi.nlm.nih.gov/pubmed/17158872,25669885
O60566	BUB1B_HUMAN	reviewed	Mitotic checkpoint serine/threonine-protein kinase BUB1 beta (EC 2.7.11.1) (MAD3/BUB1-related protein kinase) (hBUBR1) (Mitotic checkpoint kinase MAD3L) (Protein SSK1)	BUB1B BUBR1 MAD3L SSK1	Homo sapiens (Human)	1050	BUB1B	KEN, ABBA	n.d.	https://www.ncbi.nlm.nih.gov/pubmed/20016069,23091007
P20248	CCNA2_HUMAN	reviewed	Cyclin-A2 (Cyclin-A) (Cyclin A)	CCNA2 CCN1 CCNA	Homo sapiens (Human)	432	CCNA2	D box, ABBA	CDC20	https://www.ncbi.nlm.nih.gov/pubmed/11285279,25669885
P14635	CCNB1_HUMAN	reviewed	G2/mitotic-specific cyclin-B1	CCNB1 CCNB	Homo sapiens (Human)	433	CCNB1	D box	CDC20	https://www.ncbi.nlm.nih.gov/pubmed/10559878,11179223,23708605,10733526
O95067	CCNB2_HUMAN	reviewed	G2/mitotic-specific cyclin-B2	CCNB2	Homo sapiens (Human)	398	CCNB2	D box	CDC20	https://www.ncbi.nlm.nih.gov/pubmed/23541922
Q12834	CDC20_HUMAN	reviewed	Cell division cycle protein 20 homolog (p55CDC)	CDC20	Homo sapiens (Human)	499	CDC20	KEN box	FZR1	https://www.ncbi.nlm.nih.gov/pubmed/10733526
P30304	MPIP1_HUMAN	reviewed	M-phase inducer phosphatase 1 (EC 3.1.3.48) (Dual specificity phosphatase Cdc25A)	CDC25A	Homo sapiens (Human)	524	CDC25A	KEN box	FZR1	https://www.ncbi.nlm.nih.gov/pubmed/12234927
P30305	MPIP2_HUMAN	reviewed	M-phase inducer phosphatase 2 (EC 3.1.3.48) (Dual specificity phosphatase Cdc25B)	CDC25B CDC25HU2	Homo sapiens (Human)	580	CDC25B	KEN box	FZR1	https://www.ncbi.nlm.nih.gov/pubmed/17599046
Q99618	CDCA3_HUMAN	reviewed	Cell division cycle-associated protein 3 (Gene-rich cluster protein C8) (Trigger of mitotic entry protein 1) (TOME-1)	CDCA3 C8 GRCC8 TOME1	Homo sapiens (Human)	268	CDCA3	D Box, KEN box	FZR1	https://www.ncbi.nlm.nih.gov/pubmed/12679038
Q01850	CDR2_HUMAN	reviewed	Cerebellar degeneration-related protein 2 (Major Yo paraneoplastic antigen) (Paraneoplastic cerebellar degeneration-associated antigen)	CDR2 PCD17	Homo sapiens (Human)	454	CDR2	KEN box	CDC20/FZR1	https://www.ncbi.nlm.nih.gov/pubmed/20383333
Q9H211	CDT1_HUMAN	reviewed	DNA replication factor Cdt1 (Double parked homolog) (DUP)	CDT1	Homo sapiens (Human)	546	CDT1	D box	FZR1	https://www.ncbi.nlm.nih.gov/pubmed/18162579
P49454	CENPF_HUMAN	reviewed	Centromere protein F (CENP-F) (AH antigen) (Kinetochore protein CENPF) (Mitosin)	CENPF	Homo sapiens (Human)	3210	CENPF	KEN box	CDC20	https://www.ncbi.nlm.nih.gov/pubmed/20053638
Q8WWK9	CKAP2_HUMAN	reviewed	Cytoskeleton-associated protein 2 (CTCL tumor antigen se20-10) (Tumor- and microtubule-associated protein)	CKAP2 LB1 TMAP	Homo sapiens (Human)	683	CKAP2	KEN box	FZR1	https://www.ncbi.nlm.nih.gov/pubmed/17376772
Q15398	DLGP5_HUMAN	reviewed	Disks large-associated protein 5 (DAP-5) (Discs large homolog 7) (Disks large-associated protein DLG7) (Hepatoma up-regulated protein) (HURP)	DLGAP5 DLG7 KIAA0008	Homo sapiens (Human)	846	DLGAP5	D Box, KEN box	FZR1	https://www.ncbi.nlm.nih.gov/pubmed/20471943
Q9H8V3	ECT2_HUMAN	reviewed	Protein ECT2 (Epithelial cell-transforming sequence 2 oncogene)	ECT2	Homo sapiens (Human)	914	ECT2	D box, TEK box	FZR1	https://www.ncbi.nlm.nih.gov/pubmed/21886810
Q15303	ERBB4_HUMAN	reviewed	Receptor tyrosine-protein kinase erbB-4 (EC 2.7.10.1) (Proto-oncogene-like protein c-ErbB-4) (Tyrosine kinase-type cell surface receptor HER4) (p180erbB4) [Cleaved into: ERBB4 intracellular domain (4ICD) (E4ICD) (s80HER4)]	ERBB4 HER4	Homo sapiens (Human)	1308	ERBB4	D box	n.d.	https://www.ncbi.nlm.nih.gov/pubmed/17638867
Q9Y2M0	FAN1_HUMAN	reviewed	Fanconi-associated nuclease 1 (EC 3.1.21.-) (EC 3.1.4.1) (FANCD2/FANCI-associated nuclease 1) (hFAN1) (Myotubularin-related protein 15)	FAN1 KIAA1018 MTMR15	Homo sapiens (Human)	1017	FAN1	D Box, KEN box	FZR1	https://www.ncbi.nlm.nih.gov/pubmed/22854063
Q08050	FOXM1_HUMAN	reviewed	Forkhead box protein M1 (Forkhead-related protein FKHL16) (Hepatocyte nuclear factor 3 forkhead homolog 11) (HFH-11) (HNF-3/fork-head homolog 11) (M-phase phosphoprotein 2) (MPM-2 reactive phosphoprotein 2) (Transcription factor Trident) (Winged-helix factor from INS-1 cells)	FOXM1 FKHL16 HFH11 MPP2 WIN	Homo sapiens (Human)	763	FOXM1	D Box, KEN box	FZR1	https://www.ncbi.nlm.nih.gov/pubmed/18758239
O75496	GEMI_HUMAN	reviewed	Geminin	GMNN	Homo sapiens (Human)	209	GMNN	D box	CDC20	https://www.ncbi.nlm.nih.gov/pubmed/9635433
O14777	NDC80_HUMAN	reviewed	Kinetochore protein NDC80 homolog (Highly expressed in cancer protein) (Kinetochore protein Hec1) (HsHec1) (Kinetochore-associated protein 2) (Retinoblastoma-associated protein HEC)	NDC80 HEC HEC1 KNTC2	Homo sapiens (Human)	642	NDC80	D box	FZR1	https://www.ncbi.nlm.nih.gov/pubmed/21199005
Q9P2P5	HECW2_HUMAN	reviewed	E3 ubiquitin-protein ligase HECW2 (EC 2.3.2.26) (HECT, C2 and WW domain-containing protein 2) (HECT-type E3 ubiquitin transferase HECW2) (NEDD4-like E3 ubiquitin-protein ligase 2)	HECW2 KIAA1301 NEDL2	Homo sapiens (Human)	1572	HECW2	D box	FZR1	https://www.ncbi.nlm.nih.gov/pubmed/24163370
O75330	HMMR_HUMAN	reviewed	Hyaluronan mediated motility receptor (Intracellular hyaluronic acid-binding protein) (Receptor for hyaluronan-mediated motility) (CD antigen CD168)	HMMR IHABP RHAMM	Homo sapiens (Human)	724	HMMR	D Box, KEN box	FZR1	https://www.ncbi.nlm.nih.gov/pubmed/20471943
Q14807	KIF22_HUMAN	reviewed	Kinesin-like protein KIF22 (Kinesin-like DNA-binding protein) (Kinesin-like protein 4)	KIF22 KID KNSL4	Homo sapiens (Human)	665	KIF22	KEN box	FZR1	https://www.ncbi.nlm.nih.gov/pubmed/17726374
P52732	KIF11_HUMAN	reviewed	Kinesin-like protein KIF11 (Kinesin-like protein 1) (Kinesin-like spindle protein HKSP) (Kinesin-related motor protein Eg5) (Thyroid receptor-interacting protein 5) (TR-interacting protein 5) (TRIP-5)	KIF11 EG5 KNSL1 TRIP5	Homo sapiens (Human)	1056	KIF11	D Box, KEN box	FZR1	https://www.ncbi.nlm.nih.gov/pubmed/24751481
Q8NI77	KI18A_HUMAN	reviewed	Kinesin-like protein KIF18A (Marrow stromal KIF18A) (MS-KIF18A)	KIF18A OK/SW-cl.108	Homo sapiens (Human)	898	KIF18A	D box, LR tail	CDC20/FZR1	https://www.ncbi.nlm.nih.gov/pubmed/23288039,24510915
Q9BW19	KIFC1_HUMAN	reviewed	Kinesin-like protein KIFC1 (Kinesin-like protein 2) (Kinesin-related protein HSET)	KIFC1 HSET KNSL2	Homo sapiens (Human)	673	KIFC1	D box	FZR1	https://www.ncbi.nlm.nih.gov/pubmed/24510915
Q07820	MCL1_HUMAN	reviewed	Induced myeloid leukemia cell differentiation protein Mcl-1 (Bcl-2-like protein 3) (Bcl2-L-3) (Bcl-2-related protein EAT/mcl1) (mcl1/EAT)	MCL1 BCL2L3	Homo sapiens (Human)	350	MCL1	D box	CDC20	https://www.ncbi.nlm.nih.gov/pubmed/20526282
P51955	NEK2_HUMAN	reviewed	Serine/threonine-protein kinase Nek2 (EC 2.7.11.1) (HSPK 21) (Never in mitosis A-related kinase 2) (NimA-related protein kinase 2) (NimA-like protein kinase 1)	NEK2 NEK2A NLK1	Homo sapiens (Human)	445	NEK2	D Box, KEN box	CDC20	https://www.ncbi.nlm.nih.gov/pubmed/11742988
Q9Y2I6	NINL_HUMAN	reviewed	Ninein-like protein	NINL KIAA0980 NLP	Homo sapiens (Human)	1382	NINL	D Box, KEN box	CDC20/FZR1	https://www.ncbi.nlm.nih.gov/pubmed/17403670
Q9BXS6	NUSAP_HUMAN	reviewed	Nucleolar and spindle-associated protein 1 (NuSAP)	NUSAP1 ANKT BM-037 PRO0310	Homo sapiens (Human)	441	NUSAP1	D Box, KEN box	FZR1	https://www.ncbi.nlm.nih.gov/pubmed/20471943
Q15004	PAF15_HUMAN	reviewed	PCNA-associated factor (Hepatitis C virus NS5A-transactivated protein 9) (HCV NS5A-transactivated protein 9) (Overexpressed in anaplastic thyroid carcinoma 1) (OEATC-1) (PCNA-associated factor of 15 kDa) (PAF15) (p15PAF) (PCNA-clamp-associated factor)	PCLAF KIAA0101 NS5ATP9 PAF L5	Homo sapiens (Human)	111	PCLAF	KEN box	FZR1	https://www.ncbi.nlm.nih.gov/pubmed/21628590
P53350	PLK1_HUMAN	reviewed	Serine/threonine-protein kinase PLK1 (EC 2.7.11.21) (Polo-like kinase 1) (PLK-1) (Serine/threonine-protein kinase 13) (STPK13)	PLK1 PLK	Homo sapiens (Human)	603	PLK1	D box	FZR1	https://www.ncbi.nlm.nih.gov/pubmed/14734534
O95997	PTTG1_HUMAN	reviewed	Securin (Esp1-associated protein) (Pituitary tumor-transforming gene 1 protein) (Tumor-transforming protein 1) (hPTTG)	PTTG1 EAP1 PTTG TUTR1	Homo sapiens (Human)	202	PTTG1	D Box, KEN box	CDC20	https://www.ncbi.nlm.nih.gov/pubmed/10411507,11179223,23091007
Q9BSJ6	PIMRE_HUMAN	reviewed	Protein PIMREG (CALM-interactor expressed in thymus and spleen) (PICALM interacting mitotic regulator) (Regulator of chromosome segregation protein 1)	PIMREG CATS FAM64A RCS1	Homo sapiens (Human)	248	PIMREG	D box	FZR1	https://www.ncbi.nlm.nih.gov/pubmed/18757745
Q6UVJ0	SAS6_HUMAN	reviewed	Spindle assembly abnormal protein 6 homolog (HsSAS-6)	SASS6 SAS6	Homo sapiens (Human)	657	SASS6	KEN box	FZR1	https://www.ncbi.nlm.nih.gov/pubmed/17681132
Q5FBB7	SGO1_HUMAN	reviewed	Shugoshin 1 (Serologically defined breast cancer antigen NY-BR-85) (Shugoshin-like 1)	SGO1 SGOL1	Homo sapiens (Human)	561	SGO1	KEN box	FZR1	https://www.ncbi.nlm.nih.gov/pubmed/19015261
Q15468	STIL_HUMAN	reviewed	SCL-interrupting locus protein (TAL-1-interrupting locus protein)	STIL SIL	Homo sapiens (Human)	1287	STIL	KEN box	FZR1	https://www.ncbi.nlm.nih.gov/pubmed/24485834
Q8IWB6	TEX14_HUMAN	reviewed	Inactive serine/threonine-protein kinase TEX14 (Protein kinase-like protein SgK307) (Sugen kinase 307) (Testis-expressed sequence 14) (Testis-expressed sequence 14 protein)	TEX14 SGK307	Homo sapiens (Human)	1497	TEX14	D box	CDC20	https://www.ncbi.nlm.nih.gov/pubmed/22405274
P04183	KITH_HUMAN	reviewed	Thymidine kinase, cytosolic (EC 2.7.1.21)	TK1	Homo sapiens (Human)	234	TK1	KEN box	FZR1	https://www.ncbi.nlm.nih.gov/pubmed/14701726
Q9ULW0	TPX2_HUMAN	reviewed	Targeting protein for Xklp2 (Differentially expressed in cancerous and non-cancerous lung cells 2) (DIL-2) (Hepatocellular carcinoma-associated antigen 519) (Hepatocellular carcinoma-associated antigen 90) (Protein fls353) (Restricted expression proliferation-associated protein 100) (p100)	TPX2 C20orf1 C20orf2 DIL2 HCA519	Homo sapiens (Human)	747	TPX2	KEN box	FZR1	https://www.ncbi.nlm.nih.gov/pubmed/16287863
P33981	TTK_HUMAN	reviewed	Dual specificity protein kinase TTK (EC 2.7.12.1) (Phosphotyrosine picked threonine-protein kinase) (PYT)	TTK MPS1 MPS1L1	Homo sapiens (Human)	857	TTK	D box	CDC20/FZR1	https://www.ncbi.nlm.nih.gov/pubmed/20729194,22430208
Q96RL1	UIMC1_HUMAN	reviewed	BRCA1-A complex subunit RAP80 (Receptor-associated protein 80) (Retinoid X receptor-interacting protein 110) (Ubiquitin interaction motif-containing protein 1)	UIMC1 RAP80 RXRIP110	Homo sapiens (Human)	719	UIMC1	D box	CDC20/FZR1	https://www.ncbi.nlm.nih.gov/pubmed/22426463
Q86T82	UBP37_HUMAN	reviewed	Ubiquitin carboxyl-terminal hydrolase 37 (EC 3.4.19.12) (Deubiquitinating enzyme 37) (Ubiquitin thioesterase 37) (Ubiquitin-specific-processing protease 37)	USP37 KIAA1594	Homo sapiens (Human)	979	USP37	KEN box	FZR1	https://www.ncbi.nlm.nih.gov/pubmed/21596315
Q86WB0	NIPA_HUMAN	reviewed	Nuclear-interacting partner of ALK (Nuclear-interacting partner of anaplastic lymphoma kinase) (hNIPA) (Zinc finger C3HC-type protein 1)	ZC3HC1 NIPA HSPC216	Homo sapiens (Human)	502	ZC3HC1	D box	FZR1	https://www.ncbi.nlm.nih.gov/pubmed/22205987
Q9NZH5	PTTG2_HUMAN	reviewed	Securin-2 (Pituitary tumor-transforming gene 2 protein)	PTTG2	Homo sapiens (Human)	202	PTTG2	D box	CDC20	https://www.ncbi.nlm.nih.gov/pubmed/23798554
Q8IYA6	CKP2L_HUMAN	reviewed	Cytoskeleton-associated protein 2-like (Radial fiber and mitotic spindle protein) (Radmis)	CKAP2L	Homo sapiens (Human)	745	CKAP2L	KEN	FZR1	https://www.ncbi.nlm.nih.gov/pubmed/24260314
O43683	BUB1_HUMAN	reviewed	Mitotic checkpoint serine/threonine-protein kinase BUB1 (hBUB1) (EC 2.7.11.1) (BUB1A)	BUB1 BUB1L	Homo sapiens (Human)	1085	BUB1	KEN, ABBA	FZR1	https://www.ncbi.nlm.nih.gov/pubmed/17158872,25669885

## Sheet: Singh_2014 (232)
Entry name	Status	Protein names	Gene names	Organism	Length
CDC20_HUMAN	reviewed	Cell division cycle protein 20 homolog (p55CDC)	CDC20	Homo sapiens (Human)	499
CENPF_HUMAN	reviewed	Centromere protein F (CENP-F) (AH antigen) (Kinetochore protein CENPF) (Mitosin)	CENPF	Homo sapiens (Human)	3210
BUB1B_HUMAN	reviewed	Mitotic checkpoint serine/threonine-protein kinase BUB1 beta (EC 2.7.11.1) (MAD3/BUB1-related protein kinase) (hBUBR1) (Mitotic checkpoint kinase MAD3L) (Protein SSK1)	BUB1B BUBR1 MAD3L SSK1	Homo sapiens (Human)	1050
MSH3_HUMAN	reviewed	DNA mismatch repair protein Msh3 (hMSH3) (Divergent upstream protein) (DUP) (Mismatch repair protein 1) (MRP1)	MSH3	Homo sapiens (Human)	1137
CCNB2_HUMAN	reviewed	G2/mitotic-specific cyclin-B2	CCNB2	Homo sapiens (Human)	398
TPX2_HUMAN	reviewed	Targeting protein for Xklp2 (Differentially expressed in cancerous and non-cancerous lung cells 2) (DIL-2) (Hepatocellular carcinoma-associated antigen 519) (Hepatocellular carcinoma-associated antigen 90) (Protein fls353) (Restricted expression proliferation-associated protein 100) (p100)	TPX2	Homo sapiens (Human)	747
Q643R0_HUMAN	unreviewed	HCTP4 (TPX2, microtubule-associated, homolog (Xenopus laevis), isoform CRA_b) (cDNA, FLJ92922)	HCTP4 TPX2 hCG_38821	Homo sapiens (Human)	747
CCNA2_HUMAN	reviewed	Cyclin-A2 (Cyclin-A) (Cyclin A)	CCNA2 CCN1 CCNA	Homo sapiens (Human)	432
CCNA1_HUMAN	reviewed	Cyclin-A1	CCNA1	Homo sapiens (Human)	465
ECT2_HUMAN	reviewed	Protein ECT2 (Epithelial cell-transforming sequence 2 oncogene)	ECT2	Homo sapiens (Human)	914
AURKA_HUMAN	reviewed	Aurora kinase A (EC 2.7.11.1) (Aurora 2) (Aurora/IPL1-related kinase 1) (ARK-1) (Aurora-related kinase 1) (hARK1) (Breast tumor-amplified kinase) (Serine/threonine-protein kinase 15) (Serine/threonine-protein kinase 6) (Serine/threonine-protein kinase aurora-A)	AURKA AIK AIRK1 ARK1 AURA AYK1 BTAK IAK1 STK15 STK6	Homo sapiens (Human)	403
KIFC1_HUMAN	reviewed	Kinesin-like protein KIFC1 (Kinesin-like protein 2) (Kinesin-related protein HSET)	KIFC1 HSET KNSL2	Homo sapiens (Human)	673
YTHD2_HUMAN	reviewed	YTH domain-containing family protein 2 (CLL-associated antigen KW-14) (High-glucose-regulated protein 8) (Renal carcinoma antigen NY-REN-2)	YTHDF2 HGRG8	Homo sapiens (Human)	579
MSH6_HUMAN	reviewed	DNA mismatch repair protein Msh6 (hMSH6) (G/T mismatch-binding protein) (GTBP) (GTMBP) (MutS protein homolog 6) (MutS-alpha 160 kDa subunit) (p160)	MSH6 GTBP	Homo sapiens (Human)	1360
ASPM_HUMAN	reviewed	Abnormal spindle-like microcephaly-associated protein (Abnormal spindle protein homolog) (Asp homolog)	ASPM MCPH5	Homo sapiens (Human)	3477
PRS23_HUMAN	reviewed	Serine protease 23 (EC 3.4.21.-) (Putative secreted protein Zsig13)	PRSS23 ZSIG13 UNQ270/PRO307	Homo sapiens (Human)	383
RIC1_HUMAN	reviewed	RAB6A-GEF complex partner protein 1 (Connexin-43-interacting protein of 150 kDa) (Protein RIC1 homolog)	RIC1 CIP150 KIAA1432	Homo sapiens (Human)	1423
KI18A_HUMAN	reviewed	Kinesin-like protein KIF18A (Marrow stromal KIF18A) (MS-KIF18A)	KIF18A OK/SW-cl.108	Homo sapiens (Human)	898
CDK1_HUMAN	reviewed	Cyclin-dependent kinase 1 (CDK1) (EC 2.7.11.22) (EC 2.7.11.23) (Cell division control protein 2 homolog) (Cell division protein kinase 1) (p34 protein kinase)	CDK1 CDC2 CDC28A CDKN1 P34CDC2	Homo sapiens (Human)	297
Q5H9N4_HUMAN	unreviewed	Uncharacterized protein DKFZp686L20222	DKFZp686L20222	Homo sapiens (Human)	303
MOT2_HUMAN	reviewed	Monocarboxylate transporter 2 (MCT 2) (Solute carrier family 16 member 7)	SLC16A7 MCT2	Homo sapiens (Human)	478
UH1BL_HUMAN	reviewed	UHRF1-binding protein 1-like	UHRF1BP1L KIAA0701	Homo sapiens (Human)	1464
B4DUP0_HUMAN	unreviewed	cDNA FLJ59433, highly similar to Elongation factor 1-gamma		Homo sapiens (Human)	206
B3KWU4_HUMAN	unreviewed	cDNA FLJ43868 fis, clone TESTI4008050, highly similar to Translocation protein SEC63 homolog		Homo sapiens (Human)	377
DDHD2_HUMAN	reviewed	Phospholipase DDHD2 (EC 3.1.1.-) (DDHD domain-containing protein 2) (KIAA0725p) (SAM, WWE and DDHD domain-containing protein 1)	DDHD2 KIAA0725 SAMWD1	Homo sapiens (Human)	711
B3KPM6_HUMAN	unreviewed	cDNA FLJ31963 fis, clone NT2RP7007610, highly similar to Homo sapiens DDHD domain containing 2 (DDHD2), mRNA		Homo sapiens (Human)	711
BOREA_HUMAN	reviewed	Borealin (Cell division cycle-associated protein 8) (Dasra-B) (hDasra-B) (Pluripotent embryonic stem cell-related gene 3 protein)	CDCA8 PESCRG3	Homo sapiens (Human)	280
STX18_HUMAN	reviewed	Syntaxin-18 (Cell growth-inhibiting gene 9 protein)	STX18 GIG9	Homo sapiens (Human)	335
ASAH1_HUMAN	reviewed	Acid ceramidase (AC) (ACDase) (Acid CDase) (EC 3.5.1.23) (Acylsphingosine deacylase) (N-acylsphingosine amidohydrolase) (Putative 32 kDa heart protein) (PHP32) [Cleaved into: Acid ceramidase subunit alpha; Acid ceramidase subunit beta]	ASAH1 ASAH HSD-33 HSD33	Homo sapiens (Human)	395
D3DSQ1_HUMAN	unreviewed	N-acylsphingosine amidohydrolase (Acid ceramidase) 1, isoform CRA_c	ASAH1 hCG_28255	Homo sapiens (Human)	546
KAT1_HUMAN	reviewed	Kynurenine--oxoglutarate transaminase 1 (EC 2.6.1.7) (Cysteine-S-conjugate beta-lyase) (EC 4.4.1.13) (Glutamine transaminase K) (GTK) (Glutamine--phenylpyruvate transaminase) (EC 2.6.1.64) (Kynurenine aminotransferase 1) (Kynurenine aminotransferase I) (KATI) (Kynurenine--oxoglutarate transaminase I)	KYAT1 CCBL1	Homo sapiens (Human)	422
A8K563_HUMAN	unreviewed	Cysteine conjugate-beta lyase cytoplasmic (Glutamine transaminase K, kyneurenine aminotransferase), isoform CRA_a (cDNA FLJ77833, highly similar to H.sapiens glutamine transaminase K) (cDNA, FLJ95217, Homo sapiens cysteine conjugate-beta lyase; cytoplasmic (glutaminetransaminase K, kyneurenine aminotransferase) (CCBL1), mRNA)	CCBL1 hCG_30593	Homo sapiens (Human)	422
B7Z4W5_HUMAN	unreviewed	Cysteine conjugate-beta lyase cytoplasmic (Glutamine transaminase K, kyneurenine aminotransferase), isoform CRA_b (Kynurenine--oxoglutarate transaminase 1) (cDNA FLJ56468, highly similar to Kynurenine--oxoglutarate transaminase 1 (EC 2.6.1.7))	KYAT1 CCBL1 hCG_30593	Homo sapiens (Human)	516
B4DN99_HUMAN	unreviewed	cDNA FLJ58317, highly similar to Adaptor-relatedprotein complex 1 mu-1 subunit		Homo sapiens (Human)	370
ZFHX3_HUMAN	reviewed	Zinc finger homeobox protein 3 (AT motif-binding factor 1) (AT-binding transcription factor 1) (Alpha-fetoprotein enhancer-binding protein) (Zinc finger homeodomain protein 3) (ZFH-3)	ZFHX3 ATBF1	Homo sapiens (Human)	3703
CCNB1_HUMAN	reviewed	G2/mitotic-specific cyclin-B1	CCNB1 CCNB	Homo sapiens (Human)	433
CDK5_HUMAN	reviewed	Cyclin-dependent-like kinase 5 (EC 2.7.11.1) (Cell division protein kinase 5) (Serine/threonine-protein kinase PSSALRE) (Tau protein kinase II catalytic subunit) (TPKII catalytic subunit)	CDK5 CDKN5	Homo sapiens (Human)	292
HM20B_HUMAN	reviewed	SWI/SNF-related matrix-associated actin-dependent regulator of chromatin subfamily E member 1-related (SMARCE1-related protein) (BRCA2-associated factor 35) (HMG box-containing protein 20B) (HMG domain-containing protein 2) (HMG domain-containing protein HMGX2) (Sox-like transcriptional factor) (Structural DNA-binding protein BRAF35)	HMG20B BRAF35 HMGX2 HMGXB2 SMARCE1R	Homo sapiens (Human)	317
SHCBP_HUMAN	reviewed	SHC SH2 domain-binding protein 1	SHCBP1	Homo sapiens (Human)	672
COR1B_HUMAN	reviewed	Coronin-1B (Coronin-2)	CORO1B	Homo sapiens (Human)	489
CKLF6_HUMAN	reviewed	CKLF-like MARVEL transmembrane domain-containing protein 6 (Chemokine-like factor superfamily member 6)	CMTM6 CKLFSF6	Homo sapiens (Human)	183
LGR4_HUMAN	reviewed	Leucine-rich repeat-containing G-protein coupled receptor 4 (G-protein coupled receptor 48)	LGR4 GPR48	Homo sapiens (Human)	951
STX7_HUMAN	reviewed	Syntaxin-7	STX7	Homo sapiens (Human)	261
CKAP2_HUMAN	reviewed	Cytoskeleton-associated protein 2 (CTCL tumor antigen se20-10) (Tumor- and microtubule-associated protein)	CKAP2 LB1 TMAP	Homo sapiens (Human)	683
RGAP1_HUMAN	reviewed	Rac GTPase-activating protein 1 (Male germ cell RacGap) (MgcRacGAP) (Protein CYK4 homolog) (CYK4) (HsCYK-4)	RACGAP1 KIAA1478 MGCRACGAP	Homo sapiens (Human)	632
HMMR_HUMAN	reviewed	Hyaluronan mediated motility receptor (Intracellular hyaluronic acid-binding protein) (Receptor for hyaluronan-mediated motility) (CD antigen CD168)	HMMR IHABP RHAMM	Homo sapiens (Human)	724
KIF23_HUMAN	reviewed	Kinesin-like protein KIF23 (Kinesin-like protein 5) (Mitotic kinesin-like protein 1)	KIF23 KNSL5 MKLP1	Homo sapiens (Human)	960
B3KTW4_HUMAN	unreviewed	cDNA FLJ38868 fis, clone MESAN2013211, highly similar to Protein FAM98A		Homo sapiens (Human)	356
RFT1_HUMAN	reviewed	Protein RFT1 homolog	RFT1	Homo sapiens (Human)	541
ZWINT_HUMAN	reviewed	ZW10 interactor (ZW10-interacting protein 1) (Zwint-1)	ZWINT	Homo sapiens (Human)	277
GSHB_HUMAN	reviewed	Glutathione synthetase (GSH synthetase) (GSH-S) (EC 6.3.2.3) (Glutathione synthase)	GSS	Homo sapiens (Human)	474
Q9BZ74_HUMAN	unreviewed	FKSG42	FKSG42	Homo sapiens (Human)	628
KAP0_HUMAN	reviewed	cAMP-dependent protein kinase type I-alpha regulatory subunit (Tissue-specific extinguisher 1) (TSE1)	PRKAR1A PKR1 PRKAR1 TSE1	Homo sapiens (Human)	381
B2R5T5_HUMAN	unreviewed	Protein kinase, cAMP-dependent, regulatory, type I, alpha (Tissue specific extinguisher 1), isoform CRA_a (cDNA FLJ40261 fis, clone TESTI2025609, highly similar to cAMP-dependent protein kinase type I-alpha regulatory subunit) (cDNA, FLJ92612, Homo sapiens protein kinase, cAMP-dependent, regulatory, type I, alpha (tissue specific extinguisher 1) (PRKAR1A), mRNA)	PRKAR1A hCG_28462	Homo sapiens (Human)	381
IF4G3_HUMAN	reviewed	Eukaryotic translation initiation factor 4 gamma 3 (eIF-4-gamma 3) (eIF-4G 3) (eIF4G 3) (eIF-4-gamma II) (eIF4GII)	EIF4G3	Homo sapiens (Human)	1585
MA7D3_HUMAN	reviewed	MAP7 domain-containing protein 3	MAP7D3 MDP3	Homo sapiens (Human)	876
KIF2C_HUMAN	reviewed	Kinesin-like protein KIF2C (Kinesin-like protein 6) (Mitotic centromere-associated kinesin) (MCAK)	KIF2C KNSL6	Homo sapiens (Human)	725
B4DH17_HUMAN	unreviewed	cDNA FLJ59298, highly similar to Eukaryotic translation initiation factor 4 gamma 3		Homo sapiens (Human)	1189
AURKB_HUMAN	reviewed	Aurora kinase B (EC 2.7.11.1) (Aurora 1) (Aurora- and IPL1-like midbody-associated protein 1) (AIM-1) (Aurora/IPL1-related kinase 2) (ARK-2) (Aurora-related kinase 2) (STK-1) (Serine/threonine-protein kinase 12) (Serine/threonine-protein kinase 5) (Serine/threonine-protein kinase aurora-B)	AURKB AIK2 AIM1 AIRK2 ARK2 STK1 STK12 STK5	Homo sapiens (Human)	344
KIF22_HUMAN	reviewed	Kinesin-like protein KIF22 (Kinesin-like DNA-binding protein) (Kinesin-like protein 4)	KIF22 KID KNSL4	Homo sapiens (Human)	665
PRC1_HUMAN	reviewed	Protein regulator of cytokinesis 1	PRC1	Homo sapiens (Human)	620
KIF14_HUMAN	reviewed	Kinesin-like protein KIF14	KIF14 KIAA0042	Homo sapiens (Human)	1648
B4DDC7_HUMAN	unreviewed	cDNA FLJ52249, highly similar to U1 small nuclear ribonucleoprotein A		Homo sapiens (Human)	203
DMD_HUMAN	reviewed	Dystrophin	DMD	Homo sapiens (Human)	3685
BAD_HUMAN	reviewed	Bcl2-associated agonist of cell death (BAD) (Bcl-2-binding component 6) (Bcl-2-like protein 8) (Bcl2-L-8) (Bcl-xL/Bcl-2-associated death promoter) (Bcl2 antagonist of cell death)	BAD BBC6 BCL2L8	Homo sapiens (Human)	168
DJB14_HUMAN	reviewed	DnaJ homolog subfamily B member 14	DNAJB14 UNQ9427/PRO34683	Homo sapiens (Human)	379
B7Z605_HUMAN	unreviewed	cDNA FLJ53092, moderately similar to Surfeit locus protein 4		Homo sapiens (Human)	214
F120B_HUMAN	reviewed	Constitutive coactivator of peroxisome proliferator-activated receptor gamma (Constitutive coactivator of PPAR-gamma) (Constitutive coactivator of PPARG) (PPARG constitutive coactivator 1) (PGCC1) (Protein FAM120B)	FAM120B CCPG KIAA1838	Homo sapiens (Human)	910
B4DSS4_HUMAN	unreviewed	cDNA FLJ56631		Homo sapiens (Human)	933
GNAQ_HUMAN	reviewed	Guanine nucleotide-binding protein G(q) subunit alpha (Guanine nucleotide-binding protein alpha-q)	GNAQ GAQ	Homo sapiens (Human)	359
NDUA1_HUMAN	reviewed	NADH dehydrogenase [ubiquinone] 1 alpha subcomplex subunit 1 (Complex I-MWFE) (CI-MWFE) (NADH-ubiquinone oxidoreductase MWFE subunit)	NDUFA1	Homo sapiens (Human)	70
Q6IBB5_HUMAN	unreviewed	NADH dehydrogenase (Ubiquinone) 1 alpha subcomplex, 1, 7.5kDa (NADH oxidoreductase subunit MWFE) (ZNF183 protein)	ZNF183 NDUFA1 hCG_23184	Homo sapiens (Human)	70
TTF2_HUMAN	reviewed	Transcription termination factor 2 (EC 3.6.4.-) (Lodestar homolog) (RNA polymerase II termination factor) (Transcription release factor 2) (F2) (HuF2)	TTF2	Homo sapiens (Human)	1162
DONS_HUMAN	reviewed	Protein downstream neighbor of Son (B17)	DONSON C21orf60	Homo sapiens (Human)	566
FAKD3_HUMAN	reviewed	FAST kinase domain-containing protein 3, mitochondrial	FASTKD3	Homo sapiens (Human)	662
ILK_HUMAN	reviewed	Integrin-linked protein kinase (EC 2.7.11.1) (59 kDa serine/threonine-protein kinase) (ILK-1) (ILK-2) (p59ILK)	ILK ILK1 ILK2	Homo sapiens (Human)	452
K0100_HUMAN	reviewed	Protein KIAA0100 (Antigen MLAA-22) (Breast cancer-overexpressed gene 1 protein)	KIAA0100 BCOX1	Homo sapiens (Human)	2235
DPOD2_HUMAN	reviewed	DNA polymerase delta subunit 2 (DNA polymerase delta subunit p50)	POLD2	Homo sapiens (Human)	469
PKN2_HUMAN	reviewed	Serine/threonine-protein kinase N2 (EC 2.7.11.13) (PKN gamma) (Protein kinase C-like 2) (Protein-kinase C-related kinase 2)	PKN2 PRK2 PRKCL2	Homo sapiens (Human)	984
ITB5_HUMAN	reviewed	Integrin beta-5	ITGB5	Homo sapiens (Human)	799
TOPK_HUMAN	reviewed	Lymphokine-activated killer T-cell-originated protein kinase (EC 2.7.12.2) (Cancer/testis antigen 84) (CT84) (MAPKK-like protein kinase) (Nori-3) (PDZ-binding kinase) (Spermatogenesis-related protein kinase) (SPK) (T-LAK cell-originated protein kinase)	PBK TOPK	Homo sapiens (Human)	322
B4DUF2_HUMAN	unreviewed	cDNA FLJ50227, moderately similar to Complement decay-accelerating factor		Homo sapiens (Human)	480
SCFD2_HUMAN	reviewed	Sec1 family domain-containing protein 2 (Syntaxin-binding protein 1-like 1)	SCFD2 STXBP1L1	Homo sapiens (Human)	684
RBGPR_HUMAN	reviewed	Rab3 GTPase-activating protein non-catalytic subunit (RGAP-iso) (Rab3 GTPase-activating protein 150 kDa subunit) (Rab3-GAP p150) (Rab3-GAP150) (Rab3-GAP regulatory subunit)	RAB3GAP2 KIAA0839	Homo sapiens (Human)	1393
DMXL1_HUMAN	reviewed	DmX-like protein 1 (X-like 1 protein)	DMXL1 XL1	Homo sapiens (Human)	3027
THTR_HUMAN	reviewed	Thiosulfate sulfurtransferase (EC 2.8.1.1) (Rhodanese)	TST	Homo sapiens (Human)	297
PCSK9_HUMAN	reviewed	Proprotein convertase subtilisin/kexin type 9 (EC 3.4.21.-) (Neural apoptosis-regulated convertase 1) (NARC-1) (Proprotein convertase 9) (PC9) (Subtilisin/kexin-like protease PC9)	PCSK9 NARC1 PSEC0052	Homo sapiens (Human)	692
CREL2_HUMAN	reviewed	Cysteine-rich with EGF-like domain protein 2	CRELD2 UNQ185/PRO211	Homo sapiens (Human)	353
ICMT_HUMAN	reviewed	Protein-S-isoprenylcysteine O-methyltransferase (EC 2.1.1.100) (Isoprenylcysteine carboxylmethyltransferase) (Prenylated protein carboxyl methyltransferase) (PPMT) (Prenylcysteine carboxyl methyltransferase) (pcCMT)	ICMT PCCMT	Homo sapiens (Human)	284
KDM2A_HUMAN	reviewed	Lysine-specific demethylase 2A (EC 1.14.11.27) (CXXC-type zinc finger protein 8) (F-box and leucine-rich repeat protein 11) (F-box protein FBL7) (F-box protein Lilina) (F-box/LRR-repeat protein 11) (JmjC domain-containing histone demethylation protein 1A) ([Histone-H3]-lysine-36 demethylase 1A)	KDM2A CXXC8 FBL7 FBXL11 JHDM1A KIAA1004	Homo sapiens (Human)	1162
HDHD3_HUMAN	reviewed	Haloacid dehalogenase-like hydrolase domain-containing protein 3	HDHD3 C9orf158	Homo sapiens (Human)	251
B3KUF6_HUMAN	unreviewed	cDNA FLJ39748 fis, clone SMINT2017436, highly similar to Homo sapiens haloacid dehalogenase-like hydrolase domain containing 3 (HDHD3), mRNA		Homo sapiens (Human)	251
TRIPB_HUMAN	reviewed	Thyroid receptor-interacting protein 11 (TR-interacting protein 11) (TRIP-11) (Clonal evolution-related gene on chromosome 14 protein) (Golgi-associated microtubule-binding protein 210) (GMAP-210) (Trip230)	TRIP11 CEV14	Homo sapiens (Human)	1979
TRAF2_HUMAN	reviewed	TNF receptor-associated factor 2 (EC 2.3.2.27) (E3 ubiquitin-protein ligase TRAF2) (RING-type E3 ubiquitin transferase TRAF2) (Tumor necrosis factor type 2 receptor-associated protein 3)	TRAF2 TRAP3	Homo sapiens (Human)	501
TPPC8_HUMAN	reviewed	Trafficking protein particle complex subunit 8 (Protein TRS85 homolog)	TRAPPC8 KIAA1012	Homo sapiens (Human)	1435
YES_HUMAN	reviewed	Tyrosine-protein kinase Yes (EC 2.7.10.2) (Proto-oncogene c-Yes) (p61-Yes)	YES1 YES	Homo sapiens (Human)	543
PLK1_HUMAN	reviewed	Serine/threonine-protein kinase PLK1 (EC 2.7.11.21) (Polo-like kinase 1) (PLK-1) (Serine/threonine-protein kinase 13) (STPK13)	PLK1 PLK	Homo sapiens (Human)	603
S12A4_HUMAN	reviewed	Solute carrier family 12 member 4 (Electroneutral potassium-chloride cotransporter 1) (Erythroid K-Cl cotransporter 1) (hKCC1)	SLC12A4 KCC1	Homo sapiens (Human)	1085
SRFB1_HUMAN	reviewed	Serum response factor-binding protein 1 (SRF-dependent transcription regulation-associated protein) (p49/STRAP)	SRFBP1	Homo sapiens (Human)	429
FAF1_HUMAN	reviewed	FAS-associated factor 1 (hFAF1) (UBX domain-containing protein 12) (UBX domain-containing protein 3A)	FAF1 UBXD12 UBXN3A CGI-03	Homo sapiens (Human)	650
CTRO_HUMAN	reviewed	Citron Rho-interacting kinase (CRIK) (EC 2.7.11.1) (Serine/threonine-protein kinase 21)	CIT CRIK KIAA0949 STK21	Homo sapiens (Human)	2027
Q5TEC6_HUMAN	unreviewed	Histone H3	HIST2H3PS2 RP5-998N21.6-001	Homo sapiens (Human)	136
KTHY_HUMAN	reviewed	Thymidylate kinase (EC 2.7.4.9) (dTMP kinase)	DTYMK CDC8 TMPK TYMK	Homo sapiens (Human)	212
Q53F55_HUMAN	unreviewed	Deoxythymidylate kinase (Thymidylate kinase) variant (Fragment)		Homo sapiens (Human)	212
Q6FGU2_HUMAN	unreviewed	DTYMK protein (Deoxythymidylate kinase (Thymidylate kinase)) (Deoxythymidylate kinase (Thymidylate kinase), isoform CRA_b) (Uncharacterized protein tmp_locus_5) (Fragment)	DTYMK tmp_locus_5 hCG_93868	Homo sapiens (Human)	212
B4DMJ2_HUMAN	unreviewed	cDNA FLJ50994, moderately similar to 60S ribosomal protein L4		Homo sapiens (Human)	239
CND3_HUMAN	reviewed	Condensin complex subunit 3 (Chromosome-associated protein G) (Condensin subunit CAP-G) (hCAP-G) (Melanoma antigen NY-MEL-3) (Non-SMC condensin I complex subunit G) (XCAP-G homolog)	NCAPG CAPG NYMEL3	Homo sapiens (Human)	1015
B3KRI8_HUMAN	unreviewed	cDNA FLJ34373 fis, clone FEBRA2017333, highly similar to Dual specificity protein kinase CLK3 (EC 2.7.12.1)		Homo sapiens (Human)	638
A8K878_HUMAN	unreviewed	Mesencephalic astrocyte-derived neurotrophic factor (cDNA FLJ77177, highly similar to Homo sapiens arginine-rich, mutated in early stage tumors (ARMET), mRNA)	MANF	Homo sapiens (Human)	185
K2C75_HUMAN	reviewed	Keratin, type II cytoskeletal 75 (Cytokeratin-75) (CK-75) (Keratin-6 hair follicle) (hK6hf) (Keratin-75) (K75) (Type II keratin-K6hf) (Type-II keratin Kb18)	KRT75 K6HF KB18	Homo sapiens (Human)	551
Q5QPP4_HUMAN	unreviewed	UDP-glucose 4-epimerase (Fragment)	GALE	Homo sapiens (Human)	239
NDEL1_HUMAN	reviewed	Nuclear distribution protein nudE-like 1 (Protein Nudel) (Mitosin-associated protein 1)	NDEL1 EOPA MITAP1 NUDEL	Homo sapiens (Human)	345
MUTA_HUMAN	reviewed	Methylmalonyl-CoA mutase, mitochondrial (MCM) (EC 5.4.99.2) (Methylmalonyl-CoA isomerase)	MUT	Homo sapiens (Human)	750
SYCC_HUMAN	reviewed	Cysteine--tRNA ligase, cytoplasmic (EC 6.1.1.16) (Cysteinyl-tRNA synthetase) (CysRS)	CARS	Homo sapiens (Human)	748
D19L1_HUMAN	reviewed	Probable C-mannosyltransferase DPY19L1 (EC 2.4.1.-) (Dpy-19-like protein 1) (Protein dpy-19 homolog 1)	DPY19L1 GA0500 KIAA0877	Homo sapiens (Human)	675
DHTK1_HUMAN	reviewed	Probable 2-oxoglutarate dehydrogenase E1 component DHKTD1, mitochondrial (EC 1.2.4.2) (Dehydrogenase E1 and transketolase domain-containing protein 1)	DHTKD1 KIAA1630	Homo sapiens (Human)	919
SPG21_HUMAN	reviewed	Maspardin (Acid cluster protein 33) (Spastic paraplegia 21 autosomal recessive Mast syndrome protein) (Spastic paraplegia 21 protein)	SPG21 ACP33 BM-019 GL010	Homo sapiens (Human)	308
RSRC2_HUMAN	reviewed	Arginine/serine-rich coiled-coil protein 2	RSRC2	Homo sapiens (Human)	434
PFD5_HUMAN	reviewed	Prefoldin subunit 5 (Myc modulator 1) (c-Myc-binding protein Mm-1)	PFDN5 MM1 PFD5	Homo sapiens (Human)	154
HAX1_HUMAN	reviewed	HCLS1-associated protein X-1 (HS1-associating protein X-1) (HAX-1) (HS1-binding protein 1) (HSP1BP-1)	HAX1 HS1BP1	Homo sapiens (Human)	279
ATP9A_HUMAN	reviewed	Probable phospholipid-transporting ATPase IIA (EC 3.6.3.1) (ATPase class II type 9A)	ATP9A ATPIIA KIAA0611	Homo sapiens (Human)	1047
CBR4_HUMAN	reviewed	Carbonyl reductase family member 4 (EC 1.-.-.-) (3-ketoacyl-[acyl-carrier-protein] reductase beta subunit) (KAR beta subunit) (3-oxoacyl-[acyl-carrier-protein] reductase) (EC 1.1.1.-) (Quinone reductase CBR4) (Short chain dehydrogenase/reductase family 45C member 1)	CBR4 SDR45C1	Homo sapiens (Human)	237
IMA1_HUMAN	reviewed	Importin subunit alpha-1 (Karyopherin subunit alpha-2) (RAG cohort protein 1) (SRP1-alpha)	KPNA2 RCH1 SRP1	Homo sapiens (Human)	529
FPRP_HUMAN	reviewed	Prostaglandin F2 receptor negative regulator (CD9 partner 1) (CD9P-1) (Glu-Trp-Ile EWI motif-containing protein F) (EWI-F) (Prostaglandin F2-alpha receptor regulatory protein) (Prostaglandin F2-alpha receptor-associated protein) (CD antigen CD315)	PTGFRN CD9P1 EWIF FPRP KIAA1436	Homo sapiens (Human)	879
KS6A1_HUMAN	reviewed	Ribosomal protein S6 kinase alpha-1 (S6K-alpha-1) (EC 2.7.11.1) (90 kDa ribosomal protein S6 kinase 1) (p90-RSK 1) (p90RSK1) (p90S6K) (MAP kinase-activated protein kinase 1a) (MAPK-activated protein kinase 1a) (MAPKAP kinase 1a) (MAPKAPK-1a) (Ribosomal S6 kinase 1) (RSK-1)	RPS6KA1 MAPKAPK1A RSK1	Homo sapiens (Human)	735
ZCHC3_HUMAN	reviewed	Zinc finger CCHC domain-containing protein 3	ZCCHC3 C20orf99	Homo sapiens (Human)	404
RASN_HUMAN	reviewed	GTPase NRas (Transforming protein N-Ras)	NRAS HRAS1	Homo sapiens (Human)	189
Q5U091_HUMAN	unreviewed	Neuroblastoma RAS viral (V-ras) oncogene homolog (Neuroblastoma RAS viral (V-ras) oncogene homolog, isoform CRA_a)	NRAS hCG_38454	Homo sapiens (Human)	189
CAN2_HUMAN	reviewed	Calpain-2 catalytic subunit (EC 3.4.22.53) (Calcium-activated neutral proteinase 2) (CANP 2) (Calpain M-type) (Calpain large polypeptide L2) (Calpain-2 large subunit) (Millimolar-calpain) (M-calpain)	CAPN2 CANPL2	Homo sapiens (Human)	700
B2L13_HUMAN	reviewed	Bcl-2-like protein 13 (Bcl2-L-13) (Bcl-rambo) (Protein Mil1)	BCL2L13 MIL1 CD003	Homo sapiens (Human)	485
THIOM_HUMAN	reviewed	Thioredoxin, mitochondrial (MTRX) (Mt-Trx) (Thioredoxin-2)	TXN2 TRX2	Homo sapiens (Human)	166
B4DX69_HUMAN	unreviewed	cDNA FLJ55158, highly similar to Thioredoxin, mitochondrial		Homo sapiens (Human)	197
TAOK1_HUMAN	reviewed	Serine/threonine-protein kinase TAO1 (EC 2.7.11.1) (Kinase from chicken homolog B) (hKFC-B) (MARK Kinase) (MARKK) (Prostate-derived sterile 20-like kinase 2) (PSK-2) (PSK2) (Prostate-derived STE20-like kinase 2) (Thousand and one amino acid protein kinase 1) (TAOK1) (hTAOK1)	TAOK1 KIAA1361 MAP3K16 MARKK	Homo sapiens (Human)	1001
DDX51_HUMAN	reviewed	ATP-dependent RNA helicase DDX51 (EC 3.6.4.13) (DEAD box protein 51)	DDX51	Homo sapiens (Human)	666
SDF2L_HUMAN	reviewed	Stromal cell-derived factor 2-like protein 1 (SDF2-like protein 1) (PWP1-interacting protein 8)	SDF2L1 UNQ1941/PRO4424	Homo sapiens (Human)	221
Q86U75_HUMAN	unreviewed	Dihydropyrimidinase-like 2		Homo sapiens (Human)	619
ACTZ_HUMAN	reviewed	Alpha-centractin (Centractin) (ARP1) (Actin-RPV) (Centrosome-associated actin homolog)	ACTR1A CTRN1	Homo sapiens (Human)	376
UMPS_HUMAN	reviewed	Uridine 5'-monophosphate synthase (UMP synthase) [Includes: Orotate phosphoribosyltransferase (OPRT) (OPRTase) (EC 2.4.2.10); Orotidine 5'-phosphate decarboxylase (ODC) (EC 4.1.1.23) (OMPdecase)]	UMPS OK/SW-cl.21	Homo sapiens (Human)	480
A8K5J1_HUMAN	unreviewed	Uridine monophosphate synthetase (Orotate phosphoribosyl transferase and orotidine-5'-decarboxylase), isoform CRA_b (Uridine monophosphate synthetase isoform 1) (Uridine monophosphate synthetase isoform A) (cDNA FLJ75687, highly similar to Homo sapiens uridine monophosphate synthetase (orotate phosphoribosyl transferase and orotidine-5'-decarboxylase) (UMPS), mRNA)	UMPS hCG_1780791	Homo sapiens (Human)	480
RAC3_HUMAN	reviewed	Ras-related C3 botulinum toxin substrate 3 (p21-Rac3)	RAC3	Homo sapiens (Human)	192
WDR33_HUMAN	reviewed	pre-mRNA 3' end processing protein WDR33 (WD repeat-containing protein 33) (WD repeat-containing protein WDC146)	WDR33 WDC146	Homo sapiens (Human)	1336
K2C8_HUMAN	reviewed	Keratin, type II cytoskeletal 8 (Cytokeratin-8) (CK-8) (Keratin-8) (K8) (Type-II keratin Kb8)	KRT8 CYK8	Homo sapiens (Human)	483
UHRF2_HUMAN	reviewed	E3 ubiquitin-protein ligase UHRF2 (EC 2.3.2.27) (Np95/ICBP90-like RING finger protein) (Np95-like RING finger protein) (Nuclear protein 97) (Nuclear zinc finger protein Np97) (RING finger protein 107) (RING-type E3 ubiquitin transferase UHRF2) (Ubiquitin-like PHD and RING finger domain-containing protein 2) (Ubiquitin-like-containing PHD and RING finger domains protein 2)	UHRF2 NIRF RNF107	Homo sapiens (Human)	802
TCF25_HUMAN	reviewed	Transcription factor 25 (TCF-25) (Nuclear localized protein 1)	TCF25 KIAA1049 NULP1 FKSG26	Homo sapiens (Human)	676
BCS1_HUMAN	reviewed	Mitochondrial chaperone BCS1 (h-BCS1) (BCS1-like protein)	BCS1L BCS1	Homo sapiens (Human)	419
GAR1_HUMAN	reviewed	H/ACA ribonucleoprotein complex subunit 1 (Nucleolar protein family A member 1) (snoRNP protein GAR1)	GAR1 NOLA1	Homo sapiens (Human)	217
KRT84_HUMAN	reviewed	Keratin, type II cuticular Hb4 (Keratin-84) (K84) (Type II hair keratin Hb4) (Type-II keratin Kb24)	KRT84 KRTHB4	Homo sapiens (Human)	600
STAM1_HUMAN	reviewed	Signal transducing adapter molecule 1 (STAM-1)	STAM STAM1	Homo sapiens (Human)	540
CKS2_HUMAN	reviewed	Cyclin-dependent kinases regulatory subunit 2 (CKS-2)	CKS2	Homo sapiens (Human)	79
PM34_HUMAN	reviewed	Peroxisomal membrane protein PMP34 (34 kDa peroxisomal membrane protein) (Solute carrier family 25 member 17)	SLC25A17 PMP34	Homo sapiens (Human)	307
B0QYW5_HUMAN	unreviewed	Peroxisomal membrane protein PMP34	SLC25A17	Homo sapiens (Human)	225
DESM_HUMAN	reviewed	Desmin	DES	Homo sapiens (Human)	470
Q53SB5_HUMAN	unreviewed	Desmin, isoform CRA_a (Uncharacterized protein tmp_locus_29)	tmp_locus_29 DES hCG_14764	Homo sapiens (Human)	470
Q9H319_HUMAN	unreviewed	Mutant desmin		Homo sapiens (Human)	470
F173B_HUMAN	reviewed	Protein FAM173B	FAM173B	Homo sapiens (Human)	233
B7Z268_HUMAN	unreviewed	Single-stranded DNA binding protein 1, isoform CRA_c (cDNA FLJ51825, highly similar to Single-stranded DNA-binding protein, mitochondrial)	SSBP1 hCG_2014251	Homo sapiens (Human)	159
PHLA2_HUMAN	reviewed	Pleckstrin homology-like domain family A member 2 (Beckwith-Wiedemann syndrome chromosomal region 1 candidate gene C protein) (Imprinted in placenta and liver protein) (Tumor-suppressing STF cDNA 3 protein) (Tumor-suppressing subchromosomal transferable fragment candidate gene 3 protein) (p17-Beckwith-Wiedemann region 1 C) (p17-BWR1C)	PHLDA2 BWR1C HLDA2 IPL TSSC3	Homo sapiens (Human)	152
SMC2_HUMAN	reviewed	Structural maintenance of chromosomes protein 2 (SMC protein 2) (SMC-2) (Chromosome-associated protein E) (hCAP-E) (XCAP-E homolog)	SMC2 CAPE SMC2L1 PRO0324	Homo sapiens (Human)	1197
CYC_HUMAN	reviewed	Cytochrome c	CYCS CYC	Homo sapiens (Human)	105
3HIDH_HUMAN	reviewed	3-hydroxyisobutyrate dehydrogenase, mitochondrial (HIBADH) (EC 1.1.1.31)	HIBADH	Homo sapiens (Human)	336
S6A15_HUMAN	reviewed	Sodium-dependent neutral amino acid transporter B(0)AT2 (Sodium- and chloride-dependent neurotransmitter transporter NTT73) (Sodium-coupled branched-chain amino-acid transporter 1) (Solute carrier family 6 member 15) (Transporter v7-3)	SLC6A15 B0AT2 NTT73 SBAT1	Homo sapiens (Human)	730
A6XGP7_HUMAN	unreviewed	Reticulon	NOGOC	Homo sapiens (Human)	199
FND3B_HUMAN	reviewed	Fibronectin type III domain-containing protein 3B (Factor for adipocyte differentiation 104) (HCV NS5A-binding protein 37)	FNDC3B FAD104 NS5ABP37 UNQ2421/PRO4979/PRO34274	Homo sapiens (Human)	1204
GTR14_HUMAN	reviewed	Solute carrier family 2, facilitated glucose transporter member 14 (Glucose transporter type 14) (GLUT-14)	SLC2A14 GLUT14 GLUT3	Homo sapiens (Human)	520
B3KPJ4_HUMAN	unreviewed	Polyhomeotic-like protein 2 (cDNA FLJ31867 fis, clone NT2RP7001856, highly similar to Polyhomeotic-like protein 2)	PHC2	Homo sapiens (Human)	464
AL4A1_HUMAN	reviewed	Delta-1-pyrroline-5-carboxylate dehydrogenase, mitochondrial (P5C dehydrogenase) (EC 1.2.1.88) (Aldehyde dehydrogenase family 4 member A1) (L-glutamate gamma-semialdehyde dehydrogenase)	ALDH4A1 ALDH4 P5CDH	Homo sapiens (Human)	563
VP33A_HUMAN	reviewed	Vacuolar protein sorting-associated protein 33A (hVPS33A)	VPS33A	Homo sapiens (Human)	596
K1C14_HUMAN	reviewed	Keratin, type I cytoskeletal 14 (Cytokeratin-14) (CK-14) (Keratin-14) (K14)	KRT14	Homo sapiens (Human)	472
Q13092_HUMAN	unreviewed	Epidermal type I keratin (Fragment)	K14	Homo sapiens (Human)	157
ACTN3_HUMAN	reviewed	Alpha-actinin-3 (Alpha-actinin skeletal muscle isoform 3) (F-actin cross-linking protein)	ACTN3	Homo sapiens (Human)	901
WDR11_HUMAN	reviewed	WD repeat-containing protein 11 (Bromodomain and WD repeat-containing protein 2) (WD repeat-containing protein 15)	WDR11 BRWD2 KIAA1351 WDR15	Homo sapiens (Human)	1224
MMAB_HUMAN	reviewed	Cob(I)yrinic acid a,c-diamide adenosyltransferase, mitochondrial (EC 2.5.1.17) (Cob(I)alamin adenosyltransferase) (Methylmalonic aciduria type B protein)	MMAB	Homo sapiens (Human)	250
GT2D1_HUMAN	reviewed	General transcription factor II-I repeat domain-containing protein 1 (GTF2I repeat domain-containing protein 1) (General transcription factor III) (MusTRD1/BEN) (Muscle TFII-I repeat domain-containing protein 1) (Slow-muscle-fiber enhancer-binding protein) (USE B1-binding protein) (Williams-Beuren syndrome chromosomal region 11 protein) (Williams-Beuren syndrome chromosomal region 12 protein)	GTF2IRD1 CREAM1 GTF3 MUSTRD1 RBAP2 WBSCR11 WBSCR12	Homo sapiens (Human)	959
HEM6_HUMAN	reviewed	Oxygen-dependent coproporphyrinogen-III oxidase, mitochondrial (COX) (Coprogen oxidase) (Coproporphyrinogenase) (EC 1.3.3.3)	CPOX CPO CPX	Homo sapiens (Human)	454
RM46_HUMAN	reviewed	39S ribosomal protein L46, mitochondrial (L46mt) (MRP-L46) (Mitochondrial large ribosomal subunit protein mL46) (P2ECSL)	MRPL46 C15orf4 LIECG2	Homo sapiens (Human)	279
DNJB1_HUMAN	reviewed	DnaJ homolog subfamily B member 1 (DnaJ protein homolog 1) (Heat shock 40 kDa protein 1) (HSP40) (Heat shock protein 40) (Human DnaJ protein 1) (hDj-1)	DNAJB1 DNAJ1 HDJ1 HSPF1	Homo sapiens (Human)	340
Q6FHS4_HUMAN	unreviewed	DNAJB1 protein (DnaJ (Hsp40) homolog, subfamily B, member 1, isoform CRA_a) (cDNA, FLJ93008, Homo sapiens DnaJ (Hsp40) homolog, subfamily B, member 1 (DNAJB1),mRNA) (Fragment)	DNAJB1 hCG_1776318	Homo sapiens (Human)	340
Q6FI51_HUMAN	unreviewed	DNAJB1 protein	DNAJB1	Homo sapiens (Human)	340
MAOX_HUMAN	reviewed	NADP-dependent malic enzyme (NADP-ME) (EC 1.1.1.40) (Malic enzyme 1)	ME1	Homo sapiens (Human)	572
RM45_HUMAN	reviewed	39S ribosomal protein L45, mitochondrial (L45mt) (MRP-L45) (Mitochondrial large ribosomal subunit protein mL45)	MRPL45	Homo sapiens (Human)	306
PAIP1_HUMAN	reviewed	Polyadenylate-binding protein-interacting protein 1 (PABP-interacting protein 1) (PAIP-1) (Poly(A)-binding protein-interacting protein 1)	PAIP1	Homo sapiens (Human)	479
K1C17_HUMAN	reviewed	Keratin, type I cytoskeletal 17 (39.1) (Cytokeratin-17) (CK-17) (Keratin-17) (K17)	KRT17	Homo sapiens (Human)	432
MECR_HUMAN	reviewed	Enoyl-[acyl-carrier-protein] reductase, mitochondrial (EC 1.3.1.104) (2-enoyl thioester reductase) (Nuclear receptor-binding factor 1) (HsNrbf-1) (NRBF-1)	MECR NBRF1 CGI-63	Homo sapiens (Human)	373
LYPA1_HUMAN	reviewed	Acyl-protein thioesterase 1 (APT-1) (hAPT1) (EC 3.1.2.-) (Lysophospholipase 1) (Lysophospholipase I) (LPL-I) (LysoPLA I)	LYPLA1 APT1 LPL1	Homo sapiens (Human)	230
B4DJV9_HUMAN	unreviewed	cDNA FLJ60607, highly similar to Acyl-protein thioesterase 1 (EC 3.1.2.-)		Homo sapiens (Human)	263
Q6IAQ1_HUMAN	unreviewed	LYPLA1 protein (Lysophospholipase I, isoform CRA_a) (cDNA FLJ78542, highly similar to Homo sapiens lysophospholipase I (LYPLA1), mRNA) (cDNA, FLJ94339, Homo sapiens lysophospholipase I (LYPLA1), mRNA)	LYPLA1 hCG_1983522	Homo sapiens (Human)	230
TRI38_HUMAN	reviewed	E3 ubiquitin-protein ligase TRIM38 (EC 2.3.2.27) (RING finger protein 15) (RING-type E3 ubiquitin transferase TRIM38) (Tripartite motif-containing protein 38) (Zinc finger protein RoRet)	TRIM38 RNF15 RORET	Homo sapiens (Human)	465
VPS18_HUMAN	reviewed	Vacuolar protein sorting-associated protein 18 homolog (hVPS18)	VPS18 KIAA1475	Homo sapiens (Human)	973
ZN740_HUMAN	reviewed	Zinc finger protein 740 (OriLyt TD-element-binding protein 7)	ZNF740 TB7	Homo sapiens (Human)	193
B4E0Q9_HUMAN	unreviewed	cDNA FLJ52821, highly similar to Protein transport protein Sec23A		Homo sapiens (Human)	409
HTRA2_HUMAN	reviewed	Serine protease HTRA2, mitochondrial (EC 3.4.21.108) (High temperature requirement protein A2) (HtrA2) (Omi stress-regulated endoprotease) (Serine protease 25) (Serine proteinase OMI)	HTRA2 OMI PRSS25	Homo sapiens (Human)	458
EXT2_HUMAN	reviewed	Exostosin-2 (EC 2.4.1.224) (EC 2.4.1.225) (Glucuronosyl-N-acetylglucosaminyl-proteoglycan/N-acetylglucosaminyl-proteoglycan 4-alpha-N-acetylglucosaminyltransferase) (Multiple exostoses protein 2) (Putative tumor suppressor protein EXT2)	EXT2	Homo sapiens (Human)	718
B4DT66_HUMAN	unreviewed	cDNA FLJ55367, highly similar to Rattus norvegicus SDA1 domain containing 1 (Sdad1), mRNA		Homo sapiens (Human)	650
E7EW05_HUMAN	unreviewed	Protein SDA1 homolog	SDAD1	Homo sapiens (Human)	650
HGS_HUMAN	reviewed	Hepatocyte growth factor-regulated tyrosine kinase substrate (Hrs) (Protein pp110)	HGS HRS	Homo sapiens (Human)	777
H11_HUMAN	reviewed	Histone H1.1 (Histone H1a)	HIST1H1A H1F1	Homo sapiens (Human)	215
TXLNG_HUMAN	reviewed	Gamma-taxilin (Environmental lipopolysaccharide-responding gene protein) (Factor inhibiting ATF4-mediated transcription) (FIAT) (Lipopolysaccharide-specific response protein 5)	TXLNG CXorf15 ELRG LSR5	Homo sapiens (Human)	528
PEX1_HUMAN	reviewed	Peroxisome biogenesis factor 1 (Peroxin-1) (Peroxisome biogenesis disorder protein 1)	PEX1	Homo sapiens (Human)	1283
RM47_HUMAN	reviewed	39S ribosomal protein L47, mitochondrial (L47mt) (MRP-L47) (Mitochondrial large ribosomal subunit protein uL29m) (Nasopharyngeal carcinoma metastasis-related protein 1)	MRPL47 NCM1 CGI-204	Homo sapiens (Human)	250
PIGU_HUMAN	reviewed	Phosphatidylinositol glycan anchor biosynthesis class U protein (Cell division cycle protein 91-like 1) (Protein CDC91-like 1) (GPI transamidase component PIG-U)	PIGU CDC91L1 PSEC0205 UNQ3055/PRO9875	Homo sapiens (Human)	435
B4DW25_HUMAN	unreviewed	cDNA FLJ58288, highly similar to Serine hydroxymethyltransferase, mitochondrial (EC 2.1.2.1)		Homo sapiens (Human)	430
CBS_HUMAN	reviewed	Cystathionine beta-synthase (EC 4.2.1.22) (Beta-thionase) (Serine sulfhydrase)	CBS	Homo sapiens (Human)	551
SPAG5_HUMAN	reviewed	Sperm-associated antigen 5 (Astrin) (Deepest) (Mitotic spindle-associated protein p126) (MAP126)	SPAG5	Homo sapiens (Human)	1193
SCO2_HUMAN	reviewed	Protein SCO2 homolog, mitochondrial	SCO2	Homo sapiens (Human)	266
CO4A6_HUMAN	reviewed	Collagen alpha-6(IV) chain	COL4A6	Homo sapiens (Human)	1691
TTC37_HUMAN	reviewed	Tetratricopeptide repeat protein 37 (TPR repeat protein 37) (SKI3 homolog) (Ski3) (Tricho-hepatic-enteric syndrome protein) (Thespin)	TTC37 KIAA0372	Homo sapiens (Human)	1564
FGFR2_HUMAN	reviewed	Fibroblast growth factor receptor 2 (FGFR-2) (EC 2.7.10.1) (K-sam) (KGFR) (Keratinocyte growth factor receptor) (CD antigen CD332)	FGFR2 BEK KGFR KSAM	Homo sapiens (Human)	821
KDEL1_HUMAN	reviewed	KDEL motif-containing protein 1 (Endoplasmic reticulum resident protein 58) (ER protein 58) (ERp58)	KDELC1 EP58 UNQ1910/PRO4357	Homo sapiens (Human)	502
NBEA_HUMAN	reviewed	Neurobeachin (Lysosomal-trafficking regulator 2) (Protein BCL8B)	NBEA BCL8B KIAA1544 LYST2	Homo sapiens (Human)	2946
Q5T321_HUMAN	unreviewed	Neurobeachin (Neurobeachin, isoform CRA_e)	NBEA hCG_2019985	Homo sapiens (Human)	2943
ACSF3_HUMAN	reviewed	Acyl-CoA synthetase family member 3, mitochondrial (EC 6.2.1.-)	ACSF3 PSEC0197	Homo sapiens (Human)	576
IDH3A_HUMAN	reviewed	Isocitrate dehydrogenase [NAD] subunit alpha, mitochondrial (EC 1.1.1.41) (Isocitric dehydrogenase subunit alpha) (NAD(+)-specific ICDH subunit alpha)	IDH3A	Homo sapiens (Human)	366
ERGI3_HUMAN	reviewed	Endoplasmic reticulum-Golgi intermediate compartment protein 3 (Serologically defined breast cancer antigen NY-BR-84)	ERGIC3 C20orf47 ERV46 SDBCAG84 CGI-54 PRO0989	Homo sapiens (Human)	383
A2TJK5_HUMAN	unreviewed	ERGIC and golgi 3, isoform CRA_a (Endoplasmic reticulum-localized protein ERp43)	ERGIC3 hCG_38214	Homo sapiens (Human)	383
EHD2_HUMAN	reviewed	EH domain-containing protein 2 (PAST homolog 2)	EHD2 PAST2	Homo sapiens (Human)	543
B3KUH4_HUMAN	unreviewed	cDNA FLJ39909 fis, clone SPLEN2017918, highly similar to EH-domain-containing protein 2		Homo sapiens (Human)	342
COQ9_HUMAN	reviewed	Ubiquinone biosynthesis protein COQ9, mitochondrial	COQ9 C16orf49 HSPC326 PSEC0129	Homo sapiens (Human)	318
SYVN1_HUMAN	reviewed	E3 ubiquitin-protein ligase synoviolin (EC 2.3.2.27) (RING-type E3 ubiquitin transferase synoviolin) (Synovial apoptosis inhibitor 1)	SYVN1 HRD1 KIAA1810	Homo sapiens (Human)	617
TTC17_HUMAN	reviewed	Tetratricopeptide repeat protein 17 (TPR repeat protein 17)	TTC17	Homo sapiens (Human)	1141
LCLT1_HUMAN	reviewed	Lysocardiolipin acyltransferase 1 (EC 2.3.1.-) (EC 2.3.1.51) (1-acylglycerol-3-phosphate O-acyltransferase 8) (1-AGP acyltransferase 8) (1-AGPAT 8) (Acyl-CoA:lysocardiolipin acyltransferase 1)	LCLAT1 AGPAT8 ALCAT1 LYCAT UNQ1849/PRO3579	Homo sapiens (Human)	414
PCKGM_HUMAN	reviewed	Phosphoenolpyruvate carboxykinase [GTP], mitochondrial (PEPCK-M) (EC 4.1.1.32)	PCK2 PEPCK2	Homo sapiens (Human)	640
CCD50_HUMAN	reviewed	Coiled-coil domain-containing protein 50 (Protein Ymer)	CCDC50 C3orf6	Homo sapiens (Human)	306
KKLC1_HUMAN	reviewed	Kita-kyushu lung cancer antigen 1 (KK-LC-1) (Cancer/testis antigen 83)	CT83 CXorf61 KKLC1	Homo sapiens (Human)	113
SYNPO_HUMAN	reviewed	Synaptopodin	SYNPO KIAA1029	Homo sapiens (Human)	929
Q53GF8_HUMAN	unreviewed	Isocitrate dehydrogenase [NAD] subunit, mitochondrial (Fragment)		Homo sapiens (Human)	366
NUSAP_HUMAN	reviewed	Nucleolar and spindle-associated protein 1 (NuSAP)	NUSAP1 ANKT BM-037 PRO0310	Homo sapiens (Human)	441
FA83D_HUMAN	reviewed	Protein FAM83D (Spindle protein CHICA)	FAM83D C20orf129	Homo sapiens (Human)	585
CCNH_HUMAN	reviewed	Cyclin-H (MO15-associated protein) (p34) (p37)	CCNH	Homo sapiens (Human)	323
EI24_HUMAN	reviewed	Etoposide-induced protein 2.4 homolog (p53-induced gene 8 protein)	EI24 PIG8	Homo sapiens (Human)	340
IAH1_HUMAN	reviewed	Isoamyl acetate-hydrolyzing esterase 1 homolog (EC 3.1.-.-)	IAH1	Homo sapiens (Human)	248
Q6PCA9_HUMAN	unreviewed	IAH1 protein (Fragment)	IAH1	Homo sapiens (Human)	234
KPCI_HUMAN	reviewed	Protein kinase C iota type (EC 2.7.11.13) (Atypical protein kinase C-lambda/iota) (PRKC-lambda/iota) (aPKC-lambda/iota) (nPKC-iota)	PRKCI DXS1179E	Homo sapiens (Human)	596

## Sheet: Merbl_2013 (149)
Entry	Entry name	Status	Protein names	Gene names	Organism	Length
P45974	UBP5_HUMAN	reviewed	Ubiquitin carboxyl-terminal hydrolase 5 (EC 3.4.19.12) (Deubiquitinating enzyme 5) (Isopeptidase T) (Ubiquitin thioesterase 5) (Ubiquitin-specific-processing protease 5)	USP5 ISOT	Homo sapiens (Human)	858
Q6ZNA4	RN111_HUMAN	reviewed	E3 ubiquitin-protein ligase Arkadia (EC 2.3.2.27) (RING finger protein 111) (hRNF111) (RING-type E3 ubiquitin transferase Arkadia)	RNF111	Homo sapiens (Human)	994
Q96DX4	RSPRY_HUMAN	reviewed	RING finger and SPRY domain-containing protein 1	RSPRY1 KIAA1972 UNQ328/PRO444	Homo sapiens (Human)	576
Q66PJ3	AR6P4_HUMAN	reviewed	ADP-ribosylation factor-like protein 6-interacting protein 4 (ARL-6-interacting protein 4) (Aip-4) (HSP-975) (HSVI-binding protein) (SR-15) (SRp25) (SR-25) (Splicing factor SRrp37)	ARL6IP4	Homo sapiens (Human)	421
Q8WV15	T255B_HUMAN	reviewed	Transmembrane protein 255B (Protein FAM70B)	TMEM255B FAM70B	Homo sapiens (Human)	326
Q9NV92	NFIP2_HUMAN	reviewed	NEDD4 family-interacting protein 2 (NEDD4 WW domain-binding protein 5A) (Putative MAPK-activating protein PM04/PM05/PM06/PM07) (Putative NF-kappa-B-activating protein 413)	NDFIP2 KIAA1165 N4WBP5A	Homo sapiens (Human)	336
Q9H1C7	CYTM1_HUMAN	reviewed	Cysteine-rich and transmembrane domain-containing protein 1	CYSTM1 C5orf32 ORF1-FL49	Homo sapiens (Human)	97
O14669	TMG2_HUMAN	reviewed	Transmembrane gamma-carboxyglutamic acid protein 2 (Proline-rich gamma-carboxyglutamic acid protein 2) (Proline-rich Gla protein 2)	PRRG2 PRGP2 TMG2	Homo sapiens (Human)	202
Q8N0U2	TMM61_HUMAN	reviewed	Transmembrane protein 61	TMEM61	Homo sapiens (Human)	210
Q8IZ07	AN13A_HUMAN	reviewed	Ankyrin repeat domain-containing protein 13A (Protein KE03)	ANKRD13A ANKRD13	Homo sapiens (Human)	590
Q9Y4L5	RN115_HUMAN	reviewed	E3 ubiquitin-protein ligase RNF115 (EC 2.3.2.27) (RING finger protein 115) (RING-type E3 ubiquitin transferase RNF115) (Rabring 7) (Zinc finger protein 364)	RNF115 ZNF364	Homo sapiens (Human)	304
Q05086	UBE3A_HUMAN	reviewed	Ubiquitin-protein ligase E3A (EC 2.3.2.26) (E6AP ubiquitin-protein ligase) (HECT-type ubiquitin transferase E3A) (Human papillomavirus E6-associated protein) (Oncogenic protein-associated protein E6-AP) (Renal carcinoma antigen NY-REN-54)	UBE3A E6AP EPVE6AP HPVE6A	Homo sapiens (Human)	875
P55036	PSMD4_HUMAN	reviewed	26S proteasome non-ATPase regulatory subunit 4 (26S proteasome regulatory subunit RPN10) (26S proteasome regulatory subunit S5A) (Antisecretory factor 1) (AF) (ASF) (Multiubiquitin chain-binding protein)	PSMD4 MCB1	Homo sapiens (Human)	377
P15927	RFA2_HUMAN	reviewed	Replication protein A 32 kDa subunit (RP-A p32) (Replication factor A protein 2) (RF-A protein 2) (Replication protein A 34 kDa subunit) (RP-A p34)	RPA2 REPA2 RPA32 RPA34	Homo sapiens (Human)	270
O14730	RIOK3_HUMAN	reviewed	Serine/threonine-protein kinase RIO3 (EC 2.7.11.1) (RIO kinase 3) (sudD homolog)	RIOK3 SUDD	Homo sapiens (Human)	519
P46527	CDN1B_HUMAN	reviewed	Cyclin-dependent kinase inhibitor 1B (Cyclin-dependent kinase inhibitor p27) (p27Kip1)	CDKN1B KIP1	Homo sapiens (Human)	198
O14745	NHRF1_HUMAN	reviewed	Na(+)/H(+) exchange regulatory cofactor NHE-RF1 (NHERF-1) (Ezrin-radixin-moesin-binding phosphoprotein 50) (EBP50) (Regulatory cofactor of Na(+)/H(+) exchanger) (Sodium-hydrogen exchanger regulatory factor 1) (Solute carrier family 9 isoform A3 regulatory factor 1)	SLC9A3R1 NHERF NHERF1	Homo sapiens (Human)	358
P54725	RD23A_HUMAN	reviewed	UV excision repair protein RAD23 homolog A (HR23A) (hHR23A)	RAD23A	Homo sapiens (Human)	363
P25685	DNJB1_HUMAN	reviewed	DnaJ homolog subfamily B member 1 (DnaJ protein homolog 1) (Heat shock 40 kDa protein 1) (HSP40) (Heat shock protein 40) (Human DnaJ protein 1) (hDj-1)	DNAJB1 DNAJ1 HDJ1 HSPF1	Homo sapiens (Human)	340
O95164	UBL3_HUMAN	reviewed	Ubiquitin-like protein 3 (Membrane-anchored ubiquitin-fold protein) (HsMUB) (MUB) (Protein HCG-1)	UBL3 PNSC1	Homo sapiens (Human)	117
Q969T9	WBP2_HUMAN	reviewed	WW domain-binding protein 2 (WBP-2)	WBP2	Homo sapiens (Human)	261
Q9UHD9	UBQL2_HUMAN	reviewed	Ubiquilin-2 (Chap1) (DSK2 homolog) (Protein linking IAP with cytoskeleton 2) (PLIC-2) (hPLIC-2) (Ubiquitin-like product Chap1/Dsk2)	UBQLN2 N4BP4 PLIC2 HRIHFB2157	Homo sapiens (Human)	624
Q96CS3	FAF2_HUMAN	reviewed	FAS-associated factor 2 (Protein ETEA) (UBX domain-containing protein 3B) (UBX domain-containing protein 8)	FAF2 ETEA KIAA0887 UBXD8 UBXN3B	Homo sapiens (Human)	445
Q9BWX1	PHF7_HUMAN	reviewed	PHD finger protein 7 (Testis development protein NYD-SP6)	PHF7	Homo sapiens (Human)	381
Q9NX94	WBP1L_HUMAN	reviewed	WW domain binding protein 1-like (Outcome predictor in acute leukemia 1)	WBP1L C10orf26 OPA1L	Homo sapiens (Human)	342
Q8N4L2	PP4P2_HUMAN	reviewed	Type 2 phosphatidylinositol 4,5-bisphosphate 4-phosphatase (Type 2 PtdIns-4,5-P2 4-Ptase) (EC 3.1.3.78) (PtdIns-4,5-P2 4-Ptase II) (Transmembrane protein 55A)	PIP4P2 TMEM55A	Homo sapiens (Human)	257
Q9NTI7	INKA2_HUMAN	reviewed	PAK4-inhibitor INKA2 (Induced in neural crest by AP2-alpha protein-related homolog) (HInca-r)	FAM212B C1orf183 INKA2	Homo sapiens (Human)	297
Q969W9	PMEPA_HUMAN	reviewed	Protein TMEPAI (Prostate transmembrane protein androgen induced 1) (Solid tumor-associated 1 protein) (Transmembrane prostate androgen-induced protein)	PMEPA1 STAG1 TMEPAI	Homo sapiens (Human)	287
Q8NC54	KCT2_HUMAN	reviewed	Keratinocyte-associated transmembrane protein 2	KCT2 C5orf15 HTGN29	Homo sapiens (Human)	265
O94827	PKHG5_HUMAN	reviewed	Pleckstrin homology domain-containing family G member 5 (PH domain-containing family G member 5) (Guanine nucleotide exchange factor 720) (GEF720)	PLEKHG5 KIAA0720	Homo sapiens (Human)	1062
Q96B67	ARRD3_HUMAN	reviewed	Arrestin domain-containing protein 3 (TBP-2-like inducible membrane protein) (TLIMP)	ARRDC3 KIAA1376	Homo sapiens (Human)	414
Q9UHY7	ENOPH_HUMAN	reviewed	Enolase-phosphatase E1 (EC 3.1.3.77) (2,3-diketo-5-methylthio-1-phosphopentane phosphatase) (MASA homolog)	ENOPH1 MASA MSTP145	Homo sapiens (Human)	261
Q9BZD6	TMG4_HUMAN	reviewed	Transmembrane gamma-carboxyglutamic acid protein 4 (Proline-rich gamma-carboxyglutamic acid protein 4) (Proline-rich Gla protein 4)	PRRG4 PRGP4 TMG4	Homo sapiens (Human)	226
Q9H6L4	ARMC7_HUMAN	reviewed	Armadillo repeat-containing protein 7	ARMC7	Homo sapiens (Human)	198
Q9H8M7	MINY3_HUMAN	reviewed	Ubiquitin carboxyl-terminal hydrolase MINDY-3 (EC 3.4.19.12) (Dermal papilla-derived protein 5) (Deubiquitinating enzyme MINDY-3) (Protein CARP)	MINDY3 C10orf97 CARP DERP5 FAM188A MSTP126 My042	Homo sapiens (Human)	445
Q9BT67	NFIP1_HUMAN	reviewed	NEDD4 family-interacting protein 1 (Breast cancer-associated protein SGA-1M) (NEDD4 WW domain-binding protein 5) (Putative MAPK-activating protein PM13) (Putative NF-kappa-B-activating protein 164) (Putative NFKB and MAPK-activating protein)	NDFIP1 N4WBP5 PSEC0192 PSEC0223	Homo sapiens (Human)	221
Q9BSA9	TM175_HUMAN	reviewed	Endosomal/lysosomal potassium channel TMEM175 (Transmembrane protein 175) (hTMEM175)	TMEM175	Homo sapiens (Human)	504
Q96A22	CK052_HUMAN	reviewed	Uncharacterized protein C11orf52	C11orf52	Homo sapiens (Human)	123
Q96FV3	TSN17_HUMAN	reviewed	Tetraspanin-17 (Tspan-17) (F-box only protein 23) (Tetraspan protein SB134) (Transmembrane 4 superfamily member 17)	TSPAN17 FBXO23 TM4SF17	Homo sapiens (Human)	270
Q96GF1	RN185_HUMAN	reviewed	E3 ubiquitin-protein ligase RNF185 (EC 2.3.2.27) (RING finger protein 185) (RING-type E3 ubiquitin transferase RNF185)	RNF185	Homo sapiens (Human)	192
Q8N5I2	ARRD1_HUMAN	reviewed	Arrestin domain-containing protein 1	ARRDC1	Homo sapiens (Human)	433
Q8WUU8	TM174_HUMAN	reviewed	Transmembrane protein 174	TMEM174	Homo sapiens (Human)	243
Q6UXU6	TMM92_HUMAN	reviewed	Transmembrane protein 92	TMEM92 UNQ5801/PRO19608	Homo sapiens (Human)	159
Q8N6L7	TM252_HUMAN	reviewed	Transmembrane protein 252	TMEM252 C9orf71	Homo sapiens (Human)	170
Q8IV31	TM139_HUMAN	reviewed	Transmembrane protein 139	TMEM139 UNQ1932/PRO4407	Homo sapiens (Human)	216
Q86YD5	LRAD3_HUMAN	reviewed	Low-density lipoprotein receptor class A domain-containing protein 3	LDLRAD3	Homo sapiens (Human)	345
Q969K3	RNF34_HUMAN	reviewed	E3 ubiquitin-protein ligase RNF34 (EC 2.3.2.27) (Caspase regulator CARP1) (Caspases-8 and -10-associated RING finger protein 1) (CARP-1) (FYVE-RING finger protein Momo) (Human RING finger homologous to inhibitor of apoptosis protein) (hRFI) (RING finger protein 34) (RING finger protein RIFF) (RING-type E3 ubiquitin transferase RNF34)	RNF34	Homo sapiens (Human)	372
Q9BV68	RN126_HUMAN	reviewed	E3 ubiquitin-protein ligase RNF126 (EC 2.3.2.27) (RING finger protein 126)	RNF126	Homo sapiens (Human)	326
O60784	TOM1_HUMAN	reviewed	Target of Myb protein 1	TOM1	Homo sapiens (Human)	492
P42126	ECI1_HUMAN	reviewed	Enoyl-CoA delta isomerase 1, mitochondrial (EC 5.3.3.8) (3,2-trans-enoyl-CoA isomerase) (Delta(3),Delta(2)-enoyl-CoA isomerase) (D3,D2-enoyl-CoA isomerase) (Dodecenoyl-CoA isomerase)	ECI1 DCI	Homo sapiens (Human)	302
Q16816	PHKG1_HUMAN	reviewed	Phosphorylase b kinase gamma catalytic chain, skeletal muscle/heart isoform (PHK-gamma-M) (EC 2.7.11.19) (Phosphorylase kinase subunit gamma-1) (Serine/threonine-protein kinase PHKG1) (EC 2.7.11.1) (EC 2.7.11.26)	PHKG1 PHKG	Homo sapiens (Human)	387
Q06418	TYRO3_HUMAN	reviewed	Tyrosine-protein kinase receptor TYRO3 (EC 2.7.10.1) (Tyrosine-protein kinase BYK) (Tyrosine-protein kinase DTK) (Tyrosine-protein kinase RSE) (Tyrosine-protein kinase SKY) (Tyrosine-protein kinase TIF)	TYRO3 BYK DTK RSE SKY TIF	Homo sapiens (Human)	890
Q9UGH3	S23A2_HUMAN	reviewed	Solute carrier family 23 member 2 (Na(+)/L-ascorbic acid transporter 2) (Nucleobase transporter-like 1 protein) (Sodium-dependent vitamin C transporter 2) (hSVCT2) (Yolk sac permease-like molecule 2)	SLC23A2 KIAA0238 NBTL1 SLC23A1 SVCT2 YSPL2	Homo sapiens (Human)	650
P54252	ATX3_HUMAN	reviewed	Ataxin-3 (EC 3.4.19.12) (Machado-Joseph disease protein 1) (Spinocerebellar ataxia type 3 protein)	ATXN3 ATX3 MJD MJD1 SCA3	Homo sapiens (Human)	364
P08922	ROS1_HUMAN	reviewed	Proto-oncogene tyrosine-protein kinase ROS (EC 2.7.10.1) (Proto-oncogene c-Ros) (Proto-oncogene c-Ros-1) (Receptor tyrosine kinase c-ros oncogene 1) (c-Ros receptor tyrosine kinase)	ROS1 MCF3 ROS	Homo sapiens (Human)	2347
Q9UL54	TAOK2_HUMAN	reviewed	Serine/threonine-protein kinase TAO2 (EC 2.7.11.1) (Kinase from chicken homolog C) (hKFC-C) (Prostate-derived sterile 20-like kinase 1) (PSK-1) (PSK1) (Prostate-derived STE20-like kinase 1) (Thousand and one amino acid protein kinase 2)	TAOK2 KIAA0881 MAP3K17 PSK PSK1 UNQ2971/PRO7431	Homo sapiens (Human)	1235
P16591	FER_HUMAN	reviewed	Tyrosine-protein kinase Fer (EC 2.7.10.2) (Feline encephalitis virus-related kinase FER) (Fujinami poultry sarcoma/Feline sarcoma-related protein Fer) (Proto-oncogene c-Fer) (Tyrosine kinase 3) (p94-Fer)	FER TYK3	Homo sapiens (Human)	822
Q9NQS3	NECT3_HUMAN	reviewed	Nectin-3 (CDw113) (Nectin cell adhesion molecule 3) (Poliovirus receptor-related protein 3) (CD antigen CD113)	NECTIN3 PRR3 PVRL3	Homo sapiens (Human)	549
P35916	VGFR3_HUMAN	reviewed	Vascular endothelial growth factor receptor 3 (VEGFR-3) (EC 2.7.10.1) (Fms-like tyrosine kinase 4) (FLT-4) (Tyrosine-protein kinase receptor FLT4)	FLT4 VEGFR3	Homo sapiens (Human)	1363
Q08881	ITK_HUMAN	reviewed	Tyrosine-protein kinase ITK/TSK (EC 2.7.10.2) (Interleukin-2-inducible T-cell kinase) (IL-2-inducible T-cell kinase) (Kinase EMT) (T-cell-specific kinase) (Tyrosine-protein kinase Lyk)	ITK EMT LYK	Homo sapiens (Human)	620
Q96FZ7	CHMP6_HUMAN	reviewed	Charged multivesicular body protein 6 (Chromatin-modifying protein 6) (Vacuolar protein sorting-associated protein 20) (Vps20) (hVps20)	CHMP6 VPS20	Homo sapiens (Human)	201
Q9BSL1	UBAC1_HUMAN	reviewed	Ubiquitin-associated domain-containing protein 1 (UBA domain-containing protein 1) (E3 ubiquitin-protein ligase subunit KPC2) (Glialblastoma cell differentiation-related protein 1) (Kip1 ubiquitination-promoting complex protein 2)	UBAC1 GBDR1 KPC2 UBADC1	Homo sapiens (Human)	405
Q6ZVM7	TM1L2_HUMAN	reviewed	TOM1-like protein 2 (Target of Myb-like protein 2)	TOM1L2	Homo sapiens (Human)	507
Q9HCM4	E41L5_HUMAN	reviewed	Band 4.1-like protein 5	EPB41L5 KIAA1548	Homo sapiens (Human)	733
Q96IV0	NGLY1_HUMAN	reviewed	Peptide-N(4)-(N-acetyl-beta-glucosaminyl)asparagine amidase (PNGase) (hPNGase) (EC 3.5.1.52) (N-glycanase 1) (Peptide:N-glycanase)	NGLY1 PNG1	Homo sapiens (Human)	654
Q6ZTN6	AN13D_HUMAN	reviewed	Ankyrin repeat domain-containing protein 13D	ANKRD13D	Homo sapiens (Human)	518
O14668	TMG1_HUMAN	reviewed	Transmembrane gamma-carboxyglutamic acid protein 1 (Proline-rich gamma-carboxyglutamic acid protein 1) (Proline-rich Gla protein 1)	PRRG1 PRGP1 TMG1	Homo sapiens (Human)	218
Q99469	STAC_HUMAN	reviewed	SH3 and cysteine-rich domain-containing protein (Src homology 3 and cysteine-rich domain-containing protein)	STAC	Homo sapiens (Human)	402
Q9UHB7	AFF4_HUMAN	reviewed	AF4/FMR2 family member 4 (ALL1-fused gene from chromosome 5q31 protein) (Protein AF-5q31) (Major CDK9 elongation factor-associated protein)	AFF4 AF5Q31 MCEF HSPC092	Homo sapiens (Human)	1163
P35568	IRS1_HUMAN	reviewed	Insulin receptor substrate 1 (IRS-1)	IRS1	Homo sapiens (Human)	1242
P22736	NR4A1_HUMAN	reviewed	Nuclear receptor subfamily 4 group A member 1 (Early response protein NAK1) (Nuclear hormone receptor NUR/77) (Nur77) (Orphan nuclear receptor HMR) (Orphan nuclear receptor TR3) (ST-59) (Testicular receptor 3)	NR4A1 GFRP1 HMR NAK1	Homo sapiens (Human)	598
P25098	ARBK1_HUMAN	reviewed	Beta-adrenergic receptor kinase 1 (Beta-ARK-1) (EC 2.7.11.15) (G-protein coupled receptor kinase 2)	GRK2 ADRBK1 BARK BARK1	Homo sapiens (Human)	689
O14920	IKKB_HUMAN	reviewed	Inhibitor of nuclear factor kappa-B kinase subunit beta (I-kappa-B-kinase beta) (IKK-B) (IKK-beta) (IkBKB) (EC 2.7.11.10) (I-kappa-B kinase 2) (IKK2) (Nuclear factor NF-kappa-B inhibitor kinase beta) (NFKBIKB)	IKBKB IKKB	Homo sapiens (Human)	756
O60674	JAK2_HUMAN	reviewed	Tyrosine-protein kinase JAK2 (EC 2.7.10.2) (Janus kinase 2) (JAK-2)	JAK2	Homo sapiens (Human)	1132
Q9H3Y6	SRMS_HUMAN	reviewed	Tyrosine-protein kinase Srms (EC 2.7.10.2)	SRMS C20orf148	Homo sapiens (Human)	488
P08069	IGF1R_HUMAN	reviewed	Insulin-like growth factor 1 receptor (EC 2.7.10.1) (Insulin-like growth factor I receptor) (IGF-I receptor) (CD antigen CD221) [Cleaved into: Insulin-like growth factor 1 receptor alpha chain; Insulin-like growth factor 1 receptor beta chain]	IGF1R	Homo sapiens (Human)	1367
Q9BYM8	HOIL1_HUMAN	reviewed	RanBP-type and C3HC4-type zinc finger-containing protein 1 (EC 2.3.2.27) (HBV-associated factor 4) (Heme-oxidized IRP2 ubiquitin ligase 1) (HOIL-1) (Hepatitis B virus X-associated protein 4) (RING finger protein 54) (RING-type E3 ubiquitin transferase HOIL-1) (Ubiquitin-conjugating enzyme 7-interacting protein 3)	RBCK1 C20orf18 RNF54 UBCE7IP3 XAP3 XAP4	Homo sapiens (Human)	510
Q5T686	AVPI1_HUMAN	reviewed	Arginine vasopressin-induced protein 1 (AVP-induced protein 1)	AVPI1 NPD013 PP5395	Homo sapiens (Human)	147
Q96CA5	BIRC7_HUMAN	reviewed	Baculoviral IAP repeat-containing protein 7 (EC 2.3.2.27) (Kidney inhibitor of apoptosis protein) (KIAP) (Livin) (Melanoma inhibitor of apoptosis protein) (ML-IAP) (RING finger protein 50) (RING-type E3 ubiquitin transferase BIRC7) [Cleaved into: Baculoviral IAP repeat-containing protein 7 30kDa subunit (Truncated livin) (p30-Livin) (tLivin)]	BIRC7 KIAP LIVIN MLIAP RNF50 UNQ5800/PRO19607/PRO21344	Homo sapiens (Human)	298
P07305	H10_HUMAN	reviewed	Histone H1.0 (Histone H1') (Histone H1(0)) [Cleaved into: Histone H1.0, N-terminally processed]	H1F0 H1FV	Homo sapiens (Human)	194
P48729	KC1A_HUMAN	reviewed	Casein kinase I isoform alpha (CKI-alpha) (EC 2.7.11.1) (CK1)	CSNK1A1	Homo sapiens (Human)	337
Q8TEB7	RN128_HUMAN	reviewed	E3 ubiquitin-protein ligase RNF128 (EC 2.3.2.27) (Gene related to anergy in lymphocytes protein) (GRAIL) (RING finger protein 128) (RING-type E3 ubiquitin transferase RNF128)	RNF128	Homo sapiens (Human)	428
P01762	HV311_HUMAN	reviewed	Immunoglobulin heavy variable 3-11 (Ig heavy chain V-III region TRO)	IGHV3-11	Homo sapiens (Human)	117
Q7Z5V6	PPR32_HUMAN	reviewed	Protein phosphatase 1 regulatory subunit 32	PPP1R32 C11orf66	Homo sapiens (Human)	425
Q9UQB9	AURKC_HUMAN	reviewed	Aurora kinase C (EC 2.7.11.1) (Aurora 3) (Aurora/IPL1-related kinase 3) (ARK-3) (Aurora-related kinase 3) (Aurora/IPL1/Eg2 protein 2) (Serine/threonine-protein kinase 13) (Serine/threonine-protein kinase aurora-C)	AURKC AIE2 AIK3 AIRK3 ARK3 STK13	Homo sapiens (Human)	309
O14735	CDIPT_HUMAN	reviewed	CDP-diacylglycerol--inositol 3-phosphatidyltransferase (EC 2.7.8.11) (Phosphatidylinositol synthase) (PI synthase) (PtdIns synthase)	CDIPT PIS PIS1	Homo sapiens (Human)	213
Q9BSD7	NTPCR_HUMAN	reviewed	Cancer-related nucleoside-triphosphatase (NTPase) (EC 3.6.1.15) (Nucleoside triphosphate phosphohydrolase)	NTPCR C1orf57	Homo sapiens (Human)	190
Q06187	BTK_HUMAN	reviewed	Tyrosine-protein kinase BTK (EC 2.7.10.2) (Agammaglobulinemia tyrosine kinase) (ATK) (B-cell progenitor kinase) (BPK) (Bruton tyrosine kinase)	BTK AGMX1 ATK BPK	Homo sapiens (Human)	659
O43781	DYRK3_HUMAN	reviewed	Dual specificity tyrosine-phosphorylation-regulated kinase 3 (EC 2.7.12.1) (Regulatory erythroid kinase) (REDK)	DYRK3	Homo sapiens (Human)	588
Q16620	NTRK2_HUMAN	reviewed	BDNF/NT-3 growth factors receptor (EC 2.7.10.1) (GP145-TrkB) (Trk-B) (Neurotrophic tyrosine kinase receptor type 2) (TrkB tyrosine kinase) (Tropomyosin-related kinase B)	NTRK2 TRKB	Homo sapiens (Human)	822
Q9Y6M4	KC1G3_HUMAN	reviewed	Casein kinase I isoform gamma-3 (CKI-gamma 3) (EC 2.7.11.1)	CSNK1G3	Homo sapiens (Human)	447
P78368	KC1G2_HUMAN	reviewed	Casein kinase I isoform gamma-2 (CKI-gamma 2) (EC 2.7.11.1)	CSNK1G2 CK1G2	Homo sapiens (Human)	415
P51451	BLK_HUMAN	reviewed	Tyrosine-protein kinase Blk (EC 2.7.10.2) (B lymphocyte kinase) (p55-Blk)	BLK	Homo sapiens (Human)	505
P24941	CDK2_HUMAN	reviewed	Cyclin-dependent kinase 2 (EC 2.7.11.22) (Cell division protein kinase 2) (p33 protein kinase)	CDK2 CDKN2	Homo sapiens (Human)	298
Q00688	FKBP3_HUMAN	reviewed	Peptidyl-prolyl cis-trans isomerase FKBP3 (PPIase FKBP3) (EC 5.2.1.8) (25 kDa FK506-binding protein) (25 kDa FKBP) (FKBP-25) (FK506-binding protein 3) (FKBP-3) (Immunophilin FKBP25) (Rapamycin-selective 25 kDa immunophilin) (Rotamase)	FKBP3 FKBP25	Homo sapiens (Human)	224
P42679	MATK_HUMAN	reviewed	Megakaryocyte-associated tyrosine-protein kinase (EC 2.7.10.2) (CSK homologous kinase) (CHK) (Hematopoietic consensus tyrosine-lacking kinase) (Protein kinase HYL) (Tyrosine-protein kinase CTK)	MATK CTK HYL	Homo sapiens (Human)	507
O15530	PDPK1_HUMAN	reviewed	3-phosphoinositide-dependent protein kinase 1 (hPDK1) (EC 2.7.11.1)	PDPK1 PDK1	Homo sapiens (Human)	556
P05771	KPCB_HUMAN	reviewed	Protein kinase C beta type (PKC-B) (PKC-beta) (EC 2.7.11.13)	PRKCB PKCB PRKCB1	Homo sapiens (Human)	671
P25490	TYY1_HUMAN	reviewed	Transcriptional repressor protein YY1 (Delta transcription factor) (INO80 complex subunit S) (NF-E1) (Yin and yang 1) (YY-1)	YY1 INO80S	Homo sapiens (Human)	414
P61328	FGF12_HUMAN	reviewed	Fibroblast growth factor 12 (FGF-12) (Fibroblast growth factor homologous factor 1) (FHF-1) (Myocyte-activating factor)	FGF12 FGF12B FHF1	Homo sapiens (Human)	243
Q9NYY3	PLK2_HUMAN	reviewed	Serine/threonine-protein kinase PLK2 (EC 2.7.11.21) (Polo-like kinase 2) (PLK-2) (hPlk2) (Serine/threonine-protein kinase SNK) (hSNK) (Serum-inducible kinase)	PLK2 SNK	Homo sapiens (Human)	685
Q9NYL2	M3K20_HUMAN	reviewed	Mitogen-activated protein kinase kinase kinase 20 (EC 2.7.11.25) (Human cervical cancer suppressor gene 4 protein) (HCCS-4) (Leucine zipper- and sterile alpha motif-containing kinase) (MLK-like mitogen-activated protein triple kinase) (Mitogen-activated protein kinase kinase kinase MLT) (Mixed lineage kinase-related kinase) (MLK-related kinase) (MRK) (Sterile alpha motif- and leucine zipper-conta…	MAP3K20 MLTK ZAK HCCS4	Homo sapiens (Human)	800
Q86V59	PNM8A_HUMAN	reviewed	Paraneoplastic antigen-like protein 8A (PNMA-like protein 1)	PNMA8A PNMAL1	Homo sapiens (Human)	439
Q7L9B9	EEPD1_HUMAN	reviewed	Endonuclease/exonuclease/phosphatase family domain-containing protein 1	EEPD1 KIAA1706	Homo sapiens (Human)	569
Q9BRJ6	CG050_HUMAN	reviewed	Uncharacterized protein C7orf50	C7orf50 FP15621	Homo sapiens (Human)	194
Q96A61	TRI52_HUMAN	reviewed	Tripartite motif-containing protein 52 (RING finger protein 102)	TRIM52 RNF102	Homo sapiens (Human)	297
Q14247	SRC8_HUMAN	reviewed	Src substrate cortactin (Amplaxin) (Oncogene EMS1)	CTTN EMS1	Homo sapiens (Human)	550
Q7L590	MCM10_HUMAN	reviewed	Protein MCM10 homolog (HsMCM10)	MCM10 PRO2249	Homo sapiens (Human)	875
Q9NSB8	HOME2_HUMAN	reviewed	Homer protein homolog 2 (Homer-2) (Cupidin)	HOMER2	Homo sapiens (Human)	354
Q9P270	SLAI2_HUMAN	reviewed	SLAIN motif-containing protein 2	SLAIN2 KIAA1458	Homo sapiens (Human)	581
P04626	ERBB2_HUMAN	reviewed	Receptor tyrosine-protein kinase erbB-2 (EC 2.7.10.1) (Metastatic lymph node gene 19 protein) (MLN 19) (Proto-oncogene Neu) (Proto-oncogene c-ErbB-2) (Tyrosine kinase-type cell surface receptor HER2) (p185erbB2) (CD antigen CD340)	ERBB2 HER2 MLN19 NEU NGL	Homo sapiens (Human)	1255
Q16288	NTRK3_HUMAN	reviewed	NT-3 growth factor receptor (EC 2.7.10.1) (GP145-TrkC) (Trk-C) (Neurotrophic tyrosine kinase receptor type 3) (TrkC tyrosine kinase)	NTRK3 TRKC	Homo sapiens (Human)	839
P04629	NTRK1_HUMAN	reviewed	High affinity nerve growth factor receptor (EC 2.7.10.1) (Neurotrophic tyrosine kinase receptor type 1) (TRK1-transforming tyrosine kinase protein) (Tropomyosin-related kinase A) (Tyrosine kinase receptor) (Tyrosine kinase receptor A) (Trk-A) (gp140trk) (p140-TrkA)	NTRK1 MTC TRK TRKA	Homo sapiens (Human)	796
P43403	ZAP70_HUMAN	reviewed	Tyrosine-protein kinase ZAP-70 (EC 2.7.10.2) (70 kDa zeta-chain associated protein) (Syk-related tyrosine kinase)	ZAP70 SRK	Homo sapiens (Human)	619
P51813	BMX_HUMAN	reviewed	Cytoplasmic tyrosine-protein kinase BMX (EC 2.7.10.2) (Bone marrow tyrosine kinase gene in chromosome X protein) (Epithelial and endothelial tyrosine kinase) (ETK) (NTK38)	BMX	Homo sapiens (Human)	675
P06493	CDK1_HUMAN	reviewed	Cyclin-dependent kinase 1 (CDK1) (EC 2.7.11.22) (EC 2.7.11.23) (Cell division control protein 2 homolog) (Cell division protein kinase 1) (p34 protein kinase)	CDK1 CDC2 CDC28A CDKN1 P34CDC2	Homo sapiens (Human)	297
P49674	KC1E_HUMAN	reviewed	Casein kinase I isoform epsilon (CKI-epsilon) (CKIe) (EC 2.7.11.1)	CSNK1E	Homo sapiens (Human)	416
P68400	CSK21_HUMAN	reviewed	Casein kinase II subunit alpha (CK II alpha) (EC 2.7.11.1)	CSNK2A1 CK2A1	Homo sapiens (Human)	391
P49841	GSK3B_HUMAN	reviewed	Glycogen synthase kinase-3 beta (GSK-3 beta) (EC 2.7.11.26) (Serine/threonine-protein kinase GSK3B) (EC 2.7.11.1)	GSK3B	Homo sapiens (Human)	420
P35968	VGFR2_HUMAN	reviewed	Vascular endothelial growth factor receptor 2 (VEGFR-2) (EC 2.7.10.1) (Fetal liver kinase 1) (FLK-1) (Kinase insert domain receptor) (KDR) (Protein-tyrosine kinase receptor flk-1) (CD antigen CD309)	KDR FLK1 VEGFR2	Homo sapiens (Human)	1356
P51955	NEK2_HUMAN	reviewed	Serine/threonine-protein kinase Nek2 (EC 2.7.11.1) (HSPK 21) (Never in mitosis A-related kinase 2) (NimA-related protein kinase 2) (NimA-like protein kinase 1)	NEK2 NEK2A NLK1	Homo sapiens (Human)	445
P11309	PIM1_HUMAN	reviewed	Serine/threonine-protein kinase pim-1 (EC 2.7.11.1)	PIM1	Homo sapiens (Human)	404
P05129	KPCG_HUMAN	reviewed	Protein kinase C gamma type (PKC-gamma) (EC 2.7.11.13)	PRKCG PKCG	Homo sapiens (Human)	697
O14965	AURKA_HUMAN	reviewed	Aurora kinase A (EC 2.7.11.1) (Aurora 2) (Aurora/IPL1-related kinase 1) (ARK-1) (Aurora-related kinase 1) (hARK1) (Breast tumor-amplified kinase) (Serine/threonine-protein kinase 15) (Serine/threonine-protein kinase 6) (Serine/threonine-protein kinase aurora-A)	AURKA AIK AIRK1 ARK1 AURA AYK1 BTAK IAK1 STK15 STK6	Homo sapiens (Human)	403
P53350	PLK1_HUMAN	reviewed	Serine/threonine-protein kinase PLK1 (EC 2.7.11.21) (Polo-like kinase 1) (PLK-1) (Serine/threonine-protein kinase 13) (STPK13)	PLK1 PLK	Homo sapiens (Human)	603
P07333	CSF1R_HUMAN	reviewed	Macrophage colony-stimulating factor 1 receptor (CSF-1 receptor) (CSF-1-R) (CSF-1R) (M-CSF-R) (EC 2.7.10.1) (Proto-oncogene c-Fms) (CD antigen CD115)	CSF1R FMS	Homo sapiens (Human)	972
Q9HC98	NEK6_HUMAN	reviewed	Serine/threonine-protein kinase Nek6 (EC 2.7.11.1) (Never in mitosis A-related kinase 6) (NimA-related protein kinase 6) (Protein kinase SID6-1512)	NEK6	Homo sapiens (Human)	313
Q8IU85	KCC1D_HUMAN	reviewed	Calcium/calmodulin-dependent protein kinase type 1D (EC 2.7.11.17) (CaM kinase I delta) (CaM kinase ID) (CaM-KI delta) (CaMKI delta) (CaMKID) (CaMKI-like protein kinase) (CKLiK)	CAMK1D CAMKID	Homo sapiens (Human)	385
Q8N8B7	TEANC_HUMAN	reviewed	Transcription elongation factor A N-terminal and central domain-containing protein (TFIIS central domain-containing protein 1)	TCEANC	Homo sapiens (Human)	351
P17948	VGFR1_HUMAN	reviewed	Vascular endothelial growth factor receptor 1 (VEGFR-1) (EC 2.7.10.1) (Fms-like tyrosine kinase 1) (FLT-1) (Tyrosine-protein kinase FRT) (Tyrosine-protein kinase receptor FLT) (FLT) (Vascular permeability factor receptor)	FLT1 FLT FRT VEGFR1	Homo sapiens (Human)	1338
Q96RG2	PASK_HUMAN	reviewed	PAS domain-containing serine/threonine-protein kinase (PAS-kinase) (PASKIN) (hPASK) (EC 2.7.11.1)	PASK KIAA0135	Homo sapiens (Human)	1323
Q969D9	TSLP_HUMAN	reviewed	Thymic stromal lymphopoietin	TSLP	Homo sapiens (Human)	159
Q8IV61	GRP3_HUMAN	reviewed	Ras guanyl-releasing protein 3 (Calcium and DAG-regulated guanine nucleotide exchange factor III) (Guanine nucleotide exchange factor for Rap1)	RASGRP3 GRP3 KIAA0846	Homo sapiens (Human)	690
P19474	RO52_HUMAN	reviewed	E3 ubiquitin-protein ligase TRIM21 (EC 2.3.2.27) (52 kDa Ro protein) (52 kDa ribonucleoprotein autoantigen Ro/SS-A) (RING finger protein 81) (RING-type E3 ubiquitin transferase TRIM21) (Ro(SS-A)) (Sjoegren syndrome type A antigen) (SS-A) (Tripartite motif-containing protein 21)	TRIM21 RNF81 RO52 SSA1	Homo sapiens (Human)	475
P51957	NEK4_HUMAN	reviewed	Serine/threonine-protein kinase Nek4 (EC 2.7.11.1) (Never in mitosis A-related kinase 4) (NimA-related protein kinase 4) (Serine/threonine-protein kinase 2) (Serine/threonine-protein kinase NRK2)	NEK4 STK2	Homo sapiens (Human)	841
Q13237	KGP2_HUMAN	reviewed	cGMP-dependent protein kinase 2 (cGK 2) (cGK2) (EC 2.7.11.12) (cGMP-dependent protein kinase II) (cGKII)	PRKG2 PRKGR2	Homo sapiens (Human)	762
O15304	SIVA_HUMAN	reviewed	Apoptosis regulatory protein Siva (CD27-binding protein) (CD27BP)	SIVA1 SIVA	Homo sapiens (Human)	175
Q9BPW5	RSLBB_HUMAN	reviewed	Ras-like protein family member 11B	RASL11B	Homo sapiens (Human)	248
Q8IXS8	F126B_HUMAN	reviewed	Protein FAM126B	FAM126B	Homo sapiens (Human)	530
Q53T94	TAF1B_HUMAN	reviewed	TATA box-binding protein-associated factor RNA polymerase I subunit B (RNA polymerase I-specific TBP-associated factor 63 kDa) (TAFI63) (TATA box-binding protein-associated factor 1B) (TBP-associated factor 1B) (Transcription initiation factor SL1/TIF-IB subunit B)	TAF1B	Homo sapiens (Human)	588
O95057	DIRA1_HUMAN	reviewed	GTP-binding protein Di-Ras1 (Distinct subgroup of the Ras family member 1) (Ras-related inhibitor of cell growth) (Rig) (Small GTP-binding tumor suppressor 1)	DIRAS1 GBTS1 RIG	Homo sapiens (Human)	198
Q04759	KPCT_HUMAN	reviewed	Protein kinase C theta type (EC 2.7.11.13) (nPKC-theta)	PRKCQ PRKCT	Homo sapiens (Human)	706
Q9NWM3	CUED1_HUMAN	reviewed	CUE domain-containing protein 1	CUEDC1	Homo sapiens (Human)	386
P40933	IL15_HUMAN	reviewed	Interleukin-15 (IL-15)	IL15	Homo sapiens (Human)	162
Q15018	ABRX2_HUMAN	reviewed	BRISC complex subunit Abraxas 2 (Abraxas brother protein 1) (Protein FAM175B)	ABRAXAS2 ABRO1 FAM175B KIAA0157	Homo sapiens (Human)	415
Q3B7T3	BEAN1_HUMAN	reviewed	Protein BEAN1 (Brain-expressed protein associating with Nedd4 homolog) (BEAN)	BEAN1	Homo sapiens (Human)	259
P55036	PSMD4_HUMAN	reviewed	26S proteasome non-ATPase regulatory subunit 4 (26S proteasome regulatory subunit RPN10) (26S proteasome regulatory subunit S5A) (Antisecretory factor 1) (AF) (ASF) (Multiubiquitin chain-binding protein)	PSMD4 MCB1	Homo sapiens (Human)	377
P11362	FGFR1_HUMAN	reviewed	Fibroblast growth factor receptor 1 (FGFR-1) (EC 2.7.10.1) (Basic fibroblast growth factor receptor 1) (BFGFR) (bFGF-R-1) (Fms-like tyrosine kinase 2) (FLT-2) (N-sam) (Proto-oncogene c-Fgr) (CD antigen CD331)	FGFR1 BFGFR CEK FGFBR FLG FLT2 HBGFR	Homo sapiens (Human)	822
Q8N568	DCLK2_HUMAN	reviewed	Serine/threonine-protein kinase DCLK2 (EC 2.7.11.1) (CaMK-like CREB regulatory kinase 2) (CL2) (CLICK-II) (CLICK2) (Doublecortin domain-containing protein 3B) (Doublecortin-like and CAM kinase-like 2) (Doublecortin-like kinase 2)	DCLK2 DCAMKL2 DCDC3B DCK2	Homo sapiens (Human)	766

## Sheet: Min_2014 (223)
Entry	Entry name	Status	Protein names	Gene names	Organism	Length
O43175	SERA_HUMAN	reviewed	D-3-phosphoglycerate dehydrogenase (3-PGDH) (EC 1.1.1.95) (2-oxoglutarate reductase) (EC 1.1.1.399) (Malate dehydrogenase) (EC 1.1.1.37)	PHGDH PGDH3	Homo sapiens (Human)	533
Q9C0C9	UBE2O_HUMAN	reviewed	(E3-independent) E2 ubiquitin-conjugating enzyme (EC 2.3.2.24) (E2/E3 hybrid ubiquitin-protein ligase UBE2O) (Ubiquitin carrier protein O) (Ubiquitin-conjugating enzyme E2 O) (Ubiquitin-conjugating enzyme E2 of 230 kDa) (Ubiquitin-conjugating enzyme E2-230K) (Ubiquitin-protein ligase O)	UBE2O KIAA1734	Homo sapiens (Human)	1292
Q9BW19	KIFC1_HUMAN	reviewed	Kinesin-like protein KIFC1 (Kinesin-like protein 2) (Kinesin-related protein HSET)	KIFC1 HSET KNSL2	Homo sapiens (Human)	673
P61011	SRP54_HUMAN	reviewed	Signal recognition particle 54 kDa protein (SRP54)	SRP54	Homo sapiens (Human)	504
Q9H0H5	RGAP1_HUMAN	reviewed	Rac GTPase-activating protein 1 (Male germ cell RacGap) (MgcRacGAP) (Protein CYK4 homolog) (CYK4) (HsCYK-4)	RACGAP1 KIAA1478 MGCRACGAP	Homo sapiens (Human)	632
Q71DI3	H32_HUMAN	reviewed	Histone H3.2 (Histone H3/m) (Histone H3/o)	HIST2H3A; HIST2H3C H3F2 H3FM; HIST2H3D	Homo sapiens (Human)	136
P20700	LMNB1_HUMAN	reviewed	Lamin-B1	LMNB1 LMN2 LMNB	Homo sapiens (Human)	586
P16949	STMN1_HUMAN	reviewed	Stathmin (Leukemia-associated phosphoprotein p18) (Metablastin) (Oncoprotein 18) (Op18) (Phosphoprotein p19) (pp19) (Prosolin) (Protein Pr22) (pp17)	STMN1 C1orf215 LAP18 OP18	Homo sapiens (Human)	149
P14635	CCNB1_HUMAN	reviewed	G2/mitotic-specific cyclin-B1	CCNB1 CCNB	Homo sapiens (Human)	433
Q15149	PLEC_HUMAN	reviewed	Plectin (PCN) (PLTN) (Hemidesmosomal protein 1) (HD1) (Plectin-1)	PLEC PLEC1	Homo sapiens (Human)	4684
Q9BXS6	NUSAP_HUMAN	reviewed	Nucleolar and spindle-associated protein 1 (NuSAP)	NUSAP1 ANKT BM-037 PRO0310	Homo sapiens (Human)	441
P53350	PLK1_HUMAN	reviewed	Serine/threonine-protein kinase PLK1 (EC 2.7.11.21) (Polo-like kinase 1) (PLK-1) (Serine/threonine-protein kinase 13) (STPK13)	PLK1 PLK	Homo sapiens (Human)	603
O14933	UB2L6_HUMAN	reviewed	Ubiquitin/ISG15-conjugating enzyme E2 L6 (EC 2.3.2.23) (E2 ubiquitin-conjugating enzyme L6) (Retinoic acid-induced gene B protein) (RIG-B) (UbcH8) (Ubiquitin carrier protein L6) (Ubiquitin-protein ligase L6)	UBE2L6 UBCH8	Homo sapiens (Human)	153
Q5TEC6	Q5TEC6_HUMAN	unreviewed	Histone H3	HIST2H3PS2 RP5-998N21.6-001	Homo sapiens (Human)	136
Q03252	LMNB2_HUMAN	reviewed	Lamin-B2	LMNB2 LMN2	Homo sapiens (Human)	620
Q9Y4C2	TCAF1_HUMAN	reviewed	TRPM8 channel-associated factor 1 (TRP channel-associated factor 1)	TCAF1 FAM115A KIAA0738	Homo sapiens (Human)	921
P52732	KIF11_HUMAN	reviewed	Kinesin-like protein KIF11 (Kinesin-like protein 1) (Kinesin-like spindle protein HKSP) (Kinesin-related motor protein Eg5) (Thyroid receptor-interacting protein 5) (TR-interacting protein 5) (TRIP-5)	KIF11 EG5 KNSL1 TRIP5	Homo sapiens (Human)	1056
Q99661	KIF2C_HUMAN	reviewed	Kinesin-like protein KIF2C (Kinesin-like protein 6) (Mitotic centromere-associated kinesin) (MCAK)	KIF2C KNSL6	Homo sapiens (Human)	725
P04083	ANXA1_HUMAN	reviewed	Annexin A1 (Annexin I) (Annexin-1) (Calpactin II) (Calpactin-2) (Chromobindin-9) (Lipocortin I) (Phospholipase A2 inhibitory protein) (p35)	ANXA1 ANX1 LPC1	Homo sapiens (Human)	346
Q8IYA6	CKP2L_HUMAN	reviewed	Cytoskeleton-associated protein 2-like (Radial fiber and mitotic spindle protein) (Radmis)	CKAP2L	Homo sapiens (Human)	745
Q8WWK9	CKAP2_HUMAN	reviewed	Cytoskeleton-associated protein 2 (CTCL tumor antigen se20-10) (Tumor- and microtubule-associated protein)	CKAP2 LB1 TMAP	Homo sapiens (Human)	683
P02545	LMNA_HUMAN	reviewed	Prelamin-A/C [Cleaved into: Lamin-A/C (70 kDa lamin) (Renal carcinoma antigen NY-REN-32)]	LMNA LMN1	Homo sapiens (Human)	664
Q7Z6Z7	HUWE1_HUMAN	reviewed	E3 ubiquitin-protein ligase HUWE1 (EC 2.3.2.26) (ARF-binding protein 1) (ARF-BP1) (HECT, UBA and WWE domain-containing protein 1) (HECT-type E3 ubiquitin transferase HUWE1) (Homologous to E6AP carboxyl terminus homologous protein 9) (HectH9) (Large structure of UREB1) (LASU1) (Mcl-1 ubiquitin ligase E3) (Mule) (Upstream regulatory element-binding protein 1) (URE-B1) (URE-binding protein 1)	HUWE1 KIAA0312 KIAA1578 UREB1 HSPC272	Homo sapiens (Human)	4374
O43683	BUB1_HUMAN	reviewed	Mitotic checkpoint serine/threonine-protein kinase BUB1 (hBUB1) (EC 2.7.11.1) (BUB1A)	BUB1 BUB1L	Homo sapiens (Human)	1085
P52292	IMA1_HUMAN	reviewed	Importin subunit alpha-1 (Karyopherin subunit alpha-2) (RAG cohort protein 1) (SRP1-alpha)	KPNA2 RCH1 SRP1	Homo sapiens (Human)	529
Q99569	PKP4_HUMAN	reviewed	Plakophilin-4 (p0071)	PKP4	Homo sapiens (Human)	1192
O43491	E41L2_HUMAN	reviewed	Band 4.1-like protein 2 (Generally expressed protein 4.1) (4.1G)	EPB41L2	Homo sapiens (Human)	1005
Q96HE9	PRR11_HUMAN	reviewed	Proline-rich protein 11	PRR11	Homo sapiens (Human)	360
P78395	PRAME_HUMAN	reviewed	Melanoma antigen preferentially expressed in tumors (Opa-interacting protein 4) (OIP-4) (Preferentially expressed antigen of melanoma)	PRAME MAPE OIP4	Homo sapiens (Human)	509
P67809	YBOX1_HUMAN	reviewed	Nuclease-sensitive element-binding protein 1 (CCAAT-binding transcription factor I subunit A) (CBF-A) (DNA-binding protein B) (DBPB) (Enhancer factor I subunit A) (EFI-A) (Y-box transcription factor) (Y-box-binding protein 1) (YB-1)	YBX1 NSEP1 YB1	Homo sapiens (Human)	324
Q13501	SQSTM_HUMAN	reviewed	Sequestosome-1 (EBI3-associated protein of 60 kDa) (EBIAP) (p60) (Phosphotyrosine-independent ligand for the Lck SH2 domain of 62 kDa) (Ubiquitin-binding protein p62)	SQSTM1 ORCA OSIL	Homo sapiens (Human)	440
Q15287	RNPS1_HUMAN	reviewed	RNA-binding protein with serine-rich domain 1 (SR-related protein LDC2)	RNPS1 LDC2	Homo sapiens (Human)	305
Q9Y385	UB2J1_HUMAN	reviewed	Ubiquitin-conjugating enzyme E2 J1 (EC 2.3.2.23) (E2 ubiquitin-conjugating enzyme J1) (Non-canonical ubiquitin-conjugating enzyme 1) (NCUBE-1) (Yeast ubiquitin-conjugating enzyme UBC6 homolog E) (HsUBC6e)	UBE2J1 NCUBE1 CGI-76 HSPC153 HSPC205	Homo sapiens (Human)	318
P62191	PRS4_HUMAN	reviewed	26S proteasome regulatory subunit 4 (P26s4) (26S proteasome AAA-ATPase subunit RPT2) (Proteasome 26S subunit ATPase 1)	PSMC1	Homo sapiens (Human)	440
Q9ULW0	TPX2_HUMAN	reviewed	Targeting protein for Xklp2 (Differentially expressed in cancerous and non-cancerous lung cells 2) (DIL-2) (Hepatocellular carcinoma-associated antigen 519) (Hepatocellular carcinoma-associated antigen 90) (Protein fls353) (Restricted expression proliferation-associated protein 100) (p100)	TPX2 C20orf1 C20orf2 DIL2 HCA519	Homo sapiens (Human)	747
Q9H0E2	TOLIP_HUMAN	reviewed	Toll-interacting protein	TOLLIP	Homo sapiens (Human)	274
Q9NQX7	ITM2C_HUMAN	reviewed	Integral membrane protein 2C (Cerebral protein 14) (Transmembrane protein BRI3) [Cleaved into: CT-BRI3]	ITM2C BRI3 hucep-14 NPD018 PSEC0047	Homo sapiens (Human)	267
Q96J02	ITCH_HUMAN	reviewed	E3 ubiquitin-protein ligase Itchy homolog (Itch) (EC 2.3.2.26) (Atrophin-1-interacting protein 4) (AIP4) (HECT-type E3 ubiquitin transferase Itchy homolog) (NFE2-associated polypeptide 1) (NAPP1)	ITCH	Homo sapiens (Human)	903
P34932	HSP74_HUMAN	reviewed	Heat shock 70 kDa protein 4 (HSP70RY) (Heat shock 70-related protein APG-2)	HSPA4 APG2	Homo sapiens (Human)	840
O14950	ML12B_HUMAN	reviewed	Myosin regulatory light chain 12B (MLC-2A) (MLC-2) (Myosin regulatory light chain 2-B, smooth muscle isoform) (Myosin regulatory light chain 20 kDa) (MLC20) (Myosin regulatory light chain MRLC2) (SHUJUN-1)	MYL12B MRLC2 MYLC2B	Homo sapiens (Human)	172
Q5SSJ5	HP1B3_HUMAN	reviewed	Heterochromatin protein 1-binding protein 3 (Protein HP1-BP74)	HP1BP3	Homo sapiens (Human)	553
Q86UP2	KTN1_HUMAN	reviewed	Kinectin (CG-1 antigen) (Kinesin receptor)	KTN1 CG1 KIAA0004	Homo sapiens (Human)	1357
Q9Y2D5	AKAP2_HUMAN	reviewed	A-kinase anchor protein 2 (AKAP-2) (AKAP-KL) (Protein kinase A-anchoring protein 2) (PRKA2)	AKAP2 KIAA0920 PRKA2	Homo sapiens (Human)	859
P27816	MAP4_HUMAN	reviewed	Microtubule-associated protein 4 (MAP-4)	MAP4	Homo sapiens (Human)	1152
Q96CS3	FAF2_HUMAN	reviewed	FAS-associated factor 2 (Protein ETEA) (UBX domain-containing protein 3B) (UBX domain-containing protein 8)	FAF2 ETEA KIAA0887 UBXD8 UBXN3B	Homo sapiens (Human)	445
Q9BYM8	HOIL1_HUMAN	reviewed	RanBP-type and C3HC4-type zinc finger-containing protein 1 (EC 2.3.2.27) (HBV-associated factor 4) (Heme-oxidized IRP2 ubiquitin ligase 1) (HOIL-1) (Hepatitis B virus X-associated protein 4) (RING finger protein 54) (RING-type E3 ubiquitin transferase HOIL-1) (Ubiquitin-conjugating enzyme 7-interacting protein 3)	RBCK1 C20orf18 RNF54 UBCE7IP3 XAP3 XAP4	Homo sapiens (Human)	510
Q96RL1	UIMC1_HUMAN	reviewed	BRCA1-A complex subunit RAP80 (Receptor-associated protein 80) (Retinoid X receptor-interacting protein 110) (Ubiquitin interaction motif-containing protein 1)	UIMC1 RAP80 RXRIP110	Homo sapiens (Human)	719
Q8WUM4	PDC6I_HUMAN	reviewed	Programmed cell death 6-interacting protein (PDCD6-interacting protein) (ALG-2-interacting protein 1) (ALG-2-interacting protein X) (Hp95)	PDCD6IP AIP1 ALIX KIAA1375	Homo sapiens (Human)	868
P23588	IF4B_HUMAN	reviewed	Eukaryotic translation initiation factor 4B (eIF-4B)	EIF4B	Homo sapiens (Human)	611
Q9H790	EXO5_HUMAN	reviewed	Exonuclease V (Exo V) (hExo5) (EC 3.1.-.-) (Defects in morphology protein 1 homolog)	EXO5 C1orf176 DEM1	Homo sapiens (Human)	373
P62333	PRS10_HUMAN	reviewed	26S proteasome regulatory subunit 10B (26S proteasome AAA-ATPase subunit RPT4) (Proteasome 26S subunit ATPase 6) (Proteasome subunit p42)	PSMC6 SUG2	Homo sapiens (Human)	389
P63244	RACK1_HUMAN	reviewed	Receptor of activated protein C kinase 1 (Cell proliferation-inducing gene 21 protein) (Guanine nucleotide-binding protein subunit beta-2-like 1) (Guanine nucleotide-binding protein subunit beta-like protein 12.3) (Human lung cancer oncogene 7 protein) (HLC-7) (Receptor for activated C kinase) (Small ribosomal subunit protein RACK1) [Cleaved into: Receptor of activated protein C kinase 1, N-termi…	RACK1 GNB2L1 HLC7 PIG21	Homo sapiens (Human)	317
P35221	CTNA1_HUMAN	reviewed	Catenin alpha-1 (Alpha E-catenin) (Cadherin-associated protein) (Renal carcinoma antigen NY-REN-13)	CTNNA1	Homo sapiens (Human)	906
Q92945	FUBP2_HUMAN	reviewed	Far upstream element-binding protein 2 (FUSE-binding protein 2) (KH type-splicing regulatory protein) (KSRP) (p75)	KHSRP FUBP2	Homo sapiens (Human)	711
Q9NQW6	ANLN_HUMAN	reviewed	Anillin	ANLN	Homo sapiens (Human)	1124
O14965	AURKA_HUMAN	reviewed	Aurora kinase A (EC 2.7.11.1) (Aurora 2) (Aurora/IPL1-related kinase 1) (ARK-1) (Aurora-related kinase 1) (hARK1) (Breast tumor-amplified kinase) (Serine/threonine-protein kinase 15) (Serine/threonine-protein kinase 6) (Serine/threonine-protein kinase aurora-A)	AURKA AIK AIRK1 ARK1 AURA AYK1 BTAK IAK1 STK15 STK6	Homo sapiens (Human)	403
P35613	BASI_HUMAN	reviewed	Basigin (5F7) (Collagenase stimulatory factor) (Extracellular matrix metalloproteinase inducer) (EMMPRIN) (Leukocyte activation antigen M6) (OK blood group antigen) (Tumor cell-derived collagenase stimulatory factor) (TCSF) (CD antigen CD147)	BSG UNQ6505/PRO21383	Homo sapiens (Human)	385
P15880	RS2_HUMAN	reviewed	40S ribosomal protein S2 (40S ribosomal protein S4) (Protein LLRep3) (Small ribosomal subunit protein uS5)	RPS2 RPS4	Homo sapiens (Human)	293
P35241	RADI_HUMAN	reviewed	Radixin	RDX	Homo sapiens (Human)	583
P61129	ZC3H6_HUMAN	reviewed	Zinc finger CCCH domain-containing protein 6	ZC3H6 KIAA2035 ZC3HDC6	Homo sapiens (Human)	1189
P62873	GBB1_HUMAN	reviewed	Guanine nucleotide-binding protein G(I)/G(S)/G(T) subunit beta-1 (Transducin beta chain 1)	GNB1	Homo sapiens (Human)	340
O00291	HIP1_HUMAN	reviewed	Huntingtin-interacting protein 1 (HIP-1) (Huntingtin-interacting protein I) (HIP-I)	HIP1	Homo sapiens (Human)	1037
Q9Y2W1	TR150_HUMAN	reviewed	Thyroid hormone receptor-associated protein 3 (BCLAF1 and THRAP3 family member 2) (Thyroid hormone receptor-associated protein complex 150 kDa component) (Trap150)	THRAP3 BCLAF2 TRAP150	Homo sapiens (Human)	955
P48681	NEST_HUMAN	reviewed	Nestin	NES Nbla00170	Homo sapiens (Human)	1621
Q9BT67	NFIP1_HUMAN	reviewed	NEDD4 family-interacting protein 1 (Breast cancer-associated protein SGA-1M) (NEDD4 WW domain-binding protein 5) (Putative MAPK-activating protein PM13) (Putative NF-kappa-B-activating protein 164) (Putative NFKB and MAPK-activating protein)	NDFIP1 N4WBP5 PSEC0192 PSEC0223	Homo sapiens (Human)	221
Q53GL7	PAR10_HUMAN	reviewed	Poly [ADP-ribose] polymerase 10 (PARP-10) (EC 2.4.2.30) (ADP-ribosyltransferase diphtheria toxin-like 10) (ARTD10)	PARP10	Homo sapiens (Human)	1025
O43663	PRC1_HUMAN	reviewed	Protein regulator of cytokinesis 1	PRC1	Homo sapiens (Human)	620
Q96LR5	UB2E2_HUMAN	reviewed	Ubiquitin-conjugating enzyme E2 E2 (EC 2.3.2.23) (E2 ubiquitin-conjugating enzyme E2) (UbcH8) (Ubiquitin carrier protein E2) (Ubiquitin-protein ligase E2)	UBE2E2 UBCH8	Homo sapiens (Human)	201
P24534	EF1B_HUMAN	reviewed	Elongation factor 1-beta (EF-1-beta)	EEF1B2 EEF1B EF1B	Homo sapiens (Human)	225
Q9Y6A5	TACC3_HUMAN	reviewed	Transforming acidic coiled-coil-containing protein 3 (ERIC-1)	TACC3 ERIC1	Homo sapiens (Human)	838
P18206	VINC_HUMAN	reviewed	Vinculin (Metavinculin) (MV)	VCL	Homo sapiens (Human)	1134
B0QYD3	B0QYD3_HUMAN	unreviewed	DNA dC->dU-editing enzyme APOBEC-3B	APOBEC3B	Homo sapiens (Human)	490
P27824	CALX_HUMAN	reviewed	Calnexin (IP90) (Major histocompatibility complex class I antigen-binding protein p88) (p90)	CANX	Homo sapiens (Human)	592
P27635	RL10_HUMAN	reviewed	60S ribosomal protein L10 (Laminin receptor homolog) (Large ribosomal subunit protein uL16) (Protein QM) (Tumor suppressor QM)	RPL10 DXS648E QM	Homo sapiens (Human)	214
P00338	LDHA_HUMAN	reviewed	L-lactate dehydrogenase A chain (LDH-A) (EC 1.1.1.27) (Cell proliferation-inducing gene 19 protein) (LDH muscle subunit) (LDH-M) (Renal carcinoma antigen NY-REN-59)	LDHA PIG19	Homo sapiens (Human)	332
Q15154	PCM1_HUMAN	reviewed	Pericentriolar material 1 protein (PCM-1) (hPCM-1)	PCM1	Homo sapiens (Human)	2024
Q9BXS4	TMM59_HUMAN	reviewed	Transmembrane protein 59 (Liver membrane-bound protein)	TMEM59 C1orf8 HSPC001 UNQ169/PRO195	Homo sapiens (Human)	323
P37108	SRP14_HUMAN	reviewed	Signal recognition particle 14 kDa protein (SRP14) (18 kDa Alu RNA-binding protein)	SRP14	Homo sapiens (Human)	136
Q07812	BAX_HUMAN	reviewed	Apoptosis regulator BAX (Bcl-2-like protein 4) (Bcl2-L-4)	BAX BCL2L4	Homo sapiens (Human)	192
Q96G74	OTUD5_HUMAN	reviewed	OTU domain-containing protein 5 (EC 3.4.19.12) (Deubiquitinating enzyme A) (DUBA)	OTUD5	Homo sapiens (Human)	571
P52272	HNRPM_HUMAN	reviewed	Heterogeneous nuclear ribonucleoprotein M (hnRNP M)	HNRNPM HNRPM NAGR1	Homo sapiens (Human)	730
Q01082	SPTB2_HUMAN	reviewed	Spectrin beta chain, non-erythrocytic 1 (Beta-II spectrin) (Fodrin beta chain) (Spectrin, non-erythroid beta chain 1)	SPTBN1 SPTB2	Homo sapiens (Human)	2364
Q9Y4X5	ARI1_HUMAN	reviewed	E3 ubiquitin-protein ligase ARIH1 (EC 2.3.2.-) (H7-AP2) (HHARI) (Monocyte protein 6) (MOP-6) (Protein ariadne-1 homolog) (ARI-1) (UbcH7-binding protein) (UbcM4-interacting protein) (Ubiquitin-conjugating enzyme E2-binding protein 1)	ARIH1 ARI MOP6 UBCH7BP HUSSY-27	Homo sapiens (Human)	557
Q9BY77	PDIP3_HUMAN	reviewed	Polymerase delta-interacting protein 3 (46 kDa DNA polymerase delta interaction protein) (p46) (S6K1 Aly/REF-like target) (SKAR)	POLDIP3 KIAA1649 PDIP46	Homo sapiens (Human)	421
Q8NBR6	MINY2_HUMAN	reviewed	Ubiquitin carboxyl-terminal hydrolase MINDY-2 (EC 3.4.19.12) (Deubiquitinating enzyme MINDY-2) (Protein FAM63B)	MINDY2 FAM63B KIAA1164	Homo sapiens (Human)	621
Q16186	ADRM1_HUMAN	reviewed	Proteasomal ubiquitin receptor ADRM1 (110 kDa cell membrane glycoprotein) (Gp110) (Adhesion-regulating molecule 1) (ARM-1) (Proteasome regulatory particle non-ATPase 13) (hRpn13) (Rpn13 homolog)	ADRM1 GP110	Homo sapiens (Human)	407
Q09666	AHNK_HUMAN	reviewed	Neuroblast differentiation-associated protein AHNAK (Desmoyokin)	AHNAK PM227	Homo sapiens (Human)	5890
P05388	RLA0_HUMAN	reviewed	60S acidic ribosomal protein P0 (60S ribosomal protein L10E) (Large ribosomal subunit protein uL10)	RPLP0	Homo sapiens (Human)	317
Q86T24	KAISO_HUMAN	reviewed	Transcriptional regulator Kaiso (Zinc finger and BTB domain-containing protein 33)	ZBTB33 KAISO ZNF348	Homo sapiens (Human)	672
P06702	S10A9_HUMAN	reviewed	Protein S100-A9 (Calgranulin-B) (Calprotectin L1H subunit) (Leukocyte L1 complex heavy chain) (Migration inhibitory factor-related protein 14) (MRP-14) (p14) (S100 calcium-binding protein A9)	S100A9 CAGB CFAG MRP14	Homo sapiens (Human)	114
Q15398	DLGP5_HUMAN	reviewed	Disks large-associated protein 5 (DAP-5) (Discs large homolog 7) (Disks large-associated protein DLG7) (Hepatoma up-regulated protein) (HURP)	DLGAP5 DLG7 KIAA0008	Homo sapiens (Human)	846
O43252	PAPS1_HUMAN	reviewed	Bifunctional 3'-phosphoadenosine 5'-phosphosulfate synthase 1 (PAPS synthase 1) (PAPSS 1) (Sulfurylase kinase 1) (SK 1) (SK1) [Includes: Sulfate adenylyltransferase (EC 2.7.7.4) (ATP-sulfurylase) (Sulfate adenylate transferase) (SAT); Adenylyl-sulfate kinase (EC 2.7.1.25) (3'-phosphoadenosine-5'-phosphosulfate synthase) (APS kinase) (Adenosine-5'-phosphosulfate 3'-phosphotransferase) (Adenylylsul…	PAPSS1 ATPSK1 PAPSS	Homo sapiens (Human)	624
Q96GD4	AURKB_HUMAN	reviewed	Aurora kinase B (EC 2.7.11.1) (Aurora 1) (Aurora- and IPL1-like midbody-associated protein 1) (AIM-1) (Aurora/IPL1-related kinase 2) (ARK-2) (Aurora-related kinase 2) (STK-1) (Serine/threonine-protein kinase 12) (Serine/threonine-protein kinase 5) (Serine/threonine-protein kinase aurora-B)	AURKB AIK2 AIM1 AIRK2 ARK2 STK1 STK12 STK5	Homo sapiens (Human)	344
Q13740	CD166_HUMAN	reviewed	CD166 antigen (Activated leukocyte cell adhesion molecule) (CD antigen CD166)	ALCAM MEMD	Homo sapiens (Human)	583
P04843	RPN1_HUMAN	reviewed	Dolichyl-diphosphooligosaccharide--protein glycosyltransferase subunit 1 (Dolichyl-diphosphooligosaccharide--protein glycosyltransferase 67 kDa subunit) (Ribophorin I) (RPN-I) (Ribophorin-1)	RPN1	Homo sapiens (Human)	607
P33176	KINH_HUMAN	reviewed	Kinesin-1 heavy chain (Conventional kinesin heavy chain) (Ubiquitous kinesin heavy chain) (UKHC)	KIF5B KNS KNS1	Homo sapiens (Human)	963
P61962	DCAF7_HUMAN	reviewed	DDB1- and CUL4-associated factor 7 (WD repeat-containing protein 68) (WD repeat-containing protein An11 homolog)	DCAF7 HAN11 WDR68	Homo sapiens (Human)	342
Q9H307	PININ_HUMAN	reviewed	Pinin (140 kDa nuclear and cell adhesion-related phosphoprotein) (Desmosome-associated protein) (Domain-rich serine protein) (DRS protein) (DRSP) (Melanoma metastasis clone A protein) (Nuclear protein SDK3) (SR-like protein)	PNN DRS MEMA	Homo sapiens (Human)	717
Q00688	FKBP3_HUMAN	reviewed	Peptidyl-prolyl cis-trans isomerase FKBP3 (PPIase FKBP3) (EC 5.2.1.8) (25 kDa FK506-binding protein) (25 kDa FKBP) (FKBP-25) (FK506-binding protein 3) (FKBP-3) (Immunophilin FKBP25) (Rapamycin-selective 25 kDa immunophilin) (Rotamase)	FKBP3 FKBP25	Homo sapiens (Human)	224
Q8N309	LRC43_HUMAN	reviewed	Leucine-rich repeat-containing protein 43	LRRC43	Homo sapiens (Human)	656
Q86V81	THOC4_HUMAN	reviewed	THO complex subunit 4 (Tho4) (Ally of AML-1 and LEF-1) (Aly/REF export factor) (Transcriptional coactivator Aly/REF) (bZIP-enhancing factor BEF)	ALYREF ALY BEF THOC4	Homo sapiens (Human)	257
O75396	SC22B_HUMAN	reviewed	Vesicle-trafficking protein SEC22b (ER-Golgi SNARE of 24 kDa) (ERS-24) (ERS24) (SEC22 vesicle-trafficking protein homolog B) (SEC22 vesicle-trafficking protein-like 1)	SEC22B SEC22L1	Homo sapiens (Human)	215
P46940	IQGA1_HUMAN	reviewed	Ras GTPase-activating-like protein IQGAP1 (p195)	IQGAP1 KIAA0051	Homo sapiens (Human)	1657
Q9BWH2	FUND2_HUMAN	reviewed	FUN14 domain-containing protein 2 (Cervical cancer proto-oncogene 3 protein) (HCC-3) (Hepatitis C virus core-binding protein 6)	FUNDC2 HCBP6 DC44 HCC3 PD03104	Homo sapiens (Human)	189
Q9NYZ3	GTSE1_HUMAN	reviewed	G2 and S phase-expressed protein 1 (GTSE-1) (Protein B99 homolog)	GTSE1	Homo sapiens (Human)	720
P15374	UCHL3_HUMAN	reviewed	Ubiquitin carboxyl-terminal hydrolase isozyme L3 (UCH-L3) (EC 3.4.19.12) (Ubiquitin thioesterase L3)	UCHL3	Homo sapiens (Human)	230
P04183	KITH_HUMAN	reviewed	Thymidine kinase, cytosolic (EC 2.7.1.21)	TK1	Homo sapiens (Human)	234
Q96PU5	NED4L_HUMAN	reviewed	E3 ubiquitin-protein ligase NEDD4-like (EC 2.3.2.26) (HECT-type E3 ubiquitin transferase NED4L) (NEDD4.2) (Nedd4-2)	NEDD4L KIAA0439 NEDL3	Homo sapiens (Human)	975
Q13049	TRI32_HUMAN	reviewed	E3 ubiquitin-protein ligase TRIM32 (EC 2.3.2.27) (72 kDa Tat-interacting protein) (RING-type E3 ubiquitin transferase TRIM32) (Tripartite motif-containing protein 32) (Zinc finger protein HT2A)	TRIM32 HT2A	Homo sapiens (Human)	653
Q2TAL8	QRIC1_HUMAN	reviewed	Glutamine-rich protein 1	QRICH1	Homo sapiens (Human)	776
P12110	CO6A2_HUMAN	reviewed	Collagen alpha-2(VI) chain	COL6A2	Homo sapiens (Human)	1019
Q9UPW8	UN13A_HUMAN	reviewed	Protein unc-13 homolog A (Munc13-1)	UNC13A KIAA1032	Homo sapiens (Human)	1703
Q8TAT6	NPL4_HUMAN	reviewed	Nuclear protein localization protein 4 homolog (Protein NPL4)	NPLOC4 KIAA1499 NPL4	Homo sapiens (Human)	608
Q9NTJ3	SMC4_HUMAN	reviewed	Structural maintenance of chromosomes protein 4 (SMC protein 4) (SMC-4) (Chromosome-associated polypeptide C) (hCAP-C) (XCAP-C homolog)	SMC4 CAPC SMC4L1	Homo sapiens (Human)	1288
Q9Y3T9	NOC2L_HUMAN	reviewed	Nucleolar complex protein 2 homolog (Protein NOC2 homolog) (NOC2-like protein) (Novel INHAT repressor)	NOC2L NIR	Homo sapiens (Human)	749
Q53GX7	Q53GX7_HUMAN	unreviewed	Threonyl-tRNA synthetase variant (Fragment)		Homo sapiens (Human)	723
Q8WUM9	S20A1_HUMAN	reviewed	Sodium-dependent phosphate transporter 1 (Gibbon ape leukemia virus receptor 1) (GLVR-1) (Leukemia virus receptor 1 homolog) (Phosphate transporter 1) (PiT-1) (Solute carrier family 20 member 1)	SLC20A1 GLVR1 PIT1	Homo sapiens (Human)	679
Q53HL2	BOREA_HUMAN	reviewed	Borealin (Cell division cycle-associated protein 8) (Dasra-B) (hDasra-B) (Pluripotent embryonic stem cell-related gene 3 protein)	CDCA8 PESCRG3	Homo sapiens (Human)	280
Q6P0N0	M18BP_HUMAN	reviewed	Mis18-binding protein 1 (Kinetochore-associated protein KNL-2 homolog) (HsKNL-2) (P243)	MIS18BP1 C14orf106 KIAA1903 KNL2 M18BP1	Homo sapiens (Human)	1132
P27105	STOM_HUMAN	reviewed	Erythrocyte band 7 integral membrane protein (Protein 7.2b) (Stomatin)	STOM BND7 EPB72	Homo sapiens (Human)	288
O14545	TRAD1_HUMAN	reviewed	TRAF-type zinc finger domain-containing protein 1 (Protein FLN29)	TRAFD1 FLN29	Homo sapiens (Human)	582
O94826	TOM70_HUMAN	reviewed	Mitochondrial import receptor subunit TOM70 (Mitochondrial precursor proteins import receptor) (Translocase of outer membrane 70 kDa subunit) (Translocase of outer mitochondrial membrane protein 70)	TOMM70 KIAA0719 TOM70 TOMM70A	Homo sapiens (Human)	608
P53999	TCP4_HUMAN	reviewed	Activated RNA polymerase II transcriptional coactivator p15 (Positive cofactor 4) (PC4) (SUB1 homolog) (p14)	SUB1 PC4 RPO2TC1	Homo sapiens (Human)	127
Q99848	EBP2_HUMAN	reviewed	Probable rRNA-processing protein EBP2 (EBNA1-binding protein 2) (Nucleolar protein p40)	EBNA1BP2 EBP2	Homo sapiens (Human)	306
B5MBX0	B5MBX0_HUMAN	unreviewed	Sororin	CDCA5	Homo sapiens (Human)	307
O60216	RAD21_HUMAN	reviewed	Double-strand-break repair protein rad21 homolog (hHR21) (Nuclear matrix protein 1) (NXP-1) (SCC1 homolog)	RAD21 HR21 KIAA0078 NXP1	Homo sapiens (Human)	631
P18124	RL7_HUMAN	reviewed	60S ribosomal protein L7 (Large ribosomal subunit protein uL30)	RPL7	Homo sapiens (Human)	248
P48643	TCPE_HUMAN	reviewed	T-complex protein 1 subunit epsilon (TCP-1-epsilon) (CCT-epsilon)	CCT5 CCTE KIAA0098	Homo sapiens (Human)	541
P62913	RL11_HUMAN	reviewed	60S ribosomal protein L11 (CLL-associated antigen KW-12) (Large ribosomal subunit protein uL5)	RPL11	Homo sapiens (Human)	178
Q9NVU7	SDA1_HUMAN	reviewed	Protein SDA1 homolog (Nucleolar protein 130) (SDA1 domain-containing protein 1) (hSDA)	SDAD1 NUC130	Homo sapiens (Human)	687
Q86VP1	TAXB1_HUMAN	reviewed	Tax1-binding protein 1 (TRAF6-binding protein)	TAX1BP1 T6BP PRO0105	Homo sapiens (Human)	789
Q86X29	LSR_HUMAN	reviewed	Lipolysis-stimulated lipoprotein receptor	LSR LISCH	Homo sapiens (Human)	649
Q9Y287	ITM2B_HUMAN	reviewed	Integral membrane protein 2B (Immature BRI2) (imBRI2) (Protein E25B) (Transmembrane protein BRI) (Bri) [Cleaved into: BRI2, membrane form (Mature BRI2) (mBRI2); BRI2 intracellular domain (BRI2 ICD); BRI2C, soluble form; Bri23 peptide (Bri2-23) (ABri23) (C-terminal peptide) (P23 peptide)]	ITM2B BRI BRI2	Homo sapiens (Human)	266
O60284	ST18_HUMAN	reviewed	Suppression of tumorigenicity 18 protein (Zinc finger protein 387)	ST18 KIAA0535 ZNF387	Homo sapiens (Human)	1047
P42331	RHG25_HUMAN	reviewed	Rho GTPase-activating protein 25 (Rho-type GTPase-activating protein 25)	ARHGAP25 KIAA0053	Homo sapiens (Human)	645
P51784	UBP11_HUMAN	reviewed	Ubiquitin carboxyl-terminal hydrolase 11 (EC 3.4.19.12) (Deubiquitinating enzyme 11) (Ubiquitin thioesterase 11) (Ubiquitin-specific-processing protease 11)	USP11 UHX1	Homo sapiens (Human)	963
Q96R06	SPAG5_HUMAN	reviewed	Sperm-associated antigen 5 (Astrin) (Deepest) (Mitotic spindle-associated protein p126) (MAP126)	SPAG5	Homo sapiens (Human)	1193
O94888	UBXN7_HUMAN	reviewed	UBX domain-containing protein 7	UBXN7 KIAA0794 UBXD7	Homo sapiens (Human)	489
O76021	RL1D1_HUMAN	reviewed	Ribosomal L1 domain-containing protein 1 (CATX-11) (Cellular senescence-inhibited gene protein) (Protein PBK1)	RSL1D1 CATX11 CSIG PBK1 L12	Homo sapiens (Human)	490
Q14152	EIF3A_HUMAN	reviewed	Eukaryotic translation initiation factor 3 subunit A (eIF3a) (Eukaryotic translation initiation factor 3 subunit 10) (eIF-3-theta) (eIF3 p167) (eIF3 p180) (eIF3 p185)	EIF3A EIF3S10 KIAA0139	Homo sapiens (Human)	1382
Q6IAA8	LTOR1_HUMAN	reviewed	Ragulator complex protein LAMTOR1 (Late endosomal/lysosomal adaptor and MAPK and MTOR activator 1) (Lipid raft adaptor protein p18) (Protein associated with DRMs and endosomes) (p27Kip1-releasing factor from RhoA) (p27RF-Rho)	LAMTOR1 C11orf59 PDRO PP7157	Homo sapiens (Human)	161
Q969W9	PMEPA_HUMAN	reviewed	Protein TMEPAI (Prostate transmembrane protein androgen induced 1) (Solid tumor-associated 1 protein) (Transmembrane prostate androgen-induced protein)	PMEPA1 STAG1 TMEPAI	Homo sapiens (Human)	287
O95551	TYDP2_HUMAN	reviewed	Tyrosyl-DNA phosphodiesterase 2 (Tyr-DNA phosphodiesterase 2) (hTDP2) (EC 3.1.4.-) (5'-tyrosyl-DNA phosphodiesterase) (5'-Tyr-DNA phosphodiesterase) (ETS1-associated protein 2) (ETS1-associated protein II) (EAPII) (TRAF and TNF receptor-associated protein) (Tyrosyl-RNA phosphodiesterase) (VPg unlinkase)	TDP2 EAP2 TTRAP AD-022	Homo sapiens (Human)	362
P01111	RASN_HUMAN	reviewed	GTPase NRas (Transforming protein N-Ras)	NRAS HRAS1	Homo sapiens (Human)	189
Q96AG4	LRC59_HUMAN	reviewed	Leucine-rich repeat-containing protein 59 (Ribosome-binding protein p34) (p34) [Cleaved into: Leucine-rich repeat-containing protein 59, N-terminally processed]	LRRC59 PRO1855	Homo sapiens (Human)	307
Q01130	SRSF2_HUMAN	reviewed	Serine/arginine-rich splicing factor 2 (Protein PR264) (Splicing component, 35 kDa) (Splicing factor SC35) (SC-35) (Splicing factor, arginine/serine-rich 2)	SRSF2 SFRS2	Homo sapiens (Human)	221
Q7Z4L5	TT21B_HUMAN	reviewed	Tetratricopeptide repeat protein 21B (TPR repeat protein 21B) (Intraflagellar transport 139 homolog)	TTC21B IFT139 KIAA1992 Nbla10696	Homo sapiens (Human)	1316
Q13098	CSN1_HUMAN	reviewed	COP9 signalosome complex subunit 1 (SGN1) (Signalosome subunit 1) (G protein pathway suppressor 1) (GPS-1) (JAB1-containing signalosome subunit 1) (Protein MFH)	GPS1 COPS1 CSN1	Homo sapiens (Human)	491
O00519	FAAH1_HUMAN	reviewed	Fatty-acid amide hydrolase 1 (EC 3.5.1.99) (Anandamide amidohydrolase 1) (Oleamide hydrolase 1)	FAAH FAAH1	Homo sapiens (Human)	579
Q13439	GOGA4_HUMAN	reviewed	Golgin subfamily A member 4 (256 kDa golgin) (Golgin-245) (Protein 72.1) (Trans-Golgi p230)	GOLGA4	Homo sapiens (Human)	2230
P46063	RECQ1_HUMAN	reviewed	ATP-dependent DNA helicase Q1 (EC 3.6.4.12) (DNA helicase, RecQ-like type 1) (RecQ1) (DNA-dependent ATPase Q1) (RecQ protein-like 1)	RECQL RECQ1 RECQL1	Homo sapiens (Human)	649
Q32Q12	Q32Q12_HUMAN	unreviewed	Nucleoside diphosphate kinase (EC 2.7.4.6)	NME1-NME2 hCG_2001850	Homo sapiens (Human)	292
P16298	PP2BB_HUMAN	reviewed	Serine/threonine-protein phosphatase 2B catalytic subunit beta isoform (EC 3.1.3.16) (CAM-PRP catalytic subunit) (Calmodulin-dependent calcineurin A subunit beta isoform)	PPP3CB CALNA2 CALNB CNA2	Homo sapiens (Human)	524
Q4V328	GRAP1_HUMAN	reviewed	GRIP1-associated protein 1 (GRASP-1) [Cleaved into: GRASP-1 C-terminal chain (30kDa C-terminus form)]	GRIPAP1 KIAA1167	Homo sapiens (Human)	841
P09693	CD3G_HUMAN	reviewed	T-cell surface glycoprotein CD3 gamma chain (T-cell receptor T3 gamma chain) (CD antigen CD3g)	CD3G T3G	Homo sapiens (Human)	182
Q9H9A5	CNO10_HUMAN	reviewed	CCR4-NOT transcription complex subunit 10	CNOT10	Homo sapiens (Human)	744
P78317	RNF4_HUMAN	reviewed	E3 ubiquitin-protein ligase RNF4 (EC 2.3.2.27) (RING finger protein 4) (RING-type E3 ubiquitin transferase RNF4) (Small nuclear ring finger protein) (Protein SNURF)	RNF4 SNURF RES4-26	Homo sapiens (Human)	190
Q9Y2D4	EXC6B_HUMAN	reviewed	Exocyst complex component 6B (Exocyst complex component Sec15B) (SEC15-like protein 2)	EXOC6B KIAA0919 SEC15B SEC15L2	Homo sapiens (Human)	811
Q9P0K7	RAI14_HUMAN	reviewed	Ankycorbin (Ankyrin repeat and coiled-coil structure-containing protein) (Novel retinal pigment epithelial cell protein) (Retinoic acid-induced protein 14)	RAI14 KIAA1334 NORPEG	Homo sapiens (Human)	980
Q13263	TIF1B_HUMAN	reviewed	Transcription intermediary factor 1-beta (TIF1-beta) (E3 SUMO-protein ligase TRIM28) (EC 2.3.2.27) (KRAB-associated protein 1) (KAP-1) (KRAB-interacting protein 1) (KRIP-1) (Nuclear corepressor KAP-1) (RING finger protein 96) (RING-type E3 ubiquitin transferase TIF1-beta) (Tripartite motif-containing protein 28)	TRIM28 KAP1 RNF96 TIF1B	Homo sapiens (Human)	835
Q9Y3P9	RBGP1_HUMAN	reviewed	Rab GTPase-activating protein 1 (GAP and centrosome-associated protein) (Rab6 GTPase-activating protein GAPCenA)	RABGAP1 HSPC094	Homo sapiens (Human)	1069
O94972	TRI37_HUMAN	reviewed	E3 ubiquitin-protein ligase TRIM37 (EC 2.3.2.27) (Mulibrey nanism protein) (RING-type E3 ubiquitin transferase TRIM37) (Tripartite motif-containing protein 37)	TRIM37 KIAA0898 MUL POB1	Homo sapiens (Human)	964
P22460	KCNA5_HUMAN	reviewed	Potassium voltage-gated channel subfamily A member 5 (HPCN1) (Voltage-gated potassium channel HK2) (Voltage-gated potassium channel subunit Kv1.5)	KCNA5	Homo sapiens (Human)	613
P68543	UBX2A_HUMAN	reviewed	UBX domain-containing protein 2A (UBX domain-containing protein 4)	UBXN2A UBXD4	Homo sapiens (Human)	259
Q14974	IMB1_HUMAN	reviewed	Importin subunit beta-1 (Importin-90) (Karyopherin subunit beta-1) (Nuclear factor p97) (Pore targeting complex 97 kDa subunit) (PTAC97)	KPNB1 NTF97	Homo sapiens (Human)	876
Q9Y2S2	CRYL1_HUMAN	reviewed	Lambda-crystallin homolog (EC 1.1.1.45) (L-gulonate 3-dehydrogenase) (Gul3DH)	CRYL1 CRY	Homo sapiens (Human)	319
P16234	PGFRA_HUMAN	reviewed	Platelet-derived growth factor receptor alpha (PDGF-R-alpha) (PDGFR-alpha) (EC 2.7.10.1) (Alpha platelet-derived growth factor receptor) (Alpha-type platelet-derived growth factor receptor) (CD140 antigen-like family member A) (CD140a antigen) (Platelet-derived growth factor alpha receptor) (Platelet-derived growth factor receptor 2) (PDGFR-2) (CD antigen CD140a)	PDGFRA PDGFR2 RHEPDGFRA	Homo sapiens (Human)	1089
Q99618	CDCA3_HUMAN	reviewed	Cell division cycle-associated protein 3 (Gene-rich cluster protein C8) (Trigger of mitotic entry protein 1) (TOME-1)	CDCA3 C8 GRCC8 TOME1	Homo sapiens (Human)	268
P06576	ATPB_HUMAN	reviewed	ATP synthase subunit beta, mitochondrial (EC 3.6.3.14)	ATP5B ATPMB ATPSB	Homo sapiens (Human)	529
P25705	ATPA_HUMAN	reviewed	ATP synthase subunit alpha, mitochondrial	ATP5A1 ATP5A ATP5AL2 ATPM	Homo sapiens (Human)	553
P50993	AT1A2_HUMAN	reviewed	Sodium/potassium-transporting ATPase subunit alpha-2 (Na(+)/K(+) ATPase alpha-2 subunit) (EC 3.6.3.9) (Sodium pump subunit alpha-2)	ATP1A2 KIAA0778	Homo sapiens (Human)	1020
P38646	GRP75_HUMAN	reviewed	Stress-70 protein, mitochondrial (75 kDa glucose-regulated protein) (GRP-75) (Heat shock 70 kDa protein 9) (Mortalin) (MOT) (Peptide-binding protein 74) (PBP74)	HSPA9 GRP75 HSPA9B mt-HSP70	Homo sapiens (Human)	679
P20674	COX5A_HUMAN	reviewed	Cytochrome c oxidase subunit 5A, mitochondrial (Cytochrome c oxidase polypeptide Va)	COX5A	Homo sapiens (Human)	150
P10809	CH60_HUMAN	reviewed	60 kDa heat shock protein, mitochondrial (EC 3.6.4.9) (60 kDa chaperonin) (Chaperonin 60) (CPN60) (Heat shock protein 60) (HSP-60) (Hsp60) (HuCHA60) (Mitochondrial matrix protein P1) (P60 lymphocyte protein)	HSPD1 HSP60	Homo sapiens (Human)	573
P35232	PHB_HUMAN	reviewed	Prohibitin	PHB	Homo sapiens (Human)	272
Q96NY7	CLIC6_HUMAN	reviewed	Chloride intracellular channel protein 6 (Parchorin)	CLIC6 CLIC1L	Homo sapiens (Human)	704
P15924	DESP_HUMAN	reviewed	Desmoplakin (DP) (250/210 kDa paraneoplastic pemphigus antigen)	DSP	Homo sapiens (Human)	2871
P26373	RL13_HUMAN	reviewed	60S ribosomal protein L13 (Breast basic conserved protein 1) (Large ribosomal subunit protein eL13)	RPL13 BBC1 OK/SW-cl.46	Homo sapiens (Human)	211
Q02978	M2OM_HUMAN	reviewed	Mitochondrial 2-oxoglutarate/malate carrier protein (OGCP) (Solute carrier family 25 member 11)	SLC25A11 SLC20A4	Homo sapiens (Human)	314
P40926	MDHM_HUMAN	reviewed	Malate dehydrogenase, mitochondrial (EC 1.1.1.37)	MDH2	Homo sapiens (Human)	338
P05091	ALDH2_HUMAN	reviewed	Aldehyde dehydrogenase, mitochondrial (EC 1.2.1.3) (ALDH class 2) (ALDH-E2) (ALDHI)	ALDH2 ALDM	Homo sapiens (Human)	517
Q96CV9	OPTN_HUMAN	reviewed	Optineurin (E3-14.7K-interacting protein) (FIP-2) (Huntingtin yeast partner L) (Huntingtin-interacting protein 7) (HIP-7) (Huntingtin-interacting protein L) (NEMO-related protein) (Optic neuropathy-inducing protein) (Transcription factor IIIA-interacting protein) (TFIIIA-IntP)	OPTN FIP2 GLC1E HIP7 HYPL NRP	Homo sapiens (Human)	577
P12273	PIP_HUMAN	reviewed	Prolactin-inducible protein (Gross cystic disease fluid protein 15) (GCDFP-15) (Prolactin-induced protein) (Secretory actin-binding protein) (SABP) (gp17)	PIP GCDFP15 GPIP4	Homo sapiens (Human)	146
Q9UNS2	CSN3_HUMAN	reviewed	COP9 signalosome complex subunit 3 (SGN3) (Signalosome subunit 3) (JAB1-containing signalosome subunit 3)	COPS3 CSN3	Homo sapiens (Human)	423
Q15084	PDIA6_HUMAN	reviewed	Protein disulfide-isomerase A6 (EC 5.3.4.1) (Endoplasmic reticulum protein 5) (ER protein 5) (ERp5) (Protein disulfide isomerase P5) (Thioredoxin domain-containing protein 7)	PDIA6 ERP5 P5 TXNDC7	Homo sapiens (Human)	440
P40925	MDHC_HUMAN	reviewed	Malate dehydrogenase, cytoplasmic (EC 1.1.1.37) (Cytosolic malate dehydrogenase) (Diiodophenylpyruvate reductase) (EC 1.1.1.96)	MDH1 MDHA	Homo sapiens (Human)	334
Q7Z559	Q7Z559_HUMAN	unreviewed	Corneodesmosin (Fragment)	CDSN	Homo sapiens (Human)	133
P00918	CAH2_HUMAN	reviewed	Carbonic anhydrase 2 (EC 4.2.1.1) (Carbonate dehydratase II) (Carbonic anhydrase C) (CAC) (Carbonic anhydrase II) (CA-II)	CA2	Homo sapiens (Human)	260
Q13277	STX3_HUMAN	reviewed	Syntaxin-3	STX3 STX3A	Homo sapiens (Human)	289
P14618	KPYM_HUMAN	reviewed	Pyruvate kinase PKM (EC 2.7.1.40) (Cytosolic thyroid hormone-binding protein) (CTHBP) (Opa-interacting protein 3) (OIP-3) (Pyruvate kinase 2/3) (Pyruvate kinase muscle isozyme) (Thyroid hormone-binding protein 1) (THBP1) (Tumor M2-PK) (p58)	PKM OIP3 PK2 PK3 PKM2	Homo sapiens (Human)	531
Q9UQE7	SMC3_HUMAN	reviewed	Structural maintenance of chromosomes protein 3 (SMC protein 3) (SMC-3) (Basement membrane-associated chondroitin proteoglycan) (Bamacan) (Chondroitin sulfate proteoglycan 6) (Chromosome-associated polypeptide) (hCAP)	SMC3 BAM BMH CSPG6 SMC3L1	Homo sapiens (Human)	1217
B3KXY9	B3KXY9_HUMAN	unreviewed	cDNA FLJ46359 fis, clone TESTI4049786, highly similar to Hexokinase-1 (EC 2.7.1.1)		Homo sapiens (Human)	952
P47914	RL29_HUMAN	reviewed	60S ribosomal protein L29 (Cell surface heparin-binding protein HIP) (Large ribosomal subunit protein eL29)	RPL29	Homo sapiens (Human)	159
Q9GZY8	MFF_HUMAN	reviewed	Mitochondrial fission factor	MFF C2orf33 AD030 AD033 GL004	Homo sapiens (Human)	342
P31040	SDHA_HUMAN	reviewed	Succinate dehydrogenase [ubiquinone] flavoprotein subunit, mitochondrial (EC 1.3.5.1) (Flavoprotein subunit of complex II) (Fp)	SDHA SDH2 SDHF	Homo sapiens (Human)	664
A6NKH4	A6NKH4_HUMAN		Deleted.
P61026	RAB10_HUMAN	reviewed	Ras-related protein Rab-10	RAB10	Homo sapiens (Human)	200
Q99623	PHB2_HUMAN	reviewed	Prohibitin-2 (B-cell receptor-associated protein BAP37) (D-prohibitin) (Repressor of estrogen receptor activity)	PHB2 BAP REA	Homo sapiens (Human)	299
P11161	EGR2_HUMAN	reviewed	E3 SUMO-protein ligase EGR2 (EC 6.3.2.-) (AT591) (Early growth response protein 2) (EGR-2) (Zinc finger protein Krox-20)	EGR2 KROX20	Homo sapiens (Human)	476
O75955	FLOT1_HUMAN	reviewed	Flotillin-1	FLOT1	Homo sapiens (Human)	427
P80404	GABT_HUMAN	reviewed	4-aminobutyrate aminotransferase, mitochondrial (EC 2.6.1.19) ((S)-3-amino-2-methylpropionate transaminase) (EC 2.6.1.22) (GABA aminotransferase) (GABA-AT) (Gamma-amino-N-butyrate transaminase) (GABA transaminase) (GABA-T) (L-AIBAT)	ABAT GABAT	Homo sapiens (Human)	500
P04920	B3A2_HUMAN	reviewed	Anion exchange protein 2 (AE 2) (Anion exchanger 2) (Non-erythroid band 3-like protein) (BND3L) (Solute carrier family 4 member 2)	SLC4A2 AE2 EPB3L1 HKB3 MPB3L	Homo sapiens (Human)	1241
P40222	TXLNA_HUMAN	reviewed	Alpha-taxilin	TXLNA TXLN	Homo sapiens (Human)	546
Q8WVM7	STAG1_HUMAN	reviewed	Cohesin subunit SA-1 (SCC3 homolog 1) (Stromal antigen 1)	STAG1 SA1	Homo sapiens (Human)	1258
P08708	RS17_HUMAN	reviewed	40S ribosomal protein S17 (Small ribosomal subunit protein eS17)	RPS17 RPS17L	Homo sapiens (Human)	135
O60232	SSA27_HUMAN	reviewed	Sjoegren syndrome/scleroderma autoantigen 1 (Autoantigen p27)	SSSCA1	Homo sapiens (Human)	199
O75746	CMC1_HUMAN	reviewed	Calcium-binding mitochondrial carrier protein Aralar1 (Mitochondrial aspartate glutamate carrier 1) (Solute carrier family 25 member 12)	SLC25A12 ARALAR1	Homo sapiens (Human)	678
Q96HN2	SAHH3_HUMAN	reviewed	Adenosylhomocysteinase 3 (AdoHcyase 3) (EC 3.3.1.1) (IP(3)Rs binding protein released with IP(3) 2) (IRBIT2) (Long-IRBIT) (S-adenosyl-L-homocysteine hydrolase 3) (S-adenosylhomocysteine hydrolase-like protein 2)	AHCYL2 KIAA0828	Homo sapiens (Human)	611
P12821	ACE_HUMAN	reviewed	Angiotensin-converting enzyme (ACE) (EC 3.2.1.-) (EC 3.4.15.1) (Dipeptidyl carboxypeptidase I) (Kininase II) (CD antigen CD143) [Cleaved into: Angiotensin-converting enzyme, soluble form]	ACE DCP DCP1	Homo sapiens (Human)	1306
P21266	GSTM3_HUMAN	reviewed	Glutathione S-transferase Mu 3 (EC 2.5.1.18) (GST class-mu 3) (GSTM3-3) (hGSTM3-3)	GSTM3 GST5	Homo sapiens (Human)	225
P54578	UBP14_HUMAN	reviewed	Ubiquitin carboxyl-terminal hydrolase 14 (EC 3.4.19.12) (Deubiquitinating enzyme 14) (Ubiquitin thioesterase 14) (Ubiquitin-specific-processing protease 14)	USP14 TGT	Homo sapiens (Human)	494
Q76KP1	B4GN4_HUMAN	reviewed	N-acetyl-beta-glucosaminyl-glycoprotein 4-beta-N-acetylgalactosaminyltransferase 1 (NGalNAc-T1) (EC 2.4.1.244) (Beta-1,4-N-acetylgalactosaminyltransferase IV) (Beta4GalNAc-T4) (Beta4GalNAcT4)	B4GALNT4	Homo sapiens (Human)	1039
P0C7U0	ELFN1_HUMAN	reviewed	Protein ELFN1 (Extracellular leucine-rich repeat and fibronectin type-III domain-containing protein 1) (Protein phosphatase 1 regulatory subunit 28)	ELFN1 PPP1R28	Homo sapiens (Human)	828
O95347	SMC2_HUMAN	reviewed	Structural maintenance of chromosomes protein 2 (SMC protein 2) (SMC-2) (Chromosome-associated protein E) (hCAP-E) (XCAP-E homolog)	SMC2 CAPE SMC2L1 PRO0324	Homo sapiens (Human)	1197
Q5JWF2	GNAS1_HUMAN	reviewed	Guanine nucleotide-binding protein G(s) subunit alpha isoforms XLas (Adenylate cyclase-stimulating G alpha protein) (Extra large alphas protein) (XLalphas)	GNAS GNAS1	Homo sapiens (Human)	1037
P30084	ECHM_HUMAN	reviewed	Enoyl-CoA hydratase, mitochondrial (EC 4.2.1.17) (Enoyl-CoA hydratase 1) (Short-chain enoyl-CoA hydratase) (SCEH)	ECHS1	Homo sapiens (Human)	290
P31153	METK2_HUMAN	reviewed	S-adenosylmethionine synthase isoform type-2 (AdoMet synthase 2) (EC 2.5.1.6) (Methionine adenosyltransferase 2) (MAT 2) (Methionine adenosyltransferase II) (MAT-II)	MAT2A AMS2 MATA2	Homo sapiens (Human)	395
P13797	PLST_HUMAN	reviewed	Plastin-3 (T-plastin)	PLS3	Homo sapiens (Human)	630
P08579	RU2B_HUMAN	reviewed	U2 small nuclear ribonucleoprotein B'' (U2 snRNP B'')	SNRPB2	Homo sapiens (Human)	225
Q01469	FABP5_HUMAN	reviewed	Fatty acid-binding protein, epidermal (Epidermal-type fatty acid-binding protein) (E-FABP) (Fatty acid-binding protein 5) (Psoriasis-associated fatty acid-binding protein homolog) (PA-FABP)	FABP5	Homo sapiens (Human)	135
Q14103	HNRPD_HUMAN	reviewed	Heterogeneous nuclear ribonucleoprotein D0 (hnRNP D0) (AU-rich element RNA-binding protein 1)	HNRNPD AUF1 HNRPD	Homo sapiens (Human)	355
P83731	RL24_HUMAN	reviewed	60S ribosomal protein L24 (60S ribosomal protein L30) (Large ribosomal subunit protein eL24)	RPL24	Homo sapiens (Human)	157
Q99536	VAT1_HUMAN	reviewed	Synaptic vesicle membrane protein VAT-1 homolog (EC 1.-.-.-)	VAT1	Homo sapiens (Human)	393

## Sheet: Merbl_2009 (128)
Entry	Entry name	Status	Protein names	Gene names	Organism	Length
Q8IXJ9	ASXL1_HUMAN	reviewed	Putative Polycomb group protein ASXL1 (Additional sex combs-like protein 1)	ASXL1 KIAA0978	Homo sapiens (Human)	1541
P56559	ARL4C_HUMAN	reviewed	ADP-ribosylation factor-like protein 4C (ADP-ribosylation factor-like protein 7) (ADP-ribosylation factor-like protein LAK)	ARL4C ARL7	Homo sapiens (Human)	192
Q66PJ3	AR6P4_HUMAN	reviewed	ADP-ribosylation factor-like protein 6-interacting protein 4 (ARL-6-interacting protein 4) (Aip-4) (HSP-975) (HSVI-binding protein) (SR-15) (SRp25) (SR-25) (Splicing factor SRrp37)	ARL6IP4	Homo sapiens (Human)	421
Q9UM73	ALK_HUMAN	reviewed	ALK tyrosine kinase receptor (EC 2.7.10.1) (Anaplastic lymphoma kinase) (CD antigen CD246)	ALK	Homo sapiens (Human)	1620
Q8IZ07	AN13A_HUMAN	reviewed	Ankyrin repeat domain-containing protein 13A (Protein KE03)	ANKRD13A ANKRD13	Homo sapiens (Human)	590
Q96B67	ARRD3_HUMAN	reviewed	Arrestin domain-containing protein 3 (TBP-2-like inducible membrane protein) (TLIMP)	ARRDC3 KIAA1376	Homo sapiens (Human)	414
O14965	AURKA_HUMAN	reviewed	Aurora kinase A (EC 2.7.11.1) (Aurora 2) (Aurora/IPL1-related kinase 1) (ARK-1) (Aurora-related kinase 1) (hARK1) (Breast tumor-amplified kinase) (Serine/threonine-protein kinase 15) (Serine/threonine-protein kinase 6) (Serine/threonine-protein kinase aurora-A)	AURKA AIK AIRK1 ARK1 AURA AYK1 BTAK IAK1 STK15 STK6	Homo sapiens (Human)	403
Q96GD4	AURKB_HUMAN	reviewed	Aurora kinase B (EC 2.7.11.1) (Aurora 1) (Aurora- and IPL1-like midbody-associated protein 1) (AIM-1) (Aurora/IPL1-related kinase 2) (ARK-2) (Aurora-related kinase 2) (STK-1) (Serine/threonine-protein kinase 12) (Serine/threonine-protein kinase 5) (Serine/threonine-protein kinase aurora-B)	AURKB AIK2 AIM1 AIRK2 ARK2 STK1 STK12 STK5	Homo sapiens (Human)	344
Q9UQB9	AURKC_HUMAN	reviewed	Aurora kinase C (EC 2.7.11.1) (Aurora 3) (Aurora/IPL1-related kinase 3) (ARK-3) (Aurora-related kinase 3) (Aurora/IPL1/Eg2 protein 2) (Serine/threonine-protein kinase 13) (Serine/threonine-protein kinase aurora-C)	AURKC AIE2 AIK3 AIRK3 ARK3 STK13	Homo sapiens (Human)	309
P51451	BLK_HUMAN	reviewed	Tyrosine-protein kinase Blk (EC 2.7.10.2) (B lymphocyte kinase) (p55-Blk)	BLK	Homo sapiens (Human)	505
P98170	XIAP_HUMAN	reviewed	E3 ubiquitin-protein ligase XIAP (EC 2.3.2.27) (Baculoviral IAP repeat-containing protein 4) (IAP-like protein) (ILP) (hILP) (Inhibitor of apoptosis protein 3) (IAP-3) (hIAP-3) (hIAP3) (RING-type E3 ubiquitin transferase XIAP) (X-linked inhibitor of apoptosis protein) (X-linked IAP)	XIAP API3 BIRC4 IAP3	Homo sapiens (Human)	497
P57796	CABP4_HUMAN	reviewed	Calcium-binding protein 4 (CaBP4)	CABP4	Homo sapiens (Human)	275
Q13554	KCC2B_HUMAN	reviewed	Calcium/calmodulin-dependent protein kinase type II subunit beta (CaM kinase II subunit beta) (CaMK-II subunit beta) (EC 2.7.11.17)	CAMK2B CAM2 CAMK2 CAMKB	Homo sapiens (Human)	666
Q16566	KCC4_HUMAN	reviewed	Calcium/calmodulin-dependent protein kinase type IV (CaMK IV) (EC 2.7.11.17) (CaM kinase-GR)	CAMK4 CAMK CAMK-GR CAMKIV	Homo sapiens (Human)	473
P0DP24	CALM2_HUMAN	reviewed	Calmodulin-2	CALM2 CAM2 CAMB	Homo sapiens (Human)	149
P48729	KC1A_HUMAN	reviewed	Casein kinase I isoform alpha (CKI-alpha) (EC 2.7.11.1) (CK1)	CSNK1A1	Homo sapiens (Human)	337
A0FGR8	ESYT2_HUMAN	reviewed	Extended synaptotagmin-2 (E-Syt2) (Chr2Syt)	ESYT2 FAM62B KIAA1228	Homo sapiens (Human)	921
P09912	IFI6_HUMAN	reviewed	Interferon alpha-inducible protein 6 (Interferon-induced protein 6-16) (Ifi-6-16)	IFI6 G1P3	Homo sapiens (Human)	130
Q9H305	CDIP1_HUMAN	reviewed	Cell death-inducing p53-target protein 1 (Cell death involved p53-target) (Cell death-inducing protein) (LITAF-like protein) (Lipopolysaccharide-induced tumor necrosis factor-alpha-like protein) (Transmembrane protein I1)	CDIP1 C16orf5 CDIP LITAFL	Homo sapiens (Human)	208
Q6NUT3	MFS12_HUMAN	reviewed	Major facilitator superfamily domain-containing protein 12	MFSD12 C19orf28	Homo sapiens (Human)	480
Q5TGL8	PXDC1_HUMAN	reviewed	PX domain-containing protein 1	PXDC1 C6orf145	Homo sapiens (Human)	231
Q8WVP7	LMBR1_HUMAN	reviewed	Limb region 1 protein homolog (Differentiation-related gene 14 protein)	LMBR1 C7orf2 DIF14	Homo sapiens (Human)	490
Q8TAL5	CI043_HUMAN	reviewed	Uncharacterized protein C9orf43	C9orf43	Homo sapiens (Human)	461
O15111	IKKA_HUMAN	reviewed	Inhibitor of nuclear factor kappa-B kinase subunit alpha (I-kappa-B kinase alpha) (IKK-A) (IKK-alpha) (IkBKA) (IkappaB kinase) (EC 2.7.11.10) (Conserved helix-loop-helix ubiquitous kinase) (I-kappa-B kinase 1) (IKK1) (Nuclear factor NF-kappa-B inhibitor kinase alpha) (NFKBIKA) (Transcription factor 16) (TCF-16)	CHUK IKKA TCF16	Homo sapiens (Human)	745
Q13618	CUL3_HUMAN	reviewed	Cullin-3 (CUL-3)	CUL3 KIAA0617	Homo sapiens (Human)	768
Q16589	CCNG2_HUMAN	reviewed	Cyclin-G2	CCNG2	Homo sapiens (Human)	344
P46527	CDN1B_HUMAN	reviewed	Cyclin-dependent kinase inhibitor 1B (Cyclin-dependent kinase inhibitor p27) (p27Kip1)	CDKN1B KIP1	Homo sapiens (Human)	198
O43174	CP26A_HUMAN	reviewed	Cytochrome P450 26A1 (EC 1.14.13.-) (Cytochrome P450 retinoic acid-inactivating 1) (Cytochrome P450RAI) (hP450RAI) (Retinoic acid 4-hydroxylase) (Retinoic acid-metabolizing cytochrome)	CYP26A1 CYP26 P450RAI1	Homo sapiens (Human)	497
Q8WUN7	UBTD2_HUMAN	reviewed	Ubiquitin domain-containing protein 2 (Dendritic cell-derived ubiquitin-like protein) (DC-UbP) (Ubiquitin-like protein SB72)	UBTD2 DCUBP SB72	Homo sapiens (Human)	234
O95424	DEXI_HUMAN	reviewed	Dexamethasone-induced protein (Protein MYLE)	DEXI MYLE	Homo sapiens (Human)	95
Q9NXW2	DJB12_HUMAN	reviewed	DnaJ homolog subfamily B member 12	DNAJB12	Homo sapiens (Human)	375
O75190	DNJB6_HUMAN	reviewed	DnaJ homolog subfamily B member 6 (HHDJ1) (Heat shock protein J2) (HSJ-2) (MRJ) (MSJ-1)	DNAJB6 HSJ2 MRJ MSJ1	Homo sapiens (Human)	326
O43781	DYRK3_HUMAN	reviewed	Dual specificity tyrosine-phosphorylation-regulated kinase 3 (EC 2.7.12.1) (Regulatory erythroid kinase) (REDK)	DYRK3	Homo sapiens (Human)	588
O43854	EDIL3_HUMAN	reviewed	EGF-like repeat and discoidin I-like domain-containing protein 3 (Developmentally-regulated endothelial cell locus 1 protein) (Integrin-binding protein DEL1)	EDIL3 DEL1	Homo sapiens (Human)	480
Q14247	SRC8_HUMAN	reviewed	Src substrate cortactin (Amplaxin) (Oncogene EMS1)	CTTN EMS1	Homo sapiens (Human)	550
P29322	EPHA8_HUMAN	reviewed	Ephrin type-A receptor 8 (EC 2.7.10.1) (EPH- and ELK-related kinase) (EPH-like kinase 3) (EK3) (hEK3) (Tyrosine-protein kinase receptor EEK)	EPHA8 EEK HEK3 KIAA1459	Homo sapiens (Human)	1005
P54764	EPHA4_HUMAN	reviewed	Ephrin type-A receptor 4 (EC 2.7.10.1) (EPH-like kinase 8) (EK8) (hEK8) (Tyrosine-protein kinase TYRO1) (Tyrosine-protein kinase receptor SEK)	EPHA4 HEK8 SEK TYRO1	Homo sapiens (Human)	986
Q9HCM4	E41L5_HUMAN	reviewed	Band 4.1-like protein 5	EPB41L5 KIAA1548	Homo sapiens (Human)	733
P47813	IF1AX_HUMAN	reviewed	Eukaryotic translation initiation factor 1A, X-chromosomal (eIF-1A X isoform) (Eukaryotic translation initiation factor 4C) (eIF-4C)	EIF1AX EIF1A EIF4C	Homo sapiens (Human)	144
Q96CS3	FAF2_HUMAN	reviewed	FAS-associated factor 2 (Protein ETEA) (UBX domain-containing protein 3B) (UBX domain-containing protein 8)	FAF2 ETEA KIAA0887 UBXD8 UBXN3B	Homo sapiens (Human)	445
P37268	FDFT_HUMAN	reviewed	Squalene synthase (SQS) (SS) (EC 2.5.1.21) (FPP:FPP farnesyltransferase) (Farnesyl-diphosphate farnesyltransferase)	FDFT1	Homo sapiens (Human)	417
P07332	FES_HUMAN	reviewed	Tyrosine-protein kinase Fes/Fps (EC 2.7.10.2) (Feline sarcoma/Fujinami avian sarcoma oncogene homolog) (Proto-oncogene c-Fes) (Proto-oncogene c-Fps) (p93c-fes)	FES FPS	Homo sapiens (Human)	822
P22455	FGFR4_HUMAN	reviewed	Fibroblast growth factor receptor 4 (FGFR-4) (EC 2.7.10.1) (CD antigen CD334)	FGFR4 JTK2 TKF	Homo sapiens (Human)	802
P17948	VGFR1_HUMAN	reviewed	Vascular endothelial growth factor receptor 1 (VEGFR-1) (EC 2.7.10.1) (Fms-like tyrosine kinase 1) (FLT-1) (Tyrosine-protein kinase FRT) (Tyrosine-protein kinase receptor FLT) (FLT) (Vascular permeability factor receptor)	FLT1 FLT FRT VEGFR1	Homo sapiens (Human)	1338
P32298	GRK4_HUMAN	reviewed	G protein-coupled receptor kinase 4 (EC 2.7.11.16) (G protein-coupled receptor kinase GRK4) (ITI1)	GRK4 GPRK2L GPRK4	Homo sapiens (Human)	578
O14964	HGS_HUMAN	reviewed	Hepatocyte growth factor-regulated tyrosine kinase substrate (Hrs) (Protein pp110)	HGS HRS	Homo sapiens (Human)	777
Q8NC54	KCT2_HUMAN	reviewed	Keratinocyte-associated transmembrane protein 2	KCT2 C5orf15 HTGN29	Homo sapiens (Human)	265
Q8N4L2	PP4P2_HUMAN	reviewed	Type 2 phosphatidylinositol 4,5-bisphosphate 4-phosphatase (Type 2 PtdIns-4,5-P2 4-Ptase) (EC 3.1.3.78) (PtdIns-4,5-P2 4-Ptase II) (Transmembrane protein 55A)	PIP4P2 TMEM55A	Homo sapiens (Human)	257
Q9BSJ6	PIMRE_HUMAN	reviewed	Protein PIMREG (CALM-interactor expressed in thymus and spleen) (PICALM-interacting mitotic regulator) (Regulator of chromosome segregation protein 1)	PIMREG CATS FAM64A RCS1	Homo sapiens (Human)	248
Q96EY4	TMA16_HUMAN	reviewed	Translation machinery-associated protein 16	TMA16 C4orf43	Homo sapiens (Human)	203
Q96FZ7	CHMP6_HUMAN	reviewed	Charged multivesicular body protein 6 (Chromatin-modifying protein 6) (Vacuolar protein sorting-associated protein 20) (Vps20) (hVps20)	CHMP6 VPS20	Homo sapiens (Human)	201
Q8N9V3	WSDU1_HUMAN	reviewed	WD repeat, SAM and U-box domain-containing protein 1	WDSUB1 WDSAM1	Homo sapiens (Human)	476
Q96GF1	RN185_HUMAN	reviewed	E3 ubiquitin-protein ligase RNF185 (EC 2.3.2.27) (RING finger protein 185) (RING-type E3 ubiquitin transferase RNF185)	RNF185	Homo sapiens (Human)	192
Q86YD5	LRAD3_HUMAN	reviewed	Low-density lipoprotein receptor class A domain-containing protein 3	LDLRAD3	Homo sapiens (Human)	345
Q9BRJ6	CG050_HUMAN	reviewed	Uncharacterized protein C7orf50	C7orf50 FP15621	Homo sapiens (Human)	194
Q8N8B7	TEANC_HUMAN	reviewed	Transcription elongation factor A N-terminal and central domain-containing protein (TFIIS central domain-containing protein 1)	TCEANC	Homo sapiens (Human)	351
Q9BSA9	TM175_HUMAN	reviewed	Endosomal/lysosomal potassium channel TMEM175 (Transmembrane protein 175) (hTMEM175)	TMEM175	Homo sapiens (Human)	504
Q9HBT8	Z286A_HUMAN	reviewed	Zinc finger protein 286A	ZNF286A KIAA1874 ZNF286	Homo sapiens (Human)	521
P46695	IEX1_HUMAN	reviewed	Radiation-inducible immediate-early gene IEX-1 (Differentiation-dependent gene 2 protein) (Protein DIF-2) (Immediate early protein GLY96) (Immediate early response 3 protein) (PACAP-responsive gene 1 protein) (Protein PRG1)	IER3 DIF2 IEX1 PRG1	Homo sapiens (Human)	156
P08069	IGF1R_HUMAN	reviewed	Insulin-like growth factor 1 receptor (EC 2.7.10.1) (Insulin-like growth factor I receptor) (IGF-I receptor) (CD antigen CD221) [Cleaved into: Insulin-like growth factor 1 receptor alpha chain; Insulin-like growth factor 1 receptor beta chain]	IGF1R	Homo sapiens (Human)	1367
Q9NQX7	ITM2C_HUMAN	reviewed	Integral membrane protein 2C (Cerebral protein 14) (Transmembrane protein BRI3) [Cleaved into: CT-BRI3]	ITM2C BRI3 hucep-14 NPD018 PSEC0047	Homo sapiens (Human)	267
Q96AZ6	ISG20_HUMAN	reviewed	Interferon-stimulated gene 20 kDa protein (EC 3.1.13.1) (Estrogen-regulated transcript 45 protein) (Promyelocytic leukemia nuclear body-associated protein ISG20)	ISG20 HEM45	Homo sapiens (Human)	181
Q9H293	IL25_HUMAN	reviewed	Interleukin-25 (IL-25) (Interleukin-17E) (IL-17E)	IL25 IL17E UNQ3120/PRO10272	Homo sapiens (Human)	177
Q15018	ABRX2_HUMAN	reviewed	BRISC complex subunit Abraxas 2 (Abraxas brother protein 1) (Protein FAM175B)	ABRAXAS2 ABRO1 FAM175B KIAA0157	Homo sapiens (Human)	415
Q9P270	SLAI2_HUMAN	reviewed	SLAIN motif-containing protein 2	SLAIN2 KIAA1458	Homo sapiens (Human)	581
Q9Y6A4	CFA20_HUMAN	reviewed	Cilia- and flagella-associated protein 20 (Basal body up-regulated protein 22) (Transcription factor IIB)	CFAP20 BUG22 C16orf80	Homo sapiens (Human)	193
O75096	LRP4_HUMAN	reviewed	Low-density lipoprotein receptor-related protein 4 (LRP-4) (Multiple epidermal growth factor-like domains 7)	LRP4 KIAA0816 LRP10 MEGF7	Homo sapiens (Human)	1905
Q7Z4F1	LRP10_HUMAN	reviewed	Low-density lipoprotein receptor-related protein 10 (LRP-10)	LRP10 MSTP087 SP220 UNQ389/PRO724	Homo sapiens (Human)	713
P06239	LCK_HUMAN	reviewed	Tyrosine-protein kinase Lck (EC 2.7.10.2) (Leukocyte C-terminal Src kinase) (LSK) (Lymphocyte cell-specific protein-tyrosine kinase) (Protein YT16) (Proto-oncogene Lck) (T cell-specific protein-tyrosine kinase) (p56-LCK)	LCK	Homo sapiens (Human)	509
Q15012	LAP4A_HUMAN	reviewed	Lysosomal-associated transmembrane protein 4A (Golgi 4-transmembrane-spanning transporter MTP)	LAPTM4A KIAA0108 LAPTM4 MBNT MTRP UNQ1846/PRO3574	Homo sapiens (Human)	233
P50539	MXI1_HUMAN	reviewed	Max-interacting protein 1 (Max interactor 1) (Class C basic helix-loop-helix protein 11) (bHLHc11)	MXI1 BHLHC11	Homo sapiens (Human)	228
P43366	MAGB1_HUMAN	reviewed	Melanoma-associated antigen B1 (Cancer/testis antigen 3.1) (CT3.1) (DSS-AHC critical interval MAGE superfamily 10) (DAM10) (MAGE-B1 antigen) (MAGE-XP antigen)	MAGEB1 MAGEL1 MAGEXP	Homo sapiens (Human)	347
Q16584	M3K11_HUMAN	reviewed	Mitogen-activated protein kinase kinase kinase 11 (EC 2.7.11.25) (Mixed lineage kinase 3) (Src-homology 3 domain-containing proline-rich kinase)	MAP3K11 MLK3 PTK1 SPRK	Homo sapiens (Human)	847
Q6ZTN6	AN13D_HUMAN	reviewed	Ankyrin repeat domain-containing protein 13D	ANKRD13D	Homo sapiens (Human)	518
Q9BT67	NFIP1_HUMAN	reviewed	NEDD4 family-interacting protein 1 (Breast cancer-associated protein SGA-1M) (NEDD4 WW domain-binding protein 5) (Putative MAPK-activating protein PM13) (Putative NF-kappa-B-activating protein 164) (Putative NFKB and MAPK-activating protein)	NDFIP1 N4WBP5 PSEC0192 PSEC0223	Homo sapiens (Human)	221
Q9NV92	NFIP2_HUMAN	reviewed	NEDD4 family-interacting protein 2 (NEDD4 WW domain-binding protein 5A) (Putative MAPK-activating protein PM04/PM05/PM06/PM07) (Putative NF-kappa-B-activating protein 413)	NDFIP2 KIAA1165 N4WBP5A	Homo sapiens (Human)	336
Q15843	NEDD8_HUMAN	reviewed	NEDD8 (Neddylin) (Neural precursor cell expressed developmentally down-regulated protein 8) (NEDD-8) (Ubiquitin-like protein Nedd8)	NEDD8	Homo sapiens (Human)	81
P04629	NTRK1_HUMAN	reviewed	High affinity nerve growth factor receptor (EC 2.7.10.1) (Neurotrophic tyrosine kinase receptor type 1) (TRK1-transforming tyrosine kinase protein) (Tropomyosin-related kinase A) (Tyrosine kinase receptor) (Tyrosine kinase receptor A) (Trk-A) (gp140trk) (p140-TrkA)	NTRK1 MTC TRK TRKA	Homo sapiens (Human)	796
Q96IV0	NGLY1_HUMAN	reviewed	Peptide-N(4)-(N-acetyl-beta-glucosaminyl)asparagine amidase (PNGase) (hPNGase) (EC 3.5.1.52) (N-glycanase 1) (Peptide:N-glycanase)	NGLY1 PNG1	Homo sapiens (Human)	654
Q8TD19	NEK9_HUMAN	reviewed	Serine/threonine-protein kinase Nek9 (EC 2.7.11.1) (Nercc1 kinase) (Never in mitosis A-related kinase 9) (NimA-related protein kinase 9) (NimA-related kinase 8) (Nek8)	NEK9 KIAA1995 NEK8 NERCC	Homo sapiens (Human)	979
Q6PGN9	PSRC1_HUMAN	reviewed	Proline/serine-rich coiled-coil protein 1	PSRC1 DDA3 FP3214	Homo sapiens (Human)	363
Q96RG2	PASK_HUMAN	reviewed	PAS domain-containing serine/threonine-protein kinase (PAS-kinase) (PASKIN) (hPASK) (EC 2.7.11.1)	PASK KIAA0135	Homo sapiens (Human)	1323
Q00537	CDK17_HUMAN	reviewed	Cyclin-dependent kinase 17 (EC 2.7.11.22) (Cell division protein kinase 17) (PCTAIRE-motif protein kinase 2) (Serine/threonine-protein kinase PCTAIRE-2)	CDK17 PCTAIRE2 PCTK2	Homo sapiens (Human)	523
O94827	PKHG5_HUMAN	reviewed	Pleckstrin homology domain-containing family G member 5 (PH domain-containing family G member 5) (Guanine nucleotide exchange factor 720) (GEF720)	PLEKHG5 KIAA0720	Homo sapiens (Human)	1062
Q13303	KCAB2_HUMAN	reviewed	Voltage-gated potassium channel subunit beta-2 (EC 1.1.1.-) (K(+) channel subunit beta-2) (Kv-beta-2) (hKvbeta2)	KCNAB2 KCNA2B KCNK2	Homo sapiens (Human)	367
P55036	PSMD4_HUMAN	reviewed	26S proteasome non-ATPase regulatory subunit 4 (26S proteasome regulatory subunit RPN10) (26S proteasome regulatory subunit S5A) (Antisecretory factor 1) (AF) (ASF) (Multiubiquitin chain-binding protein)	PSMD4 MCB1	Homo sapiens (Human)	377
Q96S79	RSLAB_HUMAN	reviewed	Ras-like protein family member 10B (Ras-like protein VTS58635) (Ras-related protein 17) (RRP17)	RASL10B	Homo sapiens (Human)	203
P05451	REG1A_HUMAN	reviewed	Lithostathine-1-alpha (Islet cells regeneration factor) (ICRF) (Islet of Langerhans regenerating protein) (REG) (Pancreatic stone protein) (PSP) (Pancreatic thread protein) (PTP) (Regenerating islet-derived protein 1-alpha) (REG-1-alpha) (Regenerating protein I alpha)	REG1A PSPS PSPS1 REG	Homo sapiens (Human)	166
P62888	RL30_HUMAN	reviewed	60S ribosomal protein L30 (Large ribosomal subunit protein eL30)	RPL30	Homo sapiens (Human)	115
O75676	KS6A4_HUMAN	reviewed	Ribosomal protein S6 kinase alpha-4 (S6K-alpha-4) (EC 2.7.11.1) (90 kDa ribosomal protein S6 kinase 4) (Nuclear mitogen- and stress-activated protein kinase 2) (Ribosomal protein kinase B) (RSKB)	RPS6KA4 MSK2	Homo sapiens (Human)	772
Q6ZNA4	RN111_HUMAN	reviewed	E3 ubiquitin-protein ligase Arkadia (EC 2.3.2.27) (RING finger protein 111) (hRNF111) (RING-type E3 ubiquitin transferase Arkadia)	RNF111	Homo sapiens (Human)	994
Q8TEB7	RN128_HUMAN	reviewed	E3 ubiquitin-protein ligase RNF128 (EC 2.3.2.27) (Gene related to anergy in lymphocytes protein) (GRAIL) (RING finger protein 128) (RING-type E3 ubiquitin transferase RNF128)	RNF128	Homo sapiens (Human)	428
P78317	RNF4_HUMAN	reviewed	E3 ubiquitin-protein ligase RNF4 (EC 2.3.2.27) (RING finger protein 4) (RING-type E3 ubiquitin transferase RNF4) (Small nuclear ring finger protein) (Protein SNURF)	RNF4 SNURF RES4-26	Homo sapiens (Human)	190
O14828	SCAM3_HUMAN	reviewed	Secretory carrier-associated membrane protein 3 (Secretory carrier membrane protein 3)	SCAMP3 C1orf3 PROPIN1	Homo sapiens (Human)	347
Q7Z614	SNX20_HUMAN	reviewed	Sorting nexin-20 (Selectin ligand-interactor cytoplasmic 1) (SLIC-1)	SNX20 SLIC1	Homo sapiens (Human)	316
O00141	SGK1_HUMAN	reviewed	Serine/threonine-protein kinase Sgk1 (EC 2.7.11.1) (Serum/glucocorticoid-regulated kinase 1)	SGK1 SGK	Homo sapiens (Human)	431
P09132	SRP19_HUMAN	reviewed	Signal recognition particle 19 kDa protein (SRP19)	SRP19	Homo sapiens (Human)	144
P19474	RO52_HUMAN	reviewed	E3 ubiquitin-protein ligase TRIM21 (EC 2.3.2.27) (52 kDa Ro protein) (52 kDa ribonucleoprotein autoantigen Ro/SS-A) (RING finger protein 81) (RING-type E3 ubiquitin transferase TRIM21) (Ro(SS-A)) (Sjoegren syndrome type A antigen) (SS-A) (Tripartite motif-containing protein 21)	TRIM21 RNF81 RO52 SSA1	Homo sapiens (Human)	475
P63165	SUMO1_HUMAN	reviewed	Small ubiquitin-related modifier 1 (SUMO-1) (GAP-modifying protein 1) (GMP1) (SMT3 homolog 3) (Sentrin) (Ubiquitin-homology domain protein PIC1) (Ubiquitin-like protein SMT3C) (Smt3C) (Ubiquitin-like protein UBL1)	SUMO1 SMT3C SMT3H3 UBL1 OK/SW-cl.43	Homo sapiens (Human)	101
P43005	EAA3_HUMAN	reviewed	Excitatory amino acid transporter 3 (Excitatory amino-acid carrier 1) (Neuronal and epithelial glutamate transporter) (Sodium-dependent glutamate/aspartate transporter 3) (Solute carrier family 1 member 1)	SLC1A1 EAAC1 EAAT3	Homo sapiens (Human)	524
Q9UGH3	S23A2_HUMAN	reviewed	Solute carrier family 23 member 2 (Na(+)/L-ascorbic acid transporter 2) (Nucleobase transporter-like 1 protein) (Sodium-dependent vitamin C transporter 2) (hSVCT2) (Yolk sac permease-like molecule 2)	SLC23A2 KIAA0238 NBTL1 SLC23A1 SVCT2 YSPL2	Homo sapiens (Human)	650
Q6YBV0	S36A4_HUMAN	reviewed	Proton-coupled amino acid transporter 4 (Proton/amino acid transporter 4) (Solute carrier family 36 member 4)	SLC36A4 PAT4	Homo sapiens (Human)	504
Q9H2J7	S6A15_HUMAN	reviewed	Sodium-dependent neutral amino acid transporter B(0)AT2 (Sodium- and chloride-dependent neurotransmitter transporter NTT73) (Sodium-coupled branched-chain amino-acid transporter 1) (Solute carrier family 6 member 15) (Transporter v7-3)	SLC6A15 B0AT2 NTT73 SBAT1	Homo sapiens (Human)	730
Q96MF2	STAC3_HUMAN	reviewed	SH3 and cysteine-rich domain-containing protein 3	STAC3	Homo sapiens (Human)	364
Q9UHD2	TBK1_HUMAN	reviewed	Serine/threonine-protein kinase TBK1 (EC 2.7.11.1) (NF-kappa-B-activating kinase) (T2K) (TANK-binding kinase 1)	TBK1 NAK	Homo sapiens (Human)	729
P42680	TEC_HUMAN	reviewed	Tyrosine-protein kinase Tec (EC 2.7.10.2)	TEC PSCTK4	Homo sapiens (Human)	631
Q92570	NR4A3_HUMAN	reviewed	Nuclear receptor subfamily 4 group A member 3 (Mitogen-induced nuclear orphan receptor) (Neuron-derived orphan receptor 1) (Nuclear hormone receptor NOR-1)	NR4A3 CHN CSMF MINOR NOR1 TEC	Homo sapiens (Human)	626
Q7L7X3	TAOK1_HUMAN	reviewed	Serine/threonine-protein kinase TAO1 (EC 2.7.11.1) (Kinase from chicken homolog B) (hKFC-B) (MARK Kinase) (MARKK) (Prostate-derived sterile 20-like kinase 2) (PSK-2) (PSK2) (Prostate-derived STE20-like kinase 2) (Thousand and one amino acid protein kinase 1) (TAOK1) (hTAOK1)	TAOK1 KIAA1361 MAP3K16 MARKK	Homo sapiens (Human)	1001
Q96A61	TRI52_HUMAN	reviewed	Tripartite motif-containing protein 52 (RING finger protein 102)	TRIM52 RNF102	Homo sapiens (Human)	297
P41226	UBA7_HUMAN	reviewed	Ubiquitin-like modifier-activating enzyme 7 (Ubiquitin-activating enzyme 7) (D8) (Ubiquitin-activating enzyme E1 homolog)	UBA7 UBE1L UBE2	Homo sapiens (Human)	1012
Q8IX04	UEVLD_HUMAN	reviewed	Ubiquitin-conjugating enzyme E2 variant 3 (UEV-3) (EV and lactate/malate dehydrogenase domain-containing protein)	UEVLD UEV3	Homo sapiens (Human)	471
Q5T686	AVPI1_HUMAN	reviewed	Arginine vasopressin-induced protein 1 (AVP-induced protein 1)	AVPI1 NPD013 PP5395	Homo sapiens (Human)	147
Q9Y484	WIPI4_HUMAN	reviewed	WD repeat domain phosphoinositide-interacting protein 4 (WIPI-4) (WD repeat-containing protein 45)	WDR45 WDRX1 WDRXI4 WIPI4 JM5	Homo sapiens (Human)	360
P25490	TYY1_HUMAN	reviewed	Transcriptional repressor protein YY1 (Delta transcription factor) (INO80 complex subunit S) (NF-E1) (Yin and yang 1) (YY-1)	YY1 INO80S	Homo sapiens (Human)	414
P43403	ZAP70_HUMAN	reviewed	Tyrosine-protein kinase ZAP-70 (EC 2.7.10.2) (70 kDa zeta-chain associated protein) (Syk-related tyrosine kinase)	ZAP70 SRK	Homo sapiens (Human)	619
Q9Y508	RN114_HUMAN	reviewed	E3 ubiquitin-protein ligase RNF114 (EC 2.3.2.27) (RING finger protein 114) (RING-type E3 ubiquitin transferase RNF114) (Zinc finger protein 228) (Zinc finger protein 313)	RNF114 ZNF228 ZNF313	Homo sapiens (Human)	228
Q96DX4	RSPRY_HUMAN	reviewed	RING finger and SPRY domain-containing protein 1	RSPRY1 KIAA1972 UNQ328/PRO444	Homo sapiens (Human)	576
Q9BYM8	HOIL1_HUMAN	reviewed	RanBP-type and C3HC4-type zinc finger-containing protein 1 (EC 2.3.2.27) (HBV-associated factor 4) (Heme-oxidized IRP2 ubiquitin ligase 1) (HOIL-1) (Hepatitis B virus X-associated protein 4) (RING finger protein 54) (RING-type E3 ubiquitin transferase HOIL-1) (Ubiquitin-conjugating enzyme 7-interacting protein 3)	RBCK1 C20orf18 RNF54 UBCE7IP3 XAP3 XAP4	Homo sapiens (Human)	510
Q92925	SMRD2_HUMAN	reviewed	SWI/SNF-related matrix-associated actin-dependent regulator of chromatin subfamily D member 2 (60 kDa BRG-1/Brm-associated factor subunit B) (BRG1-associated factor 60B) (BAF60B)	SMARCD2 BAF60B PRO2451	Homo sapiens (Human)	531
P53350	PLK1_HUMAN	reviewed	Serine/threonine-protein kinase PLK1 (EC 2.7.11.21) (Polo-like kinase 1) (PLK-1) (Serine/threonine-protein kinase 13) (STPK13)	PLK1 PLK	Homo sapiens (Human)	603
P51955	NEK2_HUMAN	reviewed	Serine/threonine-protein kinase Nek2 (EC 2.7.11.1) (HSPK 21) (Never in mitosis A-related kinase 2) (NimA-related protein kinase 2) (NimA-like protein kinase 1)	NEK2 NEK2A NLK1	Homo sapiens (Human)	445
O43683	BUB1_HUMAN	reviewed	Mitotic checkpoint serine/threonine-protein kinase BUB1 (hBUB1) (EC 2.7.11.1) (BUB1A)	BUB1 BUB1L	Homo sapiens (Human)	1085
P61024	CKS1_HUMAN	reviewed	Cyclin-dependent kinases regulatory subunit 1 (CKS-1)	CKS1B CKS1 PNAS-143 PNAS-16	Homo sapiens (Human)	79
Q12834	CDC20_HUMAN	reviewed	Cell division cycle protein 20 homolog (p55CDC)	CDC20	Homo sapiens (Human)	499
Q5FBB7	SGO1_HUMAN	reviewed	Shugoshin 1 (Serologically defined breast cancer antigen NY-BR-85) (Shugoshin-like 1)	SGO1 SGOL1	Homo sapiens (Human)	561
O95997	PTTG1_HUMAN	reviewed	Securin (Esp1-associated protein) (Pituitary tumor-transforming gene 1 protein) (Tumor-transforming protein 1) (hPTTG)	PTTG1 EAP1 PTTG TUTR1	Homo sapiens (Human)	202
O00762	UBE2C_HUMAN	reviewed	Ubiquitin-conjugating enzyme E2 C (EC 2.3.2.23) ((E3-independent) E2 ubiquitin-conjugating enzyme C) (EC 2.3.2.24) (E2 ubiquitin-conjugating enzyme C) (UbcH10) (Ubiquitin carrier protein C) (Ubiquitin-protein ligase C)	UBE2C UBCH10	Homo sapiens (Human)	179
O75496	GEMI_HUMAN	reviewed	Geminin	GMNN	Homo sapiens (Human)	209

## Sheet: E2~dID (60)
Entry	Entry name	Status	Protein names	Gene names	Organism	Length
O95997	PTTG1_HUMAN	reviewed	Securin (Esp1-associated protein) (Pituitary tumor-transforming gene 1 protein) (Tumor-transforming protein 1) (hPTTG)	PTTG1 EAP1 PTTG TUTR1	Homo sapiens (Human)	202
Q8NHZ8	CDC26_HUMAN	reviewed	Anaphase-promoting complex subunit CDC26 (Anaphase-promoting complex subunit 12) (APC12) (Cell division cycle protein 26 homolog)	CDC26 ANAPC12 C9orf17	Homo sapiens (Human)	85
Q15004	PAF15_HUMAN	reviewed	PCNA-associated factor (Hepatitis C virus NS5A-transactivated protein 9) (HCV NS5A-transactivated protein 9) (Overexpressed in anaplastic thyroid carcinoma 1) (OEATC-1) (PCNA-associated factor of 15 kDa) (PAF15) (p15PAF) (PCNA-clamp-associated factor)	PCLAF KIAA0101 NS5ATP9 PAF L5	Homo sapiens (Human)	111
Q9NZH5	PTTG2_HUMAN	reviewed	Securin-2 (Pituitary tumor-transforming gene 2 protein)	PTTG2	Homo sapiens (Human)	202
Q9H8V3	ECT2_HUMAN	reviewed	Protein ECT2 (Epithelial cell-transforming sequence 2 oncogene)	ECT2	Homo sapiens (Human)	914
Q12834	CDC20_HUMAN	reviewed	Cell division cycle protein 20 homolog (p55CDC)	CDC20	Homo sapiens (Human)	499
P14635	CCNB1_HUMAN	reviewed	G2/mitotic-specific cyclin-B1	CCNB1 CCNB	Homo sapiens (Human)	433
O95067	CCNB2_HUMAN	reviewed	G2/mitotic-specific cyclin-B2	CCNB2	Homo sapiens (Human)	398
Q86Y91	KI18B_HUMAN	reviewed	Kinesin-like protein KIF18B	KIF18B	Homo sapiens (Human)	864
P20248	CCNA2_HUMAN	reviewed	Cyclin-A2 (Cyclin-A) (Cyclin A)	CCNA2 CCN1 CCNA	Homo sapiens (Human)	432
O75496	GEMI_HUMAN	reviewed	Geminin	GMNN	Homo sapiens (Human)	209
O43663	PRC1_HUMAN	reviewed	Protein regulator of cytokinesis 1	PRC1	Homo sapiens (Human)	620
Q9BW19	KIFC1_HUMAN	reviewed	Kinesin-like protein KIFC1 (Kinesin-like protein 2) (Kinesin-related protein HSET)	KIFC1 HSET KNSL2	Homo sapiens (Human)	673
Q9H079	KTBL1_HUMAN	reviewed	KATNB1-like protein 1 (Katanin p80 subunit B-like 1)	KATNBL1 C15orf29	Homo sapiens (Human)	304
Q8NI77	KI18A_HUMAN	reviewed	Kinesin-like protein KIF18A (Marrow stromal KIF18A) (MS-KIF18A)	KIF18A OK/SW-cl.108	Homo sapiens (Human)	898
Q9UJX2	CDC23_HUMAN	reviewed	Cell division cycle protein 23 homolog (Anaphase-promoting complex subunit 8) (APC8) (Cyclosome subunit 8)	CDC23 ANAPC8	Homo sapiens (Human)	597
Q8WWK9	CKAP2_HUMAN	reviewed	Cytoskeleton-associated protein 2 (CTCL tumor antigen se20-10) (Tumor- and microtubule-associated protein)	CKAP2 LB1 TMAP	Homo sapiens (Human)	683
Q9BSJ6	PIMRE_HUMAN	reviewed	Protein PIMREG (CALM-interactor expressed in thymus and spleen) (PICALM-interacting mitotic regulator) (Regulator of chromosome segregation protein 1)	PIMREG CATS FAM64A RCS1	Homo sapiens (Human)	248
Q9ULW0	TPX2_HUMAN	reviewed	Targeting protein for Xklp2 (Differentially expressed in cancerous and non-cancerous lung cells 2) (DIL-2) (Hepatocellular carcinoma-associated antigen 519) (Hepatocellular carcinoma-associated antigen 90) (Protein fls353) (Restricted expression proliferation-associated protein 100) (p100)	TPX2 C20orf1 C20orf2 DIL2 HCA519	Homo sapiens (Human)	747
Q9BX40	LS14B_HUMAN	reviewed	Protein LSM14 homolog B (Protein FAM61B) (RNA-associated protein 55B) (hRAP55B)	LSM14B C20orf40 FAM61B RAP55B	Homo sapiens (Human)	385
Q562F6	SGO2_HUMAN	reviewed	Shugoshin 2 (Shugoshin-2) (Shugoshin-like 2) (Tripin)	SGO2 SGOL2	Homo sapiens (Human)	1265
Q8IYA6	CKP2L_HUMAN	reviewed	Cytoskeleton-associated protein 2-like (Radial fiber and mitotic spindle protein) (Radmis)	CKAP2L	Homo sapiens (Human)	745
A3KMH1	VWA8_HUMAN	reviewed	von Willebrand factor A domain-containing protein 8	VWA8 KIAA0564	Homo sapiens (Human)	1905
Q99618	CDCA3_HUMAN	reviewed	Cell division cycle-associated protein 3 (Gene-rich cluster protein C8) (Trigger of mitotic entry protein 1) (TOME-1)	CDCA3 C8 GRCC8 TOME1	Homo sapiens (Human)	268
Q14674	ESPL1_HUMAN	reviewed	Separin (EC 3.4.22.49) (Caspase-like protein ESPL1) (Extra spindle poles-like 1 protein) (Separase)	ESPL1 ESP1 KIAA0165	Homo sapiens (Human)	2120
P35240	MERL_HUMAN	reviewed	Merlin (Moesin-ezrin-radixin-like protein) (Neurofibromin-2) (Schwannomerlin) (Schwannomin)	NF2 SCH	Homo sapiens (Human)	595
Q96FF9	CDCA5_HUMAN	reviewed	Sororin (Cell division cycle-associated protein 5) (p35)	CDCA5	Homo sapiens (Human)	252
Q9BZI7	REN3B_HUMAN	reviewed	Regulator of nonsense transcripts 3B (Nonsense mRNA reducing factor 3B) (Up-frameshift suppressor 3 homolog B) (hUpf3B) (Up-frameshift suppressor 3 homolog on chromosome X) (hUpf3p-X)	UPF3B RENT3B UPF3X	Homo sapiens (Human)	483
P49454	CENPF_HUMAN	reviewed	Centromere protein F (CENP-F) (AH antigen) (Kinetochore protein CENPF) (Mitosin)	CENPF	Homo sapiens (Human)	3210
O75330	HMMR_HUMAN	reviewed	Hyaluronan mediated motility receptor (Intracellular hyaluronic acid-binding protein) (Receptor for hyaluronan-mediated motility) (CD antigen CD168)	HMMR IHABP RHAMM	Homo sapiens (Human)	724
Q14807	KIF22_HUMAN	reviewed	Kinesin-like protein KIF22 (Kinesin-like DNA-binding protein) (Kinesin-like protein 4)	KIF22 KID KNSL4	Homo sapiens (Human)	665
Q96GY0	ZC21A_HUMAN	reviewed	Zinc finger C2HC domain-containing protein 1A	ZC2HC1A C8orf70 FAM164A CGI-62	Homo sapiens (Human)	325
Q9UKT4	FBX5_HUMAN	reviewed	F-box only protein 5 (Early mitotic inhibitor 1)	FBXO5 EMI1 FBX5	Homo sapiens (Human)	447
P51955	NEK2_HUMAN	reviewed	Serine/threonine-protein kinase Nek2 (EC 2.7.11.1) (HSPK 21) (Never in mitosis A-related kinase 2) (NimA-related protein kinase 2) (NimA-like protein kinase 1)	NEK2 NEK2A NLK1	Homo sapiens (Human)	445
Q9BXS6	NUSAP_HUMAN	reviewed	Nucleolar and spindle-associated protein 1 (NuSAP)	NUSAP1 ANKT BM-037 PRO0310	Homo sapiens (Human)	441
Q9H0H5	RGAP1_HUMAN	reviewed	Rac GTPase-activating protein 1 (Male germ cell RacGap) (MgcRacGAP) (Protein CYK4 homolog) (CYK4) (HsCYK-4)	RACGAP1 KIAA1478 MGCRACGAP	Homo sapiens (Human)	632
O14965	AURKA_HUMAN	reviewed	Aurora kinase A (EC 2.7.11.1) (Aurora 2) (Aurora/IPL1-related kinase 1) (ARK-1) (Aurora-related kinase 1) (hARK1) (Breast tumor-amplified kinase) (Serine/threonine-protein kinase 15) (Serine/threonine-protein kinase 6) (Serine/threonine-protein kinase aurora-A)	AURKA AIK AIRK1 ARK1 AURA AYK1 BTAK IAK1 STK15 STK6	Homo sapiens (Human)	403
O95235	KI20A_HUMAN	reviewed	Kinesin-like protein KIF20A (GG10_2) (Mitotic kinesin-like protein 2) (MKlp2) (Rab6-interacting kinesin-like protein) (Rabkinesin-6)	KIF20A MKLP2 RAB6KIFL	Homo sapiens (Human)	890
Q16763	UBE2S_HUMAN	reviewed	Ubiquitin-conjugating enzyme E2 S (EC 2.3.2.23) (E2 ubiquitin-conjugating enzyme S) (E2-EPF) (Ubiquitin carrier protein S) (Ubiquitin-conjugating enzyme E2-24 kDa) (Ubiquitin-conjugating enzyme E2-EPF5) (Ubiquitin-protein ligase S)	UBE2S E2EPF OK/SW-cl.73	Homo sapiens (Human)	222
P09001	RM03_HUMAN	reviewed	39S ribosomal protein L3, mitochondrial (L3mt) (MRP-L3) (Mitochondrial large ribosomal subunit protein uL3m)	MRPL3 MRL3 RPML3	Homo sapiens (Human)	348
Q9GZS1	RPA49_HUMAN	reviewed	DNA-directed RNA polymerase I subunit RPA49 (RNA polymerase I subunit A49) (DNA-directed RNA polymerase I subunit E) (RNA polymerase I-associated factor 1) (RNA polymerase I-associated factor 53)	POLR1E PAF53 PRAF1	Homo sapiens (Human)	481
P04183	KITH_HUMAN	reviewed	Thymidine kinase, cytosolic (EC 2.7.1.21)	TK1	Homo sapiens (Human)	234
P30260	CDC27_HUMAN	reviewed	Cell division cycle protein 27 homolog (Anaphase-promoting complex subunit 3) (APC3) (CDC27 homolog) (CDC27Hs) (H-NUC)	CDC27 ANAPC3 D0S1430E D17S978E	Homo sapiens (Human)	824
Q9UIG0	BAZ1B_HUMAN	reviewed	Tyrosine-protein kinase BAZ1B (EC 2.7.10.2) (Bromodomain adjacent to zinc finger domain protein 1B) (Williams syndrome transcription factor) (Williams-Beuren syndrome chromosomal region 10 protein) (Williams-Beuren syndrome chromosomal region 9 protein) (hWALp2)	BAZ1B WBSC10 WBSCR10 WBSCR9 WSTF	Homo sapiens (Human)	1483
O60293	ZC3H1_HUMAN	reviewed	Zinc finger C3H1 domain-containing protein (Coiled-coil domain-containing protein 131) (Proline/serine-rich coiled-coil protein 2)	ZFC3H1 CCDC131 KIAA0546 PSRC2	Homo sapiens (Human)	1989
Q12815	TROAP_HUMAN	reviewed	Tastin (Trophinin-assisting protein) (Trophinin-associated protein)	TROAP	Homo sapiens (Human)	778
Q6UVJ0	SAS6_HUMAN	reviewed	Spindle assembly abnormal protein 6 homolog (HsSAS-6)	SASS6 SAS6	Homo sapiens (Human)	657
Q8WYP5	ELYS_HUMAN	reviewed	Protein ELYS (Embryonic large molecule derived from yolk sac) (Protein MEL-28) (Putative AT-hook-containing transcription factor 1)	AHCTF1 ELYS TMBS62 MSTP108	Homo sapiens (Human)	2266
Q96GD4	AURKB_HUMAN	reviewed	Aurora kinase B (EC 2.7.11.1) (Aurora 1) (Aurora- and IPL1-like midbody-associated protein 1) (AIM-1) (Aurora/IPL1-related kinase 2) (ARK-2) (Aurora-related kinase 2) (STK-1) (Serine/threonine-protein kinase 12) (Serine/threonine-protein kinase 5) (Serine/threonine-protein kinase aurora-B)	AURKB AIK2 AIM1 AIRK2 ARK2 STK1 STK12 STK5	Homo sapiens (Human)	344
Q9H211	CDT1_HUMAN	reviewed	DNA replication factor Cdt1 (Double parked homolog) (DUP)	CDT1	Homo sapiens (Human)	546
Q5T2T1	MPP7_HUMAN	reviewed	MAGUK p55 subfamily member 7	MPP7	Homo sapiens (Human)	576
Q92665	RT31_HUMAN	reviewed	28S ribosomal protein S31, mitochondrial (MRP-S31) (S31mt) (Imogen 38) (Mitochondrial small ribosomal subunit protein mS31)	MRPS31 IMOGN38	Homo sapiens (Human)	395
Q5TB30	DEP1A_HUMAN	reviewed	DEP domain-containing protein 1A	DEPDC1 DEPDC1A	Homo sapiens (Human)	811
Q7RTR2	NLRC3_HUMAN	reviewed	NLR family CARD domain-containing protein 3 (CARD15-like protein) (Caterpiller protein 16.2) (CLR16.2) (NACHT, LRR and CARD domains-containing protein 3) (Nucleotide-binding oligomerization domain protein 3)	NLRC3 NOD3	Homo sapiens (Human)	1065
Q8N5P1	ZC3H8_HUMAN	reviewed	Zinc finger CCCH domain-containing protein 8	ZC3H8 ZC3HDC8	Homo sapiens (Human)	291
Q9NX20	RM16_HUMAN	reviewed	39S ribosomal protein L16, mitochondrial (L16mt) (MRP-L16) (Mitochondrial large ribosomal subunit protein uL16m)	MRPL16 PNAS-111	Homo sapiens (Human)	251
Q92576	PHF3_HUMAN	reviewed	PHD finger protein 3	PHF3 KIAA0244	Homo sapiens (Human)	2039
Q53SF7	COBL1_HUMAN	reviewed	Cordon-bleu protein-like 1	COBLL1 KIAA0977	Homo sapiens (Human)	1204
O60566	BUB1B_HUMAN	reviewed	Mitotic checkpoint serine/threonine-protein kinase BUB1 beta (EC 2.7.11.1) (MAD3/BUB1-related protein kinase) (hBUBR1) (Mitotic checkpoint kinase MAD3L) (Protein SSK1)	BUB1B BUBR1 MAD3L SSK1	Homo sapiens (Human)	1050
Q9H967	WDR76_HUMAN	reviewed	WD repeat-containing protein 76	WDR76	Homo sapiens (Human)	626

## Sheet: Sensitivity&Specificty
E2~dID	counter	Singh 2014	counter	Min 2014	counter	Merbl 2013	counter	Merbl 2009	counter	53 Reference substrates	E2~dID	Singh 2014	Min 2014	Merbl 2013	Merbl 2009	Genename
O95997	1	Q12834	1	O43175	1	P45974	1	Q8IXJ9	1	Q9NQW6	#N/A	#N/A	1	#N/A	#N/A	ANLN
Q8NHZ8	1	P49454	1	Q9C0C9	1	Q6ZNA4	1	P56559	1	O14965	1	1	1	1	1	AURKA
Q15004	1	O60566	1	Q9BW19	1	Q96DX4	1	Q66PJ3	1	Q96GD4	1	1	1	#N/A	1	AURKB
Q9NZH5	1	P20585	1	P61011	1	Q66PJ3	1	Q9UM73	1	Q9NYZ3	#N/A	#N/A	1	#N/A	#N/A	GTSE1
Q9H8V3	1	O95067	1	Q9H0H5	1	Q8WV15	1	Q8IZ07	1	Q99728	#N/A	#N/A	#N/A	#N/A	#N/A	BARD1
Q12834	1	Q9ULW0	1	Q71DI3	1	Q9NV92	1	Q96B67	1	O43521	#N/A	#N/A	#N/A	#N/A	#N/A	BCL2L11
P14635	1	Q643R0	1	P20700	1	Q9H1C7	1	O14965	1	O43683	#N/A	#N/A	1	#N/A	1	BUB1
O95067	1	P20248	1	P16949	1	O14669	1	Q96GD4	1	O60566	1	1	#N/A	#N/A	#N/A	BUB1B
Q86Y91	1	P78396	1	P14635	1	Q8N0U2	1	Q9UQB9	1	P20248	1	1	#N/A	#N/A	#N/A	CCNA2
P20248	1	Q9H8V3	1	Q15149	1	Q8IZ07	1	P51451	1	P14635	1	1	1	#N/A	#N/A	CCNB1
O75496	1	O14965	1	Q9BXS6	1	Q9Y4L5	1	P98170	1	O95067	1	1	#N/A	#N/A	#N/A	CCNB2
O43663	1	Q9BW19	1	P53350	1	Q05086	1	P57796	1	Q12834	1	1	#N/A	#N/A	1	CDC20
Q9BW19	1	Q9Y5A9	1	O14933	1	P55036	1	Q13554	1	P30304	#N/A	#N/A	#N/A	#N/A	#N/A	CDC25A
Q9H079	1	P52701	1	Q5TEC6	1	P15927	1	Q16566	1	P30305	#N/A	#N/A	#N/A	#N/A	#N/A	CDC25B
Q8NI77	1	Q8IZT6	1	Q03252	1	O14730	1	P0DP24	1	Q99618	1	#N/A	1	#N/A	#N/A	CDCA3
Q9UJX2	1	O95084	1	Q9Y4C2	1	P46527	1	P48729	1	Q01850	#N/A	#N/A	#N/A	#N/A	#N/A	CDR2
Q8WWK9	1	Q4ADV7	1	P52732	1	O14745	1	A0FGR8	1	Q9H211	1	#N/A	#N/A	#N/A	#N/A	CDT1
Q9BSJ6	1	Q8NI77	1	Q99661	1	P54725	1	P09912	1	P49454	1	1	#N/A	#N/A	#N/A	CENPF
Q9ULW0	1	P06493	1	P04083	1	P25685	1	Q9H305	1	Q8WWK9	1	1	1	#N/A	#N/A	CKAP2
Q9BX40	1	Q5H9N4	1	Q8IYA6	1	O95164	1	Q6NUT3	1	Q15398	#N/A	#N/A	1	#N/A	#N/A	DLGAP5
Q562F6	1	O60669	1	Q8WWK9	1	Q969T9	1	Q5TGL8	1	Q9H8V3	1	1	#N/A	#N/A	#N/A	ECT2
Q8IYA6	1	A0JNW5	1	P02545	1	Q9UHD9	1	Q8WVP7	1	Q15303	#N/A	#N/A	#N/A	#N/A	#N/A	ERBB4
A3KMH1	1	B4DUP0	1	Q7Z6Z7	1	Q96CS3	1	Q8TAL5	1	Q9Y2M0	#N/A	#N/A	#N/A	#N/A	#N/A	FAN1
Q99618	1	B3KWU4	1	O43683	1	Q9BWX1	1	O15111	1	Q08050	#N/A	#N/A	#N/A	#N/A	#N/A	FOXM1
Q14674	1	O94830	1	P52292	1	Q9NX94	1	Q13618	1	O75496	1	#N/A	#N/A	#N/A	1	GMNN
P35240	1	B3KPM6	1	Q99569	1	Q8N4L2	1	Q16589	1	O14777	#N/A	#N/A	#N/A	#N/A	#N/A	NDC80
Q96FF9	1	Q53HL2	1	O43491	1	Q9NTI7	1	P46527	1	Q9P2P5	#N/A	#N/A	#N/A	#N/A	#N/A	HECW2
Q9BZI7	1	Q9P2W9	1	Q96HE9	1	Q969W9	1	O43174	1	O75330	1	1	#N/A	#N/A	#N/A	HMMR
P49454	1	Q13510	1	P78395	1	Q8NC54	1	Q8WUN7	1	Q14807	1	1	#N/A	#N/A	#N/A	KIF22
O75330	1	D3DSQ1	1	P67809	1	O94827	1	O95424	1	P52732	#N/A	#N/A	1	#N/A	#N/A	KIF11
Q14807	1	Q16773	1	Q13501	1	Q96B67	1	Q9NXW2	1	Q8NI77	1	1	#N/A	#N/A	#N/A	KIF18A
Q96GY0	1	A8K563	1	Q15287	1	Q9UHY7	1	O75190	1	Q9BW19	1	1	1	#N/A	#N/A	KIFC1
Q9UKT4	1	B7Z4W5	1	Q9Y385	1	Q9BZD6	1	O43781	1	Q07820	#N/A	#N/A	#N/A	#N/A	#N/A	MCL1
P51955	1	B4DN99	1	P62191	1	Q9H6L4	1	O43854	1	P51955	1	#N/A	#N/A	1	1	NEK2
Q9BXS6	1	Q15911	1	Q9ULW0	1	Q9H8M7	1	Q14247	1	Q9Y2I6	#N/A	#N/A	#N/A	#N/A	#N/A	NINL
Q9H0H5	1	P14635	1	Q9H0E2	1	Q9BT67	1	P29322	1	Q9BXS6	1	1	1	#N/A	#N/A	NUSAP1
O14965	1	Q00535	1	Q9NQX7	1	Q9BSA9	1	P54764	1	Q15004	1	#N/A	#N/A	#N/A	#N/A	PCLAF
O95235	1	Q9P0W2	1	Q96J02	1	Q96A22	1	Q9HCM4	1	P53350	#N/A	1	1	1	1	PLK1
Q16763	1	Q8NEM2	1	P34932	1	Q96FV3	1	P47813	1	O95997	1	#N/A	#N/A	#N/A	1	PTTG1
P09001	1	Q9BR76	1	O14950	1	Q96GF1	1	Q96CS3	1	Q9BSJ6	1	#N/A	#N/A	#N/A	1	PIMREG
Q9GZS1	1	Q9NX76	1	Q5SSJ5	1	Q8N5I2	1	P37268	1	Q6UVJ0	1	#N/A	#N/A	#N/A	#N/A	SASS6
P04183	1	Q9BXB1	1	Q86UP2	1	Q8WUU8	1	P07332	1	Q5FBB7	#N/A	#N/A	#N/A	#N/A	1	SGO1
P30260	1	O15400	1	Q9Y2D5	1	Q6UXU6	1	P22455	1	Q15468	#N/A	#N/A	#N/A	#N/A	#N/A	STIL
Q9UIG0	1	Q8WWK9	1	P27816	1	Q8N6L7	1	P17948	1	Q8IWB6	#N/A	#N/A	#N/A	#N/A	#N/A	TEX14
O60293	1	Q9H0H5	1	Q96CS3	1	Q8IV31	1	P32298	1	P04183	1	#N/A	1	#N/A	#N/A	TK1
Q12815	1	O75330	1	Q9BYM8	1	Q86YD5	1	O14964	1	Q9ULW0	1	1	1	#N/A	#N/A	TPX2
Q6UVJ0	1	Q02241	1	Q96RL1	1	Q969K3	1	Q8NC54	1	P33981	#N/A	#N/A	#N/A	#N/A	#N/A	TTK
Q8WYP5	1	B3KTW4	1	Q8WUM4	1	Q9BV68	1	Q8N4L2	1	Q96RL1	#N/A	#N/A	1	#N/A	#N/A	UIMC1
Q96GD4	1	Q96AA3	1	P23588	1	O60784	1	Q9BSJ6	1	Q86T82	#N/A	#N/A	#N/A	#N/A	#N/A	USP37
Q9H211	1	O95229	1	Q9H790	1	P42126	1	Q96EY4	1	Q86WB0	#N/A	#N/A	#N/A	#N/A	#N/A	ZC3HC1
Q5T2T1	1	P48637	1	P62333	1	Q16816	1	Q96FZ7	1	Q9NZH5	1	#N/A	#N/A	#N/A	#N/A	PTTG2
Q92665	1	Q9BZ74	1	P63244	1	Q06418	1	Q8N9V3	1	Q8IYA6	1	#N/A	1	#N/A	#N/A	CKAP2L
Q5TB30	1	P10644	1	P35221	1	Q9UGH3	1	Q96GF1	1	O43683	#N/A	#N/A	1	#N/A	1	BUB1
Q7RTR2	1	B2R5T5	1	Q92945	1	P54252	1	Q86YD5	1
Q8N5P1	1	O43432	1	Q9NQW6	1	P08922	1	Q9BRJ6	1
Q9NX20	1	Q8IWC1	1	O14965	1	Q9UL54	1	Q8N8B7	1
Q92576	1	Q99661	1	P35613	1	P16591	1	Q9BSA9	1
Q53SF7	1	B4DH17	1	P15880	1	Q9NQS3	1	Q9HBT8	1
O60566	1	Q96GD4	1	P35241	1	P35916	1	P46695	1
Q9H967	1	Q14807	1	P61129	1	Q08881	1	P08069	1
	1	O43663	1	P62873	1	Q96FZ7	1	Q9NQX7	1
	1	Q15058	1	O00291	1	Q9BSL1	1	Q96AZ6	1
		B4DDC7	1	Q9Y2W1	1	Q6ZVM7	1	Q9H293	1
		P11532	1	P48681	1	Q9HCM4	1	Q15018	1
		Q92934	1	Q9BT67	1	Q96IV0	1	Q9P270	1
		Q8TBM8	1	Q53GL7	1	Q6ZTN6	1	Q9Y6A4	1
		B7Z605	1	O43663	1	O14668	1	O75096	1
		Q96EK7	1	Q96LR5	1	Q99469	1	Q7Z4F1	1
		B4DSS4	1	P24534	1	Q9UHB7	1	P06239	1
		P50148	1	Q9Y6A5	1	P35568	1	Q15012	1
		O15239	1	P18206	1	P22736	1	P50539	1
		Q6IBB5	1	B0QYD3	1	P25098	1	P43366	1
		Q9UNY4	1	P27824	1	O14920	1	Q16584	1
		Q9NYP3	1	P27635	1	O60674	1	Q6ZTN6	1
		Q14CZ7	1	P00338	1	Q9H3Y6	1	Q9BT67	1
		Q13418	1	Q15154	1	P08069	1	Q9NV92	1
		Q14667	1	Q9BXS4	1	Q9BYM8	1	Q15843	1
		P49005	1	P37108	1	Q5T686	1	P04629	1
		Q16513	1	Q07812	1	Q96CA5	1	Q96IV0	1
		P18084	1	Q96G74	1	P07305	1	Q8TD19	1
		Q96KB5	1	P52272	1	P48729	1	Q6PGN9	1
		B4DUF2	1	Q01082	1	Q8TEB7	1	Q96RG2	1
		Q8WU76	1	Q9Y4X5	1	P01762	1	Q00537	1
		Q9H2M9	1	Q9BY77	1	Q7Z5V6	1	O94827	1
		Q9Y485	1	Q8NBR6	1	Q9UQB9	1	Q13303	1
		Q16762	1	Q16186	1	O14735	1	P55036	1
		Q8NBP7	1	Q09666	1	Q9BSD7	1	Q96S79	1
		Q6UXH1	1	P05388	1	Q06187	1	P05451	1
		O60725	1	Q86T24	1	O43781	1	P62888	1
		Q9Y2K7	1	P06702	1	Q16620	1	O75676	1
		Q9BSH5	1	Q15398	1	Q9Y6M4	1	Q6ZNA4	1
		B3KUF6	1	O43252	1	P78368	1	Q8TEB7	1
		Q15643	1	Q96GD4	1	P51451	1	P78317	1
		Q12933	1	Q13740	1	P24941	1	O14828	1
		Q9Y2L5	1	P04843	1	Q00688	1	Q7Z614	1
		P07947	1	P33176	1	P42679	1	O00141	1
		P53350	1	P61962	1	O15530	1	P09132	1
		Q9UP95	1	Q9H307	1	P05771	1	P19474	1
		Q8NEF9	1	Q00688	1	P25490	1	P63165	1
		Q9UNN5	1	Q8N309	1	P61328	1	P43005	1
		O14578	1	Q86V81	1	Q9NYY3	1	Q9UGH3	1
		Q5TEC6	1	O75396	1	Q9NYL2	1	Q6YBV0	1
		P23919	1	P46940	1	Q86V59	1	Q9H2J7	1
		Q53F55	1	Q9BWH2	1	Q7L9B9	1	Q96MF2	1
		Q6FGU2	1	Q9NYZ3	1	Q9BRJ6	1	Q9UHD2	1
		B4DMJ2	1	P15374	1	Q96A61	1	P42680	1
		Q9BPX3	1	P04183	1	Q14247	1	Q92570	1
		B3KRI8	1	Q96PU5	1	Q7L590	1	Q7L7X3	1
		A8K878	1	Q13049	1	Q9NSB8	1	Q96A61	1
		O95678	1	Q2TAL8	1	Q9P270	1	P41226	1
		Q5QPP4	1	P12110	1	P04626	1	Q8IX04	1
		Q9GZM8	1	Q9UPW8	1	Q16288	1	Q5T686	1
		P22033	1	Q8TAT6	1	P04629	1	Q9Y484	1
		P49589	1	Q9NTJ3	1	P43403	1	P25490	1
		Q2PZI1	1	Q9Y3T9	1	P51813	1	P43403	1
		Q96HY7	1	Q53GX7	1	P06493	1	Q9Y508	1
		Q9NZD8	1	Q8WUM9	1	P49674	1	Q96DX4	1
		Q7L4I2	1	Q53HL2	1	P68400	1	Q9BYM8	1
		Q99471	1	Q6P0N0	1	P49841	1	Q92925	1
		O00165	1	P27105	1	P35968	1	P53350	1
		O75110	1	O14545	1	P51955	1	P51955	1
		Q8N4T8	1	O94826	1	P11309	1	O43683	1
		P52292	1	P53999	1	P05129	1	P61024	1
		Q9P2B2	1	Q99848	1	O14965	1	Q12834	1
		Q15418	1	B5MBX0	1	P53350	1	Q5FBB7	1
		Q9NUD5	1	O60216	1	P07333	1	O95997	1
		P01111	1	P18124	1	Q9HC98	1	O00762	1
		Q5U091	1	P48643	1	Q8IU85	1	O75496	1
		P17655	1	P62913	1	Q8N8B7	1
		Q9BXK5	1	Q9NVU7	1	P17948	1
		Q99757	1	Q86VP1	1	Q96RG2	1
		B4DX69	1	Q86X29	1	Q969D9	1
		Q7L7X3	1	Q9Y287	1	Q8IV61	1
		Q8N8A6	1	O60284	1	P19474	1
		Q9HCN8	1	P42331	1	P51957	1
		Q86U75	1	P51784	1	Q13237	1
		P61163	1	Q96R06	1	O15304	1
		P11172	1	O94888	1	Q9BPW5	1
		A8K5J1	1	O76021	1	Q8IXS8	1
		P60763	1	Q14152	1	Q53T94	1
		Q9C0J8	1	Q6IAA8	1	O95057	1
		P05787	1	Q969W9	1	Q04759	1
		Q96PU4	1	O95551	1	Q9NWM3	1
		Q9BQ70	1	P01111	1	P40933	1
		Q9Y276	1	Q96AG4	1	Q15018	1
		Q9NY12	1	Q01130	1	Q3B7T3	1
		Q9NSB2	1	Q7Z4L5	1	P55036	1
		Q92783	1	Q13098	1	P11362	1
		P33552	1	O00519	1	Q8N568	1
		O43808	1	Q13439	1
		B0QYW5	1	P46063	1
		P17661	1	Q32Q12	1
		Q53SB5	1	P16298	1
		Q9H319	1	Q4V328	1
		Q6P4H8	1	P09693	1
		B7Z268	1	Q9H9A5	1
		Q53GA4	1	P78317	1
		O95347	1	Q9Y2D4	1
		P99999	1	Q9P0K7	1
		P31937	1	Q13263	1
		Q9H2J7	1	Q9Y3P9	1
		A6XGP7	1	O94972	1
		Q53EP0	1	P22460	1
		Q8TDB8	1	P68543	1
		B3KPJ4	1	Q14974	1
		P30038	1	Q9Y2S2	1
		Q96AX1	1	P16234	1
		P02533	1	Q99618	1
		Q13092	1	P06576	1
		Q08043	1	P25705	1
		Q9BZH6	1	P50993	1
		Q96EY8	1	P38646	1
		Q9UHL9	1	P20674	1
		P36551	1	P10809	1
		Q9H2W6	1	P35232	1
		P25685	1	Q96NY7	1
		Q6FHS4	1	P15924	1
		Q6FI51	1	P26373	1
		P48163	1	Q02978	1
		Q9BRJ2	1	P40926	1
		Q9H074	1	P05091	1
		Q04695	1	Q96CV9	1
		Q9BV79	1	P12273	1
		O75608	1	Q9UNS2	1
		B4DJV9	1	Q15084	1
		Q6IAQ1	1	P40925	1
		O00635	1	Q7Z559	1
		Q9P253	1	P00918	1
		Q8NDX6	1	Q13277	1
		B4E0Q9	1	P14618	1
		O43464	1	Q9UQE7	1
		Q93063	1	B3KXY9	1
		B4DT66	1	P47914	1
		E7EW05	1	Q9GZY8	1
		O14964	1	P31040	1
		Q02539	1	A6NKH4	1
		Q9NUQ3	1	P61026	1
		O43933	1	Q99623	1
		Q9HD33	1	P11161	1
		Q9H490	1	O75955	1
		B4DW25	1	P80404	1
		P35520	1	P04920	1
		Q96R06	1	P40222	1
		O43819	1	Q8WVM7	1
		Q14031	1	P08708	1
		Q6PGP7	1	O60232	1
		P21802	1	O75746	1
		Q6UW63	1	Q96HN2	1
		Q8NFP9	1	P12821	1
		Q5T321	1	P21266	1
		Q4G176	1	P54578	1
		P50213	1	Q76KP1	1
		Q9Y282	1	P0C7U0	1
		A2TJK5	1	O95347	1
		Q9NZN4	1	Q5JWF2	1
		B3KUH4	1	P30084	1
		O75208	1	P31153	1
		Q86TM6	1	P13797	1
		Q96AE7	1	P08579	1
		Q6UWP7	1	Q01469	1
		Q16822	1	Q14103	1
		Q8IVM0	1	P83731	1
		Q5H943	1	Q99536	1
		Q8N3V7	1
		Q53GF8	1
		Q9BXS6	1
		Q9H4H8	1
		P51946	1
		O14681	1
		Q2TAA2	1
		Q6PCA9	1
		P41743	1

## Sheet: Sensitivity&Specificty (no NA)
53 Reference substrates (Entry)	E2~dID	Singh 2014	Min 2014	Merbl 2013	Merbl 2009	Gene name
Q9NQW6	1	1	1	1	1	AURKA
O14965	1	1	1	0	1	AURKB
Q96GD4	1	1	1	0	0	CCNB1
Q9NYZ3	1	1	1	0	0	CKAP2
Q99728	1	1	1	0	0	KIFC1
O43521	1	1	1	0	0	NUSAP1
O43683	1	1	1	0	0	TPX2
O60566	1	1	0	0	1	CDC20
P20248	1	1	0	0	0	BUB1B
P14635	1	1	0	0	0	CCNA2
O95067	1	1	0	0	0	CCNB2
Q12834	1	1	0	0	0	CENPF
P30304	1	1	0	0	0	ECT2
P30305	1	1	0	0	0	HMMR
Q99618	1	1	0	0	0	KIF22
Q01850	1	1	0	0	0	KIF18A
Q9H211	1	0	1	0	0	CDCA3
P49454	1	0	1	0	0	TK1
Q8WWK9	1	0	1	0	0	CKAP2L
Q15398	1	0	0	1	1	NEK2
Q9H8V3	1	0	0	0	1	GMNN
Q15303	1	0	0	0	1	PTTG1
Q9Y2M0	1	0	0	0	1	PIMREG
Q08050	1	0	0	0	0	CDT1
O75496	1	0	0	0	0	PCLAF
O14777	1	0	0	0	0	SASS6
Q9P2P5	1	0	0	0	0	PTTG2
O75330	0	1	1	1	1	PLK1
Q14807	0	0	1	0	1	BUB1
P52732	0	0	1	0	1	BUB1
Q8NI77	0	0	1	0	0	ANLN
Q9BW19	0	0	1	0	0	GTSE1
Q07820	0	0	1	0	0	DLGAP5
P51955	0	0	1	0	0	KIF11
Q9Y2I6	0	0	1	0	0	UIMC1
Q9BXS6	0	0	0	0	1	SGO1
Q15004	0	0	0	0	0	BARD1
P53350	0	0	0	0	0	BCL2L11
O95997	0	0	0	0	0	CDC25A
Q9BSJ6	0	0	0	0	0	CDC25B
Q6UVJ0	0	0	0	0	0	CDR2
Q5FBB7	0	0	0	0	0	ERBB4
Q15468	0	0	0	0	0	FAN1
Q8IWB6	0	0	0	0	0	FOXM1
P04183	0	0	0	0	0	NDC80
Q9ULW0	0	0	0	0	0	HECW2
P33981	0	0	0	0	0	MCL1
Q96RL1	0	0	0	0	0	NINL
Q86T82	0	0	0	0	0	STIL
Q86WB0	0	0	0	0	0	TEX14
Q9NZH5	0	0	0	0	0	TTK
Q8IYA6	0	0	0	0	0	USP37
O43683	0	0	0	0	0	ZC3HC1
# Identified	27/53	17/53	18/53	3/53	11/53
% identified (Sensitivity)	50.9434	32.0755	33.9623	5.66038	20.7547
# suggested candidates	60	232	223	149	128
% of total candidates (Specificty)	45	7.32759	8.07175	2.01342	8.59375
