# Supplementary material for: An E2-ubiquitin thioester-driven approach to identify substrates modified with ubiquitin and ubiquitin-like molecules
Source: Nat Commun. 2018 Nov 14;9:4776. doi: 10.1038/s41467-018-07251-5 (PMC6235928; doi:10.1038/s41467-018-07251-5)
Supplement: Supplementary file 6 — Supplementary Data 3 [file 41467_2018_7251_MOESM6_ESM.xlsx]

## Sheet: legend
Supplementary Data 3. diGly proteomics with and without APC/C
Annotated Sequence	Sequence of identified peptide
Modifications	Amino acid modifications of identified peptide
# Protein Groups	Number of matching protein groups of the peptide
# Proteins	Number of matching protein sequences of the peptide
# PSMs	Number of Peptide Spectrum Matches
Master Protein Accessions	Uniprot accession number of Master protein group
Master Protein Descriptions	Uniprot description of Master protein group
Gene name	Gene name of Master protein
Positions in Master Proteins	Position of peptide in Master Protein sequence
# Missed Cleavages	Number of trypsin missed cleavages
Percolator q-Value (by Search Engine): Mascot	Identification confidence q-value for Mascot search engine
Percolator q-Value (by Search Engine): Sequest HT	Identification confidence q-value for Sequest HT search engine
Percolator PEP (by Search Engine): Mascot	posterior probability for Mascot search engine
Percolator PEP (by Search Engine): Sequest HT	posterior probability for Sequest HT search engine
XCorr (by Search Engine): Sequest HT	Spectrum matching score for Sequest HT
Ions Score (by Search Engine): Mascot	Spectrum matching score for Mascot
*Abundance	Summed TMT Signal-to-Noise (The PSMs S/N values were summed to obtain peptide abundance)
*Abundance Normalized	Normalized peptide abundances. The sum of each sample was devided my the max value of all samples' sums to calculate the normalization factor per sample. Peptide abundances were divided by the respective normalization factors.
*Abundance Scaled	For scaling, each normalized value was divided by the respective row-mean and was multiplied by 100 to obtain scaled values in the range 0-1000)
Reference substrate	Binary annotation for Reference curated substrates (1=True, 0=False)
E2~dID	Binary annotation for E2~dID candidate substrates (1=True, 0=False)

## Sheet: UbiScan_data
Annotated Sequence	Modifications	# Protein Groups	# Proteins	# PSMs	Master Protein Accessions	Master Protein Descriptions	Gene name	Positions in Master Proteins	# Missed Cleavages	Percolator q-Value (by Search Engine): Mascot	Percolator q-Value (by Search Engine): Sequest HT	Percolator PEP (by Search Engine): Mascot	Percolator PEP (by Search Engine): Sequest HT	XCorr (by Search Engine): Sequest HT	Ions Score (by Search Engine): Mascot	APC/C + rep01 Abundances	APC/C - rep01 Abundances	APC/C + rep02 Abundances	APC/C - rep02 Abundances	APC/C + rep03 Abundances	APC/C - rep03 Abundances	APC/C + rep01 Normalized Abundances	APC/C - rep01 Normalized Abundances	APC/C + rep02 Normalized Abundances	APC/C - rep02 Normalized Abundances	APC/C + rep03 Normalized Abundances	APC/C - rep03 Normalized Abundances	APC/C + rep01 Scaled Abundances	APC/C - rep01 Scaled Abundances	APC/C + rep02 Scaled Abundances	APC/C - rep02 Scaled Abundances	APC/C + rep03 Scaled Abundances	APC/C - rep03 Scaled Abundances	log2(APC-/APC+) rep01	log2(APC-/APC+) rep02	log2(APC-/APC+) rep03	mean log2(APC-/APC+)	one sample t-test pvalue	Reference substrate	E2~dID
[R].ENELSAGLSKR.[K]	1xTMT6plex [N-Term]; 1xGGTMT6plex [K10]; 1xGGTMT6plex [K10]	1	1	5	O75496	Geminin OS=Homo sapiens GN=GMNN PE=1 SV=1	GMNN	O75496 [41-51]	1	0	5.68e-05	0.0001095	0.0001406	4.23	17	691.3	355	896.2	335.6	515.5	248.1	926.2	423.4	974.9	335.6	622.7	288.4	155.6	71.1	163.8	56.4	104.6	48.4	-1.12992	-1.53817	-1.1118	-1.25996	0.0119867	1	1
[K].ENIKNSSVPR.[R]	1xTMT6plex [N-Term]; 1xGGTMT6plex [K4]; 1xGGTMT6plex [K4]	1	1	2	O75496	Geminin OS=Homo sapiens GN=GMNN PE=1 SV=1	GMNN	O75496 [14-23]	1	0	0.0001313	0.0001009	0.0002895	3.13	10	426.5	222.8	445	164.9	207.6	113.4	571.4	265.7	484.1	164.9	250.8	131.8	183.5	85.3	155.4	52.9	80.5	42.3	-1.10516	-1.55465	-0.928331	-1.19605	0.0234438	1	1
[K].VSEQLQAKMPMK.[K]	1xDeamidated [Q6]; 2xOxidation [M9; M11]; 1xTMT6plex [K12]; 1xTMT6plex [N-Term]; 1xGGTMT6plex [K8]	1	1	1	P14635	G2/mitotic-specific cyclin-B1 OS=Homo sapiens GN=CCNB1 PE=1 SV=1	CCNB1	P14635 [52-63]	1	0.001112		0.02942			10	378.5	180.4	363.6	115.4	97.1	75.9	507.1	215.2	395.5	115.4	117.3	88.2	211.5	89.7	164.9	48.1	48.9	36.8	-1.23748	-1.77748	-0.410129	-1.1417	0.102906	1	1
[K].ENPSSQYWKEVAEK.[R]	1xDeamidated [Q6]; 1xTMT6plex [K14]; 1xTMT6plex [N-Term]; 1xGGTMT6plex [K9]; 1xGGTMT6plex [K9]	1	1	4	O75496	Geminin OS=Homo sapiens GN=GMNN PE=1 SV=1	GMNN	O75496 [92-105]	1	0	0	1.424e-07	1.396e-05	4.35	30	619	331	471.4	217.6	400.3	201.6	829.3	394.8	512.8	217.6	483.6	234.3	186.2	88.6	115.1	48.9	108.6	52.6	-1.07147	-1.23498	-1.04589	-1.11745	0.0027976	1	1
[R].VVAKDGLK.[L]	1xTMT6plex [K8]; 1xTMT6plex [N-Term]; 1xGGTMT6plex [K4]; 1xGGTMT6plex [K4]	1	1	2	O95997	Securin OS=Homo sapiens GN=PTTG1 PE=1 SV=1	PTTG1	O95997 [18-25]	1	0.0001275	0.0002105	0.002213	0.001208	2.53	5	388.2	197.1	288.2	123.9	167.1	98	520.1	235.1	313.5	123.9	201.9	113.9	206.9	93.5	124.7	49.3	80.3	45.3	-1.1459	-1.3388	-0.825889	-1.10353	0.01788	1	1
[K].VSEQLQAKMPMK.[K]	1xDeamidated [Q6]; 1xOxidation [M9]; 1xTMT6plex [K12]; 1xTMT6plex [N-Term]; 1xGGTMT6plex [K8]; 1xGGTMT6plex [K8]	1	1	2	P14635	G2/mitotic-specific cyclin-B1 OS=Homo sapiens GN=CCNB1 PE=1 SV=1	CCNB1	P14635 [52-63]	1	0.0002086	0.00156	0.004104	0.01716	2.29	10	168.6	77.7	168.5	76.2	69.2	42.5	225.9	92.7	183.3	76.2	83.6	49.4	190.6	78.2	154.7	64.3	70.5	41.7	-1.28531	-1.26658	-0.757576	-1.10316	0.0236886	1	1
[K].VSEQLQAKMPMK.[K]	2xOxidation [M9; M11]; 1xTMT6plex [K12]; 1xTMT6plex [N-Term]; 1xGGTMT6plex [K8]; 1xGGTMT6plex [K8]	1	1	2	P14635	G2/mitotic-specific cyclin-B1 OS=Homo sapiens GN=CCNB1 PE=1 SV=1	CCNB1	P14635 [52-63]	1	0	0.0002255	0.0001681	0.002099	3.05	28	330.9	174.1	314.7	115	107.6	81.8	443.3	207.7	342.3	115	130	95.1	199.5	93.4	154	51.7	58.5	42.8	-1.09489	-1.57469	-0.450826	-1.04014	0.0855906	1	1
[R].LSAQKDLEQK.[E]	1xTMT6plex [K10]; 1xTMT6plex [N-Term]; 1xGGTMT6plex [K5]; 1xGGTMT6plex [K5]	1	1	2	Q9ULW0	Targeting protein for Xklp2 OS=Homo sapiens GN=TPX2 PE=1 SV=2	TPX2	Q9ULW0 [124-133]	1	5.896e-05	0.0002105	0.0009609	0.001211	2.31	3	215.8	85.9	158.3	95.5	132	87.4	289.1	102.5	172.2	95.5	159.5	101.6	188.5	66.8	112.3	62.3	104	66.2	-1.49664	-0.850054	-0.65168	-0.99946	0.0594023	1	1
[K].NKPDFYTK.[A]	1xTMT6plex [K8]; 1xTMT6plex [N-Term]; 1xGGTMT6plex [K2]; 1xGGTMT6plex [K2]	1	1	2	Q562F6	Shugoshin 2 OS=Homo sapiens GN=SGO2 PE=1 SV=2	SGO2	Q562F6 [1127-1134]	0	0.0001275	0.0007659	0.001888	0.007808	2.27	16	217.9	110.6	258.7	119.2	130.5	91.6	291.9	131.9	281.4	119.2	157.6	106.5	160.9	72.7	155.1	65.7	86.9	58.7	-1.14614	-1.23923	-0.565996	-0.983789	0.0429058	0	1
[K].ENPSSQYWKEVAEK.[R]	1xTMT6plex [K14]; 1xTMT6plex [N-Term]; 1xGGTMT6plex [K9]; 1xGGTMT6plex [K9]	1	1	4	O75496	Geminin OS=Homo sapiens GN=GMNN PE=1 SV=1	GMNN	O75496 [92-105]	1	0	0	9.166e-10	4.629e-06	4.42	56	522.7	336.3	414.4	210.3	350	185.1	700.3	401.1	450.8	210.3	422.8	215.1	175	100.3	112.7	52.6	105.7	53.8	-0.803033	-1.09935	-0.974297	-0.958894	0.00792712	1	1
[K].VSEQLQAKMPMK.[K]	1xOxidation [M9]; 1xTMT6plex [K12]; 1xTMT6plex [N-Term]; 1xGGTMT6plex [K8]; 1xGGTMT6plex [K8]	1	1	2	P14635	G2/mitotic-specific cyclin-B1 OS=Homo sapiens GN=CCNB1 PE=1 SV=1	CCNB1	P14635 [52-63]	1	0	0.0002105	0.0001373	0.001216	2.87	20	365.2	190.1	372.9	153.6	163.5	132.2	489.3	226.7	405.6	153.6	197.5	153.7	180.5	83.6	149.6	56.7	72.9	56.7	-1.11042	-1.39969	-0.36257	-0.957561	0.0902525	1	1
[R].TLKMIQPSASGSLVGR.[E]	1xOxidation [M4]; 1xTMT6plex [N-Term]; 1xGGTMT6plex [K3]; 1xGGTMT6plex [K3]	1	1	4	O75496	Geminin OS=Homo sapiens GN=GMNN PE=1 SV=1	GMNN	O75496 [25-40]	1	0	5.68e-05	2.199e-05	0.0002168	3.02	38	468.8	279.1	592.3	245.8	289.8	205.6	628.1	332.9	644.3	245.8	350.1	239	154.4	81.9	158.4	60.4	86.1	58.8	-0.914737	-1.39095	-0.550197	-0.951962	0.0595978	1	1
[R].TLKMIQPSASGSLVGR.[E]	1xDeamidated [Q6]; 1xOxidation [M4]; 1xTMT6plex [N-Term]; 1xGGTMT6plex [K3]; 1xGGTMT6plex [K3]	1	1	4	O75496	Geminin OS=Homo sapiens GN=GMNN PE=1 SV=1	GMNN	O75496 [25-40]	1	0	5.68e-05	1.633e-05	0.0002072	3.27	25	381.8	236.2	525.9	215.4	239.7	171.4	511.5	281.7	572.1	215.4	289.6	199.2	148.3	81.7	165.9	62.5	84	57.8	-0.860111	-1.40839	-0.53932	-0.935939	0.0662695	1	1
[K].INMAGAKR.[V]	1xTMT6plex [N-Term]; 1xGGTMT6plex [K7]; 1xGGTMT6plex [K7]	1	1	2	P14635	G2/mitotic-specific cyclin-B1 OS=Homo sapiens GN=CCNB1 PE=1 SV=1	CCNB1	P14635 [19-26]	1	0.0001608	0.0007884	0.00288	0.009047	3.06	10	545.9	262.7	545.2	299.9	316.4	220.6	731.4	313.3	593.1	299.9	382.2	256.4	170.3	73	138.1	69.8	89	59.7	-1.22211	-0.984414	-0.576074	-0.927533	0.0389655	1	1
[R].KALYEALK.[E]	1xTMT6plex [K8]; 1xTMT6plex [N-Term]; 1xGGTMT6plex [K1]; 1xGGTMT6plex [K1]	1	1	4	O75496	Geminin OS=Homo sapiens GN=GMNN PE=1 SV=1	GMNN	O75496 [108-115]	1	0	5.68e-05	0.0001021	0.0001976	4.33	9	531.1	286	477.2	272.3	386.9	261.7	711.6	341.1	519.1	272.3	467.4	304.2	163.2	78.3	119.1	62.5	107.2	69.8	-1.05956	-0.930245	-0.619006	-0.869603	0.0218651	1	1
[R].VCPATVIKSR.[V]	1xCarbamidomethyl [C2]; 1xTMT6plex [N-Term]; 1xGGTMT6plex [K8]; 1xGGTMT6plex [K8]	1	1	2	Q86Y91	Kinesin-like protein KIF18B OS=Homo sapiens GN=KIF18B PE=1 SV=3	KIF18B	Q86Y91 [701-710]	1	0	3.785e-05	4.963e-06	5.76e-05	3.92	15	413.1	224.9	437.2	241	254.6	184.8	553.5	268.2	475.6	241	307.6	214.8	161.2	78.1	138.5	70.2	89.6	62.5	-1.04546	-0.980343	-0.519643	-0.848481	0.036	0	1
[K].QEEIKENIK.[N]	1xTMT6plex [K9]; 1xTMT6plex [N-Term]; 1xGGTMT6plex [K5]	1	1	1	O75496	Geminin OS=Homo sapiens GN=GMNN PE=1 SV=1	GMNN	O75496 [9-17]	1		0.0002706		0.003135	2.76		310.6	177.4	283	165.1	199.8	132.3	416.1	211.6	307.8	165.1	241.4	153.8	166.9	84.9	123.5	66.2	96.8	61.7	-0.975147	-0.899608	-0.649737	-0.841497	0.0133805	1	1
[R].FGKTFDAPPALPK.[A]	1xTMT6plex [K13]; 1xTMT6plex [N-Term]; 1xGGTMT6plex [K3]; 1xGGTMT6plex [K3]	1	1	8	O95997	Securin OS=Homo sapiens GN=PTTG1 PE=1 SV=1	PTTG1	O95997 [46-58]	1	0	3.785e-05	4.366e-05	7.206e-05	3.56	12	942.5	581.1	843.1	420.7	525.9	378.1	1262.7	693.1	917.1	420.7	635.3	439.5	173.4	95.2	126	57.8	87.3	60.4	-0.86507	-1.12428	-0.531433	-0.840262	0.0392621	1	1
[K].DITNVSLYPVVKIR.[R]	1xTMT6plex [N-Term]; 1xGGTMT6plex [K12]; 1xGGTMT6plex [K12]	1	1	2	Q5FBB7	Shugoshin 1 OS=Homo sapiens GN=SGO1 PE=1 SV=1	SGO1	Q5FBB7 [443-456]	1	0	0	6.946e-12	6.981e-07	5.24	54	198.3	131.9	237.2	114.8	159.6	112.9	265.7	157.3	258	114.8	192.8	131.2	142.3	84.3	138.2	61.5	103.3	70.3	-0.755331	-1.1681	-0.555244	-0.826225	0.0445293	1	0
[R].EGLVPLSVSSGKNVIIK.[E]	1xTMT6plex [K17]; 1xTMT6plex [N-Term]; 1xGGTMT6plex [K12]; 1xGGTMT6plex [K12]	1	1	2	Q562F6	Shugoshin 2 OS=Homo sapiens GN=SGO2 PE=1 SV=2	SGO2	Q562F6 [1157-1173]	1	0	5.68e-05	0.0001334	0.0001389	3.22	3	168.3	129.4	283.4	138.9	160.9	98	225.5	154.3	308.3	138.9	194.4	113.9	119.2	81.6	162.9	73.4	102.7	60.2	-0.546743	-1.15013	-0.770601	-0.822493	0.0429146	0	1
[K].AQNTKVPVQPTK.[T]	1xTMT6plex [K12]; 1xTMT6plex [N-Term]; 1xGGTMT6plex [K5]; 1xGGTMT6plex [K5]	1	1	4	O95067	G2/mitotic-specific cyclin-B2 OS=Homo sapiens GN=CCNB2 PE=1 SV=1	CCNB2	O95067 [53-64]	1	0	0.0003898	4.44e-05	0.003929	3.75	22	410.3	288.7	566.9	284.9	341	240.4	549.7	344.3	616.7	284.9	411.9	279.4	132.6	83.1	148.8	68.7	99.4	67.4	-0.67416	-1.11499	-0.560497	-0.783217	0.0435904	1	1
[K].DGLKLGSGPSIK.[A]	1xTMT6plex [K12]; 1xTMT6plex [N-Term]; 1xGGTMT6plex [K4]; 1xGGTMT6plex [K4]	1	2	2	O95997	Securin OS=Homo sapiens GN=PTTG1 PE=1 SV=1	PTTG1	O95997 [22-33]	1	0	5.68e-05	4.44e-05	0.0001474	3.81	14	282.9	172.7	261.7	151.8	156.7	118.4	379	206	284.7	151.8	189.3	137.6	168.7	91.7	126.7	67.5	84.2	61.2	-0.879466	-0.908457	-0.460289	-0.749404	0.0353653	1	1
[R].NYQQNYQNSESGEKNEGSESAPEGQAQQR.[R]	1xTMT6plex [N-Term]; 1xGGTMT6plex [K14]; 1xGGTMT6plex [K14]	1	1	2	P67809	Nuclease-sensitive element-binding protein 1 OS=Homo sapiens GN=YBX1 PE=1 SV=3	YBX1	P67809 [157-185]	1	0	0	6.907e-12	3.943e-07	5.97	63	40.4	25.2	79.8	53.8	33.7	21.8	54.1	30.1	86.8	53.8	40.7	25.3	111.7	62	179.1	111	84	52.3	-0.849289	-0.690206	-0.683578	-0.741024	0.00530063	0	0
[R].AALAVLKSGNPR.[G]	1xTMT6plex [N-Term]; 1xGGTMT6plex [K7]; 1xGGTMT6plex [K7]	1	1	4	P20248	Cyclin-A2 OS=Homo sapiens GN=CCNA2 PE=1 SV=2	CCNA2	P20248 [48-59]	1	0	0	2.161e-06	5.318e-05	3.69	12	363.4	240	416.1	223.2	224.7	173.6	486.9	286.3	452.6	223.2	271.4	201.8	152	89.4	141.3	69.7	84.7	63	-0.765725	-1.01953	-0.42701	-0.737422	0.0501312	1	1
[R].TLKMIQPSASGSLVGR.[E]	1xDeamidated [Q6]; 1xTMT6plex [N-Term]; 1xGGTMT6plex [K3]; 1xGGTMT6plex [K3]	1	1	2	O75496	Geminin OS=Homo sapiens GN=GMNN PE=1 SV=1	GMNN	O75496 [25-40]	1	0	0.0001871	7.555e-05	0.0009445	2.88	34	158.4	106.3	174.1	110.9	122.1	84.6	212.2	126.8	189.4	110.9	147.5	98.3	143.9	85.9	128.4	75.2	100	66.7	-0.744337	-0.771841	-0.584241	-0.70014	0.00690691	1	1
[K].VPVQPTKTTNVNK.[Q]	1xDeamidated [Q/N]; 1xTMT6plex [K13]; 1xTMT6plex [N-Term]; 1xGGTMT6plex [K7]; 1xGGTMT6plex [K7]	1	1	2	O95067	G2/mitotic-specific cyclin-B2 OS=Homo sapiens GN=CCNB2 PE=1 SV=1	CCNB2	O95067 [58-70]	1	4.03e-05	0.0002028	0.0008818	0.00115	3.87	8	368.2	272.8	479.3	282.4	365.1	255.4	493.3	325.4	521.4	282.4	441	296.8	125.4	82.7	132.5	71.8	112.1	75.5	-0.600578	-0.883937	-0.570238	-0.684917	0.0206163	1	1
[R].TLKMIQPSASGSLVGR.[E]	1xTMT6plex [N-Term]; 1xGGTMT6plex [K3]; 1xGGTMT6plex [K3]	1	1	4	O75496	Geminin OS=Homo sapiens GN=GMNN PE=1 SV=1	GMNN	O75496 [25-40]	1	0	5.68e-05	2.415e-05	0.0001448	3.38	35	282.8	206.9	347.5	225.4	255.2	167.7	378.9	246.8	378	225.4	308.3	194.9	131.2	85.5	130.9	78.1	106.8	67.5	-0.617771	-0.745071	-0.661952	-0.674931	0.003043	1	1
[K].VPVQPTKTTNVNK.[Q]	1xTMT6plex [K13]; 1xTMT6plex [N-Term]; 1xGGTMT6plex [K7]; 1xGGTMT6plex [K7]	1	1	6	O95067	G2/mitotic-specific cyclin-B2 OS=Homo sapiens GN=CCNB2 PE=1 SV=1	CCNB2	O95067 [58-70]	1	0	0	4.827e-06	3.608e-05	4.18	12	723.9	568.3	982.9	560.7	695.4	506.2	969.9	677.8	1069.2	560.7	840	588.3	123.7	86.4	136.3	71.5	107.1	75	-0.517742	-0.93077	-0.513996	-0.65417	0.0419087	1	1
[K].ANLQQAIVTPLKPVDNTYYK.[E]	1xTMT6plex [K20]; 1xTMT6plex [N-Term]; 1xGGTMT6plex [K12]; 1xGGTMT6plex [K12]	1	1	4	Q9ULW0	Targeting protein for Xklp2 OS=Homo sapiens GN=TPX2 PE=1 SV=2	TPX2	Q9ULW0 [64-83]	0	0	0	6.133e-07	1.11e-05	4.55	32	157.6	96.2	147.3	95.9	109.2	90.8	211.1	114.7	160.2	95.9	131.9	105.5	154.6	84	117.3	70.2	96.6	77.3	-0.880079	-0.74066	-0.321555	-0.647431	0.0611066	1	1
[K].LGSGPSIKALDGR.[S]	1xTMT6plex [N-Term]; 1xGGTMT6plex [K8]; 1xGGTMT6plex [K8]	1	2	2	O95997	Securin OS=Homo sapiens GN=PTTG1 PE=1 SV=1	PTTG1	O95997 [26-38]	1	0	0.0001426	0.0001362	0.0004047	3.37	11	231.2	165.3	204.5	113.7	119.2	101.2	309.8	197.2	222.5	113.7	144	117.6	168.2	107.1	120.8	61.8	78.2	63.9	-0.651219	-0.966942	-0.291353	-0.636505	0.082542	1	1
[K].EIEQKDNEIAR.[L]	1xTMT6plex [N-Term]; 1xGGTMT6plex [K5]; 1xGGTMT6plex [K5]	1	1	2	O75496	Geminin OS=Homo sapiens GN=GMNN PE=1 SV=1	GMNN	O75496 [123-133]	1	4.03e-05	0.0001871	0.0005828	0.0006961	2.95	2	208.1	157.4	162.9	117	166.3	105.8	278.8	187.7	177.2	117	200.9	123	154.2	103.9	98	64.7	111.1	68	-0.569607	-0.599016	-0.708252	-0.625625	0.00451409	1	1
[K].IPAPKESLR.[S]	1xTMT6plex [N-Term]; 1xGGTMT6plex [K5]	1	1	1	Q99661	Kinesin-like protein KIF2C OS=Homo sapiens GN=KIF2C PE=1 SV=2	KIF2C	Q99661 [100-108]	1		0.001472		0.01635	2.33		112.9	74.3	144.4	94	119.1	96.3	151.3	88.6	157.1	94	143.9	111.9	121.5	71.2	126.2	75.5	115.6	89.9	-0.771007	-0.741163	-0.362748	-0.624973	0.0414711	0	0
[K].ANLQQAIVTPLKPVDNTYYK.[E]	1xDeamidated [N16]; 1xTMT6plex [K]; 1xTMT6plex [N-Term]; 1xGGTMT6plex [K]; 1xGGTMT6plex [K12]	1	1	5	Q9ULW0	Targeting protein for Xklp2 OS=Homo sapiens GN=TPX2 PE=1 SV=2	TPX2	Q9ULW0 [64-83]	0	0	0	8.056e-06	4.222e-05	4.36	13	184.3	104.5	152.3	103.2	119.5	108.8	246.9	124.6	165.7	103.2	144.4	126.5	162.6	82.1	109.1	68	95	83.3	-0.985873	-0.682044	-0.189611	-0.619176	0.116389	1	1
[K].NDKDSWSQLFTEDSQGQR.[V]	1xTMT6plex [N-Term]; 1xGGTMT6plex [K3]; 1xGGTMT6plex [K3]	1	1	2	Q9H7T9	Aurora kinase A and ninein-interacting protein OS=Homo sapiens GN=AUNIP PE=1 SV=1	AUNIP	Q9H7T9 [279-296]	1	0	5.68e-05	6.269e-05	0.0002328	2.86	24	73	50.1	100.7	67.4	71.2	55	97.8	59.8	109.5	67.4	86	63.9	121.1	74	135.7	83.5	106.5	79.2	-0.710602	-0.700573	-0.427281	-0.612818	0.0221781	0	0
[K].NDKDSWSQLFTEDSQGQR.[V]	1xDeamidated [Q8]; 1xTMT6plex [N-Term]; 1xGGTMT6plex [K3]; 1xGGTMT6plex [K3]	1	1	2	Q9H7T9	Aurora kinase A and ninein-interacting protein OS=Homo sapiens GN=AUNIP PE=1 SV=1	AUNIP	Q9H7T9 [279-296]	1	4.03e-05	0.0001638	0.0006116	0.0004908	3.02	18	80.6	59.3	107.2	69	74.5	56.3	108	70.7	116.6	69	90	65.4	124.7	81.6	134.6	79.7	103.9	75.5	-0.61182	-0.756027	-0.460647	-0.609498	0.019019	0	0
[K].AQNTKVPVQPTK.[T]	1xDeamidated [N3]; 1xTMT6plex [K12]; 1xTMT6plex [N-Term]; 1xGGTMT6plex [K5]; 1xGGTMT6plex [K5]	1	1	2	O95067	G2/mitotic-specific cyclin-B2 OS=Homo sapiens GN=CCNB2 PE=1 SV=1	CCNB2	O95067 [53-64]	1	0.002251	0.004899	0.06197	0.06274	2.95	6	116.4	87.4	174.6	106.7	111.2	88.3	155.9	104.2	189.9	106.7	134.3	102.6	117.9	78.8	143.6	80.7	101.5	77.6	-0.581296	-0.831415	-0.387351	-0.600021	0.042952	1	1
[K].ETLEEKTK.[E]	1xTMT6plex [K8]; 1xTMT6plex [N-Term]; 1xGGTMT6plex [K6]; 1xGGTMT6plex [K6]	1	1	2	P49454	Centromere protein F OS=Homo sapiens GN=CENPF PE=1 SV=2	CENPF	P49454 [2944-2951]	1	4.03e-05	0.0002255	0.0007762	0.002026	2.6	4	273	176	282.1	222.9	296.4	212.3	365.8	209.9	306.9	222.9	358.1	246.8	128.3	73.6	107.7	78.2	125.6	86.6	-0.801743	-0.461778	-0.536398	-0.599973	0.0283138	1	1
[R].ESWNGENIESVKQSR.[S]	1xTMT6plex [N-Term]; 1xGGTMT6plex [K12]; 1xGGTMT6plex [K12]	1	1	2	Q9H7T9	Aurora kinase A and ninein-interacting protein OS=Homo sapiens GN=AUNIP PE=1 SV=1	AUNIP	Q9H7T9 [252-266]	1	0	3.785e-05	2.748e-06	6.641e-05	4.82	21	299.9	236.9	493.5	295.2	305.6	236.8	401.8	282.6	536.8	295.2	369.2	275.2	111.6	78.5	149.1	82	102.5	76.4	-0.507572	-0.862584	-0.423979	-0.598045	0.0470087	0	0
[K].KLGQSIESSYSSIQK.[L]	1xTMT6plex [K15]; 1xTMT6plex [N-Term]; 1xGGTMT6plex [K1]; 1xGGTMT6plex [K1]	1	1	2	Q9UJX5	Anaphase-promoting complex subunit 4 OS=Homo sapiens GN=ANAPC4 PE=1 SV=2	ANAPC4	Q9UJX5 [332-346]	1	0	5.68e-05	2.046e-06	0.0001589	1.9	20	122.2	97.6	163.5	109	134.9	94.8	163.7	116.4	177.9	109	163	110.2	116.9	83.1	127	77.8	116.4	78.7	-0.492355	-0.706986	-0.564656	-0.587999	0.0113028	0	0
[R].EGLVPLSVSSGKNVIIK.[E]	1xDeamidated [N13]; 1xTMT6plex [K17]; 1xTMT6plex [N-Term]; 1xGGTMT6plex [K12]; 1xGGTMT6plex [K12]	1	1	2	Q562F6	Shugoshin 2 OS=Homo sapiens GN=SGO2 PE=1 SV=2	SGO2	Q562F6 [1157-1173]	1	0.001229	0.00566	0.03204	0.07975	2.3	13	124.8	122.4	199.1	122	134.6	88.1	167.2	146	216.6	122	162.6	102.4	109.4	95.5	141.7	79.8	106.4	67	-0.19604	-0.828379	-0.667265	-0.563895	0.0970019	0	1
[R].ESWNGENIESVKQSR.[S]	1xDeamidated [N4]; 1xTMT6plex [N-Term]; 1xGGTMT6plex [K12]; 1xGGTMT6plex [K12]	1	1	6	Q9H7T9	Aurora kinase A and ninein-interacting protein OS=Homo sapiens GN=AUNIP PE=1 SV=1	AUNIP	Q9H7T9 [252-266]	1	0	0	5.894e-05	9.616e-08	5.47	11	596	467.4	852.6	526.9	571	467.2	798.5	557.5	927.4	526.9	689.8	543	118.5	82.7	137.6	78.2	102.4	80.6	-0.518928	-0.81524	-0.345364	-0.559844	0.0551201	0	0
[R].NYQQNYQNSESGEKNEGSESAPEGQAQQR.[R]	1xDeamidated [N]; 1xTMT6plex [N-Term]; 1xGGTMT6plex [K14]; 1xGGTMT6plex [K14]	1	1	4	P67809	Nuclease-sensitive element-binding protein 1 OS=Homo sapiens GN=YBX1 PE=1 SV=3	YBX1	P67809 [157-185]	1	0	0	2.56e-08	1.294e-05	4	38	20.5	15.1	41.7	31.9	19.8	14.1	27.5	18	45.4	31.9	23.9	16.4	101.1	66.3	166.9	117.4	88	60.3	-0.608702	-0.507552	-0.545346	-0.553866	0.00282651	0	0
[R].FPATSPLKTLPR.[R]	1xTMT6plex [N-Term]; 1xGGTMT6plex [K8]; 1xGGTMT6plex [K8]	1	1	2	Q5TB30	DEP domain-containing protein 1A OS=Homo sapiens GN=DEPDC1 PE=1 SV=2	DEPDC1	Q5TB30 [106-117]	1	4.03e-05	0.0002869	0.0004006	0.003552	2.32	24	112.2	88.6	115.4	72.8	93.4	75.8	150.3	105.7	125.5	72.8	112.8	88.1	137.6	96.8	114.9	66.7	103.3	80.7	-0.507402	-0.78462	-0.3562	-0.549407	0.0483815	0	1
[K].SNPGNNMACISKNQGSELSGVISSACDK.[E]	2xCarbamidomethyl [C9; C26]; 1xDeamidated [N/Q]; 1xOxidation [M7]; 1xTMT6plex [K28]; 1xTMT6plex [N-Term]; 1xGGTMT6plex [K12]; 1xGGTMT6plex [K12]	1	1	4	O43683	Mitotic checkpoint serine/threonine-protein kinase BUB1 OS=Homo sapiens GN=BUB1 PE=1 SV=1	BUB1	O43683 [176-203]	1	0	0	6.206e-09	5.363e-06	5.24	52	50	39.9	73.5	44.8	48.6	41.2	67	47.6	80	44.8	58.7	47.9	116.2	82.5	138.7	77.7	101.8	83.1	-0.494144	-0.835981	-0.292817	-0.540981	0.0761952	1	0
[K].VMEKAHINLVR.[L]	1xTMT6plex [N-Term]; 1xGGTMT6plex [K4]; 1xGGTMT6plex [K4]	1	1	2	Q5JTH9	RRP12-like protein OS=Homo sapiens GN=RRP12 PE=1 SV=2	RRP12	Q5JTH9 [393-403]	1	0.0002086	0.0002105	0.003982	0.001477	3.39	4	152.2	67.8	78.3	91.9	92.6	77.8	203.9	80.9	85.2	91.9	111.9	90.4	184.2	73.1	76.9	83	101.1	81.7	-1.33333	0.110128	-0.307375	-0.510192	0.35626	0	0
[K].GKYFNVER.[V]	1xTMT6plex [N-Term]; 1xGGTMT6plex [K2]; 1xGGTMT6plex [K2]	1	1	2	Q9UJX5	Anaphase-promoting complex subunit 4 OS=Homo sapiens GN=ANAPC4 PE=1 SV=2	ANAPC4	Q9UJX5 [467-474]	1	0.0001608	0.0004049	0.003196	0.004245	2.36	5	179.1	133.1	218.9	154.8	145.8	123.4	240	158.8	238.1	154.8	176.1	143.4	129.6	85.7	128.6	83.6	95.1	77.4	-0.596699	-0.621316	-0.297112	-0.505042	0.0400348	0	0
[R].LSLLEEYGCCKELASR.[L]	2xCarbamidomethyl [C9; C10]; 1xTMT6plex [N-Term]; 1xGGTMT6plex [K11]; 1xGGTMT6plex [K11]	1	1	2	P53350	Serine/threonine-protein kinase PLK1 OS=Homo sapiens GN=PLK1 PE=1 SV=1	PLK1	P53350 [564-579]	1	0	0	2.209e-11	5.108e-07	5.06	39	201.7	162.5	214.8	162.9	226.5	165.9	270.2	193.8	233.7	162.9	273.6	192.8	122.2	87.6	105.6	73.7	123.7	87.2	-0.480242	-0.518873	-0.504445	-0.501187	0.000505304	1	0
[K].TKAAAPGVEDEPLLR.[E]	1xTMT6plex [N-Term]; 1xGGTMT6plex [K2]; 1xGGTMT6plex [K2]	1	1	2	P31350	Ribonucleoside-diphosphate reductase subunit M2 OS=Homo sapiens GN=RRM2 PE=1 SV=1	RRM2	P31350 [60-74]	1	0	0	5.906e-08	2.388e-05	4.79	47	116	94	102.6	85.6	126.4	87.8	155.4	112.1	111.6	85.6	152.7	102	129.6	93.5	93.1	71.4	127.3	85.1	-0.471027	-0.382857	-0.581001	-0.478295	0.0140574	0	0
[K].VKNIDLK.[F]	1xTMT6plex [K7]; 1xTMT6plex [N-Term]; 1xGGTMT6plex [K2]; 1xGGTMT6plex [K2]	1	1	2	P06400	Retinoblastoma-associated protein OS=Homo sapiens GN=RB1 PE=1 SV=2	RB1	P06400 [714-720]	1	0.002036	0.009651	0.05603	0.15	2.36	6	179.5	113.8	145	111.5	182.1	177.8	240.5	135.7	157.7	111.5	220	206.7	134.6	76	88.3	62.4	123.1	115.7	-0.824607	-0.500867	-0.0894419	-0.471639	0.156911	0	0
[K].ENLAESSKPTAGGSR.[S]	1xTMT6plex [N-Term]; 1xGGTMT6plex [K8]; 1xGGTMT6plex [K8]	1	1	2	P49454	Centromere protein F OS=Homo sapiens GN=CENPF PE=1 SV=2	CENPF	P49454 [3126-3140]	0	0	8.43e-05	4.808e-05	0.0002522	3.03	17	107.3	94.8	120.4	86.2	95.4	71.9	143.8	113.1	131	86.2	115.2	83.6	128.2	100.8	116.8	76.9	102.8	74.5	-0.346901	-0.602985	-0.464528	-0.471471	0.0237646	1	1
[R].ESWNGENIESVKQSR.[S]	2xDeamidated [N4; N/Q]; 1xTMT6plex [N-Term]; 1xGGTMT6plex [K12]; 1xGGTMT6plex [K12]	1	1	5	Q9H7T9	Aurora kinase A and ninein-interacting protein OS=Homo sapiens GN=AUNIP PE=1 SV=1	AUNIP	Q9H7T9 [252-266]	1	0	3.785e-05	5.986e-07	6.02e-05	4.33	25	507.7	414.2	722.4	506.8	506.8	422.5	680.2	494	785.8	506.8	612.2	491.1	114.3	83	132.1	85.2	102.9	82.5	-0.461642	-0.632705	-0.318777	-0.471041	0.0351671	0	0
[K].YSLVAKQESVVR.[R]	1xTMT6plex [N-Term]; 1xGGTMT6plex [K6]; 1xGGTMT6plex [K6]	1	1	2	Q9NQS7	Inner centromere protein OS=Homo sapiens GN=INCENP PE=1 SV=3	INCENP	Q9NQS7 [322-333]	1	0	0	1.771e-06	4.038e-05	3.69	13	103	94	168.7	115.4	135.4	103.7	138	112.1	183.5	115.4	163.6	120.5	99.4	80.7	132.2	83.1	117.8	86.8	-0.300677	-0.669802	-0.440573	-0.470351	0.0485473	0	0
[K].NVVKVNENLTK.[F]	1xTMT6plex [K11]; 1xTMT6plex [N-Term]; 1xGGTMT6plex [K4]; 1xGGTMT6plex [K4]	1	1	2	O95067	G2/mitotic-specific cyclin-B2 OS=Homo sapiens GN=CCNB2 PE=1 SV=1	CCNB2	O95067 [350-360]	1	0	0.0001111	1.319e-05	0.0002623	3.57	25	199.6	179	196.8	143.6	170.9	129.3	267.4	213.5	214.1	143.6	206.4	150.3	134.2	107.2	107.5	72.1	103.6	75.4	-0.32408	-0.576265	-0.458388	-0.452911	0.0249104	1	1
[R].TLRPALVGVVKEA.[-]	1xTMT6plex [N-Term]; 1xGGTMT6plex [K11]; 1xGGTMT6plex [K11]	1	1	2	Q9HAV7	GrpE protein homolog 1, mitochondrial OS=Homo sapiens GN=GRPEL1 PE=1 SV=2	GRPEL1	Q9HAV7 [205-217]	1	0	5.68e-05	0.0001681	0.0002356	3.62	8	274.2	197.2	202.6	173.6	262.8	212.1	367.4	235.2	220.4	173.6	317.5	246.5	141.2	90.4	84.7	66.7	122.1	94.8	-0.643345	-0.344675	-0.365104	-0.451042	0.0427142	0	0
[K].LHKEIEQK.[D]	1xTMT6plex [K8]; 1xTMT6plex [N-Term]; 1xGGTMT6plex [K3]; 1xGGTMT6plex [K3]	1	1	2	O75496	Geminin OS=Homo sapiens GN=GMNN PE=1 SV=1	GMNN	O75496 [120-127]	1	0.0001275	0.0004049	0.002241	0.004302	3.15	16	165.5	111.2	152.2	143.2	133.7	105.5	221.7	132.6	165.6	143.2	161.5	122.6	140.4	84	104.9	90.7	102.3	77.7	-0.741082	-0.20984	-0.39682	-0.449247	0.101925	1	1
[R].SAKSALGAVSQR.[I]	1xTMT6plex [N-Term]; 1xGGTMT6plex [K3]; 1xGGTMT6plex [K3]	1	1	2	Q9BSJ6	Protein PIMREG OS=Homo sapiens GN=PIMREG PE=1 SV=1	PIMREG	Q9BSJ6 [88-99]	1	0	0	2.015e-07	3.228e-05	4.1	22	299.8	266.2	415.2	278.5	275.4	231.4	401.7	317.5	451.6	278.5	332.7	269	117.5	92.9	132.1	81.5	97.3	78.7	-0.33891	-0.696759	-0.306076	-0.447248	0.0701244	1	1
[R].RPTVSSDLENIDTGVNSKVK.[S]	1xTMT6plex [K20]; 1xTMT6plex [N-Term]; 1xGGTMT6plex [K18]; 1xGGTMT6plex [K18]	1	1	2	O95067	G2/mitotic-specific cyclin-B2 OS=Homo sapiens GN=CCNB2 PE=1 SV=1	CCNB2	O95067 [6-25]	1	0	0.0001111	0.0001004	0.0002567	4.49	12	134.4	115	194.7	122.1	108.5	105.8	180.1	137.2	211.8	122.1	131.1	123	119.4	90.9	140.4	80.9	86.9	81.5	-0.393451	-0.795331	-0.0925561	-0.427113	0.170784	1	1
[K].KYMEENDQLK.[K]	1xOxidation [M3]; 1xTMT6plex [K10]; 1xTMT6plex [N-Term]; 1xGGTMT6plex [K1]; 1xGGTMT6plex [K1]	1	1	2	P51572	B-cell receptor-associated protein 31 OS=Homo sapiens GN=BCAP31 PE=1 SV=3	BCAP31	P51572 [149-158]	1	0.0001141	0.0008184	0.001571	0.009607	2.07	18	180.2	144.9	230	219.1	191.6	132.5	241.4	172.8	250.2	219.1	231.5	154	114.1	81.7	118.3	103.6	109.4	72.8	-0.481891	-0.191426	-0.587602	-0.420306	0.0710481	0	0
[K].FFNLLKEIDTSTK.[V]	1xTMT6plex [K13]; 1xTMT6plex [N-Term]; 1xGGTMT6plex [K6]; 1xGGTMT6plex [K6]	1	1	2	P06400	Retinoblastoma-associated protein OS=Homo sapiens GN=RB1 PE=1 SV=2	RB1	P06400 [131-143]	1	0.0003839	0.007653	0.008023	0.1105	1.18	12	62.1	40.4	51	40.4	64.7	66.6	83.2	48.2	55.5	40.4	78.2	77.4	130.4	75.5	86.9	63.3	122.5	121.3	-0.788395	-0.457151	-0.0142022	-0.419916	0.20203	0	0
[K].LDIQCDLKTLSDDIK.[E]	1xCarbamidomethyl [C5]; 1xDeamidated [Q4]; 1xTMT6plex [K15]; 1xTMT6plex [N-Term]; 1xGGTMT6plex [K8]; 1xGGTMT6plex [K8]	1	1	2	O95260	Arginyl-tRNA--protein transferase 1 OS=Homo sapiens GN=ATE1 PE=1 SV=2	ATE1	O95260 [134-148]	1	0.001142	0.005299	0.03026	0.07131	1.54	2	66.6	72.5	123.9	102.3	143.3	84.6	89.2	86.5	134.8	102.3	173.1	98.3	78.2	75.8	118.2	89.7	151.8	86.2	-0.0449708	-0.39805	-0.816412	-0.419811	0.200418	0	0
[K].TFIGKIPIMLR.[S]	1xTMT6plex [N-Term]; 1xGGTMT6plex [K5]	1	1	1	P30876	DNA-directed RNA polymerase II subunit RPB2 OS=Homo sapiens GN=POLR2B PE=1 SV=1	POLR2B	P30876 [147-157]	1		0.0003735		0.003872	2.49		500.3	366.9	435.2	418.9	335.5	252.3	670.3	437.6	473.4	418.9	405.3	293.2	149	97.3	105.3	93.1	90.1	65.2	-0.614801	-0.177652	-0.466655	-0.419703	0.08217	0	0
[RK].KITLIK.[QY]	1xTMT6plex [K6]; 1xTMT6plex [N-Term]; 1xGGTMT6plex [K1]; 1xGGTMT6plex [K1]	1	2	4	P53350	Serine/threonine-protein kinase PLK1 OS=Homo sapiens GN=PLK1 PE=1 SV=1	PLK1	P53350 [475-480]	1	0.0003839	0.0007659	0.00817	0.007911	2.86	4	214.6	175.4	264.5	194.1	251.3	222.7	287.5	209.2	287.7	194.1	303.6	258.8	111.9	81.5	112	75.6	118.2	100.8	-0.457338	-0.567041	-0.229734	-0.418038	0.0520915	1	0
[R].QLEMQKSQNEAVCEGLR.[T]	1xCarbamidomethyl [C13]; 1xDeamidated [Q5]; 1xTMT6plex [N-Term]; 1xGGTMT6plex [K6]; 1xGGTMT6plex [K6]	1	1	2	O43663	Protein regulator of cytokinesis 1 OS=Homo sapiens GN=PRC1 PE=1 SV=2	PRC1	O43663 [224-240]	1	0.0005048	0.0007884	0.0114	0.008188	1.78	5	143.9	86.2	99.9	122.2	109.4	80.3	192.8	102.8	108.7	122.2	132.2	93.3	153.8	82	86.7	97.5	105.4	74.5	-0.90736	0.16937	-0.500563	-0.412851	0.318989	0	1
[R].VVTSEDQVQEGTKVLK.[L]	1xTMT6plex [K]; 1xTMT6plex [N-Term]; 1xGGTMT6plex [K]; 1xGGTMT6plex [K13]	1	1	7	Q8WWK9	Cytoskeleton-associated protein 2 OS=Homo sapiens GN=CKAP2 PE=1 SV=1	CKAP2	Q8WWK9 [58-73]	1	0	0	3.837e-09	3.106e-06	4.82	69	344.9	293.7	476.4	354.4	426.7	364	462.1	350.3	518.2	354.4	515.5	423.1	105.7	80.1	118.5	81.1	117.9	96.8	-0.400101	-0.547113	-0.284485	-0.410566	0.0325951	1	1
[K].VQGTNLGKIYAMK.[V]	1xOxidation [M12]; 1xTMT6plex [K13]; 1xTMT6plex [N-Term]; 1xGGTMT6plex [K8]; 1xGGTMT6plex [K8]	1	1	2	Q9UBS0	Ribosomal protein S6 kinase beta-2 OS=Homo sapiens GN=RPS6KB2 PE=1 SV=2	RPS6KB2	Q9UBS0 [87-99]	1	0.0005048	0.003071	0.01144	0.03715	1.21	5	565.6	324.4	853.2	366	276.9	613	757.8	386.9	928.1	366	334.5	712.5	130.4	66.6	159.8	63	57.6	122.6	-0.96935	-1.34284	1.08982	-0.407458	0.644028	0	0
[K].GIDFKEDGNILGHK.[L]	1xTMT6plex [K14]; 1xTMT6plex [N-Term]; 1xGGTMT6plex [K5]	1	1	2	Q9U6Y5	SWISS-PROT:Q9U6Y5 Green fluorescent protein (GFP-Cter-HisTag)	SWISS-PROT:Q9U6Y5	Q9U6Y5 [127-140]	1		3.785e-05		0.0001018	4.38		194.4	177.1	315	266.7	234.2	166.2	260.5	211.2	342.7	266.7	282.9	193.2	100.4	81.4	132	102.8	109	74.4	-0.302659	-0.360698	-0.550954	-0.40477	0.0326496	0	0
[R].LQVESLKK.[L]	1xTMT6plex [K8]; 1xTMT6plex [N-Term]; 1xGGTMT6plex [K7]; 1xGGTMT6plex [K7]	1	1	3	Q14674	Separin OS=Homo sapiens GN=ESPL1 PE=1 SV=3	ESPL1	Q14674 [509-516]	1	2.207e-05	0.0001313	0.000267	0.0003015	3.2	3	318.7	265.7	374.1	314.6	402.1	320.2	427	316.9	406.9	314.6	485.7	372.2	110.3	81.8	105.1	81.2	125.4	96.1	-0.43126	-0.372211	-0.383929	-0.3958	0.0020732	0	1
[K].IQDKEGIPPDQQR.[L]	1xDeamidated [Q2]; 1xTMT6plex [N-Term]; 1xGGTMT6plex [K4]; 1xGGTMT6plex [K4]	3	5	2	P62987; P62979; P0CG47	Ubiquitin-60S ribosomal protein L40 OS=Homo sapiens GN=UBA52 PE=1 SV=2;Ubiquitin-40S ribosomal protein S27a OS=Homo sapiens GN=RPS27A PE=1 SV=2;Polyubiquitin-B OS=Homo sapiens GN=UBB PE=1 SV=1	UBB	P62987 [30-42]; P62979 [30-42]; P0CG47 [30-42]; [106-118]; [182-194]	1	7.798e-05	0.0001871	0.001241	0.0009054	2.79	9	134	82.5	160.3	194.5	144.8	108.2	179.5	98.4	174.4	194.5	174.9	125.8	113.7	62.3	110.4	123.2	110.8	79.6	-0.867928	0.158262	-0.477118	-0.395595	0.316852	0	0
[K].VLGQGKWNLK.[Q]	1xTMT6plex [K10]; 1xTMT6plex [N-Term]; 1xGGTMT6plex [K6]; 1xGGTMT6plex [K6]	1	1	2	O95067	G2/mitotic-specific cyclin-B2 OS=Homo sapiens GN=CCNB2 PE=1 SV=1	CCNB2	O95067 [319-328]	1	0.0001275	0.0002255	0.001884	0.00192	2.66	6	159.2	142.4	189	141.8	121.8	101.3	213.3	169.8	205.6	141.8	147.1	117.7	128.6	102.4	123.9	85.5	88.7	71	-0.328675	-0.53518	-0.321115	-0.39499	0.0301063	1	1
[K].QQLTEKPAFLVK.[N]	1xTMT6plex [K12]; 1xTMT6plex [N-Term]; 1xGGTMT6plex [K6]; 1xGGTMT6plex [K6]	1	1	2	Q15468	SCL-interrupting locus protein OS=Homo sapiens GN=STIL PE=1 SV=2	STIL	Q15468 [1209-1220]	0	5.896e-05	0.0001638	0.0009148	0.000492	3.17	10	135.7	115.1	156.4	117.5	122.9	107.7	181.8	137.3	170.1	117.5	148.5	125.2	123.9	93.6	115.9	80.1	101.2	85.3	-0.404596	-0.533006	-0.246592	-0.394731	0.0413202	1	0
[R].EPTTKSVPVNNLPER.[S]	1xTMT6plex [N-Term]; 1xGGTMT6plex [K5]; 1xGGTMT6plex [K5]	1	1	2	P49454	Centromere protein F OS=Homo sapiens GN=CENPF PE=1 SV=2	CENPF	P49454 [3160-3174]	1	0	5.68e-05	6.171e-05	0.0002096	3.56	6	216.1	178.4	240.2	169.1	182.3	175.6	289.5	212.8	261.3	169.1	220.2	204.1	128	94.1	115.5	74.8	97.4	90.2	-0.443877	-0.626783	-0.110794	-0.393818	0.120976	1	1
[K].ANLENKLLGK.[N]	1xTMT6plex [K10]; 1xTMT6plex [N-Term]; 1xGGTMT6plex [K6]	1	1	2	Q9ULW0	Targeting protein for Xklp2 OS=Homo sapiens GN=TPX2 PE=1 SV=2	TPX2	Q9ULW0 [39-48]	1		0.0001871		0.0008079	2.69		405.4	266	340.8	290.6	306	307	543.1	317.3	370.7	290.6	369.6	356.8	145	84.7	98.9	77.6	98.7	95.2	-0.775619	-0.349914	-0.0520885	-0.39254	0.202453	1	1
[R].SLGPSLATDKS.[-]	1xTMT6plex [N-Term]; 1xGGTMT6plex [K10]; 1xGGTMT6plex [K10]	1	1	2	Q9H3N1	Thioredoxin-related transmembrane protein 1 OS=Homo sapiens GN=TMX1 PE=1 SV=1	TMX1	Q9H3N1 [270-280]	1	0.0006791	0.004168	0.01927	0.05126	2.75	25	29.3	28.9	41.1	31.9	45.1	33.7	39.3	34.5	44.7	31.9	54.5	39.2	96.5	84.8	109.9	78.4	134	96.3	-0.186465	-0.487266	-0.476625	-0.383452	0.0601449	0	0
[R].VPTAPAATSKPGLRPR.[T]	1xTMT6plex [N-Term]; 1xGGTMT6plex [K10]; 1xGGTMT6plex [K10]	1	1	2	P14635	G2/mitotic-specific cyclin-B1 OS=Homo sapiens GN=CCNB1 PE=1 SV=1	CCNB1	P14635 [27-42]	0	0	0	2.681e-08	6.047e-06	4	26	217	195.8	253.2	202.9	184.5	146	290.7	233.5	275.4	202.9	222.9	169.7	125	100.4	118.4	87.3	95.8	73	-0.316169	-0.439616	-0.392129	-0.382638	0.00871228	1	1
[R].QLEMQKSQNEAVCEGLR.[T]	1xCarbamidomethyl [C13]; 2xDeamidated [Q5; Q8]; 1xTMT6plex [N-Term]; 1xGGTMT6plex [K6]; 1xGGTMT6plex [K6]	1	1	2	O43663	Protein regulator of cytokinesis 1 OS=Homo sapiens GN=PRC1 PE=1 SV=2	PRC1	O43663 [224-240]	1	0.0004309	0.001361	0.009015	0.01466	2.07	9	156	98.8	101.3	126.5	116.4	85.4	209	117.8	110.2	126.5	140.6	99.3	156.1	88	82.3	94.5	105	74.1	-0.826895	0.199422	-0.502844	-0.376772	0.339564	0	1
[K].NVVKVNENLTK.[F]	1xDeamidated [N]; 1xTMT6plex [K11]; 1xTMT6plex [N-Term]; 1xGGTMT6plex [K4]; 1xGGTMT6plex [K4]	1	1	2	O95067	G2/mitotic-specific cyclin-B2 OS=Homo sapiens GN=CCNB2 PE=1 SV=1	CCNB2	O95067 [350-360]	1	0.0001141	0.0002706	0.001374	0.003342	2.98	17	193.4	183.8	193.5	150.9	167.2	132.8	259.1	219.2	210.5	150.9	202	154.4	130	110	105.6	75.7	101.3	77.4	-0.241008	-0.480245	-0.388229	-0.369827	0.0337067	1	1
[K].TLTGKTITLEVEPSDTIENVKAK.[I]	1xTMT6plex [N-Term]; 1xGGTMT6plex [K5]; 1xGGTMT6plex [K5]	3	5	2	P62987; P62979; P0CG47	Ubiquitin-60S ribosomal protein L40 OS=Homo sapiens GN=UBA52 PE=1 SV=2;Ubiquitin-40S ribosomal protein S27a OS=Homo sapiens GN=RPS27A PE=1 SV=2;Polyubiquitin-B OS=Homo sapiens GN=UBB PE=1 SV=1	UBB	P62987 [7-29]; P62979 [7-29]; P0CG47 [7-29]; [83-105]; [159-181]	2	0.0005782	0.0002869	0.0142	0.003394	4.92	10	9	109.3	259.3	39.5	33.3	10.7	12.1	130.4	282.1	39.5	40.2	12.4	14	151.4	327.6	45.9	46.7	14.4	3.43487	-2.83537	-1.69735	-0.365952	0.867018	0	0
[K].DDGNQPQDQITITGYEKNTEAAR.[D]	1xTMT6plex [N-Term]; 1xGGTMT6plex [K17]; 1xGGTMT6plex [K17]	1	1	4	Q00341	Vigilin OS=Homo sapiens GN=HDLBP PE=1 SV=2	HDLBP	Q00341 [1092-1114]	1	0	3.785e-05	9.727e-08	5.734e-05	4.39	49	86.2	67.5	109.4	101.8	91.6	74.6	115.5	80.5	119	101.8	110.7	86.7	112.8	78.7	116.3	99.5	108.1	84.7	-0.519332	-0.225083	-0.351933	-0.365449	0.0503003	0	0
[R].NYQQNYQNSESGEKNEGSESAPEGQAQQR.[R]	3xDeamidated [Q/N]; 1xTMT6plex [N-Term]; 1xGGTMT6plex [K14]; 1xGGTMT6plex [K14]	1	1	6	P67809	Nuclease-sensitive element-binding protein 1 OS=Homo sapiens GN=YBX1 PE=1 SV=3	YBX1	P67809 [157-185]	1	0	0.0001426	1.332e-05	0.0004542	3.91	24	13.5	10.7	28.8	26.3	12.5	10.4	18.1	12.8	31.3	26.3	15.1	12.1	93.8	66.2	162.5	136.4	78.3	62.7	-0.502757	-0.252596	-0.320547	-0.358633	0.0407348	0	0
[R].SGEQVPLLLKMK.[R]	1xTMT6plex [K12]; 1xTMT6plex [N-Term]; 1xGGTMT6plex [K10]	1	1	1	Q9H269	Vacuolar protein sorting-associated protein 16 homolog OS=Homo sapiens GN=VPS16 PE=1 SV=2	VPS16	Q9H269 [545-556]	1		0.000467		0.005257	2.48		435.6	221.7	236.2	282.5	259	256.8	583.6	264.4	256.9	282.5	312.9	298.5	175.2	79.4	77.1	84.8	93.9	89.6	-1.14179	0.137333	-0.0676264	-0.357362	0.462705	0	0
[K].TPSSDAQDKQFGTWR.[L]	1xTMT6plex [N-Term]; 1xGGTMT6plex [K9]; 1xGGTMT6plex [K9]	1	1	2	Q99598	Translin-associated protein X OS=Homo sapiens GN=TSNAX PE=1 SV=1	TSNAX	Q99598 [165-179]	1	0	0	4.445e-07	1.221e-05	3.31	10	235.2	219.6	374.2	322	302.5	227.7	315.1	261.9	407.1	322	365.4	264.7	97.7	81.2	126.1	99.8	113.2	82	-0.266879	-0.337457	-0.465178	-0.356505	0.0254879	0	0
[R].VNSTANAETQATSAFQTQKPLK.[S]	1xTMT6plex [K]; 1xTMT6plex [N-Term]; 1xGGTMT6plex [K]; 1xGGTMT6plex [K19]	1	1	5	P06400	Retinoblastoma-associated protein OS=Homo sapiens GN=RB1 PE=1 SV=2	RB1	P06400 [622-643]	0	0	0	9.223e-11	2.736e-07	6.41	49	298.6	211.7	226.1	199.5	276.6	267.8	400.1	252.5	245.9	199.5	334.1	311.3	137.7	86.9	84.6	68.7	115	107.1	-0.6641	-0.300348	-0.102675	-0.355708	0.162967	0	0
[R].SVNSKIPAPK.[E]	1xTMT6plex [K10]; 1xTMT6plex [N-Term]; 1xGGTMT6plex [K5]; 1xGGTMT6plex [K5]	1	1	2	Q99661	Kinesin-like protein KIF2C OS=Homo sapiens GN=KIF2C PE=1 SV=2	KIF2C	Q99661 [95-104]	1	5.896e-05	0.0001426	0.0009422	0.0003717	3.04	3	203	183.1	245	210.1	254.8	199.7	272	218.4	266.5	210.1	307.8	232.1	108.3	87	106.1	83.7	122.6	92.4	-0.315946	-0.342125	-0.407994	-0.355355	0.00588561	0	0
[R].KPLTVLNK.[G]	1xDeamidated [N7]; 1xTMT6plex [K8]; 1xTMT6plex [N-Term]; 1xGGTMT6plex [K1]; 1xGGTMT6plex [K1]	1	1	2	P53350	Serine/threonine-protein kinase PLK1 OS=Homo sapiens GN=PLK1 PE=1 SV=1	PLK1	P53350 [338-345]	0	0.0002746	0.000467	0.005559	0.005139	3.01	9	210	175.5	275.5	231.8	228.2	198.1	281.4	209.3	299.7	231.8	275.7	230.2	110.5	82.2	117.7	91	108.2	90.4	-0.426836	-0.371176	-0.259306	-0.352439	0.0189815	1	0
[K].VLSLKQLLFPAEEDNGAGPPR.[D]	1xDeamidated [N15]; 1xTMT6plex [N-Term]; 1xGGTMT6plex [K5]; 1xGGTMT6plex [K5]	1	1	2	Q92888	Rho guanine nucleotide exchange factor 1 OS=Homo sapiens GN=ARHGEF1 PE=1 SV=2	ARHGEF1	Q92888 [831-851]	1	0.003087	0.006973	0.08829	0.1004	1.71	8	18.1	16.3	24	18.8	23.2	20.1	24.2	19.4	26.1	18.8	28	23.4	103.9	83.3	111.9	80.6	120.1	100.1	-0.318807	-0.473358	-0.262794	-0.351653	0.0305958	0	0
[K].MGGKDFSFR.[Y]	1xTMT6plex [N-Term]; 1xGGTMT6plex [K4]	1	1	1	Q6DD88	Atlastin-3 OS=Homo sapiens GN=ATL3 PE=1 SV=1	ATL3	Q6DD88 [404-412]	1		0.004142		0.05042	1.78		107.3	84.6	74.1	102.7	231.8	130.8	143.8	100.9	80.6	102.7	280	152	100.3	70.4	56.2	71.7	195.4	106.1	-0.510674	0.351403	-0.881006	-0.346759	0.44246	0	0
[R].ILSLMGPQSGKSAVSR.[H]	1xDeamidated [Q8]; 1xTMT6plex [N-Term]; 1xGGTMT6plex [K11]; 1xGGTMT6plex [K11]	1	1	2	Q14667	Protein KIAA0100 OS=Homo sapiens GN=KIAA0100 PE=1 SV=3	KIAA0100	Q14667 [545-560]	1	0	0.0001313	7.505e-05	0.0002864	3.75	12	259.8	264.8	314.4	254.2	222.1	166.8	348.1	315.8	342	254.2	268.3	193.9	121.3	110	119.1	88.6	93.5	67.5	-0.141076	-0.426795	-0.470079	-0.345983	0.0786389	0	0
[K].DAMPINKATIMPR.[G]	1xDeamidated [N6]; 1xOxidation [M11]; 1xTMT6plex [N-Term]; 1xGGTMT6plex [K7]	1	1	1	Q96TA2	ATP-dependent zinc metalloprotease YME1L1 OS=Homo sapiens GN=YME1L1 PE=1 SV=2	YME1L1	Q96TA2 [612-624]	1		0.001907		0.02246	1.73		293.2	272.8	273.8	197	178.2	165	392.8	325.4	297.8	197	215.3	191.8	145.5	120.5	110.3	73	79.7	71	-0.271986	-0.595464	-0.166761	-0.344737	0.11612	0	0
[R].IFYINHNIKR.[T]	1xTMT6plex [N-Term]; 1xGGTMT6plex [K9]; 1xGGTMT6plex [K9]	1	1	2	P46934	E3 ubiquitin-protein ligase NEDD4 OS=Homo sapiens GN=NEDD4 PE=1 SV=4	NEDD4	P46934 [908-917]	1	5.896e-05	0.0001776	0.001048	0.000545	3.73	7	326.8	235.3	269.7	225.8	232.6	239.5	437.8	280.7	293.4	225.8	281	278.4	146.2	93.7	98	75.4	93.8	92.9	-0.641822	-0.378217	-0.0139093	-0.34465	0.198834	0	0
[K].FIAIKNK.[Y]	1xTMT6plex [K7]; 1xTMT6plex [N-Term]; 1xGGTMT6plex [K5]; 1xGGTMT6plex [K5]	1	1	2	O95067	G2/mitotic-specific cyclin-B2 OS=Homo sapiens GN=CCNB2 PE=1 SV=1	CCNB2	O95067 [361-367]	1	5.896e-05	0.00213	0.001038	0.02522	2.25	12	327.2	285.9	316.9	273.3	268.6	221.1	438.4	341	344.7	273.3	324.5	257	132.9	103.4	104.5	82.9	98.4	77.9	-0.362105	-0.334059	-0.337035	-0.3444	0.000666282	1	1
[K].EKEEFAVPENSSVQQFK.[E]	1xTMT6plex [K17]; 1xTMT6plex [N-Term]; 1xGGTMT6plex [K2]; 1xGGTMT6plex [K2]	2	2	2	Q9UMX0; Q9UHD9	Ubiquilin-1 OS=Homo sapiens GN=UBQLN1 PE=1 SV=2;Ubiquilin-2 OS=Homo sapiens GN=UBQLN2 PE=1 SV=2	UBQLN2	Q9UMX0 [46-62]; Q9UHD9 [42-58]	1	0	0	2.649e-06	3.684e-05	4.58	17	113.4	79.3	129.1	144.8	115.2	91.6	151.9	94.6	140.4	144.8	139.2	106.5	117.3	73	108.4	111.8	107.4	82.2	-0.684235	0.0445554	-0.385784	-0.341821	0.247482	0	0
[K].ALYEALKENEK.[L]	1xTMT6plex [K11]; 1xTMT6plex [N-Term]; 1xGGTMT6plex [K7]; 1xGGTMT6plex [K7]	1	1	2	O75496	Geminin OS=Homo sapiens GN=GMNN PE=1 SV=1	GMNN	O75496 [109-119]	1	2.207e-05	5.68e-05	0.0003408	0.0002214	2.98	12	81.2	65.5	77.7	58.8	60.7	62.4	108.8	78.1	84.5	58.8	73.3	72.5	137.1	98.5	106.5	74.1	92.4	91.4	-0.477033	-0.523308	-0.0156987	-0.33868	0.171779	1	1
[R].KPLTVLNK.[G]	1xTMT6plex [K8]; 1xTMT6plex [N-Term]; 1xGGTMT6plex [K1]; 1xGGTMT6plex [K1]	1	1	4	P53350	Serine/threonine-protein kinase PLK1 OS=Homo sapiens GN=PLK1 PE=1 SV=1	PLK1	P53350 [338-345]	0	0	3.785e-05	3.274e-06	6.869e-05	3.94	23	423.1	347.8	526.7	458.6	439.2	386.8	566.9	414.8	572.9	458.6	530.6	449.6	113.6	83.2	114.8	91.9	106.3	90.1	-0.449307	-0.320986	-0.238543	-0.336279	0.0316806	1	0
[K].VDEVKSTIK.[F]	1xTMT6plex [K9]; 1xTMT6plex [N-Term]; 1xGGTMT6plex [K5]; 1xGGTMT6plex [K5]	1	1	3	P62906	60S ribosomal protein L10a OS=Homo sapiens GN=RPL10A PE=1 SV=2	RPL10A	P62906 [148-156]	1	0.0004309	0.0004049	0.008913	0.004102	2.37	0	630.4	383.7	301.9	324.2	351.3	340.5	844.6	457.7	328.4	324.2	424.4	395.8	182.6	99	71	70.1	91.8	85.6	-0.883186	-0.0184046	-0.100883	-0.334158	0.349043	0	0
[K].LLGKNGTGGLFQGK.[T]	1xDeamidated [N5]; 1xTMT6plex [K14]; 1xTMT6plex [N-Term]; 1xGGTMT6plex [K4]; 1xGGTMT6plex [K4]	1	1	2	Q9ULW0	Targeting protein for Xklp2 OS=Homo sapiens GN=TPX2 PE=1 SV=2	TPX2	Q9ULW0 [45-58]	1	0.001893	0.007139	0.05093	0.1032	2.13	10	134.2	107.4	123.2	114.3	132.6	113.2	179.8	128.1	134	114.3	160.2	131.6	127.2	90.6	94.8	80.9	113.3	93.1	-0.489516	-0.228747	-0.283295	-0.333853	0.0521858	1	1
[R].IQESCQSGTKWLVETQVK.[A]	1xCarbamidomethyl [C5]; 1xDeamidated [Q6]; 1xTMT6plex [K18]; 1xTMT6plex [N-Term]; 1xGGTMT6plex [K10]; 1xGGTMT6plex [K10]	1	1	2	Q9BSJ6	Protein PIMREG OS=Homo sapiens GN=PIMREG PE=1 SV=1	PIMREG	Q9BSJ6 [100-117]	1	0	5.68e-05	0.0001083	0.0001744	3.16	14	61.8	59.3	105.3	81.7	65.1	55.7	82.8	70.7	114.5	81.7	78.6	64.7	100.7	86.1	139.4	99.4	95.7	78.8	-0.225979	-0.487913	-0.280323	-0.331405	0.0533946	1	1
[K].EEETEAAIGAPPTATEGPETKPVLMALAEGPGAEGPR.[L]	1xOxidation [M25]; 1xTMT6plex [N-Term]; 1xGGTMT6plex [K21]; 1xGGTMT6plex [K21]	1	1	2	Q13263	Transcription intermediary factor 1-beta OS=Homo sapiens GN=TRIM28 PE=1 SV=5	TRIM28	Q13263 [555-591]	0	0	0	3.219e-09	4.618e-06	3.51	54	25.3	23.1	31.4	26.4	26.4	22.4	33.9	27.6	34.2	26.4	31.9	26	113	91.9	113.9	88	106.3	86.8	-0.298186	-0.372192	-0.292375	-0.320918	0.00634838	0	0
[R].TGVIGVQPEEVTAAAKK.[A]	1xTMT6plex [K]; 1xTMT6plex [N-Term]; 1xGGTMT6plex [K]; 1xGGTMT6plex [K]	1	1	6	Q96JH7	Deubiquitinating protein VCIP135 OS=Homo sapiens GN=VCPIP1 PE=1 SV=2	VCPIP1	Q96JH7 [443-459]	1	0	0	6.829e-10	5.021e-06	5.66	33	238.3	204.6	248.9	205.1	215.6	198.8	319.3	244	270.8	205.1	260.4	231.1	125.1	95.7	106.1	80.4	102.1	90.6	-0.386491	-0.400157	-0.1724	-0.319683	0.0493137	0	0
[R].LNSAQNCLPFQKASEK.[A]	1xCarbamidomethyl [C7]; 2xDeamidated [Q5; Q11]; 1xTMT6plex [K16]; 1xTMT6plex [N-Term]; 1xGGTMT6plex [K12]	1	1	1	Q99570	Phosphoinositide 3-kinase regulatory subunit 4 OS=Homo sapiens GN=PIK3R4 PE=1 SV=3	PIK3R4	Q99570 [78-93]	1		0.0001426		0.0004172	2.69		132.2	132.9	131	146.8	165.5	96.4	177.1	158.5	142.5	146.8	199.9	112	113.4	101.5	91.3	94	128	71.8	-0.159941	0.0420459	-0.834088	-0.317328	0.353626	0	0
[R].TGDGKILYSQCGDVMR.[A]	1xCarbamidomethyl [C11]; 1xTMT6plex [N-Term]; 1xGGTMT6plex [K5]; 1xGGTMT6plex [K5]	1	1	2	P60660	Myosin light polypeptide 6 OS=Homo sapiens GN=MYL6 PE=1 SV=2	MYL6	P60660 [22-37]	1	0	0	2.465e-08	7.865e-06	3.85	28	218.6	174	229.9	294.3	211	136.3	292.9	207.5	250.1	294.3	254.9	158.4	120.5	85.4	102.9	121.1	104.9	65.2	-0.496725	0.234956	-0.686071	-0.315947	0.377431	0	0
[R].RPETISEPKTYVDLTNEETTDSTTSK.[I]	1xTMT6plex [K26]; 1xTMT6plex [N-Term]; 1xGGTMT6plex [K9]; 1xGGTMT6plex [K9]	1	1	4	O95551	Tyrosyl-DNA phosphodiesterase 2 OS=Homo sapiens GN=TDP2 PE=1 SV=1	TDP2	O95551 [74-99]	1	0	0	2.374e-07	3.946e-06	5.95	33	195.2	143.2	174.8	183.4	147	126.2	261.5	170.8	190.1	183.4	177.6	146.7	138.8	90.7	101	97.4	94.3	77.9	-0.613833	-0.0523616	-0.275634	-0.313943	0.194318	0	0
[R].QGILKNENGAPEDEENFEEAIK.[N]	2xDeamidated [N8; N16]; 1xTMT6plex [K22]; 1xTMT6plex [N-Term]; 1xGGTMT6plex [K5]; 1xGGTMT6plex [K5]	1	1	2	Q13564	NEDD8-activating enzyme E1 regulatory subunit OS=Homo sapiens GN=NAE1 PE=1 SV=1	NAE1	Q13564 [249-270]	1	4.03e-05	0.0001426	0.0006466	0.0004626	2.1	14	27.4	28.3	32.6	26.2	27.6	22	36.7	33.8	35.5	26.2	33.3	25.6	115.3	106	111.4	82.3	104.7	80.3	-0.121328	-0.436785	-0.38279	-0.313634	0.0844236	0	0
[K].VVEYVKGLQK.[E]	1xTMT6plex [K10]; 1xTMT6plex [N-Term]; 1xGGTMT6plex [K6]; 1xGGTMT6plex [K6]	1	1	2	P53611	Geranylgeranyl transferase type-2 subunit beta OS=Homo sapiens GN=RABGGTB PE=1 SV=2	RABGGTB	P53611 [119-128]	1	0.0004166	0.001922	0.008358	0.02271	1.78	7	116.8	111.9	88.9	85.2	90.5	65.3	156.5	133.5	96.7	85.2	109.3	75.9	142.9	121.9	88.3	77.8	99.8	69.3	-0.229308	-0.182643	-0.526184	-0.312712	0.100782	0	0
[K].DSDSMETEEKTSSAFVGK.[T]	1xTMT6plex [K18]; 1xTMT6plex [N-Term]; 1xGGTMT6plex [K10]; 1xGGTMT6plex [K10]	1	1	2	Q99460	26S proteasome non-ATPase regulatory subunit 1 OS=Homo sapiens GN=PSMD1 PE=1 SV=2	PSMD1	Q99460 [293-310]	1	0	0	2.689e-11	8.016e-07	4.71	72	92.8	66.2	130.8	210.3	135.5	78.9	124.3	79	142.3	210.3	163.7	91.7	92	58.4	105.2	155.5	121.1	67.8	-0.655665	0.56378	-0.836842	-0.309576	0.554409	0	0
[K].GVAINMVTEEDKR.[T]	1xTMT6plex [N-Term]; 1xGGTMT6plex [K12]; 1xGGTMT6plex [K12]	1	1	2	P60842	Eukaryotic initiation factor 4A-I OS=Homo sapiens GN=EIF4A1 PE=1 SV=1	EIF4A1	P60842 [370-382]	1	0	0	1.452e-06	2.401e-05	5.64	17	160.9	121.8	211	280.7	230.7	153.8	215.6	145.3	229.5	280.7	278.7	178.8	97.4	65.6	103.7	126.8	125.9	80.7	-0.570226	0.290139	-0.641638	-0.307242	0.412701	0	0
[R].VSSSKISLR.[N]	1xTMT6plex [N-Term]; 1xGGTMT6plex [K5]	1	1	1	Q9H040	SprT-like domain-containing protein Spartan OS=Homo sapiens GN=SPRTN PE=1 SV=2	SPRTN	Q9H040 [372-380]	1		0.003743		0.04595	2.6		209.8	205.5	269	221.5	209.3	174.5	281.1	245.1	292.6	221.5	252.8	202.8	112.7	98.3	117.4	88.8	101.4	81.3	-0.197224	-0.402801	-0.31873	-0.306252	0.0359313	0	0
[R].ILSLMGPQSGKSAVSR.[H]	1xTMT6plex [N-Term]; 1xGGTMT6plex [K11]; 1xGGTMT6plex [K11]	1	1	2	Q14667	Protein KIAA0100 OS=Homo sapiens GN=KIAA0100 PE=1 SV=3	KIAA0100	Q14667 [545-560]	1	0	0	1.368e-06	2.3e-05	4.93	21	265.7	256.3	305.1	287.4	267.9	197.8	356	305.7	331.9	287.4	323.6	229.9	116.4	100	108.5	94	105.8	75.2	-0.219091	-0.206962	-0.492535	-0.306196	0.0815379	0	0
[K].MNKSEDDESGAGELTR.[E]	1xTMT6plex [N-Term]; 1xGGTMT6plex [K3]; 1xGGTMT6plex [K3]	1	1	2	P33993	DNA replication licensing factor MCM7 OS=Homo sapiens GN=MCM7 PE=1 SV=4	MCM7	P33993 [306-321]	1	0	0	4.336e-08	4.653e-05	3.85	40	148.6	149.6	239.4	240.6	201.7	134	199.1	178.4	260.4	240.6	243.7	155.7	93.5	83.8	122.3	113	114.4	73.1	-0.158016	-0.114102	-0.646144	-0.306087	0.214464	0	0
[R].VAAGLQIKNSLTSK.[D]	1xTMT6plex [K14]; 1xTMT6plex [N-Term]; 1xGGTMT6plex [K8]; 1xGGTMT6plex [K8]	1	1	2	Q14974	Importin subunit beta-1 OS=Homo sapiens GN=KPNB1 PE=1 SV=2	KPNB1	Q14974 [55-68]	1	0	3.785e-05	9.176e-06	0.0001135	1.91	4	453.2	379.3	727.9	462.4	387.9	490.3	607.2	452.4	791.8	462.4	468.6	569.9	108.7	81	141.7	82.8	83.9	102	-0.424358	-0.775137	0.281826	-0.30589	0.428798	0	0
[K].ITLECLPQNVGFYKK.[F]	1xCarbamidomethyl [C5]; 1xTMT6plex [K15]; 1xTMT6plex [N-Term]; 1xGGTMT6plex [K14]	1	1	1	Q96EK6	Glucosamine 6-phosphate N-acetyltransferase OS=Homo sapiens GN=GNPNAT1 PE=1 SV=1	GNPNAT1	Q96EK6 [153-167]	1		0.003999		0.04855	1.88		123.7	170.9	289.2	157.4	122.1	109.4	165.7	203.8	314.6	157.4	147.5	127.2	89.1	109.6	169.1	84.6	79.3	68.3	0.29875	-0.999147	-0.215435	-0.305277	0.503457	0	0
[K].ASAVLSKSMEAPSPPLR.[A]	1xTMT6plex [N-Term]; 1xGGTMT6plex [K7]; 1xGGTMT6plex [K7]	1	1	2	Q14674	Separin OS=Homo sapiens GN=ESPL1 PE=1 SV=3	ESPL1	Q14674 [318-334]	1	4.03e-05	0.0002105	0.0008483	0.00119	1.88	15	76.6	78	100.2	100.7	124.9	82.3	102.6	93	109	100.7	150.9	95.7	94.5	85.6	100.3	92.7	138.9	88	-0.142704	-0.11368	-0.658471	-0.304952	0.226976	0	1
[R].IELKGIDFK.[E]	1xTMT6plex [K9]; 1xTMT6plex [N-Term]; 1xGGTMT6plex [K4]	1	1	1	Q9U6Y5	SWISS-PROT:Q9U6Y5 Green fluorescent protein (GFP-Cter-HisTag)	SWISS-PROT:Q9U6Y5	Q9U6Y5 [123-131]	1		0.0001871		0.0007289	2.94		317.2	304.4	503.9	433.4	354	289.2	425	363.1	548.1	433.4	427.6	336.1	100.7	86	129.8	102.6	101.3	79.6	-0.227655	-0.33926	-0.347794	-0.304903	0.0157329	0	0
[K].ENCPVPGKPGEAVAAR.[K]	1xCarbamidomethyl [C3]; 1xTMT6plex [N-Term]; 1xGGTMT6plex [K8]; 1xGGTMT6plex [K8]	1	1	2	P04183	Thymidine kinase, cytosolic OS=Homo sapiens GN=TK1 PE=1 SV=2	TK1	P04183 [204-219]	0	0	0	4.935e-09	2.831e-06	4.38	39	138.3	115.4	192.6	186.1	185.9	155.3	185.3	137.6	209.5	186.1	224.6	180.5	98.9	73.5	111.9	99.4	119.9	96.4	-0.428226	-0.170892	-0.314727	-0.304615	0.0548754	1	1
[K].VTAEKLMDLR.[N]	1xTMT6plex [N-Term]; 1xGGTMT6plex [K5]	1	1	1	Q9UBS8	E3 ubiquitin-protein ligase RNF14 OS=Homo sapiens GN=RNF14 PE=1 SV=1	RNF14	Q9UBS8 [352-361]	1	0.0001275		0.002089			5	191.6	170.9	227.7	266	247.5	161.3	256.7	203.8	247.7	266	299	187.5	105.4	83.7	101.7	109.3	122.8	77	-0.332575	0.103974	-0.67338	-0.300661	0.313158	0	0
[R].LQEKEDLQELNDR.[L]	1xTMT6plex [N-Term]; 1xGGTMT6plex [K4]; 1xGGTMT6plex [K4]	1	1	2	P02545	Prelamin-A/C OS=Homo sapiens GN=LMNA PE=1 SV=1	LMNA	P02545 [29-41]	1	0	3.785e-05	1.283e-05	9.433e-05	3.12	5	137.3	100.8	167.9	223.9	156.4	108.5	184	120.2	182.6	223.9	188.9	126.1	107.6	70.3	106.8	131	110.5	73.8	-0.614081	0.294655	-0.582354	-0.300593	0.419011	0	0
[R].EENGLKYIEEAIEK.[L]	1xTMT6plex [K14]; 1xTMT6plex [N-Term]; 1xGGTMT6plex [K6]; 1xGGTMT6plex [K6]	1	1	2	P15104	Glutamine synthetase OS=Homo sapiens GN=GLUL PE=1 SV=4	GLUL	P15104 [263-276]	1	0.0001275	0.0004539	0.001971	0.004671	2.61	18	60.2	53.8	65.1	62	37.4	30	80.7	64.2	70.8	62	45.2	34.9	135.3	107.6	118.8	104	75.8	58.5	-0.330484	-0.191951	-0.373761	-0.298732	0.0320786	0	0
[K].YPTMAKVAELK.[G]	1xTMT6plex [K11]; 1xTMT6plex [N-Term]; 1xGGTMT6plex [K6]; 1xGGTMT6plex [K6]	1	1	2	Q12834	Cell division cycle protein 20 homolog OS=Homo sapiens GN=CDC20 PE=1 SV=2	CDC20	Q12834 [430-440]	1	9.703e-05	0.0003043	0.0013	0.003607	2.02	6	147.7	142.6	175.6	178.5	172.6	120.2	197.9	170.1	191	178.5	208.5	139.7	109.4	94	105.6	98.6	115.2	77.2	-0.21888	-0.0989503	-0.577468	-0.298433	0.173534	1	1
[K].STTPGGTGIKPFLER.[F]	1xTMT6plex [N-Term]; 1xGGTMT6plex [K10]; 1xGGTMT6plex [K10]	1	1	2	Q9NQW6	Anillin OS=Homo sapiens GN=ANLN PE=1 SV=2	ANLN	Q9NQW6 [362-376]	0	0	0	1.935e-08	1.161e-05	4.62	31	247.4	235	303.5	236.6	200.9	185.3	331.5	280.3	330.1	236.6	242.7	215.4	121.5	102.8	121	86.7	89	79	-0.241116	-0.480903	-0.171953	-0.297991	0.0861254	1	0
[K].AQPAQPADEPAEKADEPMEH.[-]	1xDeamidated [Q5]; 1xTMT6plex [N-Term]; 1xGGTMT6plex [K13]; 1xGGTMT6plex [K13]	1	1	5	P25786	Proteasome subunit alpha type-1 OS=Homo sapiens GN=PSMA1 PE=1 SV=1	PSMA1	P25786 [244-263]	1	0.0006057	0.001148	0.01624	0.01348	2.85	10	112.4	82	165.3	246.8	236.3	148.5	150.6	97.8	179.8	246.8	285.4	172.6	79.7	51.8	95.2	130.7	151.2	91.4	-0.621628	0.457226	-0.726192	-0.296865	0.514754	0	0
[R].DDNMFQIGKMR.[Y]	1xTMT6plex [N-Term]; 1xGGTMT6plex [K9]; 1xGGTMT6plex [K9]	1	1	2	P53999	Activated RNA polymerase II transcriptional coactivator p15 OS=Homo sapiens GN=SUB1 PE=1 SV=3	SUB1	P53999 [60-70]	1	4.03e-05	0.0001776	0.000404	0.0005514	3.73	8	154.3	140	183.3	227.8	246.9	150.2	206.7	167	199.4	227.8	298.3	174.6	97.4	78.7	93.9	107.3	140.5	82.2	-0.307558	0.192453	-0.77336	-0.296155	0.399514	0	0
[R].FSISPDEDSSSYSSNSDFNYSYPTKQAALK.[S]	2xDeamidated [N15; N19]; 1xTMT6plex [N-Term]; 1xGGTMT6plex [K25]; 1xGGTMT6plex [K]	1	1	3	Q96QD8	Sodium-coupled neutral amino acid transporter 2 OS=Homo sapiens GN=SLC38A2 PE=1 SV=2	SLC38A2	Q96QD8 [9-38]	1	0.0007062	0.003071	0.02093	0.03739	2.35	25	13.2	5.8	15.5	20.7	30.1	35.2	17.7	6.9	16.9	20.7	36.4	40.9	76.1	29.8	72.6	89.1	156.5	176	-1.35258	0.295456	0.169413	-0.295905	0.632549	0	0
[K].TVHFDKPNR.[K]	1xTMT6plex [N-Term]; 1xGGTMT6plex [K6]	1	1	1	Q9P260	LisH domain and HEAT repeat-containing protein KIAA1468 OS=Homo sapiens GN=KIAA1468 PE=1 SV=2	KIAA1468	Q9P260 [475-483]	0		0.00213		0.02516	2		316.9	188.2	194.8	208.1	189.3	205	424.6	224.5	211.9	208.1	228.7	238.3	165.8	87.7	82.8	81.3	89.3	93.1	-0.918795	-0.0263754	0.060121	-0.295017	0.445269	0	0
[R].TLGDTGFMPPDKITR.[S]	1xTMT6plex [N-Term]; 1xGGTMT6plex [K12]; 1xGGTMT6plex [K12]	1	1	2	Q96HS1	Serine/threonine-protein phosphatase PGAM5, mitochondrial OS=Homo sapiens GN=PGAM5 PE=1 SV=2	PGAM5	Q96HS1 [274-288]	1	0	5.68e-05	7.161e-05	0.0001999	3.65	20	178.7	119.2	156.8	182.9	182.7	161.8	239.4	142.2	170.6	182.9	220.7	188.1	125.6	74.6	89.5	95.9	115.8	98.6	-0.751589	0.0996431	-0.231976	-0.29464	0.35634	0	0
[K].TCTTVAFTQVNSEDKGALAK.[L]	1xCarbamidomethyl [C2]; 1xTMT6plex [K]; 1xTMT6plex [N-Term]; 1xGGTMT6plex [K]; 1xGGTMT6plex [K15]	1	1	3	P62424	60S ribosomal protein L7a OS=Homo sapiens GN=RPL7A PE=1 SV=2	RPL7A	P62424 [198-217]	1	0	0	1.233e-06	2.092e-05	2.56	49	138	108.8	118	124.8	94.8	78.4	184.9	129.8	128.4	124.8	114.5	91.1	143.4	100.7	99.6	96.8	88.8	70.7	-0.509981	-0.0411387	-0.328849	-0.293323	0.164674	0	0
[R].RPTVSSDLENIDTGVNSKVK.[S]	1xDeamidated [N]; 1xTMT6plex [K20]; 1xTMT6plex [N-Term]; 1xGGTMT6plex [K18]; 1xGGTMT6plex [K18]	1	1	3	O95067	G2/mitotic-specific cyclin-B2 OS=Homo sapiens GN=CCNB2 PE=1 SV=1	CCNB2	O95067 [6-25]	1	0.006277	0.0002405	0.1672	0.002407	3.76	2	115.5	106.5	143.5	121.2	116.7	103.9	154.7	127	156.1	121.2	141	120.8	113.1	92.9	114.1	88.6	103.1	88.3	-0.283848	-0.36492	-0.223559	-0.290776	0.0192658	1	1
[R].VMESMLKSEEER.[L]	1xOxidation [M]; 1xTMT6plex [N-Term]; 1xGGTMT6plex [K7]; 1xGGTMT6plex [K7]	1	1	3	P06400	Retinoblastoma-associated protein OS=Homo sapiens GN=RB1 PE=1 SV=2	RB1	P06400 [456-467]	1	0.0003839	0.001432	0.008154	0.01549	1.73	9	394.7	372	436.6	379.1	499.4	423.1	528.8	443.7	474.9	379.1	603.3	491.8	108.6	91.1	97.5	77.9	123.9	101	-0.253501	-0.323779	-0.294821	-0.2907	0.00488459	0	0
[R].SENCLCVQNILKLMQEK.[E]	2xCarbamidomethyl [C4; C6]; 2xDeamidated [N3; Q8]; 1xOxidation [M14]; 1xTMT6plex [K17]; 1xTMT6plex [N-Term]; 1xGGTMT6plex [K12]	1	1	1	Q9UDY8	Mucosa-associated lymphoid tissue lymphoma translocation protein 1 OS=Homo sapiens GN=MALT1 PE=1 SV=1	MALT1	Q9UDY8 [436-452]	1	0.003592		0.1069			3	35.2	31.2	43	38.3	40.1	35.2	47.2	37.2	46.8	38.3	48.4	40.9	109.3	86.3	108.4	88.8	112.3	94.9	-0.340861	-0.287733	-0.242878	-0.290491	0.0093702	0	0
[K].GLVDKIMVDR.[I]	1xTMT6plex [N-Term]; 1xGGTMT6plex [K5]; 1xGGTMT6plex [K5]	1	1	2	Q15149	Plectin OS=Homo sapiens GN=PLEC PE=1 SV=3	PLEC	Q15149 [4476-4485]	1	4.03e-05	0.0001871	0.0006255	0.0008924	2.93	9	113.5	97.3	193.3	245	223.2	142.7	152.1	116.1	210.3	245	269.6	165.9	78.7	60.1	108.9	126.8	139.6	85.9	-0.388999	0.219551	-0.700569	-0.290006	0.395436	0	0
[R].QQATDYSQEQQGKLLSPR.[S]	1xDeamidated [Q]; 1xTMT6plex [N-Term]; 1xGGTMT6plex [K13]; 1xGGTMT6plex [K13]	1	1	5	P15822	Zinc finger protein 40 OS=Homo sapiens GN=HIVEP1 PE=1 SV=3	HIVEP1	P15822 [649-666]	1	0	3.785e-05	3.515e-07	0.000106	4.31	47	132.5	111.3	156.7	144.7	110.5	99.1	177.5	132.8	170.5	144.7	133.5	115.2	121.9	91.1	117	99.3	91.6	79.1	-0.420175	-0.236643	-0.21167	-0.289496	0.0478877	0	0
[R].MPEKVTWMR.[R]	1xTMT6plex [N-Term]; 1xGGTMT6plex [K4]; 1xGGTMT6plex [K4]	1	1	2	P84098	60S ribosomal protein L19 OS=Homo sapiens GN=RPL19 PE=1 SV=1	RPL19	P84098 [89-97]	1	0.0001608	0.000467	0.002966	0.00514	2.4	6	202.7	135.3	132.6	231.8	153.5	91.6	271.6	161.4	144.2	231.8	185.4	106.5	148	88	78.6	126.3	101.1	58	-0.750022	0.684253	-0.801658	-0.289142	0.612855	0	0
[R].KALTEPEAR.[Y]	1xTMT6plex [N-Term]; 1xGGTMT6plex [K1]; 1xGGTMT6plex [K1]	1	1	2	P53350	Serine/threonine-protein kinase PLK1 OS=Homo sapiens GN=PLK1 PE=1 SV=1	PLK1	P53350 [146-154]	1	0.0002086	0.0009551	0.004093	0.01102	2.91	14	134.4	131.2	141.7	131.3	135.5	104.5	180.1	156.5	154.1	131.3	163.7	121.5	119.1	103.5	102	86.8	108.3	80.3	-0.202543	-0.232802	-0.431561	-0.288969	0.0565936	1	0
[K].LEKAENQVLAMR.[K]	1xTMT6plex [N-Term]; 1xGGTMT6plex [K3]; 1xGGTMT6plex [K3]	1	1	4	P51572	B-cell receptor-associated protein 31 OS=Homo sapiens GN=BCAP31 PE=1 SV=3	BCAP31	P51572 [202-213]	1	0	0	5.173e-07	1.371e-05	3.25	17	199.6	170.8	209.9	265.4	256.2	165.6	267.4	203.7	228.3	265.4	309.5	192.5	109.4	83.3	93.4	108.6	126.6	78.7	-0.393224	0.21753	-0.685842	-0.287179	0.39337	0	0
[R].ELITPKGGGGGGPGEGFDVAK.[T]	1xTMT6plex [K21]; 1xTMT6plex [N-Term]; 1xGGTMT6plex [K6]; 1xGGTMT6plex [K6]	1	1	2	Q9Y295	Developmentally-regulated GTP-binding protein 1 OS=Homo sapiens GN=DRG1 PE=1 SV=1	DRG1	Q9Y295 [41-61]	1	0	0.0001426	2.837e-05	0.0003771	4	35	256.1	235.4	270.4	246.4	185.8	155.1	343.1	280.8	294.1	246.4	224.4	180.3	131.2	107.4	112.5	94.2	85.8	68.9	-0.288774	-0.256126	-0.316474	-0.287124	0.00366923	0	0
[R].QGILKNENGAPEDEENFEEAIK.[N]	1xDeamidated [N]; 1xTMT6plex [K22]; 1xTMT6plex [N-Term]; 1xGGTMT6plex [K5]; 1xGGTMT6plex [K5]	1	1	4	Q13564	NEDD8-activating enzyme E1 regulatory subunit OS=Homo sapiens GN=NAE1 PE=1 SV=1	NAE1	Q13564 [249-270]	1	2.207e-05	0.0001871	0.0002139	0.0007093	2	16	26.7	25.7	34.8	33.4	29.2	22.1	35.8	30.7	37.9	33.4	35.3	25.7	108	92.6	114.3	100.9	106.5	77.6	-0.221947	-0.179899	-0.456725	-0.28619	0.0798669	0	0
[K].LESLEAKNR.[A]	1xTMT6plex [N-Term]; 1xGGTMT6plex [K7]; 1xGGTMT6plex [K7]	1	1	3	O14777	Kinetochore protein NDC80 homolog OS=Homo sapiens GN=NDC80 PE=1 SV=1	NDC80	O14777 [265-273]	1	0	0.0001871	0.000115	0.0007008	3.4	18	566	486.3	559	494.2	436.6	403	758.3	580	608.1	494.2	527.4	468.4	132.4	101.3	106.2	86.3	92.1	81.8	-0.386269	-0.299351	-0.1711	-0.285574	0.0447037	1	0
[K].ESPEKFQIEANFPR.[R]	1xTMT6plex [N-Term]; 1xGGTMT6plex [K5]; 1xGGTMT6plex [K5]	1	1	2	Q96CS3	FAS-associated factor 2 OS=Homo sapiens GN=FAF2 PE=1 SV=2	FAF2	Q96CS3 [396-409]	1	0	0	2.738e-07	3.977e-05	4.1	24	101.9	82.6	129.7	135.2	131.5	109.2	136.5	98.5	141.1	135.2	158.9	126.9	102.8	74.2	106.2	101.8	119.6	95.5	-0.470349	-0.0610462	-0.324645	-0.285347	0.140102	0	0
[K].EKEEFAVPENSSVQQFK.[E]	1xDeamidated [Q/N]; 1xTMT6plex [K17]; 1xTMT6plex [N-Term]; 1xGGTMT6plex [K2]; 1xGGTMT6plex [K2]	2	2	3	Q9UMX0; Q9UHD9	Ubiquilin-1 OS=Homo sapiens GN=UBQLN1 PE=1 SV=2;Ubiquilin-2 OS=Homo sapiens GN=UBQLN2 PE=1 SV=2	UBQLN2	Q9UMX0 [46-62]; Q9UHD9 [42-58]	1	0	3.785e-05	5.44e-05	6.511e-05	5.8	15	133	93.5	146.4	195.8	142	106.1	178.2	111.5	159.3	195.8	171.5	123.3	113.8	71.2	101.7	125	109.5	78.7	-0.676551	0.297608	-0.476495	-0.285146	0.43838	0	0
[K].NLKVPSGQNADVQK.[T]	1xTMT6plex [K14]; 1xTMT6plex [N-Term]; 1xGGTMT6plex [K3]; 1xGGTMT6plex [K3]	1	1	2	Q9GZZ1	N-alpha-acetyltransferase 50 OS=Homo sapiens GN=NAA50 PE=1 SV=1	NAA50	Q9GZZ1 [153-166]	1	0	3.785e-05	1.016e-05	8.413e-05	3.8	24	300.3	311.7	399.8	272	224.1	223.2	402.3	371.8	434.9	272	270.7	259.4	120	110.9	129.7	81.1	80.8	77.4	-0.113775	-0.677405	-0.0620217	-0.2844	0.285769	0	0
[R].KYDDVTEK.[V]	1xTMT6plex [K8]; 1xTMT6plex [N-Term]; 1xGGTMT6plex [K1]; 1xGGTMT6plex [K1]	1	1	4	P51572	B-cell receptor-associated protein 31 OS=Homo sapiens GN=BCAP31 PE=1 SV=3	BCAP31	P51572 [72-79]	1	0	3.785e-05	3.29e-06	9.86e-05	3.28	16	438.1	307.1	401.6	533.7	407.9	308.5	587	366.3	436.9	533.7	492.7	358.6	126.9	79.2	94.5	115.4	106.5	77.5	-0.68012	0.288257	-0.458585	-0.283483	0.435272	0	0
[K].AVPKEDIYSGGGGGGSR.[S]	1xTMT6plex [N-Term]; 1xGGTMT6plex [K4]; 1xGGTMT6plex [K4]	1	1	4	Q13151	Heterogeneous nuclear ribonucleoprotein A0 OS=Homo sapiens GN=HNRNPA0 PE=1 SV=1	HNRNPA0	Q13151 [173-189]	1	0	0	1.683e-09	4.918e-06	3.42	35	332	368.4	636.8	484.8	310.5	259.3	444.8	439.4	692.7	484.8	375.1	301.4	97.5	96.3	151.8	106.2	82.2	66	-0.0178664	-0.515388	-0.316672	-0.283309	0.189139	0	0
[K].LGKQAQGCK.[M]	1xCarbamidomethyl [C8]; 1xTMT6plex [K9]; 1xTMT6plex [N-Term]; 1xGGTMT6plex [K3]	1	1	1	Q14674	Separin OS=Homo sapiens GN=ESPL1 PE=1 SV=3	ESPL1	Q14674 [517-525]	1		0.001574		0.01734	2.55		145.9	139.4	171	156	183.1	148.2	195.5	166.3	186	156	221.2	172.3	106.9	90.9	101.7	85.3	121	94.2	-0.23391	-0.253702	-0.361208	-0.28294	0.0189835	0	1
[K].SNPGNNMACISKNQGSELSGVISSACDK.[E]	2xCarbamidomethyl [C9; C26]; 1xOxidation [M7]; 1xTMT6plex [K28]; 1xTMT6plex [N-Term]; 1xGGTMT6plex [K12]; 1xGGTMT6plex [K12]	1	1	2	O43683	Mitotic checkpoint serine/threonine-protein kinase BUB1 OS=Homo sapiens GN=BUB1 PE=1 SV=1	BUB1	O43683 [176-203]	1	0	5.68e-05	1.601e-05	0.0001212	3.64	17	35.5	41.6	53.7	38.2	41.5	35.3	47.6	49.6	58.4	38.2	50.1	41	100.1	104.5	123	80.4	105.6	86.4	0.062061	-0.613391	-0.289507	-0.280279	0.287258	1	0
[R].SEKENLTNELQK.[E]	1xTMT6plex [K12]; 1xTMT6plex [N-Term]; 1xGGTMT6plex [K3]; 1xGGTMT6plex [K3]	1	1	2	P49454	Centromere protein F OS=Homo sapiens GN=CENPF PE=1 SV=2	CENPF	P49454 [2488-2499]	1	0	0	3.054e-07	3.183e-05	3.13	24	137.8	141.5	205	172.8	185.2	151.9	184.6	168.8	223	172.8	223.7	176.6	96.4	88.1	116.4	90.2	116.8	92.2	-0.129891	-0.367892	-0.341202	-0.279661	0.0654289	1	1
[R].KLLEGEESR.[LI]	1xTMT6plex [N-Term]; 1xGGTMT6plex [K1]; 1xGGTMT6plex [K1]	4	8	4	Q3KNV1; P08670; Q9H552; P05787	TREMBL:Q3KNV1;Q96GE1 Tax_Id=9606 Gene_Symbol=KRT7 keratin 7;Vimentin OS=Homo sapiens GN=VIM PE=1 SV=4;TREMBL:Q9H552 Tax_Id=9606 Gene_Symbol=- Keratin-8-like protein 1;SWISS-PROT:P05787 Tax_Id=9606 Gene_Symbol=KRT8 Keratin, type II cytoskeletal 8	VIM	Q3KNV1 [394-402]; P08670 [402-410]; Q9H552 [409-417]; P05787 [393-401]	1	0	0.0002105	3.081e-05	0.001728	3.22	20	305	251.1	552.6	710.7	566.8	380.8	408.6	299.5	601.1	710.7	684.7	442.6	77.9	57.1	114.6	135.5	130.5	84.4	-0.448133	0.241686	-0.628735	-0.278394	0.403993	0	0
[R].KPDAYTEQLHNEEENEDAR.[S]	1xTMT6plex [N-Term]; 1xGGTMT6plex [K1]; 1xGGTMT6plex [K1]	1	1	4	Q9P0T7	Transmembrane protein 9 OS=Homo sapiens GN=TMEM9 PE=1 SV=1	TMEM9	Q9P0T7 [118-136]	0	0	0	9.187e-07	3.509e-06	5.13	42	234	128.8	142.3	171.8	177.5	190.2	313.5	153.6	154.8	171.8	214.4	221.1	153	75	75.6	83.9	104.7	107.9	-1.02857	0.150285	0.0434334	-0.278284	0.536714	0	0
[K].VGQGYPHDPPKVK.[C]	1xTMT6plex [K13]; 1xTMT6plex [N-Term]; 1xGGTMT6plex [K11]; 1xGGTMT6plex [K11]	1	1	2	P61081	NEDD8-conjugating enzyme Ubc12 OS=Homo sapiens GN=UBE2M PE=1 SV=1	UBE2M	P61081 [82-94]	1	0	0	4.369e-06	1.114e-05	4.56	16	281.5	189.2	230.6	243.9	93.6	93.8	377.1	225.7	250.8	243.9	113.1	109	171.5	102.6	114.1	110.9	51.4	49.6	-0.741178	-0.0410394	-0.0514282	-0.277882	0.353165	0	0
[R].MILKIDDIR.[K]	1xTMT6plex [N-Term]; 1xGGTMT6plex [K4]; 1xGGTMT6plex [K4]	1	1	4	P48643	T-complex protein 1 subunit epsilon OS=Homo sapiens GN=CCT5 PE=1 SV=1	CCT5	P48643 [526-534]	1	2.207e-05	0.0001426	0.0002066	0.0003324	2.74	13	517.9	416.8	346.8	403.8	425.7	324.2	693.9	497.1	377.2	403.8	514.2	376.8	145.4	104.2	79.1	84.6	107.8	79	-0.480672	0.09698	-0.448433	-0.277375	0.276995	0	0
[R].LIQVPKGPVEGYEENEEFLR.[T]	1xDeamidated [N/Q]; 1xTMT6plex [N-Term]; 1xGGTMT6plex [K6]; 1xGGTMT6plex [K6]	1	1	3	Q9UI30	Multifunctional methyltransferase subunit TRM112-like protein OS=Homo sapiens GN=TRMT112 PE=1 SV=1	TRMT112	Q9UI30 [63-82]	1	0	0.0001426	0.0001707	0.0003718	3.31	22	95	72.6	137	164.3	115.7	90.2	127.3	86.6	149	164.3	139.8	104.8	98.9	67.3	115.9	127.7	108.7	81.5	-0.555364	0.139878	-0.41548	-0.276989	0.321938	0	0
[K].ETKAADPPAENSSAPEAEQGGAE.[-]	1xTMT6plex [N-Term]; 1xGGTMT6plex [K3]; 1xGGTMT6plex [K3]	1	1	4	P67809	Nuclease-sensitive element-binding protein 1 OS=Homo sapiens GN=YBX1 PE=1 SV=3	YBX1	P67809 [302-324]	1	0	0	3.042e-06	3.965e-05	4.48	31	95.5	88.6	160.3	136.4	90.2	81.7	127.9	105.7	174.4	136.4	109	95	102.6	84.7	139.8	109.4	87.4	76.1	-0.276597	-0.353752	-0.199737	-0.276695	0.0248603	0	0
[K].YESQLSTNEEKVDTDDR.[T]	1xDeamidated [N8]; 1xTMT6plex [N-Term]; 1xGGTMT6plex [K11]; 1xGGTMT6plex [K11]	1	1	2	Q13433	Zinc transporter ZIP6 OS=Homo sapiens GN=SLC39A6 PE=1 SV=3	SLC39A6	Q13433 [473-489]	1	0	0	7.877e-07	2.532e-05	4.24	31	98.1	74.6	225.4	252.7	195	163.4	131.4	89	245.2	252.7	235.6	189.9	68.9	46.7	128.6	132.6	123.6	99.6	-0.561081	0.0441901	-0.311461	-0.276117	0.256513	0	0
[K].VEDAADSATKPENLSSK.[T]	1xTMT6plex [K17]; 1xTMT6plex [N-Term]; 1xGGTMT6plex [K10]; 1xGGTMT6plex [K10]	1	1	2	P46013	Proliferation marker protein Ki-67 OS=Homo sapiens GN=MKI67 PE=1 SV=2	MKI67	P46013 [405-421]	0	0	0	9.482e-10	1.005e-05	3.38	47	239.8	199.7	283.3	259.6	199.9	187.4	321.3	238.2	308.2	259.6	241.5	217.8	121.5	90.1	116.5	98.2	91.3	82.4	-0.431357	-0.246535	-0.147971	-0.275288	0.0802327	0	0
[R].NMEIPKGLIR.[S]	1xTMT6plex [N-Term]; 1xGGTMT6plex [K6]	1	1	1	Q16666	Gamma-interferon-inducible protein 16 OS=Homo sapiens GN=IFI16 PE=1 SV=3	IFI16	Q16666 [658-667]	1		0.003999		0.04871	2.58		80.7	65.3	82.6	86.6	84.4	71.3	108.1	77.9	89.9	86.6	102	82.9	118.5	85.4	98.5	94.9	111.8	90.9	-0.472579	-0.0537156	-0.298568	-0.274954	0.151956	0	0
[R].ETPLPIDPSMFPTWPAKSEQQR.[V]	1xDeamidated [Q]; 1xTMT6plex [N-Term]; 1xGGTMT6plex [K17]; 1xGGTMT6plex [K17]	1	2	4	P21127	Cyclin-dependent kinase 11B OS=Homo sapiens GN=CDK11B PE=1 SV=3	CDK11B	P21127 [725-746]	1	0.001429	0.006392	0.04034	0.09263	1.94	21	19.1	15.8	22.7	25.9	18.4	14	25.6	18.8	24.7	25.9	22.2	16.3	115	84.7	111	116.4	99.9	73.1	-0.4412	0.0685314	-0.450613	-0.274427	0.2507	0	0
[R].NEPIKYQR.[E]	1xTMT6plex [N-Term]; 1xGGTMT6plex [K5]; 1xGGTMT6plex [K5]	1	1	2	Q9UHA3	Probable ribosome biogenesis protein RLP24 OS=Homo sapiens GN=RSL24D1 PE=1 SV=1	RSL24D1	Q9UHA3 [76-83]	1	0.0005782	0.0006568	0.01312	0.006859	2.48	4	267.9	242.2	265.2	211.3	245.5	244.5	358.9	288.9	288.5	211.3	296.6	284.2	124.6	100.3	100.1	73.4	103	98.7	-0.312982	-0.44759	-0.0615223	-0.274032	0.136424	0	0
[R].IGVLDEGKMK.[L]	1xTMT6plex [K10]; 1xTMT6plex [N-Term]; 1xGGTMT6plex [K8]	1	1	1	P46781	40S ribosomal protein S9 OS=Homo sapiens GN=RPS9 PE=1 SV=3	RPS9	P46781 [84-93]	1		5.68e-05		0.0001715	2.58		174.3	146.6	145.3	195	177.3	113	233.5	174.9	158.1	195	214.2	131.3	126.6	94.8	85.7	105.7	116.1	71.2	-0.417318	0.302608	-0.705419	-0.273376	0.458047	0	0
[K].DDGNQPQDQITITGYEKNTEAAR.[D]	1xDeamidated [Q/N]; 1xTMT6plex [N-Term]; 1xGGTMT6plex [K17]; 1xGGTMT6plex [K17]	1	1	6	Q00341	Vigilin OS=Homo sapiens GN=HDLBP PE=1 SV=2	HDLBP	Q00341 [1092-1114]	1	0	0	2.451e-08	3.313e-06	4.6	44	109.1	81.9	129.3	139.5	104.4	92.8	146.2	97.7	140.7	139.5	126.1	107.9	115.7	77.3	111.3	110.4	99.8	85.4	-0.581849	-0.0117134	-0.224804	-0.272789	0.242665	0	0
[R].CNKTLAPSPK.[S]	1xCarbamidomethyl [C1]; 1xTMT6plex [K10]; 1xTMT6plex [N-Term]; 1xGGTMT6plex [K3]; 1xGGTMT6plex [K3]	1	1	2	O43683	Mitotic checkpoint serine/threonine-protein kinase BUB1 OS=Homo sapiens GN=BUB1 PE=1 SV=1	BUB1	O43683 [586-595]	1	0	3.785e-05	1.334e-05	6.939e-05	4.05	10	291.6	291.3	416.1	309.7	317.4	307.6	390.7	347.4	452.6	309.7	383.4	357.5	104.6	93	121.2	82.9	102.6	95.7	-0.16958	-0.547946	-0.10044	-0.272655	0.189007	1	0
[K].LQAAVDGPMDKKEE.[-]	1xTMT6plex [N-Term]; 2xGGTMT6plex [K11; K12]; 2xGGTMT6plex [K11; K12]	1	1	4	P51572	B-cell receptor-associated protein 31 OS=Homo sapiens GN=BCAP31 PE=1 SV=3	BCAP31	P51572 [233-246]	2	2.207e-05	0.0002565	0.0002873	0.002679	3.31	21	466.6	354.1	367.6	443.3	256.5	201.8	625.1	422.4	399.9	443.3	309.9	234.5	154	104.1	98.5	109.2	76.3	57.8	-0.56496	0.148777	-0.400614	-0.272266	0.33429	0	0
[R].KFEQLK.[Q]	1xTMT6plex [K6]; 1xTMT6plex [N-Term]; 1xGGTMT6plex [K1]; 1xGGTMT6plex [K1]	1	1	2	Q13310	Polyadenylate-binding protein 4 OS=Homo sapiens GN=PABPC4 PE=1 SV=1	PABPC4	Q13310 [279-284]	1	0.001346	0.002304	0.03599	0.02815	2.11	2	149.3	130.7	211.9	201.9	210.5	182.5	200	155.9	230.5	201.9	254.3	212.1	95.7	74.5	110.2	96.5	121.6	101.4	-0.361278	-0.191523	-0.262086	-0.271629	0.0313203	0	0
[R].QPPSQFEPLDMKLMR.[R]	1xTMT6plex [N-Term]; 1xGGTMT6plex [K12]; 1xGGTMT6plex [K12]	1	1	2	P33993	DNA replication licensing factor MCM7 OS=Homo sapiens GN=MCM7 PE=1 SV=4	MCM7	P33993 [546-560]	1	0	5.68e-05	4.651e-05	0.0001727	3.28	20	60.1	59.3	73.3	86	92.2	57.5	80.5	70.7	79.7	86	111.4	66.8	97.6	85.7	96.6	104.2	134.9	81	-0.187586	0.10926	-0.735897	-0.271407	0.387302	0	0
[K].YESQLSTNEEKVDTDDR.[T]	1xTMT6plex [N-Term]; 1xGGTMT6plex [K11]; 1xGGTMT6plex [K11]	1	1	2	Q13433	Zinc transporter ZIP6 OS=Homo sapiens GN=SLC39A6 PE=1 SV=3	SLC39A6	Q13433 [473-489]	1	4.03e-05	0.0001871	0.0007709	0.0007024	2.96	14	93	83.4	230.1	237.4	197.1	154.7	124.6	99.5	250.3	237.4	238.1	179.8	66.2	52.8	132.9	126.1	126.5	95.5	-0.326293	-0.0757728	-0.405565	-0.26921	0.11355	0	0
[K].IMVIKDIER.[E]	1xTMT6plex [N-Term]; 1xGGTMT6plex [K5]; 1xGGTMT6plex [K5]	1	1	2	P50991	T-complex protein 1 subunit delta OS=Homo sapiens GN=CCT4 PE=1 SV=4	CCT4	P50991 [322-330]	1	0.000338	0.001331	0.006542	0.01447	2.63	6	76.1	62.8	68	90.8	95.2	63	102	74.9	74	90.8	115	73.2	115.5	84.8	83.8	102.8	130.2	82.9	-0.445757	0.294818	-0.651285	-0.267408	0.450244	0	0
[K].EKPYFPIPEEYTFIQNVPLEDR.[V]	1xDeamidated [N/Q]; 1xTMT6plex [N-Term]; 1xGGTMT6plex [K2]; 1xGGTMT6plex [K2]	1	1	4	Q00839	Heterogeneous nuclear ribonucleoprotein U OS=Homo sapiens GN=HNRNPU PE=1 SV=6	HNRNPU	Q00839 [463-484]	0	0	3.785e-05	9.316e-05	9.526e-05	3.77	17	11.6	9.3	20.9	17.2	18.2	20.1	15.5	11.1	22.7	17.2	22	23.4	83.3	59.5	121.9	92.2	117.9	125.2	-0.485427	-0.402859	0.0866708	-0.267205	0.273161	0	0
[K].TNLAPKSTAMNESSSGK.[A]	1xTMT6plex [K17]; 1xTMT6plex [N-Term]; 1xGGTMT6plex [K6]; 1xGGTMT6plex [K6]	1	1	4	Q9BY42	Protein RTF2 homolog OS=Homo sapiens GN=RTFDC1 PE=1 SV=3	RTFDC1	Q9BY42 [240-256]	1	0	0	1.122e-09	1.978e-05	4.08	50	276.2	245.7	315.9	328.1	248.9	196.5	370	293.1	343.6	328.1	300.7	228.4	119.1	94.3	110.6	105.6	96.8	73.5	-0.336844	-0.0667416	-0.397263	-0.266949	0.119473	0	0
[R].KEVEETDEMDQVELVDFDPNQER.[R]	2xDeamidated [Q11; Q/N]; 1xOxidation [M9]; 1xTMT6plex [N-Term]; 1xGGTMT6plex [K1]; 1xGGTMT6plex [K1]	1	1	4	P31689	DnaJ homolog subfamily A member 1 OS=Homo sapiens GN=DNAJA1 PE=1 SV=2	DNAJA1	P31689 [350-372]	1	0	3.785e-05	1.3e-07	8.722e-05	3.93	31	52.4	30.5	51.6	56.3	36.8	42.4	70.2	36.4	56.1	56.3	44.5	49.3	134.7	69.8	107.7	108	85.3	94.5	-0.948451	0.00401306	0.147769	-0.265556	0.520829	0	0
[K].NFDKVTGMGVR.[N]	1xTMT6plex [N-Term]; 1xGGTMT6plex [K4]; 1xGGTMT6plex [K4]	1	1	2	P55210	Caspase-7 OS=Homo sapiens GN=CASP7 PE=1 SV=1	CASP7	P55210 [77-87]	1	2.207e-05	0.0001776	0.0003317	0.0005532	2.78	7	226.3	172.8	192.9	257	295.7	212.8	303.2	206.1	209.8	257	357.2	247.3	115.1	78.2	79.7	97.6	135.6	93.9	-0.557647	0.292301	-0.53016	-0.265169	0.442	0	0
[K].NAELEKDAQNR.[L]	1xTMT6plex [N-Term]; 1xGGTMT6plex [K6]; 1xGGTMT6plex [K6]	1	1	2	Q2TAL8	Glutamine-rich protein 1 OS=Homo sapiens GN=QRICH1 PE=1 SV=1	QRICH1	Q2TAL8 [490-500]	1	4.03e-05	0.0001871	0.0005639	0.000949	2.74	9	166.7	132.7	175.2	166.6	144	139.1	223.3	158.3	190.6	166.6	174	161.7	124.7	88.4	106.4	93	97.1	90.3	-0.496343	-0.194196	-0.104745	-0.265095	0.15468	0	0
[R].SENSESQLTSKSK.[C]	1xTMT6plex [K13]; 1xTMT6plex [N-Term]; 1xGGTMT6plex [K11]; 1xGGTMT6plex [K11]	1	1	2	P51955	Serine/threonine-protein kinase Nek2 OS=Homo sapiens GN=NEK2 PE=1 SV=1	NEK2	P51955 [397-409]	1	0	0	2.351e-06	4.478e-05	3.47	14	151.3	148.8	228.3	210.7	238.7	192.6	202.7	177.5	248.3	210.7	288.3	223.9	90	78.8	110.3	93.5	128	99.4	-0.191729	-0.238395	-0.364826	-0.264983	0.0360315	1	1
[K].ENCPVPGKPGEAVAAR.[K]	1xCarbamidomethyl [C3]; 1xDeamidated [N2]; 1xTMT6plex [N-Term]; 1xGGTMT6plex [K8]; 1xGGTMT6plex [K8]	1	1	2	P04183	Thymidine kinase, cytosolic OS=Homo sapiens GN=TK1 PE=1 SV=2	TK1	P04183 [204-219]	0	0	0	2.887e-06	4.005e-05	3.85	18	125.3	96.3	147.5	164.8	153.9	131.2	167.9	114.9	160.4	164.8	185.9	152.5	106.4	72.8	101.7	104.5	117.9	96.7	-0.547488	0.0391833	-0.285976	-0.26476	0.259066	1	1
[R].SDKTLQDIVYK.[L]	1xTMT6plex [K11]; 1xTMT6plex [N-Term]; 1xGGTMT6plex [K3]; 1xGGTMT6plex [K3]	2	2	2	P35226; P35227	Polycomb complex protein BMI-1 OS=Homo sapiens GN=BMI1 PE=1 SV=2;Polycomb group RING finger protein 2 OS=Homo sapiens GN=PCGF2 PE=1 SV=1	PCGF2	P35226 [71-81]; P35227 [71-81]	1	0	5.68e-05	3.317e-05	0.0002033	2.83	7	172.1	147.8	175.2	169.9	164.3	144.5	230.6	176.3	190.6	169.9	198.5	168	122	93.3	100.9	89.9	105	88.9	-0.386932	-0.166533	-0.240134	-0.264533	0.0550664	0	0
[R].MGGEAPELALDPVPQDASTKK.[L]	1xDeamidated [Q15]; 1xTMT6plex [K21]; 1xTMT6plex [N-Term]; 1xGGTMT6plex [K20]; 1xGGTMT6plex [K20]	1	1	2	Q07812	Apoptosis regulator BAX OS=Homo sapiens GN=BAX PE=1 SV=1	BAX	Q07812 [38-58]	1	0.0001275	0.0007884	0.002517	0.008665	3.06	27	39.1	35.1	47	49.3	43.3	33.7	52.4	41.9	51.1	49.3	52.3	39.2	109.8	87.8	107.2	103.4	109.7	82.1	-0.322585	-0.0520687	-0.418109	-0.264254	0.137466	0	0
[K].EEQKSNTAGSQSQVETEA.[-]	1xDeamidated [N/Q]; 1xTMT6plex [N-Term]; 1xGGTMT6plex [K4]; 1xGGTMT6plex [K4]	1	1	4	Q02790	Peptidyl-prolyl cis-trans isomerase FKBP4 OS=Homo sapiens GN=FKBP4 PE=1 SV=3	FKBP4	Q02790 [442-459]	1	4.03e-05	0.0001871	0.0007926	0.000696	2.57	23	41.9	36.3	49.1	55.7	44.9	33.5	56.1	43.3	53.4	55.7	54.2	38.9	111.6	86.1	106.2	110.8	107.9	77.4	-0.374252	0.0611741	-0.479289	-0.264122	0.251476	0	0
[K].TIDAMKR.[V]	1xTMT6plex [N-Term]; 1xGGTMT6plex [K6]; 1xGGTMT6plex [K6]	1	1	2	Q9UHA3	Probable ribosome biogenesis protein RLP24 OS=Homo sapiens GN=RSL24D1 PE=1 SV=1	RSL24D1	Q9UHA3 [89-95]	1	0.001229	0.001907	0.03222	0.02223	2.5	3	211.9	196.1	230.3	250.4	278.3	203.1	283.9	233.9	250.5	250.4	336.2	236.1	107.1	88.2	94.5	94.4	126.8	89	-0.280108	-0.00152747	-0.510678	-0.264104	0.214632	0	0
[K].TNLAPKSTAMNESSSGK.[A]	1xDeamidated [N11]; 1xTMT6plex [K17]; 1xTMT6plex [N-Term]; 1xGGTMT6plex [K6]; 1xGGTMT6plex [K6]	1	1	4	Q9BY42	Protein RTF2 homolog OS=Homo sapiens GN=RTFDC1 PE=1 SV=3	RTFDC1	Q9BY42 [240-256]	1	0	5.68e-05	1.278e-06	0.0001551	3.59	37	304.2	258.1	337.2	380.5	295.1	225.9	407.6	307.8	366.8	380.5	356.5	262.6	117.5	88.7	105.7	109.7	102.7	75.7	-0.405655	0.0535881	-0.440071	-0.264046	0.238917	0	0
[R].TTSCEKLTAAPSASLLQGQSQIR.[M]	1xCarbamidomethyl [C4]; 1xDeamidated [Q]; 1xTMT6plex [N-Term]; 1xGGTMT6plex [K6]; 1xGGTMT6plex [K6]	1	1	5	Q504T8	Midnolin OS=Homo sapiens GN=MIDN PE=1 SV=2	MIDN	Q504T8 [349-371]	1	0	5.68e-05	4.994e-05	0.0002296	4.69	32	60.8	56	72.7	58.8	45.4	44.9	81.5	66.8	79.1	58.8	54.8	52.2	124.3	101.9	120.7	89.7	83.7	79.6	-0.286672	-0.428246	-0.0724592	-0.262459	0.126471	0	0
[R].NFSNMDDEENYSAASKAVR.[Q]	2xDeamidated [N4; N10]; 1xTMT6plex [N-Term]; 1xGGTMT6plex [K16]; 1xGGTMT6plex [K16]	1	1	2	O43264	Centromere/kinetochore protein zw10 homolog OS=Homo sapiens GN=ZW10 PE=1 SV=3	ZW10	O43264 [609-627]	1	0	0	6.124e-07	2.92e-05	4.12	31	112.4	101.4	118.2	133	138.1	100.3	150.6	120.9	128.6	133	166.8	116.6	110.7	88.9	94.5	97.7	122.6	85.7	-0.3164	0.0480442	-0.516592	-0.261649	0.254239	0	0
[R].AGKGVIEQTEK.[S]	1xTMT6plex [K11]; 1xTMT6plex [N-Term]; 1xGGTMT6plex [K3]; 1xGGTMT6plex [K3]	1	1	2	Q16665	Hypoxia-inducible factor 1-alpha OS=Homo sapiens GN=HIF1A PE=1 SV=1	HIF1A	Q16665 [672-682]	1	0	3.785e-05	1.537e-06	5.414e-05	3.98	16	280.3	239.6	253.3	217.3	128.7	129.7	375.5	285.8	275.5	217.3	155.5	150.7	154.3	117.4	113.2	89.3	63.9	61.9	-0.394306	-0.342142	-0.0458765	-0.260775	0.138129	0	0
[K].EDTCFLKEQLR.[K]	1xCarbamidomethyl [C4]; 1xTMT6plex [N-Term]; 1xGGTMT6plex [K7]	1	1	1	Q86VP1	Tax1-binding protein 1 OS=Homo sapiens GN=TAX1BP1 PE=1 SV=2	TAX1BP1	Q86VP1 [347-357]	1		0.0002105		0.001328	2.45		145.8	181.8	378.5	236.8	189.7	179.7	195.3	216.8	411.7	236.8	229.2	208.9	78.2	86.8	164.8	94.8	91.7	83.6	0.150526	-0.797757	-0.133419	-0.260217	0.452176	0	0
[R].ACNQQLTAKLACPR.[H]	2xCarbamidomethyl [C2; C12]; 1xTMT6plex [N-Term]; 1xGGTMT6plex [K9]; 1xGGTMT6plex [K9]	1	1	4	Q14674	Separin OS=Homo sapiens GN=ESPL1 PE=1 SV=3	ESPL1	Q14674 [56-69]	1	0	0	1.456e-07	1.035e-05	4.31	13	344.9	336.7	385.3	339.8	411.3	352.9	462.1	401.6	419.1	339.8	496.8	410.2	109.6	95.3	99.4	80.6	117.8	97.3	-0.2017	-0.302466	-0.275828	-0.259998	0.0131789	0	1
[R].DGEFTLTTLKK.[E]	1xTMT6plex [K11]; 1xTMT6plex [N-Term]; 1xGGTMT6plex [K10]; 1xGGTMT6plex [K10]	1	1	2	Q9Y2D5	A-kinase anchor protein 2 OS=Homo sapiens GN=AKAP2 PE=1 SV=3	AKAP2	Q9Y2D5 [165-175]	1	0.0002086	0.002156	0.00462	0.02547	1.88	8	95.2	95.1	122.1	97.9	66.3	61.2	127.5	113.4	132.8	97.9	80.1	71.1	122.9	109.3	127.9	94.3	77.1	68.5	-0.169192	-0.439687	-0.170627	-0.259835	0.101814	0	0
[K].QIQEKQGQLSELDK.[L]	1xTMT6plex [K14]; 1xTMT6plex [N-Term]; 1xGGTMT6plex [K5]; 1xGGTMT6plex [K5]	1	1	2	P49454	Centromere protein F OS=Homo sapiens GN=CENPF PE=1 SV=2	CENPF	P49454 [2314-2327]	1	0	5.68e-05	1.827e-05	0.0002037	4.32	22	190.1	172.4	268.1	253.8	279.7	241.3	254.7	205.6	291.6	253.8	337.9	280.5	94.1	76	107.7	93.8	124.8	103.6	-0.308195	-0.199358	-0.268594	-0.258716	0.014778	1	1
[R].FHMDSETHDPIDLQTKELR.[E]	1xTMT6plex [N-Term]; 1xGGTMT6plex [K16]; 1xGGTMT6plex [K16]	1	1	2	Q9Y2L1	Exosome complex exonuclease RRP44 OS=Homo sapiens GN=DIS3 PE=1 SV=2	DIS3	Q9Y2L1 [639-657]	1	0.0005782	0.002018	0.0131	0.02344	2.92	1	53	47.1	66.5	63.1	59.6	52.5	71	56.2	72.3	63.1	72	61	107.7	85.2	109.7	95.7	109.2	92.5	-0.338093	-0.196973	-0.239448	-0.258171	0.0252262	0	0
[R].IAGKVPGLQNEQK.[R]	1xTMT6plex [K13]; 1xTMT6plex [N-Term]; 1xGGTMT6plex [K4]; 1xGGTMT6plex [K4]	1	1	2	Q8WWM7	Ataxin-2-like protein OS=Homo sapiens GN=ATXN2L PE=1 SV=2	ATXN2L	Q8WWM7 [526-538]	1	2.207e-05	5.68e-05	0.0003732	0.000194	3.53	1	215.5	185.6	256.9	258.1	201	172.9	288.7	221.4	279.5	258.1	242.8	201	116.2	89.1	112.4	103.8	97.7	80.8	-0.383113	-0.114836	-0.274003	-0.257317	0.080698	0	0
[R].GKNASDMPETITSR.[D]	1xDeamidated [N3]; 1xTMT6plex [N-Term]; 1xGGTMT6plex [K2]; 1xGGTMT6plex [K2]	1	1	2	Q8TCT9	Minor histocompatibility antigen H13 OS=Homo sapiens GN=HM13 PE=1 SV=1	HM13	Q8TCT9 [60-73]	1	0.001229	0.009412	0.03159	0.1447	2.28	20	84.9	85.4	91.2	88.2	89.5	68.4	113.7	101.9	99.2	88.2	108.1	79.5	115.6	103.5	100.8	89.6	109.8	80.8	-0.159511	-0.169925	-0.442451	-0.257295	0.108846	0	0
[R].NLPELKTAVGR.[G]	1xTMT6plex [N-Term]; 1xGGTMT6plex [K6]; 1xGGTMT6plex [K6]	1	1	2	Q96T51	RUN and FYVE domain-containing protein 1 OS=Homo sapiens GN=RUFY1 PE=1 SV=2	RUFY1	Q96T51 [196-206]	1	0.0003684	0.001089	0.007693	0.01284	2.26	6	89	86.1	70.2	59.1	73.5	67.2	119.2	102.7	76.4	59.1	88.8	78.1	136.5	117.5	87.4	67.6	101.6	89.4	-0.21624	-0.37061	-0.184554	-0.257135	0.0464971	0	0
[K].MIIAKNGPDTER.[L]	1xTMT6plex [N-Term]; 1xGGTMT6plex [K5]; 1xGGTMT6plex [K5]	1	1	2	Q05086	Ubiquitin-protein ligase E3A OS=Homo sapiens GN=UBE3A PE=1 SV=4	UBE3A	Q05086 [825-836]	1	9.703e-05	0.0001871	0.001278	0.0008028	3.87	12	156.5	156	200.9	238.1	215.5	135.9	209.7	186.1	218.5	238.1	260.3	158	99	87.9	103.2	112.4	122.9	74.6	-0.171565	0.123199	-0.720237	-0.256201	0.408778	0	0
[K].VMKQSEENNNLQSQVQK.[L]	1xDeamidated [Q/N]; 1xTMT6plex [K17]; 1xTMT6plex [N-Term]; 1xGGTMT6plex [K3]; 1xGGTMT6plex [K3]	1	1	3	Q86TG7	Retrotransposon-derived protein PEG10 OS=Homo sapiens GN=PEG10 PE=1 SV=2	PEG10	Q86TG7 [20-36]	1	5.896e-05	0.001222	0.0009746	0.01426	2.57	25	26.7	23.5	44.9	63.4	46.9	28.3	35.8	28	48.8	63.4	56.7	32.9	80.8	63.3	110.3	143.2	128	74.3	-0.35215	0.376599	-0.78471	-0.25342	0.532518	0	0
[K].LPVKGFR.[S]	1xTMT6plex [N-Term]; 1xGGTMT6plex [K4]	1	1	1	P11388	DNA topoisomerase 2-alpha OS=Homo sapiens GN=TOP2A PE=1 SV=3	TOP2A	P11388 [262-268]	1		0.001432		0.01551	1.97		401.3	303.1	257.8	239.6	234.6	250.9	537.6	361.5	280.4	239.6	283.4	291.6	161.8	108.8	84.4	72.1	85.3	87.7	-0.572533	-0.227244	0.0400311	-0.253249	0.289401	0	0
[R].IKQIESDR.[Q]	1xTMT6plex [N-Term]; 1xGGTMT6plex [K2]; 1xGGTMT6plex [K2]	1	1	2	Q53HL2	Borealin OS=Homo sapiens GN=CDCA8 PE=1 SV=2	CDCA8	Q53HL2 [36-43]	1	0.0001275	0.0002706	0.002536	0.003228	2.34	3	166.5	167.8	162.4	147.3	147.1	120.6	223.1	200.1	176.7	147.3	177.7	140.2	125.7	112.8	99.5	83	100.1	79	-0.156218	-0.261585	-0.341517	-0.253107	0.0421253	0	0
[K].IYHPNVDKLGR.[I]	1xDeamidated [N5]; 1xTMT6plex [N-Term]; 1xGGTMT6plex [K8]; 1xGGTMT6plex [K8]	1	1	12	P61088	Ubiquitin-conjugating enzyme E2 N OS=Homo sapiens GN=UBE2N PE=1 SV=1	UBE2N	P61088 [75-85]	1	2.207e-05	0.0001871	0.0003148	0.0006672	3.99	21	673.9	504.8	813.2	858	642.5	610.1	902.9	602.1	884.6	858	776.1	709.1	114.5	76.3	112.1	108.8	98.4	89.9	-0.585593	-0.0431077	-0.130337	-0.253013	0.271399	0	0
[R].LSLPSTKPQLSEEQAAVLR.[A]	1xTMT6plex [N-Term]; 1xGGTMT6plex [K7]	1	1	1	Q9H611	ATP-dependent DNA helicase PIF1 OS=Homo sapiens GN=PIF1 PE=1 SV=2	PIF1	Q9H611 [198-216]	0		0.0007884		0.008967	2.29		96.1	94	123.4	113.4	114.9	95.9	128.8	112.1	134.2	113.4	138.8	111.5	104.6	91.1	109	92.1	112.7	90.5	-0.19936	-0.243055	-0.316498	-0.252971	0.017767	0	0
[K].FSGKTLEENK.[E]	1xTMT6plex [K10]; 1xTMT6plex [N-Term]; 1xGGTMT6plex [K4]	1	1	1	Q9UNP9	Peptidyl-prolyl cis-trans isomerase E OS=Homo sapiens GN=PPIE PE=1 SV=1	PPIE	Q9UNP9 [105-114]	1		0.001044		0.01233	1.87		131.7	116.7	153.4	137.2	119.9	113.5	176.4	139.2	166.9	137.2	144.8	131.9	118.1	93.2	111.7	91.8	96.9	88.3	-0.341607	-0.283063	-0.134083	-0.252918	0.0547983	0	0
[K].SMGSQEDDSGNKPSSYS.[-]	1xOxidation [M2]; 1xTMT6plex [N-Term]; 1xGGTMT6plex [K12]; 1xGGTMT6plex [K12]	1	1	2	Q9UNS2	COP9 signalosome complex subunit 3 OS=Homo sapiens GN=COPS3 PE=1 SV=3	COPS3	Q9UNS2 [407-423]	0	2.207e-05	0.0002105	0.0002924	0.001781	1.86	20	41.9	37.7	49.4	42.1	30.3	29.7	56.1	45	53.7	42.1	36.6	34.5	125.6	100.6	120.3	94.2	81.9	77.3	-0.320206	-0.352838	-0.083395	-0.252146	0.0971351	0	0
[R].GGVYADMWQLQQGQEETSEDTKPQTMER.[-]	1xDeamidated [Q]; 1xOxidation [M26]; 1xTMT6plex [N-Term]; 1xGGTMT6plex [K22]; 1xGGTMT6plex [K22]	1	1	5	Q9NP58	ATP-binding cassette sub-family B member 6, mitochondrial OS=Homo sapiens GN=ABCB6 PE=1 SV=1	ABCB6	Q9NP58 [815-842]	0	0	5.68e-05	2.244e-06	0.0001316	2.33	38	23.9	22.7	34.3	38.2	38.2	27.2	32	27.1	37.3	38.2	46.1	31.6	90.5	76.5	105.4	107.9	130.4	89.3	-0.242458	0.03382	-0.546212	-0.251617	0.271901	0	0
[R].RPETISEPKTYVDLTNEETTDSTTSK.[I]	1xDeamidated [N16]; 1xTMT6plex [K26]; 1xTMT6plex [N-Term]; 1xGGTMT6plex [K9]; 1xGGTMT6plex [K9]	1	1	4	O95551	Tyrosyl-DNA phosphodiesterase 2 OS=Homo sapiens GN=TDP2 PE=1 SV=1	TDP2	O95551 [74-99]	1	0	0	3.792e-06	9.597e-07	5.84	13	173.7	135.4	163.6	178	142.8	126.8	232.7	161.5	178	178	172.5	147.4	130.5	90.6	99.8	99.8	96.7	82.6	-0.526467	0	-0.227374	-0.25128	0.241057	0	0
[R].LIGDAAKNQVAMNPTNTIFDAK.[R]	1xDeamidated [N13]; 1xTMT6plex [K22]; 1xTMT6plex [N-Term]; 1xGGTMT6plex [K7]	1	1	1	P54652	Heat shock-related 70 kDa protein 2 OS=Homo sapiens GN=HSPA2 PE=1 SV=1	HSPA2	P54652 [51-72]	1	0.0002086		0.003687			2	98.7	94.6	120.7	110.3	108	92.9	132.2	112.8	131.3	110.3	130.5	108	109.4	93.4	108.6	91.3	108	89.3	-0.228118	-0.250337	-0.274299	-0.250918	0.00281223	0	0
[R].VKDIGYIFK.[E]	1xTMT6plex [K9]; 1xTMT6plex [N-Term]; 1xGGTMT6plex [K2]; 1xGGTMT6plex [K2]	1	1	2	P06400	Retinoblastoma-associated protein OS=Homo sapiens GN=RB1 PE=1 SV=2	RB1	P06400 [419-427]	1	0	5.68e-05	1.117e-05	0.0001382	3.46	23	148.3	118.9	134.8	136.3	167.6	156	198.7	141.8	146.6	136.3	202.5	181.3	118.4	84.5	87.3	81.2	120.6	108	-0.486646	-0.104502	-0.159199	-0.250115	0.17101	0	0
[K].VESEDTSSLFDKLK.[K]	1xTMT6plex [K14]; 1xTMT6plex [N-Term]; 1xGGTMT6plex [K12]; 1xGGTMT6plex [K12]	1	1	2	Q16665	Hypoxia-inducible factor 1-alpha OS=Homo sapiens GN=HIF1A PE=1 SV=1	HIF1A	Q16665 [378-391]	1	0	0	3.185e-07	2.106e-05	3.99	23	225.1	164.1	205.2	218.8	163	158.4	301.6	195.7	223.2	218.8	196.9	184.1	137	88.9	101.4	99.4	89.5	83.7	-0.623921	-0.0287399	-0.0966601	-0.249774	0.315493	0	0
[K].KILDSVGIEADDDR.[L]	1xTMT6plex [N-Term]; 1xGGTMT6plex [K1]; 1xGGTMT6plex [K1]	1	1	4	P05387	60S acidic ribosomal protein P2 OS=Homo sapiens GN=RPLP2 PE=1 SV=1	RPLP2	P05387 [25-38]	1	0	0	6.539e-09	3.254e-06	4.52	42	279.7	203.9	280	308.3	230.6	217.2	374.7	243.2	304.6	308.3	278.6	252.4	127.6	82.8	103.7	105	94.9	86	-0.623926	0.0179734	-0.142071	-0.249341	0.325357	0	0
[K].ADNTIEGDNNEQNYIKDVK.[L]	1xTMT6plex [K19]; 1xTMT6plex [N-Term]; 1xGGTMT6plex [K16]; 1xGGTMT6plex [K16]	1	1	2	Q7Z333	Probable helicase senataxin OS=Homo sapiens GN=SETX PE=1 SV=4	SETX	Q7Z333 [660-678]	1	0	3.785e-05	2.313e-06	7.049e-05	3.32	30	73.2	76	111.1	100.8	81.6	65.6	98.1	90.6	120.9	100.8	98.6	76.2	100.6	92.9	123.9	103.4	101.1	78.2	-0.11488	-0.26094	-0.370542	-0.248787	0.0783307	0	0
[R].GSFGAMDDPFKNK.[A]	1xTMT6plex [K13]; 1xTMT6plex [N-Term]; 1xGGTMT6plex [K11]; 1xGGTMT6plex [K11]	1	1	2	Q9UBC2	Epidermal growth factor receptor substrate 15-like 1 OS=Homo sapiens GN=EPS15L1 PE=1 SV=1	EPS15L1	Q9UBC2 [592-604]	1	0	0.0001313	9.089e-05	0.0002754	2.73	12	194.8	174.1	242.3	319.2	308.9	199.7	261	207.7	263.6	319.2	373.1	232.1	94.5	75.2	95.5	115.6	135.1	84.1	-0.329582	0.275569	-0.68385	-0.245954	0.472503	0	0
[K].IDYGEYMDKNNVR.[R]	1xTMT6plex [N-Term]; 1xGGTMT6plex [K9]; 1xGGTMT6plex [K9]	1	1	4	Q04837	Single-stranded DNA-binding protein, mitochondrial OS=Homo sapiens GN=SSBP1 PE=1 SV=1	SSBP1	Q04837 [114-126]	1	0	0	2.651e-05	4.115e-05	3.76	9	321.3	308.1	207.2	246.6	400.7	267.8	430.5	367.5	225.4	246.6	484	311.3	125.1	106.8	65.5	71.6	140.6	90.4	-0.22817	0.128465	-0.637202	-0.245636	0.382421	0	0
[R].ASKAGEVDVEQHTLAK.[Y]	1xDeamidated [Q11]; 1xTMT6plex [K16]; 1xTMT6plex [N-Term]; 1xGGTMT6plex [K3]; 1xGGTMT6plex [K3]	1	1	2	O95067	G2/mitotic-specific cyclin-B2 OS=Homo sapiens GN=CCNB2 PE=1 SV=1	CCNB2	O95067 [273-288]	1	0	3.785e-05	4.263e-06	7.607e-05	3.77	21	72.5	86.3	111.1	82.3	76.2	65.8	97.1	102.9	120.9	82.3	92	76.5	101.9	108	126.8	86.4	96.6	80.3	0.0838773	-0.553452	-0.266623	-0.245399	0.314474	1	1
[R].SEGKSMFAGVPTMR.[E]	1xTMT6plex [N-Term]; 1xGGTMT6plex [K4]; 1xGGTMT6plex [K4]	1	1	2	O15260	Surfeit locus protein 4 OS=Homo sapiens GN=SURF4 PE=1 SV=3	SURF4	O15260 [136-149]	1	0	0	2.055e-07	1.142e-05	4.19	14	234.5	230.3	232.4	302	427.5	255.5	314.2	274.7	252.8	302	516.4	297	96.3	84.2	77.5	92.6	158.3	91	-0.193716	0.256816	-0.798723	-0.245207	0.506762	0	0
[R].GAEGKPGVEAGQEPAEAGER.[L]	1xTMT6plex [N-Term]; 1xGGTMT6plex [K5]; 1xGGTMT6plex [K5]	1	1	2	Q14596	Next to BRCA1 gene 1 protein OS=Homo sapiens GN=NBR1 PE=1 SV=3	NBR1	Q14596 [763-782]	0	0	0	7.457e-11	1.485e-06	5.2	61	177.7	130.9	169.8	199.4	152.8	134.7	238.1	156.1	184.7	199.4	184.6	156.6	127.6	83.7	99	106.9	98.9	83.9	-0.608329	0.110761	-0.2373	-0.244956	0.359392	0	0
[K].IPETYPFNPPKVR.[F]	1xDeamidated [N8]; 1xTMT6plex [N-Term]; 1xGGTMT6plex [K11]; 1xGGTMT6plex [K11]	1	1	2	P61086	Ubiquitin-conjugating enzyme E2 K OS=Homo sapiens GN=UBE2K PE=1 SV=3	UBE2K	P61086 [62-74]	1	4.03e-05	0.0001313	0.0007754	0.0002912	3.22	9	75	72.6	158.2	159.2	116.6	91.4	100.5	86.6	172.1	159.2	140.9	106.2	78.8	67.9	134.9	124.8	110.4	83.3	-0.214784	-0.112272	-0.406352	-0.244469	0.105052	0	0
[KR].VFYLKMK.[G]	1xTMT6plex [K7]; 1xTMT6plex [N-Term]; 1xGGTMT6plex [K5]	6	6	1	P63104; P31947; P31946; Q04917; P61981; P27348	14-3-3 protein zeta/delta OS=Homo sapiens GN=YWHAZ PE=1 SV=1;14-3-3 protein sigma OS=Homo sapiens GN=SFN PE=1 SV=1;14-3-3 protein beta/alpha OS=Homo sapiens GN=YWHAB PE=1 SV=3;14-3-3 protein eta OS=Homo sapiens GN=YWHAH PE=1 SV=4;14-3-3 protein gamma OS=Homo sapiens GN=YWHAG PE=1 SV=2;14-3-3 protein theta OS=Homo sapiens GN=YWHAQ PE=1 SV=1	YWHAQ	P63104 [116-122]; P31947 [118-124]; P31946 [118-124]; Q04917 [121-127]; P61981 [121-127]; P27348 [116-122]	1		0.0003735		0.003852	2.96		190.8	163.6	197.8	260	248.3	168.6	255.6	195.1	215.2	260	299.9	196	107.9	82.3	90.8	109.7	126.6	82.7	-0.390731	0.272799	-0.614318	-0.244083	0.456238	0	0
[K].GKDLTFVFDR.[V]	1xTMT6plex [N-Term]; 1xGGTMT6plex [K2]; 1xGGTMT6plex [K2]	1	1	2	Q86Y91	Kinesin-like protein KIF18B OS=Homo sapiens GN=KIF18B PE=1 SV=3	KIF18B	Q86Y91 [74-83]	1	0	3.785e-05	1.958e-05	8.935e-05	2.71	7	153.4	139.2	186.3	169.2	155.8	144.6	205.5	166	202.7	169.2	188.2	168.1	112.1	90.6	110.6	92.3	102.7	91.7	-0.307203	-0.260949	-0.163443	-0.243865	0.0288855	0	1
[R].NLKEPLLTFR.[L]	1xTMT6plex [N-Term]; 1xGGTMT6plex [K3]	1	1	1	Q9H0H5	Rac GTPase-activating protein 1 OS=Homo sapiens GN=RACGAP1 PE=1 SV=1	RACGAP1	Q9H0H5 [428-437]	1		0.0001871		0.0009496	2.6		203.5	198.4	138.3	122.9	183.4	161.7	272.6	236.6	150.4	122.9	221.5	187.9	137.2	119.1	75.7	61.9	111.5	94.6	-0.204107	-0.290354	-0.237132	-0.243864	0.0104479	0	1
[R].STTFEKSLLMGK.[E]	1xTMT6plex [K12]; 1xTMT6plex [N-Term]; 1xGGTMT6plex [K6]; 1xGGTMT6plex [K6]	1	1	2	Q13098	COP9 signalosome complex subunit 1 OS=Homo sapiens GN=GPS1 PE=1 SV=4	GPS1	Q13098 [433-444]	1	0	3.785e-05	1.846e-05	9.87e-05	3.2	9	184.9	154.7	211.6	260	218	162.6	247.7	184.5	230.2	260	263.3	189	108.1	80.5	100.5	113.5	114.9	82.5	-0.425306	0.175497	-0.477913	-0.242574	0.36666	0	0
[K].HTPLISK.[S]	1xTMT6plex [N-Term]; 1xGGTMT6plex [K7]; 1xGGTMT6plex [K7]	1	1	2	Q86YV0	RAS protein activator like-3 OS=Homo sapiens GN=RASAL3 PE=1 SV=2	RASAL3	Q86YV0 [778-784]	0	0.002721	0.003383	0.07621	0.04086	2.43	2	210.2	186.1	164.7	157.9	125.6	113.7	281.6	222	179.2	157.9	151.7	132.2	150.3	118.4	95.6	84.2	81	70.5	-0.344176	-0.18319	-0.200299	-0.242555	0.041555	0	0
[K].EKDPEIFCDPFTSATTTTNK.[E]	1xCarbamidomethyl [C8]; 1xTMT6plex [K20]; 1xTMT6plex [N-Term]; 1xGGTMT6plex [K2]; 1xGGTMT6plex [K2]	1	1	2	P42566	Epidermal growth factor receptor substrate 15 OS=Homo sapiens GN=EPS15 PE=1 SV=2	EPS15	P42566 [817-836]	1	0	5.68e-05	7.534e-06	0.0001816	2.61	34	26.4	20.9	44.6	51.5	36.2	30.4	35.4	24.9	48.5	51.5	43.7	35.3	88.7	62.5	121.6	129.1	109.6	88.6	-0.505078	0.0863458	-0.306869	-0.241867	0.298595	0	0
[R].LQSKIEDMR.[I]	1xTMT6plex [N-Term]; 1xGGTMT6plex [K4]	1	1	1	Q5SRE5	Nucleoporin NUP188 homolog OS=Homo sapiens GN=NUP188 PE=1 SV=1	NUP188	Q5SRE5 [905-913]	1		0.003071		0.03749	1.87		115.2	107.4	136.5	144.8	138.9	108	154.3	128.1	148.5	144.8	167.8	125.5	106.6	88.4	102.5	100	115.8	86.7	-0.270089	-0.0356239	-0.417531	-0.241081	0.162436	0	0
[K].FSEINPDMKK.[L]	1xTMT6plex [K]; 1xTMT6plex [N-Term]; 1xGGTMT6plex [K]; 1xGGTMT6plex [K]	1	1	10	P48960	CD97 antigen OS=Homo sapiens GN=CD97 PE=1 SV=4	CD97	P48960 [722-731]	1	0	0	6.392e-06	4.977e-05	4.13	7	930.6	851.7	886.3	1107.3	1066.1	718.1	1246.8	1015.9	964.1	1107.3	1287.8	834.6	115.9	94.4	89.6	102.9	119.7	77.6	-0.296022	0.199672	-0.625295	-0.240548	0.421382	0	0
[K].GNVETCAKAEEEIMK.[K]	1xCarbamidomethyl [C6]; 1xDeamidated [N2]; 1xTMT6plex [K15]; 1xTMT6plex [N-Term]; 1xGGTMT6plex [K8]; 1xGGTMT6plex [K8]	1	1	2	O00425	Insulin-like growth factor 2 mRNA-binding protein 3 OS=Homo sapiens GN=IGF2BP3 PE=1 SV=2	IGF2BP3	O00425 [331-345]	1	0	5.68e-05	5.517e-05	0.0002405	3.87	13	159.8	141.6	208.6	280.5	239.1	154.6	214.1	168.9	226.9	280.5	288.8	179.7	94.5	74.6	100.2	123.8	127.5	79.3	-0.341139	0.305129	-0.685104	-0.240371	0.494691	0	0
[K].LIKDDFLQQNGYTPYDR.[F]	2xDeamidated [Q8; N10]; 1xTMT6plex [N-Term]; 1xGGTMT6plex [K3]	1	1	1	P38606	V-type proton ATPase catalytic subunit A OS=Homo sapiens GN=ATP6V1A PE=1 SV=2	ATP6V1A	P38606 [514-530]	1		0.001614		0.01786	2.81		126.7	124.1	88.1	100.5	137.8	95.1	169.7	148	95.8	100.5	166.5	110.5	128.7	112.3	72.7	76.2	126.3	83.8	-0.196654	0.0678356	-0.591832	-0.240217	0.336761	0	0
[K].LENKMEGIGLK.[R]	1xTMT6plex [K11]; 1xTMT6plex [N-Term]; 1xGGTMT6plex [K4]; 1xGGTMT6plex [K4]	1	1	2	O75915	PRA1 family protein 3 OS=Homo sapiens GN=ARL6IP5 PE=1 SV=1	ARL6IP5	O75915 [148-158]	1	0	0.0001776	9.776e-05	0.0005836	2.63	14	129.2	117.2	100	132.6	295	188.9	173.1	139.8	108.8	132.6	356.4	219.6	91.9	74.2	57.7	70.4	189.2	116.6	-0.308646	0.287004	-0.698344	-0.239995	0.490377	0	0
[K].AQPAQPADEPAEKADEPMEH.[-]	1xTMT6plex [N-Term]; 1xGGTMT6plex [K13]; 1xGGTMT6plex [K13]	1	1	6	P25786	Proteasome subunit alpha type-1 OS=Homo sapiens GN=PSMA1 PE=1 SV=1	PSMA1	P25786 [244-263]	1	2.207e-05	5.68e-05	0.0002141	0.0002445	3.4	17	159.8	142.7	237.8	340.9	335	201.9	214.1	170.2	258.7	340.9	404.7	234.7	79.1	62.9	95.6	126	149.6	86.7	-0.330618	0.398341	-0.787006	-0.239761	0.559152	0	0
[K].SMTLKEAIK.[S]	1xTMT6plex [K9]; 1xTMT6plex [N-Term]; 1xGGTMT6plex [K5]	1	1	2	P28066	Proteasome subunit alpha type-5 OS=Homo sapiens GN=PSMA5 PE=1 SV=3	PSMA5	P28066 [188-196]	1		0.002358		0.02914	2.11		318.9	280.8	367.9	496.1	503.3	327	427.3	334.9	400.2	496.1	608	380.1	96.9	75.9	90.7	112.5	137.8	86.2	-0.352397	0.310751	-0.676816	-0.239487	0.496542	0	0
[K].IDYGEYMDKNNVR.[R]	1xDeamidated [N]; 1xTMT6plex [N-Term]; 1xGGTMT6plex [K9]; 1xGGTMT6plex [K9]	1	1	3	Q04837	Single-stranded DNA-binding protein, mitochondrial OS=Homo sapiens GN=SSBP1 PE=1 SV=1	SSBP1	Q04837 [114-126]	1	0	3.785e-05	5.314e-06	6.066e-05	3.77	13	236	227.3	129.6	168.7	311.4	191.7	316.2	271.1	141	168.7	376.2	222.8	126.8	108.7	56.5	67.7	150.9	89.4	-0.222203	0.260905	-0.755246	-0.238848	0.501187	0	0
[K].MFYVKK.[D]	1xTMT6plex [K6]; 1xTMT6plex [N-Term]; 1xGGTMT6plex [K5]	1	1	1	O00180	Potassium channel subfamily K member 1 OS=Homo sapiens GN=KCNK1 PE=1 SV=1	KCNK1	O00180 [279-284]	1		0.001614		0.0179	1.94		135.4	119.1	184.6	238.2	184.1	125.5	181.4	142.1	200.8	238.2	222.4	145.9	96.3	75.4	106.6	126.4	118	77.4	-0.352971	0.245789	-0.608381	-0.238521	0.445514	0	0
[R].DAQQQVKALGTER.[T]	1xTMT6plex [N-Term]; 1xGGTMT6plex [K7]; 1xGGTMT6plex [K7]	1	1	2	Q9BW19	Kinesin-like protein KIFC1 OS=Homo sapiens GN=KIFC1 PE=1 SV=2	KIFC1	Q9BW19 [173-185]	1	0	0	9.569e-07	3.575e-05	3.68	13	193.4	174.6	207.2	186.3	183.9	175.2	259.1	208.3	225.4	186.3	222.2	203.6	119.1	95.8	103.6	85.7	102.2	93.6	-0.314076	-0.273657	-0.126815	-0.238183	0.0525952	1	1
[R].NDEELNKLLGK.[V]	1xTMT6plex [K11]; 1xTMT6plex [N-Term]; 1xGGTMT6plex [K7]; 1xGGTMT6plex [K7]	1	7	4	P0C0S8	Histone H2A type 1 OS=Homo sapiens GN=HIST1H2AG PE=1 SV=2	HIST1H2AG	P0C0S8 [90-100]	1	0	3.785e-05	5.605e-06	6.041e-05	3.37	13	398.8	323.6	513.7	575.1	456.6	389.9	534.3	386	558.8	575.1	551.6	453.2	104.8	75.7	109.6	112.8	108.2	88.9	-0.469274	0.0415193	-0.283445	-0.237066	0.253166	0	0
[K].GKSVFLEQMK.[K]	1xTMT6plex [K10]; 1xTMT6plex [N-Term]; 1xGGTMT6plex [K2]; 1xGGTMT6plex [K2]	1	1	2	Q7L1Q6	Basic leucine zipper and W2 domain-containing protein 1 OS=Homo sapiens GN=BZW1 PE=1 SV=1	BZW1	Q7L1Q6 [389-398]	1	0	5.68e-05	2.204e-05	0.0001571	3.42	4	146.2	128.3	140	171.1	177.3	128.5	195.9	153	152.3	171.1	214.2	149.4	113.5	88.6	88.2	99.1	124.1	86.5	-0.357314	0.168106	-0.520731	-0.236646	0.372811	0	0
[K].IDKTDYMVGSYGPR.[A]	1xTMT6plex [N-Term]; 1xGGTMT6plex [K3]; 1xGGTMT6plex [K3]	1	1	2	P52565	Rho GDP-dissociation inhibitor 1 OS=Homo sapiens GN=ARHGDIA PE=1 SV=3	ARHGDIA	P52565 [139-152]	1	0	0	6.885e-08	1.368e-05	2.8	13	161.7	152.6	181.3	186.8	184.3	147.3	216.6	182	197.2	186.8	222.6	171.2	110.5	92.8	100.6	95.3	113.5	87.3	-0.25185	-0.0780822	-0.378639	-0.23619	0.11337	0	0
[R].LKTWLLSEK.[K]	1xTMT6plex [K9]; 1xTMT6plex [N-Term]; 1xGGTMT6plex [K2]	1	1	1	Q9NRX6	Protein kish-B OS=Homo sapiens GN=TMEM167B PE=3 SV=1	TMEM167B	Q9NRX6 [30-38]	1		0.0004539		0.004681	2.51		176	173.7	158.5	165.3	203.4	153.8	235.8	207.2	172.4	165.3	245.7	178.8	117.4	103.1	85.8	82.3	122.3	89	-0.187388	-0.0600852	-0.458547	-0.23534	0.183106	0	0
[K].MSKSTGNFLTLTQAIDK.[F]	1xTMT6plex [K17]; 1xTMT6plex [N-Term]; 1xGGTMT6plex [K3]; 1xGGTMT6plex [K3]	1	1	2	Q9P2J5	Leucine--tRNA ligase, cytoplasmic OS=Homo sapiens GN=LARS PE=1 SV=2	LARS	Q9P2J5 [717-733]	1	0	0	2.682e-07	1.472e-05	2.48	13	337.2	309.6	323.8	345.4	332.2	264.1	451.8	369.3	352.2	345.4	401.3	307	121.7	99.5	94.9	93.1	108.1	82.7	-0.290561	-0.0276269	-0.386407	-0.234865	0.159944	0	0
[K].AYKTTWGDGGENSPCNVVSK.[Q]	1xCarbamidomethyl [C15]; 1xTMT6plex [K20]; 1xTMT6plex [N-Term]; 1xGGTMT6plex [K3]; 1xGGTMT6plex [K3]	1	1	2	O00161	Synaptosomal-associated protein 23 OS=Homo sapiens GN=SNAP23 PE=1 SV=1	SNAP23	O00161 [98-117]	1	0	8.43e-05	4.923e-06	0.000253	2.41	31	43.2	40.4	53.7	47.7	59	55.4	57.9	48.2	58.4	47.7	71.3	64.4	99.8	83.1	100.8	82.3	122.9	111.1	-0.264191	-0.292531	-0.145626	-0.234116	0.0350092	0	0
[R].TGQELKEAALEPSMEK.[I]	1xDeamidated [Q3]; 1xTMT6plex [K16]; 1xTMT6plex [N-Term]; 1xGGTMT6plex [K6]; 1xGGTMT6plex [K6]	1	1	2	Q9H3K2	Growth hormone-inducible transmembrane protein OS=Homo sapiens GN=GHITM PE=1 SV=2	GHITM	Q9H3K2 [58-73]	1	0.0002902	0.0005456	0.005579	0.005977	3.32	8	61.6	51.7	52.3	61.6	322.7	254.7	82.5	61.7	56.9	61.6	389.8	296	52.2	39	36	39	246.6	187.3	-0.420576	0.115477	-0.396822	-0.233973	0.312721	0	0
[R].KVSCVLSSNLR.[H]	1xCarbamidomethyl [C4]; 1xTMT6plex [N-Term]; 1xGGTMT6plex [K1]; 1xGGTMT6plex [K1]	1	1	2	Q9UJX5	Anaphase-promoting complex subunit 4 OS=Homo sapiens GN=ANAPC4 PE=1 SV=2	ANAPC4	Q9UJX5 [729-739]	1	0	5.68e-05	0.0001058	0.0001808	2.5	5	136.6	112.8	164.9	164.7	128.6	121.8	183	134.5	179.4	164.7	155.3	141.6	114.6	84.2	112.3	103.1	97.2	88.6	-0.444715	-0.123314	-0.13365	-0.233893	0.156817	0	0
[K].LQAAVDGPMDKK.[E]	1xTMT6plex [K]; 1xTMT6plex [N-Term]; 1xGGTMT6plex [K]; 1xGGTMT6plex [K11]	1	1	9	P51572	B-cell receptor-associated protein 31 OS=Homo sapiens GN=BCAP31 PE=1 SV=3	BCAP31	P51572 [233-244]	1	0	5.68e-05	1.186e-05	0.0001241	4.02	33	493.1	431.1	555.7	628.6	573.3	452.8	660.6	514.2	604.5	628.6	692.5	526.3	109.3	85.1	100	104	114.6	87.1	-0.361062	0.0565835	-0.395862	-0.233447	0.249511	0	0
[R].ASNKVQDSAPVETPR.[G]	1xTMT6plex [N-Term]; 1xGGTMT6plex [K4]; 1xGGTMT6plex [K4]	1	1	2	P09601	Heme oxygenase 1 OS=Homo sapiens GN=HMOX1 PE=1 SV=1	HMOX1	P09601 [240-254]	1	0	3.785e-05	3.067e-06	9.203e-05	3.5	35	161.4	140.3	73.6	68.5	149.8	144.8	216.2	167.3	80.1	68.5	181	168.3	147.2	113.9	54.5	46.6	123.2	114.6	-0.37001	-0.225926	-0.104395	-0.233444	0.0932617	0	0
[R].YEEIYLKNK.[D]	1xTMT6plex [K]; 1xTMT6plex [N-Term]; 1xGGTMT6plex [K]	1	1	2	P06400	Retinoblastoma-associated protein OS=Homo sapiens GN=RB1 PE=1 SV=2	RB1	P06400 [321-329]	1		0.0002028		0.001096	2.49		208.3	166.9	210.1	193.4	195.7	207.5	279.1	199.1	228.5	193.4	236.4	241.2	121.5	86.7	99.5	84.2	103	105	-0.486852	-0.240876	0.027745	-0.233328	0.256953	0	0
[K].EKLGPQDSDPTEANLESADPELCIR.[L]	1xCarbamidomethyl [C23]; 1xDeamidated [Q/N]; 1xTMT6plex [N-Term]; 1xGGTMT6plex [K2]; 1xGGTMT6plex [K2]	1	1	11	Q27J81	Inverted formin-2 OS=Homo sapiens GN=INF2 PE=1 SV=2	INF2	Q27J81 [16-40]	1	0	0	7.277e-10	6.415e-06	5.62	43	162	146.1	238	248.5	205.6	170.8	217	174.3	258.9	248.5	248.4	198.5	96.8	77.7	115.4	110.8	110.7	88.5	-0.317092	-0.0586853	-0.322906	-0.232895	0.116071	0	0
[R].NIQKLPVESK.[S]	1xTMT6plex [K10]; 1xTMT6plex [N-Term]; 1xGGTMT6plex [K4]; 1xGGTMT6plex [K4]	1	1	2	P46013	Proliferation marker protein Ki-67 OS=Homo sapiens GN=MKI67 PE=1 SV=2	MKI67	P46013 [883-892]	1	5.896e-05	0.0001871	0.001167	0.0008268	2.9	12	220.4	201.7	245.8	201.7	191.2	199.6	295.3	240.6	267.4	201.7	231	232	120.7	98.3	109.3	82.4	94.4	94.8	-0.296162	-0.407577	0.0061002	-0.232546	0.200597	0	0
[R].LPPEACLPSAKPVGQPTR.[Y]	1xCarbamidomethyl [C6]; 1xTMT6plex [N-Term]; 1xGGTMT6plex [K11]; 1xGGTMT6plex [K11]	1	1	2	Q12770	Sterol regulatory element-binding protein cleavage-activating protein OS=Homo sapiens GN=SCAP PE=1 SV=4	SCAP	Q12770 [456-473]	0	0.0003839	0.0002869	0.008089	0.003505	2.82	7	80.6	83.4	98.4	83.9	87.1	77.4	108	99.5	107	83.9	105.2	90	109.2	100.6	108.2	84.8	106.4	90.9	-0.118343	-0.351564	-0.227146	-0.232351	0.0747755	0	0
[K].GDQLFDQKK.[E]	1xTMT6plex [K9]; 1xTMT6plex [N-Term]; 1xGGTMT6plex [K8]; 1xGGTMT6plex [K8]	1	1	2	Q9UNY4	Transcription termination factor 2 OS=Homo sapiens GN=TTF2 PE=1 SV=2	TTF2	Q9UNY4 [159-167]	1	0.0005782	0.005859	0.01326	0.08459	1.89	6	158.1	159	191.1	183.7	147.1	119.2	211.8	189.6	207.9	183.7	177.7	138.5	114.6	102.6	112.4	99.4	96.1	74.9	-0.159576	-0.177324	-0.359571	-0.232157	0.0681345	0	0
[K].LQAAVDGPMDKK.[E]	1xDeamidated [Q2]; 1xTMT6plex [K12]; 1xTMT6plex [N-Term]; 1xGGTMT6plex [K11]; 1xGGTMT6plex [K11]	1	1	2	P51572	B-cell receptor-associated protein 31 OS=Homo sapiens GN=BCAP31 PE=1 SV=3	BCAP31	P51572 [233-244]	1	0	3.785e-05	1.189e-05	5.769e-05	3.37	7	407.3	325.7	423.9	496.8	440.4	369.3	545.7	388.5	461.1	496.8	532	429.2	114.7	81.7	97	104.5	111.9	90.3	-0.489457	0.107446	-0.309412	-0.230474	0.322182	0	0
[K].LPDYKPYPMYPATTSLVNVVPK.[L]	1xTMT6plex [K22]; 1xTMT6plex [N-Term]; 1xGGTMT6plex [K5]; 1xGGTMT6plex [K5]	1	1	2	Q00535	Cyclin-dependent-like kinase 5 OS=Homo sapiens GN=CDK5 PE=1 SV=3	CDK5	Q00535 [233-254]	0	0.0001275	0.0001871	0.002328	0.0009198	3.04	16	30.7	24.1	27.6	32	33.8	29.2	41.1	28.7	30	32	40.8	33.9	119.4	83.5	87.2	92.9	118.5	98.5	-0.515955	0.0913505	-0.266691	-0.230432	0.321161	0	0
[K].IKTVELQGK.[K]	1xTMT6plex [K9]; 1xTMT6plex [N-Term]; 1xGGTMT6plex [K2]; 1xGGTMT6plex [K2]	1	1	2	P61026	Ras-related protein Rab-10 OS=Homo sapiens GN=RAB10 PE=1 SV=1	RAB10	P61026 [48-56]	1	2.207e-05	0.0002028	0.0002171	0.001014	2.39	6	205.3	145.7	156.3	130.4	147.9	196.7	275.1	173.8	170	130.4	178.7	228.6	142.7	90.2	88.2	67.6	92.7	118.6	-0.661786	-0.383755	0.355463	-0.230026	0.527692	0	0
[K].NEGGECKPEGLFR.[R]	1xCarbamidomethyl [C6]; 1xTMT6plex [N-Term]; 1xGGTMT6plex [K7]; 1xGGTMT6plex [K7]	1	1	2	O43683	Mitotic checkpoint serine/threonine-protein kinase BUB1 OS=Homo sapiens GN=BUB1 PE=1 SV=1	BUB1	O43683 [1008-1020]	0	0	3.785e-05	2.723e-05	0.0001061	2.89	0	231.4	244.2	308.5	224.6	243	248.9	310	291.3	335.6	224.6	293.5	289.3	106.6	100.2	115.4	77.3	101	99.5	-0.0893249	-0.578103	-0.0215869	-0.229672	0.320415	1	0
[K].KANNSQEPSPQLASSVASTR.[S]	1xTMT6plex [N-Term]; 1xGGTMT6plex [K1]; 1xGGTMT6plex [K1]	1	1	2	Q96HC4	PDZ and LIM domain protein 5 OS=Homo sapiens GN=PDLIM5 PE=1 SV=5	PDLIM5	Q96HC4 [305-324]	1	0	0	2.329e-10	1.974e-06	5.13	59	42.6	36.5	52.6	54.1	68.1	60.9	57.1	43.5	57.2	54.1	82.3	70.8	93.8	71.6	94.1	88.9	135.2	116.4	-0.389628	-0.0820113	-0.216004	-0.229215	0.123563	0	0
[R].TNMFRFNHPK.[E]	1xOxidation [M3]; 1xTMT6plex [N-Term]; 1xGGTMT6plex [K10]; 1xGGTMT6plex [K10]	1	1	1	Q96L93	Kinesin-like protein KIF16B OS=Homo sapiens GN=KIF16B PE=1 SV=2	KIF16B	Q96L93 [546-555]	1	0.003437	0.01255	0.1016	0.2053	3.35	5	110.6	97.9	121.2	113.8	106.8	101.5	148.2	116.8	131.8	113.8	129	118	117.4	92.5	104.4	90.1	102.2	93.4	-0.343907	-0.212523	-0.129901	-0.228777	0.0668313	0	0
[R].NFSNMDDEENYSAASKAVR.[Q]	1xTMT6plex [N-Term]; 1xGGTMT6plex [K16]; 1xGGTMT6plex [K16]	1	1	2	O43264	Centromere/kinetochore protein zw10 homolog OS=Homo sapiens GN=ZW10 PE=1 SV=3	ZW10	O43264 [609-627]	1	0	0	1.079e-11	2.067e-07	5.34	57	134.2	127.2	134.8	173.6	148.5	96.2	179.8	151.7	146.6	173.6	179.4	111.8	114.4	96.5	93.3	110.5	114.1	71.1	-0.245486	0.244097	-0.682377	-0.227922	0.484072	0	0
[R].TVGTPIASVPGSTNTGTVPGSEKDSDSMETEEK.[T]	1xDeamidated [N14]; 1xOxidation [M28]; 1xTMT6plex [K33]; 1xTMT6plex [N-Term]; 1xGGTMT6plex [K23]; 1xGGTMT6plex [K23]	1	1	2	Q99460	26S proteasome non-ATPase regulatory subunit 1 OS=Homo sapiens GN=PSMD1 PE=1 SV=2	PSMD1	Q99460 [270-302]	1	0	5.68e-05	5.229e-05	0.0001802	4.31	28	33.7	27.5	60.5	55.6	40.1	42.3	45.2	32.8	65.8	55.6	48.4	49.2	91.2	66.3	133	112.3	97.9	99.3	-0.460025	-0.244068	0.0204849	-0.227869	0.242692	0	0
[R].KQQMAEEMVEAAGEDER.[E]	1xOxidation [M8]; 1xTMT6plex [N-Term]; 1xGGTMT6plex [K1]; 1xGGTMT6plex [K1]	1	1	2	Q15393	Splicing factor 3B subunit 3 OS=Homo sapiens GN=SF3B3 PE=1 SV=4	SF3B3	Q15393 [816-832]	1	0	5.68e-05	8.7e-07	0.0001354	2.97	44	62.1	62	79.7	87.1	73.8	53.5	83.2	74	86.7	87.1	89.2	62.2	103.5	92	107.9	108.4	110.9	77.4	-0.169925	0.00666989	-0.518854	-0.22737	0.278741	0	0
[R].NSVAGSNPAKPGLGSPGR.[Y]	1xTMT6plex [N-Term]; 1xGGTMT6plex [K10]; 1xGGTMT6plex [K10]	1	1	3	Q86XL3	Ankyrin repeat and LEM domain-containing protein 2 OS=Homo sapiens GN=ANKLE2 PE=1 SV=4	ANKLE2	Q86XL3 [900-917]	0	0	0.0001776	0.000167	0.0006348	3.08	25	126.2	106.6	136.5	122.5	136.3	142.4	169.1	127.1	148.5	122.5	164.6	165.5	113	85	99.3	81.9	110.1	110.7	-0.410788	-0.27793	0.00784075	-0.226959	0.20751	0	0
[K].EMVSLLPTKMER.[F]	1xTMT6plex [N-Term]; 1xGGTMT6plex [K9]; 1xGGTMT6plex [K9]	1	1	2	Q96EK5	KIF1-binding protein OS=Homo sapiens GN=KIF1BP PE=1 SV=1	KIF1BP	Q96EK5 [602-613]	1	0	3.785e-05	2.766e-06	0.0001052	3.71	22	215.4	189.5	213.9	261.7	237.3	174.7	288.6	226	232.7	261.7	286.7	203.1	115.5	90.5	93.2	104.8	114.8	81.3	-0.351903	0.169237	-0.497795	-0.226821	0.379041	0	0
[R].YQDFLWLKGK.[L]	1xTMT6plex [K10]; 1xTMT6plex [N-Term]; 1xGGTMT6plex [K8]	1	1	1	Q9UNH6	Sorting nexin-7 OS=Homo sapiens GN=SNX7 PE=1 SV=1	SNX7	Q9UNH6 [74-83]	1		0.0002565		0.00285	2.68		151.2	145.4	230.5	210.4	137.4	124.1	202.6	173.4	250.7	210.4	166	144.2	105.9	90.7	131.1	110	86.8	75.4	-0.223528	-0.253164	-0.203131	-0.226608	0.00408352	0	0
[K].IQDKEGIPPDQQR.[L]	1xTMT6plex [N-Term]; 1xGGTMT6plex [K4]; 1xGGTMT6plex [K4]	3	5	12	P62987; P62979; P0CG47	Ubiquitin-60S ribosomal protein L40 OS=Homo sapiens GN=UBA52 PE=1 SV=2;Ubiquitin-40S ribosomal protein S27a OS=Homo sapiens GN=RPS27A PE=1 SV=2;Polyubiquitin-B OS=Homo sapiens GN=UBB PE=1 SV=1	UBB	P62987 [30-42]; P62979 [30-42]; P0CG47 [30-42]; [106-118]; [182-194]	1	0	0.0002255	3.221e-05	0.002207	3.2	14	906.2	790.6	1168.8	1222.5	975.6	848.1	1214.1	943	1271.4	1222.5	1178.5	985.7	106.9	83	111.9	107.6	103.8	86.8	-0.365079	-0.056532	-0.258039	-0.22655	0.129217	0	0
[K].VVQMTNDDIKR.[I]	1xOxidation [M4]; 1xTMT6plex [N-Term]; 1xGGTMT6plex [K10]; 1xGGTMT6plex [K10]	1	1	2	P29317	Ephrin type-A receptor 2 OS=Homo sapiens GN=EPHA2 PE=1 SV=2	EPHA2	P29317 [936-946]	1	0.0008439	0.002061	0.02394	0.02411	2.21	1	174.5	166	193.4	179.5	185.7	166.7	233.8	198	210.4	179.5	224.3	193.8	113.1	95.8	101.8	86.9	108.6	93.8	-0.239501	-0.228309	-0.211364	-0.226392	0.00130262	0	0
[R].FSGADKSFCSEGCK.[L]	2xCarbamidomethyl [C9; C13]; 1xTMT6plex [K14]; 1xTMT6plex [N-Term]; 1xGGTMT6plex [K6]; 1xGGTMT6plex [K6]	1	1	2	Q5VZL5	Zinc finger MYM-type protein 4 OS=Homo sapiens GN=ZMYM4 PE=1 SV=1	ZMYM4	Q5VZL5 [744-757]	1	0	0	8.027e-07	3.416e-05	3.64	21	225	213.2	255.7	267.8	233	186.4	301.4	254.3	278.1	267.8	281.5	216.7	113.1	95.4	104.3	100.4	105.6	81.3	-0.245538	-0.0549799	-0.377283	-0.225933	0.137076	0	0
[K].QYKEAIHDMNFSNEDMIR.[E]	1xOxidation [M9]; 1xTMT6plex [N-Term]; 1xGGTMT6plex [K3]; 1xGGTMT6plex [K3]	1	1	2	Q9H3H9	Transcription elongation factor A protein-like 2 OS=Homo sapiens GN=TCEAL2 PE=2 SV=1	TCEAL2	Q9H3H9 [152-169]	1	0.002036	0.0007035	0.0553	0.007128	3.67	1	59.9	57.2	62.5	87.5	80.5	47.8	80.3	68.2	68	87.5	97.2	55.6	105.4	89.6	89.3	114.9	127.7	73	-0.234304	0.363647	-0.80679	-0.225816	0.572751	0	0
[R].LKLAAAPGPGPASAR.[A]	1xTMT6plex [N-Term]; 1xGGTMT6plex [K2]; 1xGGTMT6plex [K2]	1	1	2	Q9H611	ATP-dependent DNA helicase PIF1 OS=Homo sapiens GN=PIF1 PE=1 SV=2	PIF1	Q9H611 [122-136]	1	0	0	3.634e-06	2.59e-05	5.58	28	95.4	95	133	116.3	119.1	108.7	127.8	113.3	144.7	116.3	143.9	126.3	99.3	88	112.4	90.4	111.8	98.2	-0.17429	-0.314247	-0.187125	-0.225221	0.0371549	0	0
[K].ISGLKTSMAEGER.[K]	1xTMT6plex [N-Term]; 1xGGTMT6plex [K5]; 1xGGTMT6plex [K5]	1	1	2	P0DPB6	DNA-directed RNA polymerases I and III subunit RPAC2 OS=Homo sapiens GN=POLR1D PE=1 SV=1	POLR1D	P0DPB6 [11-23]	1	0	0	9.824e-07	3.01e-05	3.7	14	228.7	228.3	256.7	293.3	262.3	182.8	306.4	272.3	279.2	293.3	316.9	212.5	109.4	97.2	99.7	104.7	113.1	75.9	-0.170585	0.070596	-0.575427	-0.225139	0.354724	0	0
[R].HQGVMVGMGQKDSYVGDEAQSK.[R]	1xTMT6plex [K22]; 1xTMT6plex [N-Term]; 1xGGTMT6plex [K11]; 1xGGTMT6plex [K11]	2	6	4	P60709; P68032	Actin, cytoplasmic 1 OS=Homo sapiens GN=ACTB PE=1 SV=1;Actin, alpha cardiac muscle 1 OS=Homo sapiens GN=ACTC1 PE=1 SV=1	ACTC1	P60709 [40-61]; P68032 [42-63]	1	0	0	2.216e-10	2.909e-07	6.99	44	288.1	292.7	419.3	496.5	446.9	295.9	386	349.1	456.1	496.5	539.9	343.9	90.1	81.5	106.4	115.8	126	80.2	-0.144727	0.122137	-0.65175	-0.22478	0.426364	0	0
[R].LGQMDTKGLVR.[A]	1xTMT6plex [N-Term]; 1xGGTMT6plex [K7]; 1xGGTMT6plex [K7]	1	1	2	Q92503	SEC14-like protein 1 OS=Homo sapiens GN=SEC14L1 PE=1 SV=2	SEC14L1	Q92503 [346-356]	1	0	3.785e-05	3.858e-05	0.000106	3.61	8	132.2	133.6	189.1	219.5	156.9	106.6	177.1	159.4	205.7	219.5	189.5	123.9	98.8	88.9	114.8	122.5	105.8	69.1	-0.152328	0.0936591	-0.614582	-0.224417	0.392718	0	0
[R].TKQIQNMEQK.[G]	1xTMT6plex [K10]; 1xTMT6plex [N-Term]; 1xGGTMT6plex [K2]; 1xGGTMT6plex [K2]	1	1	2	Q96G28	Cilia- and flagella-associated protein 36 OS=Homo sapiens GN=CFAP36 PE=1 SV=2	CFAP36	Q96G28 [292-301]	1	0	0	4.98e-08	4.496e-06	5.32	29	376.9	303.3	304	349.6	301.7	259.7	505	361.8	330.7	349.6	364.5	301.8	136.9	98.1	89.6	94.8	98.8	81.8	-0.480797	0.0813883	-0.27241	-0.22394	0.30559	0	0
[R].SEKENLTNELQK.[E]	1xDeamidated [N5]; 1xTMT6plex [K12]; 1xTMT6plex [N-Term]; 1xGGTMT6plex [K3]; 1xGGTMT6plex [K3]	1	1	2	P49454	Centromere protein F OS=Homo sapiens GN=CENPF PE=1 SV=2	CENPF	P49454 [2488-2499]	1	0	0	1.066e-06	3.052e-05	3.8	11	286.8	292.2	366.7	332.9	313.3	270.4	384.2	348.5	398.9	332.9	378.5	314.3	106.9	96.9	110.9	92.6	105.3	87.4	-0.141693	-0.260175	-0.2688	-0.223556	0.0320387	1	1
[K].NEYSIPKHINPVAASLIQK.[M]	1xDeamidated [N10]; 1xTMT6plex [K19]; 1xTMT6plex [N-Term]; 1xGGTMT6plex [K7]; 1xGGTMT6plex [K7]	1	1	2	P53350	Serine/threonine-protein kinase PLK1 OS=Homo sapiens GN=PLK1 PE=1 SV=1	PLK1	P53350 [266-284]	1	0	0	1.385e-06	2.622e-05	4.67	19	98.3	101.7	114.6	114.4	115.3	89	131.7	121.3	124.7	114.4	139.3	103.4	107.5	99.1	101.8	93.4	113.7	84.5	-0.11738	-0.124243	-0.428209	-0.223277	0.161223	1	0
[K].EKYIDQEELNK.[T]	1xTMT6plex [K11]; 1xTMT6plex [N-Term]; 1xGGTMT6plex [K2]; 1xGGTMT6plex [K2]	2	4	4	P07900; P08238	Heat shock protein HSP 90-alpha OS=Homo sapiens GN=HSP90AA1 PE=1 SV=5;Heat shock protein HSP 90-beta OS=Homo sapiens GN=HSP90AB1 PE=1 SV=4	HSP90AB1	P07900 [282-292]; P08238 [274-284]	1	0	0	0.0001125	2.664e-05	2.64	5	449.4	363.2	517	643.6	527.4	418.8	602.1	433.2	562.4	643.6	637.1	486.8	107.4	77.2	100.3	114.8	113.6	86.8	-0.476321	0.194801	-0.388196	-0.223239	0.400166	0	0
[K].SYLSGGAGAAGGGGADPGNKK.[W]	1xDeamidated [N19]; 1xTMT6plex [K]; 1xTMT6plex [N-Term]; 1xGGTMT6plex [K21]; 1xGGTMT6plex [K20]	1	1	2	P25490	Transcriptional repressor protein YY1 OS=Homo sapiens GN=YY1 PE=1 SV=2	YY1	P25490 [184-204]	1	0	3.785e-05	2.311e-05	6.047e-05	4.38	20	107.7	112.3	153.6	133	171.5	151.6	144.3	133.9	167.1	133	207.2	176.2	90	83.6	104.2	83	129.3	109.9	-0.106422	-0.328172	-0.234531	-0.223042	0.0739425	0	0
[R].YLAEVAAGDDKK.[G]	1xTMT6plex [K]; 1xTMT6plex [N-Term]; 1xGGTMT6plex [K]; 1xGGTMT6plex [K]	1	1	6	P63104	14-3-3 protein zeta/delta OS=Homo sapiens GN=YWHAZ PE=1 SV=1	YWHAZ	P63104 [128-139]	1	0	0	2.414e-10	1.56e-06	5.35	34	354.9	284.2	446.6	530.4	397.1	333.8	475.5	339	485.8	530.4	479.7	388	105.7	75.4	108	117.9	106.7	86.3	-0.487339	0.126532	-0.306128	-0.222311	0.346542	0	0
[R].LIQVPKGPVEGYEENEEFLR.[T]	1xTMT6plex [N-Term]; 1xGGTMT6plex [K6]; 1xGGTMT6plex [K6]	1	1	5	Q9UI30	Multifunctional methyltransferase subunit TRM112-like protein OS=Homo sapiens GN=TRMT112 PE=1 SV=1	TRMT112	Q9UI30 [63-82]	1	0	3.785e-05	5.833e-06	6.895e-05	4.32	28	243.2	194.2	328.2	390.8	289.1	243.6	325.8	231.6	357	390.8	349.2	283.1	100.9	71.7	110.6	121	108.1	87.7	-0.492881	0.129656	-0.301718	-0.221648	0.3518	0	0
[K].KHLEINPDHPIVETLR.[Q]	1xTMT6plex [N-Term]; 1xGGTMT6plex [K1]; 1xGGTMT6plex [K1]	1	1	2	P08238	Heat shock protein HSP 90-beta OS=Homo sapiens GN=HSP90AB1 PE=1 SV=4	HSP90AB1	P08238 [624-639]	1	0	0	1.093e-08	1.029e-05	5.3	40	117.2	93.7	121.5	134.3	116.8	105.9	157	111.8	132.2	134.3	141.1	123.1	117.9	83.9	99.2	100.8	105.9	92.4	-0.490821	0.0230836	-0.196738	-0.221492	0.275184	0	0
[R].AQDKVHYYIK.[L]	1xTMT6plex [K10]; 1xTMT6plex [N-Term]; 1xGGTMT6plex [K4]; 1xGGTMT6plex [K4]	1	1	2	Q13569	G/T mismatch-specific thymine DNA glycosylase OS=Homo sapiens GN=TDG PE=1 SV=2	TDG	Q13569 [282-291]	1	0	5.68e-05	2.462e-05	0.0002033	3.74	20	100.5	104.1	133.6	124.1	120.3	100.3	134.6	124.2	145.3	124.1	145.3	116.6	102.2	94.3	110.4	94.2	110.4	88.5	-0.116066	-0.228941	-0.318991	-0.221333	0.0636969	0	0
[R].LSKECVGPPDPDLEPGETS.[-]	1xCarbamidomethyl [C5]; 1xTMT6plex [N-Term]; 1xGGTMT6plex [K3]; 1xGGTMT6plex [K3]	1	1	2	Q4V328	GRIP1-associated protein 1 OS=Homo sapiens GN=GRIPAP1 PE=1 SV=1	GRIPAP1	Q4V328 [823-841]	1	2.207e-05	0.0001111	0.0003098	0.0002608	3.34	17	64.9	69	71.2	68.7	64.3	50.2	87	82.3	77.5	68.7	77.7	58.3	115.6	109.4	102.9	91.3	103.2	77.6	-0.0795287	-0.172556	-0.411314	-0.221133	0.154641	0	0
[K].TMDVSKLSAEK.[V]	1xTMT6plex [K11]; 1xTMT6plex [N-Term]; 1xGGTMT6plex [K6]; 1xGGTMT6plex [K6]	1	1	2	P25789	Proteasome subunit alpha type-4 OS=Homo sapiens GN=PSMA4 PE=1 SV=1	PSMA4	P25789 [200-210]	1	0.0001275	0.0007506	0.002456	0.007691	2.05	3	175.4	162.9	185.3	244.3	212.2	139.1	235	194.3	201.6	244.3	256.3	161.7	109	90.1	93.5	113.3	118.9	75	-0.274729	0.27711	-0.664786	-0.220802	0.503871	0	0
[R].IQCAIKSLSR.[I]	1xCarbamidomethyl [C3]; 1xTMT6plex [N-Term]; 1xGGTMT6plex [K6]; 1xGGTMT6plex [K6]	1	1	2	Q04912	Macrophage-stimulating protein receptor OS=Homo sapiens GN=MST1R PE=1 SV=2	MST1R	Q04912 [1109-1118]	1	0.0006057	0.004375	0.01664	0.05494	1.94	2	103	126	175.5	112.8	105.4	107.9	138	150.3	190.9	112.8	127.3	125.4	98	106.7	135.6	80.1	90.4	89.1	0.122707	-0.759483	-0.0208973	-0.219225	0.506626	0	0
[K].AFSIGKMSTAK.[R]	1xTMT6plex [K11]; 1xTMT6plex [N-Term]; 1xGGTMT6plex [K6]; 1xGGTMT6plex [K6]	1	1	2	O15042	U2 snRNP-associated SURP motif-containing protein OS=Homo sapiens GN=U2SURP PE=1 SV=2	U2SURP	O15042 [83-93]	1	0	0.0001871	0.0001577	0.0007825	3.38	16	187.9	168	170.3	227.4	394.5	266.2	251.7	200.4	185.3	227.4	476.6	309.4	91.5	72.8	67.3	82.7	173.2	112.5	-0.329833	0.297281	-0.622514	-0.218355	0.505391	0	0
[R].SSPMVQVDEKGEK.[V]	1xTMT6plex [K13]; 1xTMT6plex [N-Term]; 1xGGTMT6plex [K10]; 1xGGTMT6plex [K10]	1	1	2	Q71RC2	La-related protein 4 OS=Homo sapiens GN=LARP4 PE=1 SV=3	LARP4	Q71RC2 [179-191]	1	0	0	1.521e-11	2.521e-07	5.01	50	219.3	227.5	289.5	340.7	329.2	217.7	293.8	271.3	314.9	340.7	397.7	253	94.2	87	101	109.2	127.5	81.1	-0.114712	0.112618	-0.652723	-0.218273	0.437602	0	0
[K].KIENLCAMGFDR.[N]	1xCarbamidomethyl [C6]; 1xTMT6plex [N-Term]; 1xGGTMT6plex [K1]	1	1	1	P61086	Ubiquitin-conjugating enzyme E2 K OS=Homo sapiens GN=UBE2K PE=1 SV=3	UBE2K	P61086 [165-176]	1		0.0001638		0.0004843	2.37		70.3	69.9	120.6	130.4	107.3	80.6	94.2	83.4	131.2	130.4	129.6	93.7	85.3	75.5	118.8	118.1	117.4	84.8	-0.176069	-0.00852587	-0.469296	-0.217964	0.246925	0	0
[R].EMETLILKELK.[F]	1xOxidation [M2]; 1xTMT6plex [K11]; 1xTMT6plex [N-Term]; 1xGGTMT6plex [K8]; 1xGGTMT6plex [K8]	1	1	2	O95067	G2/mitotic-specific cyclin-B2 OS=Homo sapiens GN=CCNB2 PE=1 SV=1	CCNB2	O95067 [248-258]	1	4.03e-05	0.0001871	0.0006954	0.0007242	1.74	1	245.5	251.2	262.1	208.1	200.6	199.5	328.9	299.6	285.1	208.1	242.3	231.9	123.7	112.6	107.2	78.2	91.1	87.2	-0.135639	-0.455064	-0.0631229	-0.217942	0.211971	1	1
[R].LLKDSLGGNCR.[T]	1xCarbamidomethyl [C10]; 1xTMT6plex [N-Term]; 1xGGTMT6plex [K3]	1	1	1	Q86Y91	Kinesin-like protein KIF18B OS=Homo sapiens GN=KIF18B PE=1 SV=3	KIF18B	Q86Y91 [320-330]	1		0.003192		0.03931	2.66		225.9	192	253.5	248.8	239.9	232.4	302.7	229	275.8	248.8	289.8	270.1	112.4	85	102.4	92.4	107.6	100.3	-0.403107	-0.148251	-0.101356	-0.217572	0.14606	0	1
[K].QPAENVNQYLTDPKFVER.[T]	1xTMT6plex [N-Term]; 1xGGTMT6plex [K14]; 1xGGTMT6plex [K14]	1	1	2	P22314	Ubiquitin-like modifier-activating enzyme 1 OS=Homo sapiens GN=UBA1 PE=1 SV=3	UBA1	P22314 [658-675]	1	0	3.785e-05	3.301e-06	5.879e-05	3.7	25	75.6	68.4	111.8	125.2	70.9	56.5	101.3	81.6	121.6	125.2	85.6	65.7	104.6	84.3	125.6	129.3	88.4	67.8	-0.311278	0.0418858	-0.382761	-0.217385	0.239553	0	0
[K].SSVKAVILK.[D]	1xTMT6plex [K9]; 1xTMT6plex [N-Term]; 1xGGTMT6plex [K4]	1	1	1	O60443	Gasdermin-E OS=Homo sapiens GN=GSDME PE=1 SV=2	GSDME	O60443 [464-472]	1		0.001014		0.01195	2.56		134.6	163.2	166.9	116.8	149.6	142.8	180.3	194.7	181.6	116.8	180.7	166	106.1	114.5	106.8	68.7	106.3	97.6	0.109923	-0.63653	-0.123189	-0.216598	0.429496	0	0
[R].DPALQKSSK.[A]	1xTMT6plex [K9]; 1xTMT6plex [N-Term]; 1xGGTMT6plex [K6]; 1xGGTMT6plex [K6]	1	1	2	Q14674	Separin OS=Homo sapiens GN=ESPL1 PE=1 SV=3	ESPL1	Q14674 [887-895]	1	4.03e-05	0.0002105	0.0007439	0.001426	2.39	8	248.5	220.3	269.1	263.6	277.1	258.6	332.9	262.8	292.7	263.6	334.7	300.6	111.8	88.2	98.3	88.5	112.4	100.9	-0.34207	-0.151514	-0.155716	-0.216433	0.0749243	0	1
[K].MNNEKQAEDCITR.[L]	1xCarbamidomethyl [C10]; 1xTMT6plex [N-Term]; 1xGGTMT6plex [K5]; 1xGGTMT6plex [K5]	1	1	2	O43813	LanC-like protein 1 OS=Homo sapiens GN=LANCL1 PE=1 SV=1	LANCL1	O43813 [124-136]	1	0	3.785e-05	1.9e-05	9.546e-05	4.07	11	209.6	169	299.6	477.6	472	297.6	280.8	201.6	325.9	477.6	570.2	345.9	76.5	54.9	88.8	130.1	155.4	94.3	-0.478654	0.550989	-0.720657	-0.216107	0.635068	0	0
[R].QMLSKEADASPASAGICR.[I]	1xCarbamidomethyl [C17]; 1xTMT6plex [N-Term]; 1xGGTMT6plex [K5]; 1xGGTMT6plex [K5]	1	1	2	Q9BW27	Nuclear pore complex protein Nup85 OS=Homo sapiens GN=NUP85 PE=1 SV=1	NUP85	Q9BW27 [214-231]	1	0	5.68e-05	3.296e-06	0.0001706	3.48	26	116.5	123	143.5	170.9	188.9	121.9	156.1	146.7	156.1	170.9	228.2	141.7	93.7	88.1	93.7	102.6	137	85	-0.088907	0.13091	-0.688641	-0.215546	0.471635	0	0
[K].LEKSEAGLAGAPAR.[A]	1xTMT6plex [N-Term]; 1xGGTMT6plex [K3]; 1xGGTMT6plex [K3]	1	1	2	Q92572	AP-3 complex subunit sigma-1 OS=Homo sapiens GN=AP3S1 PE=1 SV=1	AP3S1	Q92572 [147-160]	1	0	0	2.313e-06	4.633e-05	4.02	19	194.5	187.7	258.8	283.2	238.2	182.9	260.6	223.9	281.5	283.2	287.7	212.6	100.9	86.7	109	109.7	111.4	82.3	-0.218822	0.00923539	-0.436785	-0.215457	0.236251	0	0
[K].KCLEWLLNNLMTHQNVK.[L]	1xCarbamidomethyl [C2]; 4xDeamidated [N8; N9; Q14; N15]; 1xOxidation [M11]; 1xTMT6plex [K17]; 1xTMT6plex [N-Term]; 1xGGTMT6plex [K1]	1	1	1	Q8NEA9	Putative germ cell-less protein-like 1-like OS=Homo sapiens GN=GMCL1P1 PE=1 SV=1	GMCL1P1	Q8NEA9 [231-247]	1	0.003298		0.09649			4	23.2	24.3	23	19.5	22.8	20.8	31.1	29	25	19.5	27.5	24.2	119.3	111.3	96	74.9	105.7	92.8	-0.10014	-0.358069	-0.187779	-0.215329	0.104612	0	0
[K].EKLEATINELV.[-]	1xTMT6plex [N-Term]; 1xGGTMT6plex [K2]; 1xGGTMT6plex [K2]	1	1	2	P10599	Thioredoxin OS=Homo sapiens GN=TXN PE=1 SV=3	TXN	P10599 [95-105]	1	0.0001451	0.0004539	0.002727	0.00466	2.3	11	26.4	27.8	38.4	33	33.4	30	35.4	33.2	41.8	33	40.3	34.9	97.1	91	114.7	90.6	110.8	95.7	-0.0936048	-0.340282	-0.211367	-0.215085	0.0944102	0	0
[K].KAEAGAGSATEFQFR.[G]	1xTMT6plex [N-Term]; 1xGGTMT6plex [K1]; 1xGGTMT6plex [K1]	1	2	2	P46783	40S ribosomal protein S10 OS=Homo sapiens GN=RPS10 PE=1 SV=1	RPS10	P46783 [139-153]	1	0	0	1.35e-13	1.458e-07	5.55	61	122.7	121.1	247.2	269.2	131.4	99.3	164.4	144.4	268.9	269.2	158.7	115.4	88	77.3	143.9	144.1	85	61.8	-0.187035	0.00200374	-0.459856	-0.214962	0.25001	0	0
[K].EKEPVVVETVEEK.[K]	1xTMT6plex [K13]; 1xTMT6plex [N-Term]; 1xGGTMT6plex [K2]; 1xGGTMT6plex [K2]	1	1	2	Q8N5N7	39S ribosomal protein L50, mitochondrial OS=Homo sapiens GN=MRPL50 PE=1 SV=2	MRPL50	Q8N5N7 [33-45]	1	0	0	7.829e-09	4.704e-06	4.73	41	162.1	134	141.7	183.7	401.8	304.6	217.2	159.8	154.1	183.7	485.4	354	83.8	61.7	59.5	70.9	187.4	136.7	-0.44168	0.252896	-0.455108	-0.214631	0.455517	0	0
[K].GLFQKEQPAGER.[T]	1xTMT6plex [N-Term]; 1xGGTMT6plex [K5]; 1xGGTMT6plex [K5]	1	1	3	Q9NS93	Transmembrane 7 superfamily member 3 OS=Homo sapiens GN=TM7SF3 PE=2 SV=1	TM7SF3	Q9NS93 [554-565]	1	0.0001141	0.0001638	0.001385	0.0004947	3.82	4	524.9	512.8	572.1	532.5	515.6	460.2	703.2	611.6	622.3	532.5	622.8	534.9	116.3	101.2	102.9	88.1	103	88.5	-0.200642	-0.224029	-0.218895	-0.214522	0.00109255	0	0
[R].TTVPEEELNPKILALQNAQR.[K]	1xDeamidated [Q/N]; 1xTMT6plex [N-Term]; 1xGGTMT6plex [K11]; 1xGGTMT6plex [K11]	1	1	8	Q16665	Hypoxia-inducible factor 1-alpha OS=Homo sapiens GN=HIF1A PE=1 SV=1	HIF1A	Q16665 [699-718]	1	0	0.0002105	0.0001556	0.00155	4.6	29	94.9	78.5	76.1	62.5	49.7	59.5	127.1	93.6	82.8	62.5	60	69.2	154	113.4	100.3	75.7	72.7	83.8	-0.44151	-0.405956	0.204995	-0.214157	0.414789	0	0
[R].INESIKAQTK.[V]	1xTMT6plex [K10]; 1xTMT6plex [N-Term]; 1xGGTMT6plex [K6]; 1xGGTMT6plex [K6]	1	1	2	O43795	Unconventional myosin-Ib OS=Homo sapiens GN=MYO1B PE=1 SV=3	MYO1B	O43795 [368-377]	1	2.207e-05	0.0001871	0.0002024	0.000806	3.21	10	187.7	202.1	179.1	190.1	218	155.4	251.5	241.1	194.8	190.1	263.3	180.6	114.2	109.5	88.5	86.3	119.6	82	-0.0606318	-0.0363169	-0.544522	-0.213823	0.325514	0	0
[R].LIYSGKQMNDEK.[T]	1xTMT6plex [K12]; 1xTMT6plex [N-Term]; 1xGGTMT6plex [K6]; 1xGGTMT6plex [K6]	1	1	12	Q15843	NEDD8 OS=Homo sapiens GN=NEDD8 PE=1 SV=1	NEDD8	Q15843 [43-54]	1	0	0.0001638	4.596e-06	0.0004806	4.01	11	1747.9	1346	1221.8	1745.7	1742.1	1289.2	2341.8	1605.4	1329.1	1745.7	2104.4	1498.4	132.2	90.7	75.1	98.6	118.8	84.6	-0.543548	0.392775	-0.489805	-0.213526	0.554646	0	0
[K].ELQLKTLR.[D]	1xTMT6plex [N-Term]; 1xGGTMT6plex [K5]; 1xGGTMT6plex [K5]	1	1	3	Q14674	Separin OS=Homo sapiens GN=ESPL1 PE=1 SV=3	ESPL1	Q14674 [563-570]	1	0.0005207	0.0004992	0.01213	0.005549	2.78	2	421.3	410.6	488.5	451.1	463.4	419.6	564.4	489.7	531.4	451.1	559.8	487.7	109.8	95.3	103.4	87.8	108.9	94.9	-0.20433	-0.235943	-0.198524	-0.212932	0.0029683	0	1
[R].KFFTGSLAEVEK.[S]	1xTMT6plex [K12]; 1xTMT6plex [N-Term]; 1xGGTMT6plex [K1]; 1xGGTMT6plex [K1]	1	1	2	Q13049	E3 ubiquitin-protein ligase TRIM32 OS=Homo sapiens GN=TRIM32 PE=1 SV=2	TRIM32	Q13049 [204-215]	1	0	0	3.641e-12	4.743e-08	5.59	36	189.9	187.6	234.5	242.8	242	193	254.4	223.8	255.1	242.8	292.3	224.3	102.3	89.9	102.5	97.6	117.5	90.2	-0.186413	-0.0706709	-0.381461	-0.212848	0.143468	0	0
[R].DQLGTAKNANEMFR.[I]	1xTMT6plex [N-Term]; 1xGGTMT6plex [K7]; 1xGGTMT6plex [K7]	1	1	2	Q14204	Cytoplasmic dynein 1 heavy chain 1 OS=Homo sapiens GN=DYNC1H1 PE=1 SV=5	DYNC1H1	Q14204 [570-583]	1	0	0	1.599e-06	2.834e-05	4.09	16	169	159.8	171.2	208.6	219.1	155.1	226.4	190.6	186.2	208.6	264.7	180.3	108.1	91	88.9	99.6	126.4	86.1	-0.248428	0.163962	-0.553911	-0.212792	0.413877	0	0
[K].LPICAQCGKTK.[C]	2xCarbamidomethyl [C4; C7]; 1xDeamidated [Q6]; 1xTMT6plex [K11]; 1xTMT6plex [N-Term]; 1xGGTMT6plex [K9]; 1xGGTMT6plex [K9]	1	1	2	Q9Y3S2	Zinc finger protein 330 OS=Homo sapiens GN=ZNF330 PE=1 SV=1	ZNF330	Q9Y3S2 [64-74]	1	0.001429	0.0002255	0.03946	0.002065	3.09	1	167.9	147.8	147.3	143.6	134.3	127.8	224.9	176.3	160.2	143.6	162.2	148.5	132.9	104.1	94.6	84.8	95.8	87.7	-0.352371	-0.157776	-0.127449	-0.212532	0.0945885	0	0
[K].KELASALK.[S]	1xTMT6plex [K8]; 1xTMT6plex [N-Term]; 1xGGTMT6plex [K1]; 1xGGTMT6plex [K1]	1	2	2	P07355	Annexin A2 OS=Homo sapiens GN=ANXA2 PE=1 SV=2	ANXA2	P07355 [81-88]	1	0	5.68e-05	5.659e-06	0.0001559	3.23	19	96.1	78.3	129.1	134.1	114.9	110.9	128.8	93.4	140.4	134.1	138.8	128.9	101.1	73.3	110.2	105.3	109	101.2	-0.463898	-0.0656188	-0.107119	-0.212212	0.235211	0	0
[K].NTPSFLIACNKQDIAMAK.[S]	1xCarbamidomethyl [C9]; 1xTMT6plex [K18]; 1xTMT6plex [N-Term]; 1xGGTMT6plex [K11]; 1xGGTMT6plex [K11]	1	1	2	Q9Y5M8	Signal recognition particle receptor subunit beta OS=Homo sapiens GN=SRPRB PE=1 SV=3	SRPRB	Q9Y5M8 [171-188]	1	0	0.0001776	8.322e-05	0.0005354	2.22	25	36.5	43.8	49.4	41.1	52.7	43.2	48.9	52.2	53.7	41.1	63.7	50.2	94.7	101.2	104.1	79.6	123.3	97.2	0.095773	-0.38713	-0.343145	-0.2115	0.3037	0	0
[R].LNQVIFPVSYNDKFYK.[D]	1xDeamidated [N11]; 1xTMT6plex [K]; 1xTMT6plex [N-Term]; 1xGGTMT6plex [K]; 1xGGTMT6plex [K13]	1	1	3	Q9GZZ1	N-alpha-acetyltransferase 50 OS=Homo sapiens GN=NAA50 PE=1 SV=1	NAA50	Q9GZZ1 [22-37]	1	0	0.0001111	7.875e-05	0.0002616	2.3	22	70.9	56.8	54.1	52	33	35.1	95	67.7	58.8	52	39.9	40.8	160.9	114.7	99.7	88.1	67.5	69.1	-0.488299	-0.178451	0.0337982	-0.210984	0.298566	0	0
[K].QMADTGKLNTLLQR.[A]	1xDeamidated [N/Q]; 1xTMT6plex [N-Term]; 1xGGTMT6plex [K7]; 1xGGTMT6plex [K7]	1	1	3	Q00839	Heterogeneous nuclear ribonucleoprotein U OS=Homo sapiens GN=HNRNPU PE=1 SV=6	HNRNPU	Q00839 [545-558]	1	0	3.785e-05	2.209e-06	9.641e-05	4.34	17	200.6	170.1	196.9	284.9	324.5	216.8	268.8	202.9	214.2	284.9	392	252	99.9	75.4	79.6	105.9	145.7	93.6	-0.40592	0.411862	-0.63842	-0.210826	0.576076	0	0
[K].AKEAAGPAPSPMR.[A]	1xTMT6plex [N-Term]; 1xGGTMT6plex [K2]; 1xGGTMT6plex [K2]	1	1	2	Q12834	Cell division cycle protein 20 homolog OS=Homo sapiens GN=CDC20 PE=1 SV=2	CDC20	Q12834 [32-44]	1	0	5.68e-05	8.672e-05	0.0001524	3.37	13	129.7	118.6	127.6	145.1	148.4	116.9	173.8	141.5	138.8	145.1	179.3	135.9	114	92.8	91.1	95.2	117.6	89.2	-0.296837	0.0635105	-0.398772	-0.2107	0.27181	1	1
[K].QSSSTNYTNELKASGGEIK.[I]	1xDeamidated [N]; 1xTMT6plex [K19]; 1xTMT6plex [N-Term]; 1xGGTMT6plex [K12]; 1xGGTMT6plex [K12]	1	1	4	Q9UHB6	LIM domain and actin-binding protein 1 OS=Homo sapiens GN=LIMA1 PE=1 SV=1	LIMA1	Q9UHB6 [281-299]	1	0	0.0001426	3.394e-08	0.0003979	4.39	51	80.4	82.1	124.4	122.4	132.5	107.9	107.7	97.9	135.3	122.4	160.1	125.4	86.3	78.5	108.4	98.1	128.2	100.5	-0.136668	-0.14404	-0.351201	-0.210636	0.0957061	0	0
[K].ACKVDSPTVTTTLK.[N]	1xCarbamidomethyl [C2]; 1xTMT6plex [K14]; 1xTMT6plex [N-Term]; 1xGGTMT6plex [K3]; 1xGGTMT6plex [K3]	1	1	2	Q07866	Kinesin light chain 1 OS=Homo sapiens GN=KLC1 PE=1 SV=2	KLC1	Q07866 [455-468]	1	7.798e-05	0.003262	0.001231	0.03968	2.58	22	83.1	83.3	109.7	104.9	98.6	84.5	111.3	99.4	119.3	104.9	119.1	98.2	102.4	91.4	109.8	96.5	109.6	90.3	-0.16395	-0.186277	-0.27945	-0.209892	0.0272438	0	0
[R].NYTGTDKFLR.[G]	1xDeamidated [N1]; 1xTMT6plex [N-Term]; 1xGGTMT6plex [K7]	1	1	1	Q9NY27	Serine/threonine-protein phosphatase 4 regulatory subunit 2 OS=Homo sapiens GN=PPP4R2 PE=1 SV=3	PPP4R2	Q9NY27 [114-123]	1		0.0026		0.03096	2.48		142.1	141.6	152.9	138.3	134.8	122.7	190.4	168.9	166.3	138.3	162.8	142.6	117.8	104.5	102.9	85.6	100.8	88.3	-0.172837	-0.26556	-0.19101	-0.209802	0.0177963	0	0
[R].ADLAEEYSKDR.[K]	1xTMT6plex [N-Term]; 1xGGTMT6plex [K9]; 1xGGTMT6plex [K9]	1	1	5	P68036	Ubiquitin-conjugating enzyme E2 L3 OS=Homo sapiens GN=UBE2L3 PE=1 SV=1	UBE2L3	P68036 [123-133]	1	0	0	7.349e-07	3.87e-05	4.36	28	478	439.3	797.1	857.7	481.8	399.4	640.4	524	867.1	857.7	582	464.2	97.6	79.9	132.2	130.8	88.7	70.8	-0.288686	-0.0153596	-0.325185	-0.209743	0.16507	0	0
[K].LDIQEKK.[L]	1xTMT6plex [K7]; 1xTMT6plex [N-Term]; 1xGGTMT6plex [K6]	1	1	1	Q9H2U1	ATP-dependent RNA helicase DHX36 OS=Homo sapiens GN=DHX36 PE=1 SV=2	DHX36	Q9H2U1 [140-146]	1	0.0002408		0.005035			5	191.4	176.9	229.9	222.2	187.5	172.4	256.4	211	250.1	222.2	226.5	200.4	112.6	92.6	109.8	97.6	99.4	88	-0.282123	-0.169925	-0.175742	-0.209263	0.0290531	0	0
[K].EMYKTDLEK.[D]	1xTMT6plex [K9]; 1xTMT6plex [N-Term]; 1xGGTMT6plex [K4]	1	2	1	P07355	Annexin A2 OS=Homo sapiens GN=ANXA2 PE=1 SV=2	ANXA2	P07355 [149-157]	1		0.000467		0.005093	2.35		252.2	222.9	288.9	386.1	411.8	286.8	337.9	265.9	314.3	386.1	497.5	333.3	95	74.7	88.3	108.5	139.8	93.7	-0.346819	0.29721	-0.577243	-0.208951	0.508329	0	0
[R].SEKGVIQVYDLGQDGQGMSR.[V]	1xTMT6plex [N-Term]; 1xGGTMT6plex [K3]; 1xGGTMT6plex [K3]	1	1	2	O75694	Nuclear pore complex protein Nup155 OS=Homo sapiens GN=NUP155 PE=1 SV=1	NUP155	O75694 [295-314]	1	0	3.785e-05	4.319e-06	5.908e-05	4.86	32	66.4	67.7	83.3	110.2	100.5	61.4	89	80.7	90.6	110.2	121.4	71.4	94.8	86	96.5	117.4	129.3	76	-0.14055	0.282832	-0.766651	-0.208123	0.565245	0	0
[K].YMEENDQLKK.[G]	2xDeamidated [N5; Q7]; 1xTMT6plex [K10]; 1xTMT6plex [N-Term]; 1xGGTMT6plex [K9]; 1xGGTMT6plex [K9]	1	1	2	P51572	B-cell receptor-associated protein 31 OS=Homo sapiens GN=BCAP31 PE=1 SV=3	BCAP31	P51572 [150-159]	1	0.0001275	0.0002105	0.001768	0.001268	3.08	10	180.3	158.2	175.5	226.2	220	160.3	241.6	188.7	190.9	226.2	265.8	186.3	111.5	87.1	88.1	104.4	122.7	86	-0.356299	0.244908	-0.512727	-0.208039	0.462736	0	0
[R].KVLFTCFK.[R]	1xCarbamidomethyl [C6]; 1xTMT6plex [K8]; 1xTMT6plex [N-Term]; 1xGGTMT6plex [K1]	2	2	1	P11388; Q02880	DNA topoisomerase 2-alpha OS=Homo sapiens GN=TOP2A PE=1 SV=3;DNA topoisomerase 2-beta OS=Homo sapiens GN=TOP2B PE=1 SV=3	TOP2B	P11388 [728-735]; Q02880 [749-756]	1		0.001852		0.02135	2.15		148.4	131.5	172.6	179.4	168.4	150.6	198.8	156.8	187.8	179.4	203.4	175	108.3	85.5	102.3	97.7	110.8	95.4	-0.341037	-0.0663757	-0.215897	-0.20777	0.120239	0	0
[K].DQEALMKSVK.[L]	1xTMT6plex [K10]; 1xTMT6plex [N-Term]; 1xGGTMT6plex [K7]; 1xGGTMT6plex [K7]	1	1	2	Q9BQG0	Myb-binding protein 1A OS=Homo sapiens GN=MYBBP1A PE=1 SV=2	MYBBP1A	Q9BQG0 [152-161]	1	4.03e-05	0.0001871	0.0004183	0.000955	2.38	14	93.7	79.9	93.6	112.8	119	95.5	125.5	95.3	101.8	112.8	143.8	111	109.1	82.8	88.5	98.1	125	96.5	-0.397948	0.148576	-0.373327	-0.207567	0.364272	0	0
[K].ALQWHPDKNPDNK.[E]	1xTMT6plex [K13]; 1xTMT6plex [N-Term]; 1xGGTMT6plex [K8]; 1xGGTMT6plex [K8]	1	1	2	P25686	DnaJ homolog subfamily B member 2 OS=Homo sapiens GN=DNAJB2 PE=1 SV=3	DNAJB2	P25686 [27-39]	1	0	3.785e-05	1.76e-05	0.0001146	4.26	14	153.1	140.4	181.7	183.8	156.1	138.8	205.1	167.5	197.7	183.8	188.6	161.3	111.5	91	107.4	99.9	102.5	87.7	-0.293105	-0.104437	-0.224975	-0.207506	0.0639571	0	0
[K].LDVNSNCVNEEQPEAEVGISQKDSNPEDSGEGK.[K]	1xCarbamidomethyl [C7]; 1xDeamidated [N/Q]; 1xTMT6plex [K33]; 1xTMT6plex [N-Term]; 1xGGTMT6plex [K22]; 1xGGTMT6plex [K22]	1	1	6	Q8IV38	Ankyrin repeat and MYND domain-containing protein 2 OS=Homo sapiens GN=ANKMY2 PE=1 SV=1	ANKMY2	Q8IV38 [384-416]	1	0	0	3.213e-10	5.591e-07	5.95	61	24.9	31.7	43.8	34	25.4	21.2	33.4	37.8	47.6	34	30.7	24.6	96.2	109	137.3	98	88.4	71	0.180219	-0.486478	-0.316227	-0.207495	0.408474	0	0
[R].ELYGVGVEKLR.[I]	1xTMT6plex [N-Term]; 1xGGTMT6plex [K9]; 1xGGTMT6plex [K9]	1	1	2	P40938	Replication factor C subunit 3 OS=Homo sapiens GN=RFC3 PE=1 SV=2	RFC3	P40938 [58-68]	1	0	5.68e-05	4.054e-05	0.0001943	4.02	13	98	85.1	121.7	139.1	139.3	115.9	131.3	101.5	132.4	139.1	168.3	134.7	97.6	75.4	98.4	103.4	125.1	100.1	-0.372317	0.071506	-0.32164	-0.207483	0.277175	0	0
[R].MVQEAEKYK.[A]	1xTMT6plex [K9]; 1xTMT6plex [N-Term]; 1xGGTMT6plex [K7]; 1xGGTMT6plex [K7]	2	2	6	P11142; P0DMV9	Heat shock cognate 71 kDa protein OS=Homo sapiens GN=HSPA8 PE=1 SV=1;Heat shock 70 kDa protein 1B OS=Homo sapiens GN=HSPA1B PE=1 SV=1	HSPA1B	P11142 [518-526]; P0DMV9 [518-526]	1	0	5.68e-05	8.034e-06	0.0002084	3.84	9	563.8	519.9	877	1246.5	971.9	612.9	755.4	620.1	954	1246.5	1174.1	712.4	83	68.1	104.8	136.9	129	78.2	-0.285457	0.385484	-0.722131	-0.207368	0.585694	0	0
[K].IKDLSTIEPLK.[KQ]	1xTMT6plex [K11]; 1xTMT6plex [N-Term]; 1xGGTMT6plex [K2]; 1xGGTMT6plex [K2]	2	4	12	P39687; Q92688	Acidic leucine-rich nuclear phosphoprotein 32 family member A OS=Homo sapiens GN=ANP32A PE=1 SV=1;Acidic leucine-rich nuclear phosphoprotein 32 family member B OS=Homo sapiens GN=ANP32B PE=1 SV=1	ANP32B	P39687 [100-110]; Q92688 [100-110]	1	0	0	1.528e-10	1.651e-06	4.54	42	508.8	534.9	742.7	749.9	733.6	569.8	681.7	638	807.9	749.9	886.2	662.3	92.4	86.5	109.5	101.7	120.1	89.8	-0.0951927	-0.106611	-0.419449	-0.207084	0.190577	0	0
[K].GAEAANVTGPGGVPVQGSKYAADR.[N]	1xTMT6plex [N-Term]; 1xGGTMT6plex [K19]; 1xGGTMT6plex [K19]	1	1	6	P67809	Nuclease-sensitive element-binding protein 1 OS=Homo sapiens GN=YBX1 PE=1 SV=3	YBX1	P67809 [119-142]	1	0	0	1.95e-05	1.762e-07	6.63	45	226.3	229.7	378.1	334.4	207.9	191.5	303.2	274	411.3	334.4	251.1	222.6	101.3	91.5	137.4	111.7	83.9	74.3	-0.146791	-0.298753	-0.175309	-0.206951	0.0472097	0	0
[R].NSMPASSFQQQKLR.[V]	1xTMT6plex [N-Term]; 1xGGTMT6plex [K12]; 1xGGTMT6plex [K12]	2	2	2	Q9NQ29; Q9Y383	Putative RNA-binding protein Luc7-like 1 OS=Homo sapiens GN=LUC7L PE=1 SV=1;Putative RNA-binding protein Luc7-like 2 OS=Homo sapiens GN=LUC7L2 PE=1 SV=2	LUC7L2	Q9NQ29 [175-188]; Q9Y383 [175-188]	1	0	0	4.328e-07	2.781e-05	4.25	29	152.1	148.6	149.6	168	157.8	118.8	203.8	177.2	162.7	168	190.6	138.1	117.5	102.2	93.8	96.9	109.9	79.6	-0.201266	0.0469087	-0.465351	-0.206569	0.297318	0	0
[K].ITSIVKDSSAAR.[N]	1xTMT6plex [N-Term]; 1xGGTMT6plex [K6]; 1xGGTMT6plex [K6]	1	1	4	O00560	Syntenin-1 OS=Homo sapiens GN=SDCBP PE=1 SV=1	SDCBP	O00560 [218-229]	1	0	0	1.679e-08	1.042e-05	3.66	32	498.5	421.7	440.7	436	419	414.3	667.9	503	479.4	436	506.2	481.5	130.4	98.2	93.6	85.1	98.8	94	-0.409149	-0.137349	-0.0718503	-0.206116	0.184042	0	0
[R].TAGESDMKIIR.[V]	1xTMT6plex [N-Term]; 1xGGTMT6plex [K8]; 1xGGTMT6plex [K8]	1	1	2	Q9NYP7	Elongation of very long chain fatty acids protein 5 OS=Homo sapiens GN=ELOVL5 PE=1 SV=1	ELOVL5	Q9NYP7 [101-111]	1	0	0.0001313	5.507e-05	0.0002826	2.94	10	164.9	150.4	144.6	190.7	171.9	118.3	220.9	179.4	157.3	190.7	207.7	137.5	121.2	98.4	86.3	104.6	113.9	75.4	-0.300659	0.27745	-0.595131	-0.206113	0.505671	0	0
[R].KENCPACSQLPQNIQFSPSAK.[L]	2xCarbamidomethyl [C4; C7]; 1xDeamidated [Q/N]; 1xTMT6plex [K21]; 1xTMT6plex [N-Term]; 1xGGTMT6plex [K1]; 1xGGTMT6plex [K1]	1	1	5	Q8TBC4	NEDD8-activating enzyme E1 catalytic subunit OS=Homo sapiens GN=UBA3 PE=1 SV=2	UBA3	Q8TBC4 [361-381]	1	0	0	1.505e-10	4.707e-06	4.41	29	47.2	36.1	72	88.3	46.9	41.4	63.2	43.1	78.3	88.3	56.7	48.1	100.5	68.4	124.4	140.3	90	76.4	-0.555127	0.173529	-0.236352	-0.205984	0.431713	0	0
[K].KPTSQIPETK.[H]	1xTMT6plex [K10]; 1xTMT6plex [N-Term]; 1xGGTMT6plex [K1]; 1xGGTMT6plex [K1]	1	1	2	Q9BQG0	Myb-binding protein 1A OS=Homo sapiens GN=MYBBP1A PE=1 SV=2	MYBBP1A	Q9BQG0 [489-498]	0	0	3.785e-05	2.247e-06	7.065e-05	3.43	24	140.6	128.8	157.9	149.5	163.5	156	188.4	153.6	171.8	149.5	197.5	181.3	108.5	88.5	98.9	86.1	113.7	104.4	-0.293946	-0.199957	-0.123111	-0.205671	0.0531317	0	0
[K].KPALQSSVVATSK.[E]	1xTMT6plex [K13]; 1xTMT6plex [N-Term]; 1xGGTMT6plex [K1]; 1xGGTMT6plex [K1]	1	1	2	Q9H307	Pinin OS=Homo sapiens GN=PNN PE=1 SV=4	PNN	Q9H307 [109-121]	0	0	0	5.08e-08	1.941e-05	3.77	35	86.5	67.6	95.4	100.6	93.8	94.2	115.9	80.6	103.8	100.6	113.3	109.5	111.5	77.6	99.8	96.8	109	105.3	-0.522915	-0.0440328	-0.0498227	-0.20559	0.324463	0	0
[K].QMKLCVQNSPQEAR.[N]	1xCarbamidomethyl [C5]; 1xTMT6plex [N-Term]; 1xGGTMT6plex [K3]; 1xGGTMT6plex [K3]	1	1	2	P33240	Cleavage stimulation factor subunit 2 OS=Homo sapiens GN=CSTF2 PE=1 SV=1	CSTF2	P33240 [146-159]	1	0	0	5.06e-08	8.861e-06	4.94	19	208.2	194.8	270.4	354.8	275.9	186.5	278.9	232.3	294.1	354.8	333.3	216.8	97.9	81.5	103.2	124.5	116.9	76	-0.264509	0.270703	-0.621204	-0.205003	0.511869	0	0
[K].SDVNKEYYTQNMER.[E]	1xTMT6plex [N-Term]; 1xGGTMT6plex [K5]; 1xGGTMT6plex [K5]	1	1	3	Q9NW64	Pre-mRNA-splicing factor RBM22 OS=Homo sapiens GN=RBM22 PE=1 SV=1	RBM22	Q9NW64 [110-123]	1	0	5.68e-05	4.831e-05	0.0001327	4.45	11	548.5	493.4	690.4	938.3	760	515.1	734.9	588.5	751	938.3	918.1	598.7	97.3	78	99.5	124.3	121.6	79.3	-0.318966	0.321058	-0.61675	-0.204886	0.536103	0	0
[R].DTIVENIQKR.[L]	1xTMT6plex [N-Term]; 1xGGTMT6plex [K9]; 1xGGTMT6plex [K9]	1	1	2	P09884	DNA polymerase alpha catalytic subunit OS=Homo sapiens GN=POLA1 PE=1 SV=2	POLA1	P09884 [1106-1115]	1	0.001543	0.008185	0.04462	0.1214	2.2	7	63.3	65.4	80.6	84.1	76.5	58.8	84.8	78	87.7	84.1	92.4	68.3	102.7	94.5	106.2	101.9	111.9	82.8	-0.12005	-0.0596297	-0.434507	-0.204729	0.220166	0	0
[K].GKGGVTGSPEASISGSK.[G]	1xTMT6plex [K17]; 1xTMT6plex [N-Term]; 1xGGTMT6plex [K2]; 1xGGTMT6plex [K2]	1	1	4	Q09666	Neuroblast differentiation-associated protein AHNAK OS=Homo sapiens GN=AHNAK PE=1 SV=2	AHNAK	Q09666 [5724-5740]	1	0	0	6.33e-12	4.588e-07	5.4	49	339.8	324.9	468.2	406.7	348.5	348.1	455.3	387.5	509.3	406.7	421	404.6	105.7	90	118.2	94.4	97.7	93.9	-0.231978	-0.324371	-0.0572334	-0.204528	0.120684	0	0
[R].FDLPDMKETK.[Y]	1xTMT6plex [K10]; 1xTMT6plex [N-Term]; 1xGGTMT6plex [K7]; 1xGGTMT6plex [K7]	1	1	2	P19525	Interferon-induced, double-stranded RNA-activated protein kinase OS=Homo sapiens GN=EIF2AK2 PE=1 SV=2	EIF2AK2	P19525 [247-256]	1	0	5.68e-05	0.0001141	0.0001568	2.71	3	193.8	179.2	178.1	211.5	232.9	176.1	259.6	213.7	193.7	211.5	281.3	204.7	114.2	94	85.2	93	123.7	90	-0.28083	0.126377	-0.458849	-0.204434	0.359242	0	0
[R].NKELIGK.[YH]	1xTMT6plex [K7]; 1xTMT6plex [N-Term]; 1xGGTMT6plex [K2]; 1xGGTMT6plex [K2]	2	3	3	Q99569; O60716	Plakophilin-4 OS=Homo sapiens GN=PKP4 PE=1 SV=2;Catenin delta-1 OS=Homo sapiens GN=CTNND1 PE=1 SV=1	CTNND1	Q99569 [905-911]; O60716 [743-749]	1	0.001331	0.002292	0.03538	0.02784	2.55	3	429	389.8	464.9	436.9	407.9	396.6	574.8	464.9	505.7	436.9	492.7	461	117.5	95	103.3	89.3	100.7	94.2	-0.306661	-0.210108	-0.0962647	-0.204345	0.0782853	0	0
[R].ISKNPAIPESTPSTLK.[N]	1xTMT6plex [K16]; 1xTMT6plex [N-Term]; 1xGGTMT6plex [K3]	1	2	1	Q1AE95	Transmembrane protein 183B OS=Homo sapiens GN=TMEM183B PE=2 SV=1	TMEM183B	Q1AE95 [218-233]	1		0.000322		0.003663	3.92		175.3	154.4	213	194.2	184.8	191.2	234.9	184.2	231.7	194.2	223.2	222.2	109.2	85.6	107.7	90.3	103.8	103.3	-0.35129	-0.25422	-0.00696619	-0.204159	0.184627	0	0
[R].EKFYEAK.[L]	1xTMT6plex [K7]; 1xTMT6plex [N-Term]; 1xGGTMT6plex [K2]	1	1	1	Q15154	Pericentriolar material 1 protein OS=Homo sapiens GN=PCM1 PE=1 SV=4	PCM1	Q15154 [732-738]	1		0.0008967		0.01023	2.13		171.6	161	306	337.6	239.1	192.2	229.9	192	332.9	337.6	288.8	223.4	86	71.8	124.5	126.2	108	83.5	-0.260353	0.0195662	-0.371183	-0.20399	0.221434	0	0
[R].ALSAVSTQQKK.[A]	1xTMT6plex [K11]; 1xTMT6plex [N-Term]; 1xGGTMT6plex [K10]; 1xGGTMT6plex [K10]	1	1	2	Q08379	Golgin subfamily A member 2 OS=Homo sapiens GN=GOLGA2 PE=1 SV=3	GOLGA2	Q08379 [271-281]	1	2.207e-05	0.0001426	0.0003154	0.0004069	3.21	9	289.8	257.6	293.2	280.6	194.5	190	388.3	307.3	318.9	280.6	235	220.8	133.1	105.3	109.3	96.2	80.5	75.7	-0.338005	-0.184185	-0.0886955	-0.203628	0.10714	0	0
[K].DELASTKQK.[L]	1xTMT6plex [K9]; 1xTMT6plex [N-Term]; 1xGGTMT6plex [K7]	1	1	3	P51572	B-cell receptor-associated protein 31 OS=Homo sapiens GN=BCAP31 PE=1 SV=3	BCAP31	P51572 [193-201]	1		0.0001313		0.0002781	2.79		868.4	770.9	915.3	949.9	721	651.8	1163.5	919.5	995.7	949.9	871	757.6	123.4	97.5	105.6	100.7	92.4	80.4	-0.339868	-0.0685462	-0.200697	-0.203037	0.122162	0	0
[K].NKDLYTTGR.[R]	1xDeamidated [N1]; 1xTMT6plex [N-Term]; 1xGGTMT6plex [K2]; 1xGGTMT6plex [K2]	1	1	2	P46013	Proliferation marker protein Ki-67 OS=Homo sapiens GN=MKI67 PE=1 SV=2	MKI67	P46013 [363-371]	1	0.0005782	0.0009849	0.01487	0.0114	2.53	3	231.9	202.6	280.3	251	193.3	205.7	310.7	241.7	304.9	251	233.5	239.1	117.9	91.7	115.7	95.3	88.6	90.7	-0.36257	-0.279841	0.0337959	-0.202872	0.234873	0	0
[K].EVIQALPKLIK.[L]	1xTMT6plex [K]; 1xTMT6plex [N-Term]; 1xGGTMT6plex [K]; 1xGGTMT6plex [K8]	1	1	3	Q92797	Symplekin OS=Homo sapiens GN=SYMPK PE=1 SV=2	SYMPK	Q92797 [902-912]	1	0	5.68e-05	3.746e-05	0.0001862	3.4	19	154.2	159.1	201.6	186.5	161.5	140.8	206.6	189.8	219.3	186.5	195.1	163.6	106.8	98.1	113.3	96.4	100.8	84.6	-0.122587	-0.233043	-0.252766	-0.202798	0.0376589	0	0
[K].ITITNDKGR.[L]	1xDeamidated [N5]; 1xTMT6plex [N-Term]; 1xGGTMT6plex [K7]; 1xGGTMT6plex [K7]	4	5	6	P17066; P54652; P11142; P0DMV9	Heat shock 70 kDa protein 6 OS=Homo sapiens GN=HSPA6 PE=1 SV=2;Heat shock-related 70 kDa protein 2 OS=Homo sapiens GN=HSPA2 PE=1 SV=1;Heat shock cognate 71 kDa protein OS=Homo sapiens GN=HSPA8 PE=1 SV=1;Heat shock 70 kDa protein 1B OS=Homo sapiens GN=HSPA1B PE=1 SV=1	HSPA1B	P17066 [503-511]; P54652 [504-512]; P11142 [501-509]; P0DMV9 [501-509]	1	0	5.68e-05	1.445e-05	0.0001823	3.72	22	369.3	324.5	430.5	495.2	383.3	315.7	494.8	387	468.3	495.2	463	366.9	111	86.8	105	111.1	103.8	82.3	-0.354793	0.0814695	-0.334842	-0.202722	0.290092	0	0
[K].GQVCLPVISAENWKPATK.[T]	1xCarbamidomethyl [C4]; 1xDeamidated [N12]; 1xTMT6plex [K18]; 1xTMT6plex [N-Term]; 1xGGTMT6plex [K14]; 1xGGTMT6plex [K14]	1	1	4	P68036	Ubiquitin-conjugating enzyme E2 L3 OS=Homo sapiens GN=UBE2L3 PE=1 SV=1	UBE2L3	P68036 [83-100]	0	0	0	8.024e-06	4.034e-05	2.67	24	146.7	144.1	182	177.4	125.6	109.2	196.5	171.9	198	177.4	151.7	126.9	115.3	100.9	116.2	104.1	89	74.5	-0.192466	-0.15864	-0.256565	-0.202557	0.0195107	0	0
[M].GGLEKK.[K]	1xTMT6plex [K6]; 1xTMT6plex [N-Term]; 1xGGTMT6plex [K5]	1	1	1	O00541	Pescadillo homolog OS=Homo sapiens GN=PES1 PE=1 SV=1	PES1	O00541 [2-7]	1	0.0009003		0.02679			2	565.3	459.3	635.9	625.4	403.1	420.7	757.4	547.8	691.7	625.4	486.9	489	126.3	91.3	115.3	104.3	81.2	81.5	-0.468168	-0.144653	0.00532033	-0.2025	0.284253	0	0
[R].NAVALSASPQLKEAQSEK.[E]	1xTMT6plex [K18]; 1xTMT6plex [N-Term]; 1xGGTMT6plex [K12]; 1xGGTMT6plex [K12]	1	1	2	Q92547	DNA topoisomerase 2-binding protein 1 OS=Homo sapiens GN=TOPBP1 PE=1 SV=3	TOPBP1	Q92547 [881-898]	1	0	5.68e-05	1.703e-05	0.0002127	2.66	20	95.6	106.9	117.1	100.2	109.6	95.6	128.1	127.5	127.4	100.2	132.4	111.1	105.8	105.3	105.2	82.7	109.3	91.7	-0.00683419	-0.347175	-0.2533	-0.202436	0.184224	0	0
[K].TDESLDWDSSLVKTFK.[L]	1xTMT6plex [K16]; 1xTMT6plex [N-Term]; 1xGGTMT6plex [K13]; 1xGGTMT6plex [K13]	1	1	2	Q9H0H5	Rac GTPase-activating protein 1 OS=Homo sapiens GN=RACGAP1 PE=1 SV=1	RACGAP1	Q9H0H5 [161-176]	1	0	0.0001111	8.137e-05	0.0002584	2.21	13	85.1	88.9	99.8	94.2	95.3	80.6	114	106	108.6	94.2	115.1	93.7	108.3	100.7	103.1	89.5	109.4	89	-0.10497	-0.204085	-0.297735	-0.202263	0.0680716	0	1
[R].KALQLEVDR.[L]	1xTMT6plex [N-Term]; 1xGGTMT6plex [K1]; 1xGGTMT6plex [K1]	1	1	2	O43663	Protein regulator of cytokinesis 1 OS=Homo sapiens GN=PRC1 PE=1 SV=2	PRC1	O43663 [273-281]	1	0	5.68e-05	0.0001069	0.0001855	3.04	6	145	166.7	209.3	177.9	166.4	142.2	194.3	198.8	227.7	177.9	201	165.3	100.1	102.4	117.3	91.6	103.5	85.1	0.0327737	-0.356784	-0.2824	-0.202136	0.23255	0	1
[K].MKSLDVNQDSELK.[F]	1xTMT6plex [K13]; 1xTMT6plex [N-Term]; 1xGGTMT6plex [K2]; 1xGGTMT6plex [K2]	1	1	2	Q99584	Protein S100-A13 OS=Homo sapiens GN=S100A13 PE=1 SV=1	S100A13	Q99584 [60-72]	1	0	0	5.245e-08	1.539e-05	4.13	26	210.3	187.3	312.7	460.3	273.2	173.9	281.8	223.4	340.2	460.3	330	202.1	92	72.9	111.1	150.3	107.7	66	-0.335715	0.435986	-0.70648	-0.20207	0.609158	0	0
[K].YEPAAVSEQGDKK.[G]	1xTMT6plex [K]; 1xTMT6plex [N-Term]; 1xGGTMT6plex [K]; 1xGGTMT6plex [K]	1	1	4	P05023	Sodium/potassium-transporting ATPase subunit alpha-1 OS=Homo sapiens GN=ATP1A1 PE=1 SV=1	ATP1A1	P05023 [10-22]	1	0.0002086	0.0002706	0.003924	0.002881	2.45	8	104.7	82.5	157.7	200.2	149	124.4	140.3	98.4	171.5	200.2	180	144.6	90	63.1	110.1	128.5	115.5	92.8	-0.512285	0.222954	-0.315696	-0.201676	0.455664	0	0
[K].LGGNNTSEKADGLSK.[D]	1xTMT6plex [K15]; 1xTMT6plex [N-Term]; 1xGGTMT6plex [K9]; 1xGGTMT6plex [K9]	1	1	4	Q14527	Helicase-like transcription factor OS=Homo sapiens GN=HLTF PE=1 SV=2	HLTF	Q14527 [341-355]	1	0	0	2.741e-06	4.412e-05	4.34	13	803	777.1	796.3	723.8	685.8	651.4	1075.8	926.9	866.2	723.8	828.4	757.1	124.7	107.4	100.4	83.9	96	87.7	-0.215467	-0.259017	-0.130458	-0.201647	0.0333053	0	0
[R].NAMGSLASQATKDGK.[K]	1xTMT6plex [K15]; 1xTMT6plex [N-Term]; 1xGGTMT6plex [K12]; 1xGGTMT6plex [K12]	1	1	4	P55036	26S proteasome non-ATPase regulatory subunit 4 OS=Homo sapiens GN=PSMD4 PE=1 SV=1	PSMD4	P55036 [354-368]	1	0	0	1.208e-11	7.74e-08	5.69	44	422	391.2	463.7	492	443.4	376.5	565.4	466.6	504.4	492	535.6	437.6	113	93.3	100.8	98.3	107.1	87.5	-0.276374	-0.0362323	-0.291604	-0.201403	0.135239	0	0
[R].DAQQQVKALGTER.[T]	1xDeamidated [Q]; 1xTMT6plex [N-Term]; 1xGGTMT6plex [K7]; 1xGGTMT6plex [K7]	1	1	3	Q9BW19	Kinesin-like protein KIFC1 OS=Homo sapiens GN=KIFC1 PE=1 SV=2	KIFC1	Q9BW19 [173-185]	1	0.0003684	0.001162	0.007227	0.0135	2.87	6	122.8	110.4	142.7	129.1	114.1	117.1	164.5	131.7	155.2	129.1	137.8	136.1	115.5	92.5	109	90.7	96.8	95.6	-0.320368	-0.265154	-0.0179964	-0.201173	0.162908	1	1
[K].MDETDASSAVKVK.[R]	1xTMT6plex [K13]; 1xTMT6plex [N-Term]; 1xGGTMT6plex [K11]; 1xGGTMT6plex [K11]	1	1	2	Q13148	TAR DNA-binding protein 43 OS=Homo sapiens GN=TARDBP PE=1 SV=1	TARDBP	Q13148 [85-97]	1	0.0005782	0.002156	0.01429	0.02584	2.53	8	138.4	127.4	162.3	182.2	150.5	121.8	185.4	152	176.5	182.2	181.8	141.6	109.1	89.4	103.9	107.2	107	83.3	-0.287304	0.0451093	-0.361222	-0.201139	0.248763	0	0
[K].MSLKGTTVTPDK.[R]	1xTMT6plex [K12]; 1xTMT6plex [N-Term]; 1xGGTMT6plex [K4]; 1xGGTMT6plex [K4]	1	1	15	Q16186	Proteasomal ubiquitin receptor ADRM1 OS=Homo sapiens GN=ADRM1 PE=1 SV=2	ADRM1	Q16186 [31-42]	1	0	0	3.234e-05	6.229e-06	4.76	14	1238.6	1203.3	1519.4	1838.2	1550.5	1103.1	1659.4	1435.2	1652.8	1838.2	1873	1282.1	102.2	88.4	101.8	113.2	115.4	79	-0.209277	0.153136	-0.546719	-0.200953	0.42479	0	0
[R].SSSSPTEATEKNILVSDMEMNEQQE.[-]	1xOxidation [M]; 1xTMT6plex [N-Term]; 1xGGTMT6plex [K11]; 1xGGTMT6plex [K11]	1	1	4	Q9UBG0	C-type mannose receptor 2 OS=Homo sapiens GN=MRC2 PE=1 SV=2	MRC2	Q9UBG0 [1455-1479]	1	0.001272	0.00322	0.03494	0.03938	2.49	13	9.1	11.1	15	10.7	23.3	22.4	12.2	13.2	16.3	10.7	28.1	26	68.6	74.5	91.8	60.2	158.4	146.5	0.119032	-0.608731	-0.112672	-0.20079	0.448329	0	0
[K].IEDVGSDEEDDSGKDK.[K]	1xTMT6plex [K16]; 1xTMT6plex [N-Term]; 1xGGTMT6plex [K14]; 1xGGTMT6plex [K14]	1	2	4	P08238	Heat shock protein HSP 90-beta OS=Homo sapiens GN=HSP90AB1 PE=1 SV=4	HSP90AB1	P08238 [250-265]	1	0	0	2.067e-08	2.382e-06	4.48	56	332.3	311.2	598.7	622.6	607.1	522	445.2	371.2	651.3	622.6	733.4	606.7	77.9	64.9	113.9	108.9	128.3	106.1	-0.263405	-0.0647638	-0.274097	-0.200755	0.0982964	0	0
[K].LTSKEECLSSQK.[L]	1xCarbamidomethyl [C7]; 1xTMT6plex [K12]; 1xTMT6plex [N-Term]; 1xGGTMT6plex [K4]; 1xGGTMT6plex [K4]	1	1	4	P49454	Centromere protein F OS=Homo sapiens GN=CENPF PE=1 SV=2	CENPF	P49454 [2828-2839]	1	0	0	5.08e-06	1.06e-05	4.64	21	526.2	544.9	623.2	605.6	476.8	396.3	705	649.9	677.9	605.6	576	460.6	115.1	106.1	110.7	98.9	94	75.2	-0.117463	-0.162613	-0.321928	-0.200668	0.0836924	1	1
[K].DQQKDAEAEGLSGTTLLPK.[L]	1xDeamidated [Q]; 1xTMT6plex [K19]; 1xTMT6plex [N-Term]; 1xGGTMT6plex [K4]; 1xGGTMT6plex [K4]	1	1	4	Q9UI14	Prenylated Rab acceptor protein 1 OS=Homo sapiens GN=RABAC1 PE=1 SV=1	RABAC1	Q9UI14 [6-24]	1	0	0.0001871	1.383e-05	0.0007594	2.85	20	74.7	64.7	93	112	112.7	90.5	100.1	77.2	101.2	112	136.1	105.2	95.1	73.3	96.1	106.4	129.3	99.9	-0.375632	0.14689	-0.372166	-0.200303	0.367833	0	0
[K].KLNEILQAR.[G]	1xTMT6plex [N-Term]; 1xGGTMT6plex [K1]; 1xGGTMT6plex [K1]	1	2	2	Q99613	Eukaryotic translation initiation factor 3 subunit C OS=Homo sapiens GN=EIF3C PE=1 SV=1	EIF3C	Q99613 [332-340]	1	0	0.0001313	4.827e-05	0.0003185	2.51	6	103.6	91	113.8	126.6	115.4	98.9	138.8	108.5	123.8	126.6	139.4	115	110.7	86.6	98.8	101	111.2	91.7	-0.354216	0.0317723	-0.278163	-0.200202	0.231983	0	0
[K].DGTAGIPNLQLYDVKTGTCLK.[S]	1xCarbamidomethyl [C19]; 2xDeamidated [N8; Q10]; 1xTMT6plex [K21]; 1xTMT6plex [N-Term]; 1xGGTMT6plex [K15]; 1xGGTMT6plex [K15]	1	1	2	Q9BY44	Eukaryotic translation initiation factor 2A OS=Homo sapiens GN=EIF2A PE=1 SV=3	EIF2A	Q9BY44 [101-121]	1	0.003033	0.004595	0.08483	0.05868	1.78	3	44.9	47.2	47.2	50.8	42.3	31.3	60.2	56.3	51.3	50.8	51.1	36.4	117.9	110.4	100.6	99.6	100.2	71.3	-0.0948235	-0.0144127	-0.490909	-0.200048	0.307276	0	0
[K].MNNEKQAEDCITR.[L]	1xCarbamidomethyl [C10]; 1xDeamidated [Q6]; 1xTMT6plex [N-Term]; 1xGGTMT6plex [K5]; 1xGGTMT6plex [K5]	1	1	2	O43813	LanC-like protein 1 OS=Homo sapiens GN=LANCL1 PE=1 SV=1	LANCL1	O43813 [124-136]	1	0	5.68e-05	4.623e-05	0.0001282	3.6	18	126	102.9	173.5	292.8	314.6	191.3	168.8	122.7	188.7	292.8	380	222.3	73.6	53.5	82.3	127.7	165.8	97	-0.460167	0.633794	-0.773387	-0.19992	0.685413	0	0
[R].QKQSLEYLEQVR.[Q]	1xTMT6plex [N-Term]; 1xGGTMT6plex [K2]; 1xGGTMT6plex [K2]	1	1	2	Q9BZE4	Nucleolar GTP-binding protein 1 OS=Homo sapiens GN=GTPBP4 PE=1 SV=3	GTPBP4	Q9BZE4 [144-155]	1	0	3.785e-05	1.132e-05	7.597e-05	3.65	7	168.5	223.3	237.1	169.7	174.6	154.5	225.8	266.3	257.9	169.7	210.9	179.6	103.4	122	118.1	77.7	96.6	82.2	0.238645	-0.604022	-0.232885	-0.199421	0.499373	0	0
[K].FGKHGGTIPIVPTAEFQDR.[I]	1xTMT6plex [N-Term]; 1xGGTMT6plex [K3]; 1xGGTMT6plex [K3]	1	1	2	P00367	Glutamate dehydrogenase 1, mitochondrial OS=Homo sapiens GN=GLUD1 PE=1 SV=2	GLUD1	P00367 [478-496]	1	0	0	2.571e-06	3.836e-05	3.46	16	56	52.7	67.7	61.3	64.4	63.4	75	62.9	73.6	61.3	77.8	73.7	106.1	88.9	104.1	86.7	110	104.2	-0.255169	-0.263866	-0.0781482	-0.199061	0.0812902	0	0
[R].ICDDLISKMEK.[I]	1xCarbamidomethyl [C2]; 1xTMT6plex [K11]; 1xTMT6plex [N-Term]; 1xGGTMT6plex [K8]	1	1	1	Q9Y6A5	Transforming acidic coiled-coil-containing protein 3 OS=Homo sapiens GN=TACC3 PE=1 SV=1	TACC3	Q9Y6A5 [827-837]	1		5.68e-05		0.0002097	3.15		158.1	138.2	229.9	266.5	295.9	245.3	211.8	164.8	250.1	266.5	357.4	285.1	82.8	64.4	97.7	104.1	139.6	111.4	-0.36257	0.0915396	-0.32555	-0.19886	0.305295	0	0
[R].NGGKNFPAIFR.[R]	1xDeamidated [N1]; 1xTMT6plex [N-Term]; 1xGGTMT6plex [K4]; 1xGGTMT6plex [K4]	1	1	2	Q9UBP6	tRNA (guanine-N(7)-)-methyltransferase OS=Homo sapiens GN=METTL1 PE=1 SV=1	METTL1	Q9UBP6 [247-257]	1	0.0001608	0.0007884	0.003225	0.008239	2.5	8	106.4	97.4	128.2	132.4	163.9	145.7	142.6	116.2	139.5	132.4	198	169.3	95.3	77.6	93.2	88.5	132.3	113.2	-0.29642	-0.0746525	-0.224939	-0.19867	0.0933086	0	0
[R].LSGKPQNAPEGYQNR.[L]	1xTMT6plex [N-Term]; 1xGGTMT6plex [K4]; 1xGGTMT6plex [K4]	1	1	4	Q12834	Cell division cycle protein 20 homolog OS=Homo sapiens GN=CDC20 PE=1 SV=2	CDC20	Q12834 [133-147]	0	0	0	2.873e-06	1.836e-05	4.29	4	703	692	942.7	892.2	647.1	584	941.9	825.4	1025.5	892.2	781.7	678.8	109.8	96.2	119.6	104	91.2	79.2	-0.190769	-0.201634	-0.203533	-0.198646	0.000400405	1	1
[K].NSKLLSTSAK.[R]	1xTMT6plex [K10]; 1xTMT6plex [N-Term]; 1xGGTMT6plex [K3]; 1xGGTMT6plex [K3]	1	1	4	P51965	Ubiquitin-conjugating enzyme E2 E1 OS=Homo sapiens GN=UBE2E1 PE=1 SV=1	UBE2E1	P51965 [41-50]	1	0	3.785e-05	1.25e-05	6.14e-05	3.82	15	526.8	475.2	513.4	463.5	519.4	535.2	705.8	566.8	558.5	463.5	627.4	622.1	119.5	96	94.5	78.5	106.2	105.3	-0.315904	-0.267622	-0.0122783	-0.198601	0.169527	0	0
[R].IYQLLAKASYK.[K]	1xDeamidated [Q3]; 1xTMT6plex [K11]; 1xTMT6plex [N-Term]; 1xGGTMT6plex [K7]; 1xGGTMT6plex [K7]	1	1	2	Q15021	Condensin complex subunit 1 OS=Homo sapiens GN=NCAPD2 PE=1 SV=3	NCAPD2	Q15021 [520-530]	1	0	5.68e-05	2.257e-05	0.0001614	2.99	9	264.3	211.8	192.2	174.8	151.6	175.2	354.1	252.6	209.1	174.8	183.1	203.6	154.3	110	91.1	76.1	79.8	88.7	-0.488235	-0.259555	0.152545	-0.198415	0.40086	0	0
[R].DELFLQLAKQTSGPAGPPGLPATQDPAALR.[Y]	1xDeamidated [Q10]; 1xTMT6plex [N-Term]; 1xGGTMT6plex [K9]; 1xGGTMT6plex [K9]	1	1	2	Q7Z736	Pleckstrin homology domain-containing family H member 3 OS=Homo sapiens GN=PLEKHH3 PE=1 SV=2	PLEKHH3	Q7Z736 [302-331]	1	2.207e-05	5.68e-05	0.0002253	0.0001604	3.3	20	16.8	17.2	20.3	21.8	22.9	17.5	22.5	20.5	22.1	21.8	27.7	20.3	100.1	91.2	98.2	97	123	90.5	-0.134336	-0.0177383	-0.442669	-0.198248	0.258278	0	0
[R].DVTLFEGKR.[V]	1xTMT6plex [N-Term]; 1xGGTMT6plex [K8]; 1xGGTMT6plex [K8]	1	1	2	Q5T6V5	Queuosine salvage protein OS=Homo sapiens GN=C9orf64 PE=1 SV=1	C9orf64	Q5T6V5 [194-202]	1	5.896e-05	0.0002105	0.0009953	0.001539	2.03	6	118.8	117.7	135.5	117.4	123.1	120.6	159.2	140.4	147.4	117.4	148.7	140.2	111.9	98.7	103.7	82.6	104.6	98.6	-0.181088	-0.328202	-0.0852233	-0.198171	0.107097	0	0
[R].TGDQQEETMPTKETTK.[L]	1xTMT6plex [K16]; 1xTMT6plex [N-Term]; 1xGGTMT6plex [K12]; 1xGGTMT6plex [K12]	1	1	2	O60566	Mitotic checkpoint serine/threonine-protein kinase BUB1 beta OS=Homo sapiens GN=BUB1B PE=1 SV=3	BUB1B	O60566 [464-479]	1	0	3.785e-05	9.292e-08	9.975e-05	3.41	49	114.1	109.6	141.3	149	108.4	90.1	152.9	130.7	153.7	149	130.9	104.7	111.6	95.4	112.2	108.8	95.6	76.4	-0.226276	-0.0443941	-0.323438	-0.198036	0.136478	1	1
[K].KQGYENLCCLR.[C]	2xCarbamidomethyl [C8; C9]; 1xDeamidated [N/Q]; 1xTMT6plex [N-Term]; 1xGGTMT6plex [K1]; 1xGGTMT6plex [K1]	1	1	3	P41223	Protein BUD31 homolog OS=Homo sapiens GN=BUD31 PE=1 SV=2	BUD31	P41223 [94-104]	1	0	0	5.976e-07	3.037e-05	3.63	16	199.8	181.7	223.1	239.8	180.1	155.1	267.7	216.7	242.7	239.8	217.6	180.3	117.7	95.3	106.7	105.4	95.7	79.3	-0.304566	-0.0176853	-0.271198	-0.197817	0.160622	0	0
[K].GSDQEVIQTGKPPR.[S]	1xTMT6plex [N-Term]; 1xGGTMT6plex [K11]; 1xGGTMT6plex [K11]	1	1	2	Q99570	Phosphoinositide 3-kinase regulatory subunit 4 OS=Homo sapiens GN=PIK3R4 PE=1 SV=3	PIK3R4	Q99570 [878-891]	0	0	3.785e-05	2.206e-06	5.458e-05	2.65	7	304.9	250.7	296.2	260.4	223.7	260.5	408.5	299	322.2	260.4	270.2	302.8	131.6	96.3	103.8	83.9	87	97.5	-0.450552	-0.307064	0.164387	-0.197743	0.398573	0	0
[R].KGDIFLVR.[G]	1xTMT6plex [N-Term]; 1xGGTMT6plex [K1]; 1xGGTMT6plex [K1]	1	1	2	P55072	Transitional endoplasmic reticulum ATPase OS=Homo sapiens GN=VCP PE=1 SV=4	VCP	P55072 [148-155]	1	0.0005782	0.0009251	0.01337	0.01049	2.26	7	111.5	101.2	141.3	142.4	105	96.6	149.4	120.7	153.7	142.4	126.8	112.3	111.3	89.9	114.5	106.1	94.5	83.7	-0.308061	-0.109923	-0.175087	-0.19769	0.0770597	0	0
[K].AILIFNNHGKPR.[L]	1xTMT6plex [N-Term]; 1xGGTMT6plex [K10]; 1xGGTMT6plex [K10]	1	1	2	Q92572	AP-3 complex subunit sigma-1 OS=Homo sapiens GN=AP3S1 PE=1 SV=1	AP3S1	Q92572 [4-15]	0	0	3.785e-05	9.679e-06	0.0001085	4.39	28	172.1	133.7	161	168.7	158.3	163.6	230.6	159.5	175.1	168.7	191.2	190.2	124	85.8	94.2	90.8	102.9	102.3	-0.531291	-0.0530348	-0.00843684	-0.197587	0.359114	0	0
[K].SLIVEGKR.[E]	1xTMT6plex [N-Term]; 1xGGTMT6plex [K7]; 1xGGTMT6plex [K7]	1	1	2	P35659	Protein DEK OS=Homo sapiens GN=DEK PE=1 SV=1	DEK	P35659 [51-58]	1	0.003648	0.005848	0.1082	0.08435	2.82	0	211.8	238.3	371.6	276.3	228.1	229.6	283.8	284.2	404.2	276.3	275.5	266.9	95.1	95.2	135.4	92.6	92.3	89.4	0.00151623	-0.548144	-0.0460558	-0.197561	0.377931	0	0
[K].QKITLLENNDQR.[L]	1xDeamidated [Q1]; 1xTMT6plex [N-Term]; 1xGGTMT6plex [K2]; 1xGGTMT6plex [K2]	1	1	2	O00463	TNF receptor-associated factor 5 OS=Homo sapiens GN=TRAF5 PE=1 SV=2	TRAF5	O00463 [354-365]	1	0.0005048	0.0009251	0.01192	0.01076	2.6	5	150.2	153.1	175.2	164.1	165.3	145.9	201.2	182.6	190.6	164.1	199.7	169.6	109	98.9	103.2	88.9	108.2	91.8	-0.140286	-0.215188	-0.237134	-0.197536	0.0213257	0	0
[K].DEVLKIMPVQK.[Q]	1xTMT6plex [K11]; 1xTMT6plex [N-Term]; 1xGGTMT6plex [K5]; 1xGGTMT6plex [K5]	1	1	2	P15880	40S ribosomal protein S2 OS=Homo sapiens GN=RPS2 PE=1 SV=2	RPS2	P15880 [104-114]	1	0	0	2.348e-07	2.638e-05	4.22	23	196.1	182.3	196.8	222.9	219.1	175.3	262.7	217.4	214.1	222.9	264.7	203.7	113.8	94.2	92.7	96.5	114.6	88.2	-0.272702	0.0579596	-0.377756	-0.197499	0.271389	0	0
[R].ESVNLGKSEGFK.[A]	1xTMT6plex [K12]; 1xTMT6plex [N-Term]; 1xGGTMT6plex [K7]; 1xGGTMT6plex [K7]	1	1	2	P46013	Proliferation marker protein Ki-67 OS=Homo sapiens GN=MKI67 PE=1 SV=2	MKI67	P46013 [373-384]	1	0	3.785e-05	1.54e-05	7.394e-05	3.17	10	215.8	204.9	272.1	255.8	192.2	181.5	289.1	244.4	296	255.8	232.2	211	113.5	95.9	116.2	100.4	91.1	82.8	-0.24309	-0.210851	-0.13782	-0.197254	0.0240274	0	0
[R].LSAEAAEKLK.[N]	1xTMT6plex [K10]; 1xTMT6plex [N-Term]; 1xGGTMT6plex [K8]; 1xGGTMT6plex [K8]	1	1	2	P33992	DNA replication licensing factor MCM5 OS=Homo sapiens GN=MCM5 PE=1 SV=5	MCM5	P33992 [574-583]	1	0	0	6.16e-08	2.525e-05	3.27	28	109.7	99.7	120.9	136.2	128.6	106	147	118.9	131.5	136.2	155.3	123.2	108.6	87.9	97.2	100.6	114.8	91	-0.305089	0.0496021	-0.335184	-0.19689	0.252054	0	0
[R].AVMISAIEKQK.[L]	1xOxidation [M3]; 1xTMT6plex [K11]; 1xTMT6plex [N-Term]; 1xGGTMT6plex [K9]; 1xGGTMT6plex [K9]	1	1	2	Q15393	Splicing factor 3B subunit 3 OS=Homo sapiens GN=SF3B3 PE=1 SV=4	SF3B3	Q15393 [129-139]	1	0.0004741	0.003418	0.0111	0.04236	1.65	13	94.8	82.8	88.6	100.8	94.3	80	127	98.8	96.4	100.8	113.9	93	121	94.1	91.8	96	108.5	88.6	-0.36274	0.0645403	-0.292316	-0.196839	0.27509	0	0
[K].NSDPWAASQQPASSAGKR.[A]	1xTMT6plex [N-Term]; 1xGGTMT6plex [K17]; 1xGGTMT6plex [K17]	1	1	2	O95208	Epsin-2 OS=Homo sapiens GN=EPN2 PE=1 SV=3	EPN2	O95208 [407-424]	1	0	0	1.027e-11	3.76e-07	6.13	47	193.4	182.8	175.3	152.4	160.3	164.6	259.1	218	190.7	152.4	193.6	191.3	129	108.5	94.9	75.9	96.4	95.2	-0.249676	-0.322308	-0.0180716	-0.196685	0.165236	0	0
[K].CSTKEIPIIK.[F]	1xCarbamidomethyl [C1]; 1xTMT6plex [K10]; 1xTMT6plex [N-Term]; 1xGGTMT6plex [K4]	1	1	1	Q9P2R3	Rabankyrin-5 OS=Homo sapiens GN=ANKFY1 PE=1 SV=2	ANKFY1	Q9P2R3 [1137-1146]	1		0.0009551		0.01118	2.49		163.9	213	301.9	178.6	148.5	162.9	219.6	254.1	328.4	178.6	179.4	189.3	97.6	113	146	79.4	79.8	84.2	0.21137	-0.878757	0.0774315	-0.196652	0.624518	0	0
[K].VETEQAEIQELKK.[S]	1xDeamidated [Q]; 1xTMT6plex [K]; 1xTMT6plex [N-Term]; 1xGGTMT6plex [K12]; 1xGGTMT6plex [K]	1	1	4	P49454	Centromere protein F OS=Homo sapiens GN=CENPF PE=1 SV=2	CENPF	P49454 [920-932]	1	0	5.68e-05	7.761e-07	0.00014	4.11	30	317.8	306.7	337.5	303.3	289.2	281.1	425.8	365.8	367.1	303.3	349.4	326.7	119.5	102.7	103	85.1	98	91.7	-0.218574	-0.275413	-0.09586	-0.196616	0.0655557	1	1
[K].FAKAVGQGCVEIGSQR.[Y]	1xCarbamidomethyl [C9]; 1xTMT6plex [N-Term]; 1xGGTMT6plex [K3]; 1xGGTMT6plex [K3]	1	1	2	P06400	Retinoblastoma-associated protein OS=Homo sapiens GN=RB1 PE=1 SV=2	RB1	P06400 [430-445]	1	2.207e-05	0.0001426	0.0002764	0.0003264	3.02	2	326.4	289.1	337.4	358.3	351	314.8	437.3	344.8	367	358.3	424	365.9	114.2	90.1	95.9	93.6	110.7	95.6	-0.341964	-0.0350223	-0.211573	-0.196186	0.158159	0	0
[R].NYTGTDKFLR.[G]	1xTMT6plex [N-Term]; 1xGGTMT6plex [K7]; 1xGGTMT6plex [K7]	1	1	2	Q9NY27	Serine/threonine-protein phosphatase 4 regulatory subunit 2 OS=Homo sapiens GN=PPP4R2 PE=1 SV=3	PPP4R2	Q9NY27 [114-123]	1	2.207e-05	0.0001426	0.000236	0.0004435	3.23	5	192.5	178.3	198.2	191.9	174	164	257.9	212.7	215.6	191.9	210.2	190.6	121	99.8	101.2	90	98.6	89.4	-0.277895	-0.169212	-0.141313	-0.19614	0.0422799	0	0
[K].VSEQGLIEILKK.[V]	1xTMT6plex [K12]; 1xTMT6plex [N-Term]; 1xGGTMT6plex [K11]; 1xGGTMT6plex [K11]	1	1	2	O14737	Programmed cell death protein 5 OS=Homo sapiens GN=PDCD5 PE=1 SV=3	PDCD5	O14737 [87-98]	1	0	0.0001313	4.494e-06	0.0002797	2.69	33	68.9	59.5	68.9	66.4	54.4	55.2	92.3	71	74.9	66.4	65.7	64.2	127.5	98	103.5	91.7	90.7	88.6	-0.379644	-0.174637	-0.0337959	-0.196026	0.190156	0	0
[R].NVTWKLGSR.[L]	1xDeamidated [N1]; 1xTMT6plex [N-Term]; 1xGGTMT6plex [K5]; 1xGGTMT6plex [K5]	1	1	2	P50454	Serpin H1 OS=Homo sapiens GN=SERPINH1 PE=1 SV=2	SERPINH1	P50454 [125-133]	1	5.896e-05	0.0001776	0.0009886	0.0005336	3.15	8	155.7	139.1	239.7	222.4	152.2	155.1	208.6	165.9	260.7	222.4	183.9	180.3	102.4	81.5	128	109.2	90.3	88.5	-0.329344	-0.229171	-0.0290485	-0.195854	0.156735	0	0
[K].KGAAVDGGKLDVGNAEVK.[L]	1xTMT6plex [K18]; 1xTMT6plex [N-Term]; 2xGGTMT6plex [K1; K9]; 2xGGTMT6plex [K1; K9]	1	1	4	P51572	B-cell receptor-associated protein 31 OS=Homo sapiens GN=BCAP31 PE=1 SV=3	BCAP31	P51572 [159-176]	2	0	0	3.777e-08	7.153e-07	6.05	23	439.5	398.6	471.3	456.5	333.7	321.2	588.8	475.4	512.7	456.5	403.1	373.3	125.7	101.5	109.5	97.5	86.1	79.7	-0.308505	-0.167457	-0.111434	-0.195798	0.0791589	0	0
[R].KAMFANQLDAR.[K]	1xTMT6plex [N-Term]; 1xGGTMT6plex [K1]; 1xGGTMT6plex [K1]	1	1	4	Q9NVI1	Fanconi anemia group I protein OS=Homo sapiens GN=FANCI PE=1 SV=4	FANCI	Q9NVI1 [523-533]	1	0	3.785e-05	4.07e-09	8.692e-05	3.7	28	258.3	233.2	298	375	264.9	197.1	346.1	278.1	324.2	375	320	229.1	110.9	89.1	103.9	120.2	102.5	73.4	-0.315762	0.210241	-0.481772	-0.195764	0.44704	0	0
[-].MVGVKPVGSDPDFQPELSGAGSR.[L]	1xTMT6plex [N-Term]; 1xGGTMT6plex [K5]; 1xGGTMT6plex [K5]	1	1	2	O43396	Thioredoxin-like protein 1 OS=Homo sapiens GN=TXNL1 PE=1 SV=3	TXNL1	O43396 [1-23]	0	0.0001275	0.0002105	0.002199	0.00138	2.27	17	42.7	45.3	39.6	39.8	37.8	30	57.2	54	43.1	39.8	45.7	34.9	125	118	94.1	86.9	99.8	76.2	-0.0831412	-0.114839	-0.389249	-0.195743	0.181594	0	0
[R].LINHFEKSMK.[A]	1xTMT6plex [K10]; 1xTMT6plex [N-Term]; 1xGGTMT6plex [K7]; 1xGGTMT6plex [K7]	1	1	2	Q7Z333	Probable helicase senataxin OS=Homo sapiens GN=SETX PE=1 SV=4	SETX	Q7Z333 [69-78]	1	0.0001141	0.0001871	0.001361	0.0007185	2.93	4	131.7	127.2	156.5	210	213.1	139.3	176.4	151.7	170.2	210	257.4	161.9	93.9	80.7	90.6	111.7	137	86.1	-0.218556	0.302046	-0.670091	-0.195534	0.558342	0	0
[K].ADAIFQEGIQQKAEPLER.[L]	1xTMT6plex [N-Term]; 1xGGTMT6plex [K12]; 1xGGTMT6plex [K12]	1	1	2	O60566	Mitotic checkpoint serine/threonine-protein kinase BUB1 beta OS=Homo sapiens GN=BUB1B PE=1 SV=3	BUB1B	O60566 [171-188]	1	0	0	4.922e-06	2.58e-05	2.85	23	97.5	101.3	131.7	124	103.6	89.6	130.6	120.8	143.3	124	125.1	104.1	104.8	96.9	114.9	99.5	100.4	83.5	-0.11307	-0.20761	-0.265911	-0.195531	0.0481559	1	1
[R].AGNKEATDEELER.[T]	1xTMT6plex [N-Term]; 1xGGTMT6plex [K4]; 1xGGTMT6plex [K4]	1	1	4	Q13619	Cullin-4A OS=Homo sapiens GN=CUL4A PE=1 SV=3	CUL4A	Q13619 [419-431]	1	0	0	2.282e-07	6.756e-06	4.13	16	532.7	442.2	562.3	628.7	447.6	408.4	713.7	527.4	611.7	628.7	540.7	474.7	122.5	90.5	105	107.9	92.8	81.4	-0.436792	0.0393055	-0.189096	-0.195528	0.290886	0	0
[K].LDKAQIHDLVLVGGSTR.[I]	1xTMT6plex [N-Term]; 1xGGTMT6plex [K3]; 1xGGTMT6plex [K3]	1	1	2	P0DMV9	Heat shock 70 kDa protein 1B OS=Homo sapiens GN=HSPA1B PE=1 SV=1	HSPA1B	P0DMV9 [326-342]	1	0	3.785e-05	8.889e-06	6.191e-05	3.87	25	48.7	48.1	56.7	56.1	61	52.8	65.2	57.4	61.7	56.1	73.7	61.4	104.3	91.7	98.6	89.7	117.8	98.1	-0.185746	-0.13648	-0.264014	-0.195413	0.0342621	0	0
[K].TTLMTKLQGAEHGK.[K]	1xTMT6plex [K14]; 1xTMT6plex [N-Term]; 1xGGTMT6plex [K6]	1	1	1	O43237	Cytoplasmic dynein 1 light intermediate chain 2 OS=Homo sapiens GN=DYNC1LI2 PE=1 SV=1	DYNC1LI2	O43237 [68-81]	1		0.0001313		0.0003144	3.37		113.3	115.7	133.9	139.8	140.2	111.2	151.8	138	145.7	139.8	169.4	129.2	104.2	94.8	100	96	116.3	88.7	-0.136396	-0.0588937	-0.390845	-0.195378	0.190669	0	0
[K].FLEKPK.[R]	1xTMT6plex [K6]; 1xTMT6plex [N-Term]; 1xGGTMT6plex [K4]	1	1	1	Q9BUZ4	TNF receptor-associated factor 4 OS=Homo sapiens GN=TRAF4 PE=1 SV=1	TRAF4	Q9BUZ4 [8-13]	0		0.00224		0.02659	1.95		167.2	152	312.9	327.6	248.6	220.8	224	181.3	340.4	327.6	300.3	256.6	82.4	66.7	125.3	120.6	110.5	94.5	-0.304958	-0.0551565	-0.22566	-0.195258	0.117805	0	0
[R].HQGVMVGMGQKDSYVGDEAQSK.[R]	1xOxidation [M]; 1xTMT6plex [K22]; 1xTMT6plex [N-Term]; 1xGGTMT6plex [K11]; 1xGGTMT6plex [K11]	2	6	4	P60709; P68032	Actin, cytoplasmic 1 OS=Homo sapiens GN=ACTB PE=1 SV=1;Actin, alpha cardiac muscle 1 OS=Homo sapiens GN=ACTC1 PE=1 SV=1	ACTC1	P60709 [40-61]; P68032 [42-63]	1	0	0	2.989e-07	1.102e-05	5.39	30	238.4	266.3	325.9	362.1	435.6	297.6	319.4	317.6	354.5	362.1	526.2	345.9	86.1	85.6	95.6	97.6	141.9	93.2	-0.00840244	0.0298705	-0.606473	-0.195002	0.443814	0	0
[K].IGDVVGSSGANQQTSGKVLYEGK.[E]	1xTMT6plex [K23]; 1xTMT6plex [N-Term]; 1xGGTMT6plex [K17]; 1xGGTMT6plex [K17]	1	1	2	Q9Y263	Phospholipase A-2-activating protein OS=Homo sapiens GN=PLAA PE=1 SV=2	PLAA	Q9Y263 [377-399]	1	0	0	4.929e-12	1.361e-06	4.06	74	97.8	92.9	114.5	117.6	93.1	80.8	131	110.8	124.6	117.6	112.5	93.9	113.9	96.3	108.2	102.2	97.7	81.6	-0.24216	-0.0823053	-0.259789	-0.194752	0.0747288	0	0
[K].IVKTQEELK.[E]	1xTMT6plex [K9]; 1xTMT6plex [N-Term]; 1xGGTMT6plex [K3]	1	1	1	O60341	Lysine-specific histone demethylase 1A OS=Homo sapiens GN=KDM1A PE=1 SV=2	KDM1A	O60341 [434-442]	1		0.0009849		0.01164	1.88		72.9	75.1	94	90.8	89	75.8	97.7	89.6	102.3	90.8	107.5	88.1	101.8	93.3	106.5	94.6	112	91.8	-0.125789	-0.170941	-0.286933	-0.194554	0.0558071	0	0
[K].QMADTGKLNTLLQR.[A]	1xTMT6plex [N-Term]; 1xGGTMT6plex [K7]; 1xGGTMT6plex [K7]	1	1	2	Q00839	Heterogeneous nuclear ribonucleoprotein U OS=Homo sapiens GN=HNRNPU PE=1 SV=6	HNRNPU	Q00839 [545-558]	1	0	0	3.937e-08	6.064e-06	4.58	23	228.4	210.5	250	331.4	373.2	258.9	306	251.1	271.9	331.4	450.8	300.9	96	78.8	85.3	104	141.5	94.4	-0.284839	0.285966	-0.583943	-0.194272	0.525977	0	0
[K].LIKGVIVDK.[D]	1xTMT6plex [K9]; 1xTMT6plex [N-Term]; 1xGGTMT6plex [K3]; 1xGGTMT6plex [K3]	1	1	2	P48643	T-complex protein 1 subunit epsilon OS=Homo sapiens GN=CCT5 PE=1 SV=1	CCT5	P48643 [224-232]	1	0.0001275	0.0001871	0.002053	0.0009236	3.52	1	277.8	255	276.4	287.1	242.9	215.9	372.2	304.2	300.7	287.1	293.4	250.9	123.5	100.9	99.8	95.3	97.3	83.3	-0.291585	-0.0665636	-0.224123	-0.194091	0.100518	0	0
[K].VKELGENLPIEDR.[E]	1xTMT6plex [N-Term]; 1xGGTMT6plex [K2]; 1xGGTMT6plex [K2]	1	1	2	P30154	Serine/threonine-protein phosphatase 2A 65 kDa regulatory subunit A beta isoform OS=Homo sapiens GN=PPP2R1B PE=1 SV=3	PPP2R1B	P30154 [318-330]	1	4.03e-05	0.0002028	0.0007435	0.001104	3.56	14	112.7	93.6	121	154.5	133.8	106.9	151	111.6	131.6	154.5	161.6	124.2	108.5	80.3	94.6	111.1	116.2	89.3	-0.434223	0.231947	-0.379878	-0.194051	0.459476	0	0
[R].TTSQCKSEPPLLR.[T]	1xCarbamidomethyl [C5]; 1xTMT6plex [N-Term]; 1xGGTMT6plex [K6]; 1xGGTMT6plex [K6]	1	1	2	Q9NWZ5	Uridine-cytidine kinase-like 1 OS=Homo sapiens GN=UCKL1 PE=1 SV=2	UCKL1	Q9NWZ5 [61-73]	1	0.0001608	0.0002105	0.003128	0.001236	2.82	7	171.6	161.4	172.6	155.1	157.9	158.6	229.9	192.5	187.8	155.1	190.7	184.3	121	101.3	98.8	81.6	100.4	97	-0.256373	-0.275942	-0.0497026	-0.194006	0.115536	0	0
[R].YMVADKFTELQK.[A]	1xTMT6plex [K12]; 1xTMT6plex [N-Term]; 1xGGTMT6plex [K6]; 1xGGTMT6plex [K6]	1	1	6	P30153	Serine/threonine-protein phosphatase 2A 65 kDa regulatory subunit A alpha isoform OS=Homo sapiens GN=PPP2R1A PE=1 SV=4	PPP2R1A	P30153 [261-272]	1	0	0.0001313	8.036e-06	0.0003134	3.63	25	553.6	503.1	754.6	1052.2	811.2	543.1	741.7	600.1	820.8	1052.2	979.9	631.2	92.2	74.6	102.1	130.8	121.8	78.5	-0.305591	0.35738	-0.63375	-0.193987	0.574227	0	0
[R].SYLELKQEQER.[V]	1xDeamidated [Q7]; 1xTMT6plex [N-Term]; 1xGGTMT6plex [K6]; 1xGGTMT6plex [K6]	1	1	2	Q9UIX4	Potassium voltage-gated channel subfamily G member 1 OS=Homo sapiens GN=KCNG1 PE=1 SV=1	KCNG1	Q9UIX4 [466-476]	1	0.0004603	0.0007506	0.009271	0.007631	1.93	2	137.5	164.8	203.7	134.8	138.4	148.3	184.2	196.6	221.6	134.8	167.2	172.4	102.7	109.5	123.5	75.1	93.2	96.1	0.0924947	-0.717626	0.0442065	-0.193642	0.537327	0	0
[K].FASGNEGKVDNLSR.[D]	1xTMT6plex [N-Term]; 1xGGTMT6plex [K8]; 1xGGTMT6plex [K8]	1	1	2	P46934	E3 ubiquitin-protein ligase NEDD4 OS=Homo sapiens GN=NEDD4 PE=1 SV=4	NEDD4	P46934 [488-501]	1	0	5.68e-05	2.834e-05	0.0001285	3.25	17	112	102.8	206.1	205.6	116.6	108.1	150.1	122.6	224.2	205.6	140.9	125.6	92.9	75.9	138.8	127.3	87.2	77.8	-0.291579	-0.124775	-0.164558	-0.193637	0.0613332	0	0
[K].MAQELYMEQKNER.[L]	1xTMT6plex [N-Term]; 1xGGTMT6plex [K10]; 1xGGTMT6plex [K10]	1	1	2	P55884	Eukaryotic translation initiation factor 3 subunit B OS=Homo sapiens GN=EIF3B PE=1 SV=3	EIF3B	P55884 [763-775]	1	0	3.785e-05	8.05e-06	6.062e-05	3.94	8	224.2	196.9	261.9	363	295.1	205.9	300.4	234.9	284.9	363	356.5	239.3	101.3	79.2	96.1	122.4	120.2	80.7	-0.355062	0.348995	-0.574796	-0.193621	0.558986	0	0
[R].VCVEKWNLLNSSR.[L]	1xCarbamidomethyl [C2]; 1xTMT6plex [N-Term]; 1xGGTMT6plex [K5]; 1xGGTMT6plex [K5]	1	1	2	O00418	Eukaryotic elongation factor 2 kinase OS=Homo sapiens GN=EEF2K PE=1 SV=2	EEF2K	O00418 [481-493]	1	0	0	2.602e-06	3.009e-05	3.77	8	254.1	226.1	222.2	224.8	185.6	174.8	340.4	269.7	241.7	224.8	224.2	203.2	135.8	107.6	96.4	89.7	89.4	81.1	-0.335805	-0.103925	-0.140573	-0.193434	0.115024	0	0
[R].NEYLQADEANKR.[L]	1xDeamidated [N10]; 1xTMT6plex [N-Term]; 1xGGTMT6plex [K11]; 1xGGTMT6plex [K11]	1	1	2	Q9UBS8	E3 ubiquitin-protein ligase RNF14 OS=Homo sapiens GN=RNF14 PE=1 SV=1	RNF14	Q9UBS8 [362-373]	1	0.001229	0.005534	0.03285	0.07691	2.86	18	140	122.5	163.3	155.3	143.9	146.8	187.6	146.1	177.6	155.3	173.8	170.6	111.3	86.7	105.4	92.2	103.2	101.3	-0.36035	-0.193036	-0.0268088	-0.193398	0.182338	0	0
[R].IVEQDTMPPKGVR.[H]	1xDeamidated [Q4]; 1xTMT6plex [N-Term]; 1xGGTMT6plex [K10]; 1xGGTMT6plex [K10]	1	2	2	O00571	ATP-dependent RNA helicase DDX3X OS=Homo sapiens GN=DDX3X PE=1 SV=3	DDX3X	O00571 [364-376]	1	0.0001141	0.0001871	0.001338	0.0009711	3.74	11	184.1	213.6	240.7	250.8	238.9	168.3	246.7	254.8	261.8	250.8	288.6	195.6	98.8	102	104.9	100.4	115.6	78.3	0.0459862	-0.0632554	-0.562057	-0.193109	0.410589	0	0
[K].ELLTKGQAPAVR.[C]	1xTMT6plex [N-Term]; 1xGGTMT6plex [K5]; 1xGGTMT6plex [K5]	1	1	3	Q14674	Separin OS=Homo sapiens GN=ESPL1 PE=1 SV=3	ESPL1	Q14674 [756-767]	1	0	0	1.198e-05	5.257e-05	3.88	10	305.4	294.7	372.7	326.8	324.6	325.9	409.2	351.5	405.4	326.8	392.1	378.8	108.4	93.2	107.5	86.6	103.9	100.4	-0.217963	-0.311898	-0.0494364	-0.193099	0.128355	0	1
[R].SETYKYLYGR.[H]	1xTMT6plex [N-Term]; 1xGGTMT6plex [K5]	1	1	1	Q15404	Ras suppressor protein 1 OS=Homo sapiens GN=RSU1 PE=1 SV=3	RSU1	Q15404 [239-248]	1		0.0002028		0.001089	2.53		259.7	216.1	235.5	245.1	192.3	189	347.9	257.8	256.2	245.1	232.3	219.7	133.9	99.2	98.6	94.3	89.4	84.5	-0.432744	-0.0643299	-0.0813235	-0.192799	0.249567	0	0
[R].IQPEEKPVEVSPAVTK.[G]	1xDeamidated [Q2]; 1xTMT6plex [K16]; 1xTMT6plex [N-Term]; 1xGGTMT6plex [K6]; 1xGGTMT6plex [K6]	1	1	2	Q8N0X7	Spartin OS=Homo sapiens GN=SPART PE=1 SV=1	SPART	Q8N0X7 [460-475]	0	0	0.0001776	5.151e-05	0.000576	2.87	22	116.7	91.9	128	169.9	147	119.8	156.4	109.6	139.2	169.9	177.6	139.2	105.2	73.7	93.7	114.3	119.5	93.7	-0.513398	0.286704	-0.35089	-0.192528	0.513017	0	0
[K].SQINLIDKK.[W]	2xDeamidated [Q2; N4]; 1xTMT6plex [K9]; 1xTMT6plex [N-Term]; 1xGGTMT6plex [K8]; 1xGGTMT6plex [K8]	1	1	2	P30414	NK-tumor recognition protein OS=Homo sapiens GN=NKTR PE=1 SV=2	NKTR	P30414 [1217-1225]	1	0.001373	0.01375	0.03708	0.2282	2.43	4	250.6	271.6	1690.1	1427	323.2	300	335.7	324	1838.5	1427	390.4	348.7	43.2	41.7	236.5	183.6	50.2	44.9	-0.0509839	-0.365274	-0.160972	-0.19241	0.171837	0	0
[K].EQKGQSMFVENK.[A]	1xTMT6plex [K12]; 1xTMT6plex [N-Term]; 1xGGTMT6plex [K3]; 1xGGTMT6plex [K3]	1	1	4	Q9NQ84	G-protein coupled receptor family C group 5 member C OS=Homo sapiens GN=GPRC5C PE=1 SV=2	GPRC5C	Q9NQ84 [330-341]	1	0	3.785e-05	1.196e-05	7.17e-05	4.19	13	481.5	442	491.7	666.1	775.1	530.6	645.1	527.2	534.9	666.1	936.3	616.7	98.6	80.6	81.7	101.8	143.1	94.2	-0.290808	0.31733	-0.603225	-0.192234	0.550689	0	0
[R].LSYEKQDTLLK.[L]	1xTMT6plex [K11]; 1xTMT6plex [N-Term]; 1xGGTMT6plex [K5]; 1xGGTMT6plex [K5]	1	1	2	P46977	Dolichyl-diphosphooligosaccharide--protein glycosyltransferase subunit STT3A OS=Homo sapiens GN=STT3A PE=1 SV=2	STT3A	P46977 [9-19]	1	0	3.785e-05	1.462e-05	8.279e-05	3.34	14	203.4	189.3	189.2	200.7	188.3	162.6	272.5	225.8	205.8	200.7	227.5	189	123.7	102.5	93.5	91.1	103.3	85.8	-0.271222	-0.0375153	-0.267791	-0.192176	0.130893	0	0
[K].VFMQEFKEGR.[R]	1xTMT6plex [N-Term]; 1xGGTMT6plex [K7]; 1xGGTMT6plex [K7]	1	1	2	O15144	Actin-related protein 2/3 complex subunit 2 OS=Homo sapiens GN=ARPC2 PE=1 SV=1	ARPC2	O15144 [180-189]	1	0	0	4.211e-07	3.406e-05	3.21	15	114.1	101.5	102.4	121	107.1	86.7	152.9	121.1	111.4	121	129.4	100.8	124.5	98.6	90.7	98.6	105.4	82.1	-0.336486	0.120485	-0.360421	-0.192141	0.344352	0	0
[K].DNLPLQENVTIQKQK.[R]	1xTMT6plex [K]; 1xTMT6plex [N-Term]; 1xGGTMT6plex [K]; 1xGGTMT6plex [K]	1	1	6	Q99661	Kinesin-like protein KIF2C OS=Homo sapiens GN=KIF2C PE=1 SV=2	KIF2C	Q99661 [78-92]	1	0	0	1.689e-06	1.84e-06	5.79	18	425.6	421.3	497.8	473.2	431.2	390.2	570.2	502.5	541.5	473.2	520.9	453.5	111.7	98.5	106.1	92.7	102.1	88.9	-0.181434	-0.194783	-0.199728	-0.191982	0.000808956	0	0
[K].IYGKQSMVDEVSGK.[V]	1xTMT6plex [K14]; 1xTMT6plex [N-Term]; 1xGGTMT6plex [K4]; 1xGGTMT6plex [K4]	1	1	2	Q6SJ93	Protein FAM111B OS=Homo sapiens GN=FAM111B PE=1 SV=1	FAM111B	Q6SJ93 [249-262]	1	0	0	1.09e-08	8.544e-06	4.63	41	264.1	246.4	294.3	365.1	284.6	209.5	353.8	293.9	320.1	365.1	343.8	243.5	110.6	91.8	100	114.1	107.4	76.1	-0.268785	0.190299	-0.497026	-0.191837	0.442714	0	0
[K].KNEYSIPK.[H]	1xTMT6plex [K8]; 1xTMT6plex [N-Term]; 1xGGTMT6plex [K1]; 1xGGTMT6plex [K1]	1	1	2	P53350	Serine/threonine-protein kinase PLK1 OS=Homo sapiens GN=PLK1 PE=1 SV=1	PLK1	P53350 [265-272]	1	0	0.0001313	8.844e-05	0.0002924	3.5	11	205.2	192.9	286.9	266.7	250.6	244.3	274.9	230.1	312.1	266.7	302.7	283.9	98.7	82.6	112.1	95.8	108.7	102	-0.256908	-0.226689	-0.0917828	-0.191793	0.0634522	1	0
[R].DQQLLLLKK.[H]	1xTMT6plex [K9]; 1xTMT6plex [N-Term]; 1xGGTMT6plex [K8]; 1xGGTMT6plex [K8]	1	1	2	Q92604	Acyl-CoA:lysophosphatidylglycerol acyltransferase 1 OS=Homo sapiens GN=LPGAT1 PE=1 SV=1	LPGAT1	Q92604 [157-165]	1	2.207e-05	0.0001638	0.0001869	0.0005034	2.5	10	121.2	97.7	102.1	95.1	99.6	113	162.4	116.5	111.1	95.1	120.3	131.3	132.2	94.9	90.5	77.5	98	107	-0.478242	-0.223721	0.126757	-0.191736	0.388391	0	0
[K].NVTVKTIK.[K]	1xTMT6plex [K8]; 1xTMT6plex [N-Term]; 1xGGTMT6plex [K5]; 1xGGTMT6plex [K5]	1	1	2	Q99733	Nucleosome assembly protein 1-like 4 OS=Homo sapiens GN=NAP1L4 PE=1 SV=1	NAP1L4	Q99733 [259-266]	1	0.002351	0.005363	0.06565	0.07248	2.41	2	312.1	306.7	343.9	317.3	290.1	272.8	418.1	365.8	374.1	317.3	350.4	317.1	117.1	102.4	104.7	88.8	98.1	88.8	-0.193525	-0.23763	-0.143693	-0.191616	0.0194684	0	0
[K].EEETKGDSVEK.[N]	1xTMT6plex [K11]; 1xTMT6plex [N-Term]; 1xGGTMT6plex [K5]; 1xGGTMT6plex [K5]	1	1	3	Q6PJT7	Zinc finger CCCH domain-containing protein 14 OS=Homo sapiens GN=ZC3H14 PE=1 SV=1	ZC3H14	Q6PJT7 [414-424]	1	0	5.68e-05	1.648e-05	0.0001839	3.33	11	391.8	373.4	461.1	455.4	406	368.1	524.9	445.4	501.6	455.4	490.4	427.8	110.7	93.9	105.8	96	103.4	90.2	-0.237458	-0.140233	-0.197037	-0.191576	0.0209865	0	0
[R].KLLLDPSSPPTK.[A]	1xTMT6plex [K12]; 1xTMT6plex [N-Term]; 1xGGTMT6plex [K1]; 1xGGTMT6plex [K1]	1	1	2	Q6IAA8	Ragulator complex protein LAMTOR1 OS=Homo sapiens GN=LAMTOR1 PE=1 SV=2	LAMTOR1	Q6IAA8 [20-31]	1	0	0.0001426	0.000119	0.0003246	2.8	21	69.1	59.2	82.9	84.3	89.8	87.8	92.6	70.6	90.2	84.3	108.5	102	101.3	77.3	98.7	92.3	118.7	111.7	-0.390094	-0.0967194	-0.0876907	-0.191501	0.193676	0	0
[R].KESMATGSIPITVR.[H]	1xTMT6plex [N-Term]; 1xGGTMT6plex [K1]; 1xGGTMT6plex [K1]	1	1	2	P49736	DNA replication licensing factor MCM2 OS=Homo sapiens GN=MCM2 PE=1 SV=4	MCM2	P49736 [752-765]	1	0	0	7.728e-09	6.184e-06	4.38	36	108.4	104.9	144.5	173.9	170	124.6	145.2	125.1	157.2	173.9	205.4	144.8	91.6	78.9	99.1	109.6	129.5	91.3	-0.215322	0.145291	-0.504265	-0.191432	0.415463	0	0
[R].VEEKEGIPPQQQR.[L]	1xTMT6plex [N-Term]; 1xGGTMT6plex [K4]; 1xGGTMT6plex [K4]	1	1	4	Q15843	NEDD8 OS=Homo sapiens GN=NEDD8 PE=1 SV=1	NEDD8	Q15843 [30-42]	1	0	0	2.175e-06	4.577e-05	3.51	10	423.1	401.1	468.2	462.6	435.9	396.8	566.9	478.4	509.3	462.6	526.6	461.2	113.2	95.5	101.7	92.4	105.1	92.1	-0.245301	-0.138355	-0.19049	-0.191382	0.0250539	0	0
[R].EGPVSEPEPGTQEVLCQLKR.[D]	1xCarbamidomethyl [C16]; 1xTMT6plex [N-Term]; 1xGGTMT6plex [K19]; 1xGGTMT6plex [K19]	1	1	2	Q8IWE5	Pleckstrin homology domain-containing family M member 2 OS=Homo sapiens GN=PLEKHM2 PE=1 SV=2	PLEKHM2	Q8IWE5 [536-555]	1	0.001203	0.00516	0.03055	0.06881	2.25	12	86.2	77.4	98.7	102.8	85.7	78.2	115.5	92.3	107.4	102.8	103.5	90.9	113.2	90.5	105.2	100.7	101.4	89.1	-0.322884	-0.063071	-0.18656	-0.190839	0.126018	0	0
[K].LYSEMEQLKQK.[L]	1xTMT6plex [K11]; 1xTMT6plex [N-Term]; 1xGGTMT6plex [K9]; 1xGGTMT6plex [K9]	1	1	2	Q8NEM2	SHC SH2 domain-binding protein 1 OS=Homo sapiens GN=SHCBP1 PE=1 SV=3	SHCBP1	Q8NEM2 [288-298]	1	0.0003684	0.002184	0.007685	0.02619	2.75	12	166.6	181.3	214.8	198.3	200.9	170.9	223.2	216.2	233.7	198.3	242.7	198.6	102	98.8	106.8	90.6	110.9	90.8	-0.0459862	-0.237329	-0.288495	-0.190603	0.122891	0	0
[R].NQDNLQGWNKTMDGK.[A]	1xTMT6plex [K15]; 1xTMT6plex [N-Term]; 1xGGTMT6plex [K10]; 1xGGTMT6plex [K10]	1	1	2	P30085	UMP-CMP kinase OS=Homo sapiens GN=CMPK1 PE=1 SV=3	CMPK1	P30085 [97-111]	1	0	5.68e-05	4.661e-06	0.0001915	2.69	26	178.7	140.6	166.7	199.3	216.6	196.7	239.4	167.7	181.3	199.3	261.7	228.6	112.4	78.7	85.1	93.6	122.8	107.3	-0.514206	0.137349	-0.19466	-0.190506	0.417757	0	0
[R].CDQLQAEQKGLTEVTQSLK.[M]	1xCarbamidomethyl [C1]; 1xDeamidated [Q8]; 1xTMT6plex [K19]; 1xTMT6plex [N-Term]; 1xGGTMT6plex [K9]; 1xGGTMT6plex [K9]	1	1	2	Q86VP1	Tax1-binding protein 1 OS=Homo sapiens GN=TAX1BP1 PE=1 SV=2	TAX1BP1	Q86VP1 [196-214]	1	0	0	8.074e-07	2.051e-05	3.67	19	87.3	85.7	148	145	134.4	119.5	117	102.2	161	145	162.4	138.9	84.9	74.2	116.9	105.3	117.9	100.8	-0.194345	-0.150769	-0.226068	-0.190394	0.0128883	0	0
[R].KAVSDQLK.[K]	1xTMT6plex [K8]; 1xTMT6plex [N-Term]; 1xGGTMT6plex [K1]; 1xGGTMT6plex [K1]	1	1	4	Q14527	Helicase-like transcription factor OS=Homo sapiens GN=HLTF PE=1 SV=2	HLTF	Q14527 [158-165]	1	0	5.68e-05	2.288e-05	0.0002158	3.51	18	542.9	480.1	547.7	497.3	557.4	593.7	727.4	572.6	595.8	497.3	673.3	690	116.2	91.5	95.2	79.4	107.5	110.2	-0.344766	-0.261823	0.0357876	-0.190267	0.241347	0	0
[R].NLLPSNDPVVMEMASKAIGR.[L]	1xTMT6plex [N-Term]; 1xGGTMT6plex [K16]; 1xGGTMT6plex [K16]	1	1	2	P42345	Serine/threonine-protein kinase mTOR OS=Homo sapiens GN=MTOR PE=1 SV=1	MTOR	P42345 [113-132]	1	0.0001275	0.001655	0.002094	0.01901	2.33	24	46.1	46.3	54.6	55.1	54.5	46.1	61.8	55.2	59.4	55.1	65.8	53.6	105.6	94.4	101.6	94.2	112.6	91.6	-0.161751	-0.109101	-0.297787	-0.189547	0.0778252	0	0
[K].DFLLKEAVESQR.[M]	1xTMT6plex [N-Term]; 1xGGTMT6plex [K5]; 1xGGTMT6plex [K5]	1	1	2	P40222	Alpha-taxilin OS=Homo sapiens GN=TXLNA PE=1 SV=3	TXLNA	P40222 [360-371]	1	0.0001275	0.0004539	0.002407	0.004707	2.52	5	71.1	86.5	106.9	93.3	89.5	72.2	95.3	103.2	116.3	93.3	108.1	83.9	95.3	103.2	116.3	93.3	108.1	83.9	0.114895	-0.317902	-0.365624	-0.189544	0.340684	0	0
[K].GGVTGSPEASISGSKGDLK.[S]	1xTMT6plex [K19]; 1xTMT6plex [N-Term]; 1xGGTMT6plex [K15]; 1xGGTMT6plex [K15]	1	1	6	Q09666	Neuroblast differentiation-associated protein AHNAK OS=Homo sapiens GN=AHNAK PE=1 SV=2	AHNAK	Q09666 [5726-5744]	1	0	0	3.33e-09	5.454e-06	5.39	40	531.5	479.7	777.4	711	676	702.1	712.1	572.2	845.6	711	816.6	816	95.5	76.7	113.4	95.4	109.5	109.4	-0.316274	-0.249359	-0.00131813	-0.188984	0.187272	0	0
[K].VELFSKMR.[V]	1xTMT6plex [N-Term]; 1xGGTMT6plex [K6]; 1xGGTMT6plex [K6]	1	1	2	Q15154	Pericentriolar material 1 protein OS=Homo sapiens GN=PCM1 PE=1 SV=4	PCM1	Q15154 [394-401]	1	0.0002086	0.0002405	0.004308	0.002415	2.91	3	105.8	102.6	201.2	217.5	184.5	151	141.7	122.4	218.9	217.5	222.9	175.5	77.4	66.8	119.5	118.8	121.7	95.8	-0.212485	-0.00847578	-0.345232	-0.188731	0.193798	0	0
[K].ELPCTSLKSEDATFMCDK.[R]	2xCarbamidomethyl [C4; C16]; 1xTMT6plex [K18]; 1xTMT6plex [N-Term]; 1xGGTMT6plex [K8]; 1xGGTMT6plex [K8]	1	1	2	Q12986	Transcriptional repressor NF-X1 OS=Homo sapiens GN=NFX1 PE=1 SV=2	NFX1	Q12986 [669-686]	1	0.0005782	0.004647	0.01471	0.05959	1.05	6	65.5	67.6	62.9	68.1	69	53	87.8	80.6	68.4	68.1	83.4	61.6	117	107.5	91.3	90.8	111.2	82.2	-0.122172	-0.00792256	-0.435946	-0.18868	0.278278	0	0
[R].QMSGAQIKIANPVEGSSGR.[Q]	1xTMT6plex [N-Term]; 1xGGTMT6plex [K8]; 1xGGTMT6plex [K8]	1	1	6	Q15365	Poly(rC)-binding protein 1 OS=Homo sapiens GN=PCBP1 PE=1 SV=2	PCBP1	Q15365 [307-325]	1	0	0	4.442e-08	5.85e-06	5.23	18	421.5	400	464.4	572.4	850.3	624.3	564.7	477.1	505.2	572.4	1027.2	725.6	87.5	73.9	78.3	88.7	159.2	112.4	-0.243709	0.179922	-0.502198	-0.188662	0.442834	0	0
[R].SIRPDNMSEYSKQMQR.[F]	1xTMT6plex [N-Term]; 1xGGTMT6plex [K12]; 1xGGTMT6plex [K12]	2	2	2	Q13547; Q92769	Histone deacetylase 1 OS=Homo sapiens GN=HDAC1 PE=1 SV=1;Histone deacetylase 2 OS=Homo sapiens GN=HDAC2 PE=1 SV=2	HDAC2	Q13547 [78-93]; Q92769 [79-94]	1	0	0	1.06e-06	7.93e-06	5.33	3	167.2	155.4	207.9	290	253.6	168	224	185.4	226.2	290	306.3	195.3	94.2	77.9	95.1	121.9	128.8	82.1	-0.274104	0.358181	-0.649678	-0.188534	0.587111	0	0
[K].KFYDANYDGK.[E]	1xDeamidated [N6]; 1xTMT6plex [K10]; 1xTMT6plex [N-Term]; 1xGGTMT6plex [K1]; 1xGGTMT6plex [K1]	1	1	2	Q15555	Microtubule-associated protein RP/EB family member 2 OS=Homo sapiens GN=MAPRE2 PE=1 SV=1	MAPRE2	Q15555 [156-165]	1	0.0001608	0.0002105	0.003299	0.001626	3.01	7	168.9	154.5	197	253.1	221	161.8	226.3	184.3	214.3	253.1	267	188.1	101.9	82.9	96.5	113.9	120.2	84.6	-0.29771	0.239167	-0.506707	-0.188417	0.485658	0	0
[K].IGDVVGSSGANQQTSGKVLYEGK.[E]	1xDeamidated [N/Q]; 1xTMT6plex [K23]; 1xTMT6plex [N-Term]; 1xGGTMT6plex [K17]; 1xGGTMT6plex [K17]	1	1	5	Q9Y263	Phospholipase A-2-activating protein OS=Homo sapiens GN=PLAA PE=1 SV=2	PLAA	Q9Y263 [377-399]	1	0	0	7.658e-08	2.413e-05	5.01	47	122.2	118.2	175.2	180.3	139.5	120.2	163.7	141	190.6	180.3	168.5	139.7	99.8	86	116.2	110	102.8	85.2	-0.214703	-0.0791065	-0.270915	-0.188242	0.0805634	0	0
[K].VLNKTMDVSK.[L]	1xTMT6plex [K10]; 1xTMT6plex [N-Term]; 1xGGTMT6plex [K4]; 1xGGTMT6plex [K4]	1	1	2	P25789	Proteasome subunit alpha type-4 OS=Homo sapiens GN=PSMA4 PE=1 SV=1	PSMA4	P25789 [196-205]	1	0.0001608	0.0002255	0.003004	0.002179	3.05	6	191.6	177.6	174.1	239.7	213.7	143.8	256.7	211.8	189.4	239.7	258.1	167.1	116.4	96.1	85.9	108.7	117.1	75.8	-0.276483	0.339622	-0.627471	-0.188111	0.574197	0	0
[R].TDPLWKGLSER.[R]	1xTMT6plex [N-Term]; 1xGGTMT6plex [K6]	1	1	1	Q9UKB1	F-box/WD repeat-containing protein 11 OS=Homo sapiens GN=FBXW11 PE=1 SV=1	FBXW11	Q9UKB1 [174-184]	1		0.0002105		0.001623	2.4		86.6	107.7	134.7	106.8	94.4	82.1	116	128.5	146.5	106.8	114	95.4	98.4	109	124.3	90.6	96.7	81	0.147598	-0.456243	-0.255594	-0.18808	0.400496	0	0
[R].FLVEEKIK.[C]	1xTMT6plex [K8]; 1xTMT6plex [N-Term]; 1xGGTMT6plex [K6]	1	1	1	P45974	Ubiquitin carboxyl-terminal hydrolase 5 OS=Homo sapiens GN=USP5 PE=1 SV=2	USP5	P45974 [463-470]	1		0.0006568		0.006763	2.16		94.1	111.7	105.6	105	101.3	73.7	126.1	133.2	114.9	105	122.4	85.7	110.1	116.3	100.3	91.7	106.8	74.8	0.0790366	-0.129328	-0.513801	-0.188031	0.392039	0	0
[R].SYCFTANKPDGSIR.[W]	1xCarbamidomethyl [C3]; 1xTMT6plex [N-Term]; 1xGGTMT6plex [K8]; 1xGGTMT6plex [K8]	1	1	2	Q9BVK2	Probable dolichyl pyrophosphate Glc1Man9GlcNAc2 alpha-1,3-glucosyltransferase OS=Homo sapiens GN=ALG8 PE=1 SV=2	ALG8	Q9BVK2 [216-229]	0	4.03e-05	0.0001638	0.0004404	0.0004864	3.14	12	196.4	166.2	156.3	170.8	164.9	153.2	263.1	198.2	170	170.8	199.2	178.1	133.9	100.8	86.5	86.9	101.3	90.6	-0.40966	0.00665604	-0.161051	-0.188018	0.260258	0	0
[K].VGNKYLNEAAGVAAEEAR.[N]	1xTMT6plex [N-Term]; 1xGGTMT6plex [K4]	1	1	1	Q8IZH2	5'-3' exoribonuclease 1 OS=Homo sapiens GN=XRN1 PE=1 SV=1	XRN1	Q8IZH2 [365-382]	1	0.0006057		0.01681			1	143.7	130.1	151.7	160.4	154.7	139	192.5	155.2	165	160.4	186.9	161.6	113.1	91.1	96.9	94.2	109.8	94.9	-0.312076	-0.0407696	-0.210398	-0.187748	0.141024	0	0
[R].IEINFPAEYPFKPPK.[I]	1xDeamidated [N4]; 1xTMT6plex [K15]; 1xTMT6plex [N-Term]; 1xGGTMT6plex [K12]; 1xGGTMT6plex [K12]	1	1	4	P68036	Ubiquitin-conjugating enzyme E2 L3 OS=Homo sapiens GN=UBE2L3 PE=1 SV=1	UBE2L3	P68036 [53-67]	0	0.0001275	0.0001871	0.001682	0.0009328	2.07	11	70.8	60.2	73.5	75.6	60.6	59.6	94.9	71.8	80	75.6	73.2	69.3	122.5	92.7	103.2	97.6	94.5	89.4	-0.402141	-0.0804899	-0.0800395	-0.187557	0.222557	0	0
[K].AATCEGSESSGFGKLPK.[N]	1xCarbamidomethyl [C4]; 1xTMT6plex [K17]; 1xTMT6plex [N-Term]; 1xGGTMT6plex [K14]; 1xGGTMT6plex [K14]	1	1	2	Q9UPN4	Centrosomal protein of 131 kDa OS=Homo sapiens GN=CEP131 PE=1 SV=3	CEP131	Q9UPN4 [215-231]	1	0	0	1.406e-09	4.906e-06	3.45	43	127	119	261	278	264.1	227.7	170.2	141.9	283.9	278	319	264.7	70	58.4	116.9	114.4	131.3	108.9	-0.261387	-0.0311879	-0.269863	-0.187479	0.138642	0	0
[R].QYTSLLGK.[M]	1xTMT6plex [N-Term]; 1xGGTMT6plex [K8]; 1xGGTMT6plex [K8]	1	1	2	Q9NR28	Diablo homolog, mitochondrial OS=Homo sapiens GN=DIABLO PE=1 SV=1	DIABLO	Q9NR28 [116-123]	0	0.0005782	0.002184	0.01377	0.02611	1.65	12	56.5	59.9	69.3	56.9	65.1	64.3	75.7	71.4	75.4	56.9	78.6	74.7	104.9	99	104.5	78.9	109	103.6	-0.0835142	-0.405406	-0.0733041	-0.187408	0.227803	0	0
[R].DKYEPAAVSEQGDK.[K]	1xTMT6plex [K14]; 1xTMT6plex [N-Term]; 1xGGTMT6plex [K2]; 1xGGTMT6plex [K2]	1	1	8	P05023	Sodium/potassium-transporting ATPase subunit alpha-1 OS=Homo sapiens GN=ATP1A1 PE=1 SV=1	ATP1A1	P05023 [8-21]	1	0	0	2.577e-09	3.058e-06	5.49	35	589.7	500	1164.6	1444.2	1341.1	1097	790.1	596.4	1266.8	1444.2	1620	1275	67.8	51.2	108.7	123.9	139	109.4	-0.405141	0.188824	-0.345472	-0.187263	0.425859	0	0
[K].NLLTGETEADPEMIKR.[A]	1xDeamidated [N1]; 1xTMT6plex [N-Term]; 1xGGTMT6plex [K15]; 1xGGTMT6plex [K15]	1	1	2	O96005	Cleft lip and palate transmembrane protein 1 OS=Homo sapiens GN=CLPTM1 PE=1 SV=1	CLPTM1	O96005 [210-225]	1	4.03e-05	0.0005456	0.0006953	0.006095	2.24	15	109.1	115.2	117.9	135.5	137.4	97.4	146.2	137.4	128.3	135.5	166	113.2	106.1	99.7	93.1	98.4	120.5	82.2	-0.0897592	0.0798771	-0.551823	-0.187235	0.425765	0	0
[K].EMNPPDNIKDTK.[S]	1xTMT6plex [K12]; 1xTMT6plex [N-Term]; 1xGGTMT6plex [K9]; 1xGGTMT6plex [K9]	1	1	4	Q14116	Interleukin-18 OS=Homo sapiens GN=IL18 PE=1 SV=1	IL18	Q14116 [121-132]	1	5.896e-05	0.0007884	0.001114	0.00916	2.75	13	350.9	312.2	371.5	485.4	525.5	388.9	470.1	372.4	404.1	485.4	634.8	452	100.1	79.3	86	103.3	135.1	96.2	-0.336049	0.264432	-0.489919	-0.187179	0.501446	0	0
[K].TSKEGSVMGVTVSR.[L]	1xTMT6plex [N-Term]; 1xGGTMT6plex [K3]; 1xGGTMT6plex [K3]	1	1	2	Q9P265	Disco-interacting protein 2 homolog B OS=Homo sapiens GN=DIP2B PE=1 SV=3	DIP2B	Q9P265 [520-533]	1	0	5.68e-05	2.68e-05	0.0001897	3.07	19	90.1	89.1	119.9	127.7	114.5	93.5	120.7	106.3	130.4	127.7	138.3	108.7	98.9	87.1	106.9	104.7	113.4	89.1	-0.183298	-0.0300004	-0.347923	-0.187074	0.178438	0	0
[K].DMLLEVKK.[R]	1xTMT6plex [K8]; 1xTMT6plex [N-Term]; 1xGGTMT6plex [K7]	1	1	1	P19367	Hexokinase-1 OS=Homo sapiens GN=HK1 PE=1 SV=3	HK1	P19367 [482-489]	1		0.0002255		0.001906	2.25		145.1	139.7	154.9	227.6	227.9	138.6	194.4	166.6	168.5	227.6	275.3	161.1	97.7	83.8	84.7	114.4	138.4	81	-0.221408	0.433653	-0.77285	-0.186868	0.645663	0	0
[R].DPNNPYDKNAIK.[V]	1xTMT6plex [K12]; 1xTMT6plex [N-Term]; 1xGGTMT6plex [K8]; 1xGGTMT6plex [K8]	1	1	8	Q14527	Helicase-like transcription factor OS=Homo sapiens GN=HLTF PE=1 SV=2	HLTF	Q14527 [88-99]	1	0	0	7.689e-07	2.198e-05	4.16	24	791	803.8	846.7	786	818.4	746.4	1059.8	958.7	921	786	988.6	867.5	113.9	103.1	99	84.5	106.3	93.3	-0.143723	-0.228477	-0.188193	-0.186798	0.0167392	0	0
[K].ETQKLQEMR.[A]	1xTMT6plex [N-Term]; 1xGGTMT6plex [K4]	1	1	1	Q15021	Condensin complex subunit 1 OS=Homo sapiens GN=NCAPD2 PE=1 SV=3	NCAPD2	Q15021 [453-461]	1		0.001614		0.01812	2.35		164.7	159.8	225.1	276.8	241.6	174.4	220.7	190.6	244.9	276.8	291.9	202.7	92.7	80.1	102.9	116.3	122.7	85.2	-0.210767	0.176608	-0.52621	-0.18679	0.455086	0	0
[R].TQKELMTALR.[E]	1xTMT6plex [N-Term]; 1xGGTMT6plex [K3]	1	1	1	O15534	Period circadian protein homolog 1 OS=Homo sapiens GN=PER1 PE=1 SV=2	PER1	O15534 [134-143]	1		0.002279		0.02769	2.15		133.6	115.4	113.3	130.3	110.1	95.5	179	137.6	123.2	130.3	133	111	131.9	101.4	90.8	96	98	81.8	-0.379387	0.0803421	-0.260681	-0.186575	0.308417	0	0
[R].SKMNIPFR.[I]	1xTMT6plex [N-Term]; 1xGGTMT6plex [K2]; 1xGGTMT6plex [K2]	1	1	2	Q9Y617	Phosphoserine aminotransferase OS=Homo sapiens GN=PSAT1 PE=1 SV=2	PSAT1	Q9Y617 [299-306]	1	0.001402	0.004997	0.03835	0.0651	2.97	6	220.4	213.3	227.5	277.4	235.9	172.3	295.3	254.4	247.5	277.4	285	200.3	113.6	97.9	95.2	106.7	109.6	77	-0.214582	0.164527	-0.509317	-0.186458	0.439942	0	0
[K].EWQELDDAEKVQR.[E]	1xTMT6plex [N-Term]; 1xGGTMT6plex [K10]; 1xGGTMT6plex [K10]	1	1	2	Q13200	26S proteasome non-ATPase regulatory subunit 2 OS=Homo sapiens GN=PSMD2 PE=1 SV=3	PSMD2	Q13200 [169-181]	1	0	0	2.527e-08	2.906e-06	5.17	19	189.7	159.9	282.6	294	192.7	189.5	254.2	190.7	307.4	294	232.8	220.3	101.7	76.3	123	117.7	93.2	88.1	-0.414565	-0.063544	-0.0811879	-0.186432	0.244111	0	0
[R].QLEMQKSQNEAVCEGLR.[T]	1xCarbamidomethyl [C13]; 1xTMT6plex [N-Term]; 1xGGTMT6plex [K6]; 1xGGTMT6plex [K6]	1	1	2	O43663	Protein regulator of cytokinesis 1 OS=Homo sapiens GN=PRC1 PE=1 SV=2	PRC1	O43663 [224-240]	1	0.0001141	0.0003735	0.001498	0.003903	2.07	11	71.3	69.5	80.2	82.4	71.2	61.2	95.5	82.9	87.2	82.4	86	71.1	113.5	98.5	103.6	97.9	102.1	84.5	-0.204497	-0.0816432	-0.27296	-0.186367	0.0795695	0	1
[K].TKQNVLSPEK.[E]	1xTMT6plex [K10]; 1xTMT6plex [N-Term]; 1xGGTMT6plex [K2]; 1xGGTMT6plex [K2]	1	1	2	O43933	Peroxisome biogenesis factor 1 OS=Homo sapiens GN=PEX1 PE=1 SV=1	PEX1	O43933 [348-357]	1	0	5.68e-05	0.0001824	0.0001529	3.89	4	148.2	143.9	189.9	173.4	173.5	168.8	198.6	171.6	206.6	173.4	209.6	196.2	103.1	89.1	107.2	90	108.8	101.8	-0.210547	-0.252308	-0.095941	-0.186265	0.05759	0	0
[K].ILATDVSSKNTPDSK.[K]	1xTMT6plex [K15]; 1xTMT6plex [N-Term]; 1xGGTMT6plex [K9]; 1xGGTMT6plex [K9]	1	1	4	Q03188	Centromere protein C OS=Homo sapiens GN=CENPC PE=1 SV=2	CENPC	Q03188 [120-134]	1	0	0	5.744e-08	1.823e-05	3.61	37	271.7	283	424.4	378.7	384.6	357.3	364	337.5	461.7	378.7	464.6	415.3	90.2	83.6	114.4	93.8	115.1	102.9	-0.109624	-0.286427	-0.161645	-0.185899	0.0712297	0	0
[R].NKDFQEVTLEK.[NE]	1xDeamidated [N/Q]; 1xTMT6plex [K11]; 1xTMT6plex [N-Term]; 1xGGTMT6plex [K2]; 1xGGTMT6plex [K2]	1	2	4	Q9UHQ1	Nuclear prelamin A recognition factor OS=Homo sapiens GN=NARF PE=1 SV=1	NARF	Q9UHQ1 [325-335]	1	0	3.785e-05	1.833e-05	6.948e-05	4.49	6	499.2	438	551.7	572	494.9	469	668.8	522.4	600.1	572	597.8	545.1	114.4	89.4	102.7	97.9	102.3	93.3	-0.35574	-0.0690554	-0.132857	-0.185884	0.165834	0	0
[K].EGVKTENDHINLK.[V]	1xDeamidated [N7]; 1xTMT6plex [K13]; 1xTMT6plex [N-Term]; 1xGGTMT6plex [K4]; 1xGGTMT6plex [K4]	1	1	2	P55854	Small ubiquitin-related modifier 3 OS=Homo sapiens GN=SUMO3 PE=1 SV=2	SUMO3	P55854 [8-20]	1	4.03e-05	0.0001638	0.0004671	0.000484	3.45	7	112.7	116.2	146.3	139.5	105.7	92.8	151	138.6	159.1	139.5	127.7	107.9	110	100.9	115.9	101.6	93	78.6	-0.124577	-0.18998	-0.242701	-0.185753	0.0322038	0	0
[K].VGINYQPPTVVPGGDLAKVQR.[A]	3xDeamidated [N4; Q6; Q20]; 1xTMT6plex [N-Term]; 1xGGTMT6plex [K18]; 1xGGTMT6plex [K18]	2	7	2	Q71U36; P68366	Tubulin alpha-1A chain OS=Homo sapiens GN=TUBA1A PE=1 SV=1;Tubulin alpha-4A chain OS=Homo sapiens GN=TUBA4A PE=1 SV=1	TUBA4A	Q71U36 [353-373]; P68366 [353-373]	1	0.003383	0.003355	0.09876	0.04078	2.63	9	49.8	48.8	51.5	47.5	42.9	41	66.7	58.2	56	47.5	51.8	47.7	122.1	106.5	102.5	86.9	94.8	87.2	-0.19721	-0.238196	-0.120559	-0.185322	0.032908	0	0
[R].LQMAIEESKR.[E]	1xTMT6plex [N-Term]; 1xGGTMT6plex [K9]; 1xGGTMT6plex [K9]	1	2	2	Q9Y6I3	Epsin-1 OS=Homo sapiens GN=EPN1 PE=1 SV=2	EPN1	Q9Y6I3 [238-247]	1	0	3.785e-05	1.211e-06	7.073e-05	4.21	24	102.3	101.9	123.5	148.5	125.1	90.3	137.1	121.5	134.3	148.5	151.1	105	103.1	91.4	101.1	111.7	113.7	79	-0.173778	0.143846	-0.525308	-0.18508	0.439271	0	0
[R].VKEQLVEQLK.[T]	1xTMT6plex [K10]; 1xTMT6plex [N-Term]; 1xGGTMT6plex [K2]; 1xGGTMT6plex [K2]	1	1	2	Q96C34	RUN domain-containing protein 1 OS=Homo sapiens GN=RUNDC1 PE=1 SV=3	RUNDC1	Q96C34 [262-271]	1	0	3.785e-05	3.933e-06	0.0001141	2.49	15	112.5	103.8	121.6	114.3	108.5	108.1	150.7	123.8	132.3	114.3	131.1	125.6	116.3	95.5	102	88.2	101.1	96.9	-0.284278	-0.209719	-0.0612144	-0.18507	0.105927	0	0
[R].EFKEVLK.[S]	1xTMT6plex [K7]; 1xTMT6plex [N-Term]; 1xGGTMT6plex [K3]	1	1	1	P61086	Ubiquitin-conjugating enzyme E2 K OS=Homo sapiens GN=UBE2K PE=1 SV=3	UBE2K	P61086 [12-18]	1		0.0006568		0.006875	2.68		120	112	201.1	231.9	191.6	153.9	160.8	133.6	218.8	231.9	231.5	178.9	83.5	69.4	113.6	120.4	120.2	92.9	-0.266841	0.0838726	-0.371686	-0.184885	0.311595	0	0
[K].SDNKMGITPLR.[N]	1xTMT6plex [N-Term]; 1xGGTMT6plex [K4]; 1xGGTMT6plex [K4]	1	1	2	Q12789	General transcription factor 3C polypeptide 1 OS=Homo sapiens GN=GTF3C1 PE=1 SV=4	GTF3C1	Q12789 [767-777]	1	0.0005782	0.0007884	0.01478	0.00913	3.21	2	264.2	265.8	300.1	351	300.8	221.1	354	317	326.4	351	363.4	257	107.9	96.6	99.5	107	110.7	78.3	-0.1596	0.104842	-0.499571	-0.184776	0.401593	0	0
[R].NKELIGK.[YH]	1xDeamidated [N1]; 1xTMT6plex [K7]; 1xTMT6plex [N-Term]; 1xGGTMT6plex [K2]; 1xGGTMT6plex [K2]	2	3	2	Q99569; O60716	Plakophilin-4 OS=Homo sapiens GN=PKP4 PE=1 SV=2;Catenin delta-1 OS=Homo sapiens GN=CTNND1 PE=1 SV=1	CTNND1	Q99569 [905-911]; O60716 [743-749]	1	0.002978	0.00565	0.08286	0.07839	2.29	2	201.8	176.3	207.5	211.9	191.4	185.6	270.4	210.3	225.7	211.9	231.2	215.7	118.8	92.4	99.2	93.1	101.6	94.8	-0.36257	-0.091559	-0.0999414	-0.18469	0.173568	0	0
[R].DKVLQLQK.[G]	1xTMT6plex [K8]; 1xTMT6plex [N-Term]; 1xGGTMT6plex [K2]; 1xGGTMT6plex [K2]	1	1	2	Q68E01	Integrator complex subunit 3 OS=Homo sapiens GN=INTS3 PE=1 SV=1	INTS3	Q68E01 [581-588]	1	0	3.785e-05	2.039e-05	9.217e-05	3.69	13	141.7	135.7	197.4	186.7	144	137.5	189.8	161.9	214.7	186.7	174	159.8	104.8	89.3	118.5	103.1	96	88.2	-0.230907	-0.200843	-0.122256	-0.184668	0.0294142	0	0
[K].SKMQSINEDLK.[D]	1xTMT6plex [K11]; 1xTMT6plex [N-Term]; 1xGGTMT6plex [K2]; 1xGGTMT6plex [K2]	1	1	2	Q8N3C0	Activating signal cointegrator 1 complex subunit 3 OS=Homo sapiens GN=ASCC3 PE=1 SV=3	ASCC3	Q8N3C0 [61-71]	1	0	3.785e-05	4.11e-06	8.707e-05	3.3	14	168.7	163.4	219.8	258.3	213.2	162.1	226	194.9	239.1	258.3	257.5	188.4	99.4	85.7	105.2	113.6	113.3	82.9	-0.213951	0.110828	-0.450704	-0.184609	0.374347	0	0
[K].NAEEFTKK.[Y]	1xTMT6plex [K8]; 1xTMT6plex [N-Term]; 1xGGTMT6plex [K7]; 1xGGTMT6plex [K7]	1	1	3	P68036	Ubiquitin-conjugating enzyme E2 L3 OS=Homo sapiens GN=UBE2L3 PE=1 SV=1	UBE2L3	P68036 [139-146]	1	4.03e-05	0.0001871	0.0006774	0.0009604	2.29	5	448.5	404.8	556.8	552.2	351	339.2	600.9	482.8	605.7	552.2	424	394.2	117.8	94.7	118.8	108.3	83.1	77.3	-0.314903	-0.133502	-0.10438	-0.184262	0.107535	0	0
[K].DQDLITIIGKEDAVR.[E]	1xDeamidated [Q2]; 1xTMT6plex [N-Term]; 1xGGTMT6plex [K10]	1	1	1	Q00341	Vigilin OS=Homo sapiens GN=HDLBP PE=1 SV=2	HDLBP	Q00341 [770-784]	1		0.0007884		0.008353	2.69		109.9	100.3	133.7	138.7	116	106.1	147.2	119.6	145.4	138.7	140.1	123.3	108.5	88.1	107.1	102.2	103.2	90.8	-0.300481	-0.0675633	-0.184679	-0.184241	0.111373	0	0
[R].SNVLLSFDDTPEKDSFR.[A]	1xDeamidated [N2]; 1xTMT6plex [N-Term]; 1xGGTMT6plex [K13]; 1xGGTMT6plex [K13]	1	1	2	P49815	Tuberin OS=Homo sapiens GN=TSC2 PE=1 SV=2	TSC2	P49815 [918-934]	1	0	3.785e-05	5.059e-06	7.262e-05	3.46	21	181	154.9	256	281.6	228.4	209.8	242.5	184.8	278.5	281.6	275.9	243.8	96.5	73.6	110.9	112.1	109.8	97.1	-0.390823	0.0155269	-0.177335	-0.18421	0.257054	0	0
[K].EFGNTLEDKAR.[E]	1xTMT6plex [N-Term]; 1xGGTMT6plex [K9]; 1xGGTMT6plex [K9]	1	1	2	P02654	Apolipoprotein C-I OS=Homo sapiens GN=APOC1 PE=1 SV=1	APOC1	P02654 [39-49]	1	0.0002086	0.0007659	0.004255	0.00787	2.47	4	161.3	156.6	190.7	212.3	213.8	171.4	216.1	186.8	207.4	212.3	258.3	199.2	101.3	87.5	97.2	99.5	121.1	93.4	-0.211279	0.0337402	-0.374704	-0.184081	0.261071	0	0
[R].SAADSISESVPVGPKVR.[D]	1xTMT6plex [N-Term]; 1xGGTMT6plex [K15]; 1xGGTMT6plex [K15]	1	1	6	P45974	Ubiquitin carboxyl-terminal hydrolase 5 OS=Homo sapiens GN=USP5 PE=1 SV=2	USP5	P45974 [779-795]	1	0	0	1.372e-08	3.033e-06	6	33	342.3	310.3	410	437.6	344.9	308.5	458.6	370.1	446	437.6	416.6	358.6	110.6	89.3	107.6	105.6	100.5	86.5	-0.308619	-0.0270682	-0.216423	-0.184037	0.15652	0	0
[K].NASILLKELDLEK.[S]	1xTMT6plex [K13]; 1xTMT6plex [N-Term]; 1xGGTMT6plex [K7]; 1xGGTMT6plex [K7]	1	1	2	Q8IWZ3	Ankyrin repeat and KH domain-containing protein 1 OS=Homo sapiens GN=ANKHD1 PE=1 SV=1	ANKHD1	Q8IWZ3 [1427-1439]	1	2.207e-05	0.0001426	0.0002	0.0003288	2.91	18	82	84.5	91.7	86.6	83.8	74.6	109.9	100.8	99.8	86.6	101.2	86.7	112.7	103.4	102.3	88.8	103.8	88.9	-0.124251	-0.204175	-0.223551	-0.183992	0.0262127	0	0
[R].LLLLKGLGR.[R]	1xTMT6plex [N-Term]; 1xGGTMT6plex [K5]; 1xGGTMT6plex [K5]	1	1	2	Q9H3S5	GPI mannosyltransferase 1 OS=Homo sapiens GN=PIGM PE=1 SV=1	PIGM	Q9H3S5 [113-121]	1	0.001822	0.002628	0.04885	0.0313	1.99	0	92.5	84	58.1	62.3	62.8	55.8	123.9	100.2	63.2	62.3	75.9	64.9	151.6	122.6	77.3	76.2	92.8	79.4	-0.306311	-0.0206774	-0.224986	-0.183991	0.162731	0	0
[K].TITMLDEQKEQLNR.[I]	1xDeamidated [Q8]; 1xTMT6plex [N-Term]; 1xGGTMT6plex [K9]; 1xGGTMT6plex [K9]	1	1	4	O00161	Synaptosomal-associated protein 23 OS=Homo sapiens GN=SNAP23 PE=1 SV=1	SNAP23	O00161 [41-54]	1	0	0	2.017e-08	1.439e-05	3.97	35	315.1	279.6	495.8	795.5	623.8	379.7	422.2	333.5	539.3	795.5	753.5	441.3	77.1	60.9	98.5	145.3	137.6	80.6	-0.340289	0.560839	-0.771629	-0.183693	0.685853	0	0
[R].VLADPSDDTKGFFDPNTHENLTYR.[Q]	1xTMT6plex [N-Term]; 1xGGTMT6plex [K10]; 1xGGTMT6plex [K10]	1	1	2	Q15149	Plectin OS=Homo sapiens GN=PLEC PE=1 SV=3	PLEC	Q15149 [3638-3661]	1	0	0	4.611e-07	2.511e-05	4.63	31	110.4	105.9	134.3	132.5	111.9	102.5	147.9	126.3	146.1	132.5	135.2	119.1	110	93.9	108.6	98.5	100.5	88.6	-0.228306	-0.140828	-0.181817	-0.183651	0.0184111	0	0
[R].NLGLTPMDQGSLMAAKEIEK.[Y]	1xTMT6plex [K]; 1xTMT6plex [N-Term]; 1xGGTMT6plex [K]; 1xGGTMT6plex [K16]	1	1	7	Q687X5	Metalloreductase STEAP4 OS=Homo sapiens GN=STEAP4 PE=1 SV=1	STEAP4	Q687X5 [172-191]	1	0	0	5.761e-07	8.128e-06	4.66	38	215	221.7	201	252	335.6	224.8	288.1	264.4	218.6	252	405.4	261.3	102.3	93.9	77.6	89.5	143.9	92.8	-0.123609	0.205831	-0.63287	-0.183549	0.530322	0	0
[R].KQADLDLAR.[G]	1xTMT6plex [N-Term]; 1xGGTMT6plex [K1]; 1xGGTMT6plex [K1]	2	2	4	Q12772; P36956	Sterol regulatory element-binding protein 2 OS=Homo sapiens GN=SREBF2 PE=1 SV=2;Sterol regulatory element-binding protein 1 OS=Homo sapiens GN=SREBF1 PE=1 SV=2	SREBF1	Q12772 [579-587]; P36956 [587-595]	1	0	5.68e-05	0.0001048	0.0001659	2.67	3	381.7	359.2	395.6	465.7	425	333.2	511.4	428.4	430.3	465.7	513.4	387.3	112.1	93.9	94.4	102.1	112.6	84.9	-0.255589	0.113124	-0.40737	-0.183278	0.357443	0	0
[R].QQGEKFAQQITGMR.[F]	1xTMT6plex [N-Term]; 1xGGTMT6plex [K5]; 1xGGTMT6plex [K5]	1	1	2	Q6IQ22	Ras-related protein Rab-12 OS=Homo sapiens GN=RAB12 PE=1 SV=3	RAB12	Q6IQ22 [168-181]	1	0	3.785e-05	2.584e-05	7.015e-05	2.79	2	160.2	149	186.2	202.9	219.1	187.5	214.6	177.7	202.5	202.9	264.7	217.9	100.6	83.3	94.9	95.1	124	102.1	-0.272242	0.00303725	-0.280357	-0.183187	0.188103	0	0
[R].VAASNIVQMKDDHDK.[M]	1xDeamidated [Q/N]; 1xTMT6plex [K15]; 1xTMT6plex [N-Term]; 1xGGTMT6plex [K10]; 1xGGTMT6plex [K10]	1	1	3	P49721	Proteasome subunit beta type-2 OS=Homo sapiens GN=PSMB2 PE=1 SV=1	PSMB2	P49721 [20-34]	1	0	5.68e-05	2.053e-06	0.0001982	3.51	33	184.9	181.9	233.1	285.2	267	192.6	247.7	217	253.6	285.2	322.5	223.9	95.9	84	98.2	110.4	124.9	86.7	-0.191141	0.168945	-0.52667	-0.182955	0.458496	0	0
[K].VKIMLPWDPTGK.[I]	1xTMT6plex [K12]; 1xTMT6plex [N-Term]; 1xGGTMT6plex [K2]; 1xGGTMT6plex [K2]	1	1	2	P23396	40S ribosomal protein S3 OS=Homo sapiens GN=RPS3 PE=1 SV=2	RPS3	P23396 [186-197]	1	0	5.68e-05	2.152e-05	0.000159	3.35	19	110	91.4	104.3	127.9	123.1	104.9	147.4	109	113.5	127.9	148.7	121.9	115.1	85.1	88.6	99.9	116.1	95.2	-0.435657	0.173178	-0.286334	-0.182938	0.423204	0	0
[K].KLGQSIESSYSSIQK.[L]	1xDeamidated [Q4]; 1xTMT6plex [K15]; 1xTMT6plex [N-Term]; 1xGGTMT6plex [K1]	1	1	1	Q9UJX5	Anaphase-promoting complex subunit 4 OS=Homo sapiens GN=ANAPC4 PE=1 SV=2	ANAPC4	Q9UJX5 [332-346]	1	0.0007062		0.02177			7	121.4	120.9	134.6	132.7	128.4	113.5	162.6	144.2	146.4	132.7	155.1	131.9	111.8	99.1	100.6	91.2	106.6	90.7	-0.173963	-0.141525	-0.233033	-0.18284	0.0207957	0	0
[R].FMTKIYHPNVDK.[L]	1xDeamidated [N9]; 1xTMT6plex [K12]; 1xTMT6plex [N-Term]; 1xGGTMT6plex [K4]; 1xGGTMT6plex [K4]	2	2	2	Q5JXB2; P61088	Putative ubiquitin-conjugating enzyme E2 N-like OS=Homo sapiens GN=UBE2NL PE=1 SV=1;Ubiquitin-conjugating enzyme E2 N OS=Homo sapiens GN=UBE2N PE=1 SV=1	UBE2N	Q5JXB2 [72-83]; P61088 [71-82]	1	0.0001275	0.0002105	0.001714	0.0013	3.63	13	53.1	46.8	68.7	87.6	82.6	63.8	71.1	55.8	74.7	87.6	99.8	74.2	92.1	72.3	96.8	113.5	129.2	96	-0.349206	0.229613	-0.4285	-0.182697	0.471333	0	0
[K].NSDPWAASQQPASSAGKR.[A]	1xDeamidated [Q]; 1xTMT6plex [N-Term]; 1xGGTMT6plex [K17]; 1xGGTMT6plex [K17]	1	1	4	O95208	Epsin-2 OS=Homo sapiens GN=EPN2 PE=1 SV=3	EPN2	O95208 [407-424]	1	0	0	4.361e-11	1.506e-06	6.48	31	175.6	165.9	173	151.1	164.6	173.3	235.3	197.9	188.2	151.1	198.8	201.4	120.4	101.2	96.3	77.3	101.7	103.1	-0.250626	-0.317067	0.0197247	-0.182656	0.218146	0	0
[R].GEKLAIDYGIK.[F]	1xTMT6plex [K11]; 1xTMT6plex [N-Term]; 1xGGTMT6plex [K3]; 1xGGTMT6plex [K3]	1	2	8	P61006	Ras-related protein Rab-8A OS=Homo sapiens GN=RAB8A PE=1 SV=1	RAB8A	P61006 [136-146]	1	0	3.785e-05	1.7e-06	5.799e-05	5	19	436.1	420.3	701.7	824	844	647.4	584.3	501.3	763.3	824	1019.5	752.5	78.9	67.7	103	111.2	137.6	101.6	-0.220869	0.110512	-0.43758	-0.182646	0.370403	0	0
[K].LQGKEVGVYEALK.[D]	1xTMT6plex [K13]; 1xTMT6plex [N-Term]; 1xGGTMT6plex [K4]; 1xGGTMT6plex [K4]	1	1	2	P40925	Malate dehydrogenase, cytoplasmic OS=Homo sapiens GN=MDH1 PE=1 SV=4	MDH1	P40925 [202-214]	1	0	0.0001313	9.097e-05	0.0003169	4.64	15	132.9	128.1	217.6	246.2	177.3	141.2	178.1	152.8	236.7	246.2	214.2	164.1	89.6	76.9	119.1	123.9	107.8	82.6	-0.220515	0.0570028	-0.384143	-0.182552	0.291992	0	0
[R].IVILEYQPSKNMFEK.[I]	1xTMT6plex [K]; 1xTMT6plex [N-Term]; 1xGGTMT6plex [K]; 1xGGTMT6plex [K10]	1	1	3	Q15393	Splicing factor 3B subunit 3 OS=Homo sapiens GN=SF3B3 PE=1 SV=4	SF3B3	Q15393 [87-101]	1	0	5.68e-05	2.278e-05	0.0002367	1.82	28	57.8	62	70.1	73.3	69.4	53.8	77.4	74	76.3	73.3	83.8	62.5	103.9	99.2	102.3	98.3	112.5	83.9	-0.0667836	-0.0575428	-0.423182	-0.182503	0.268728	0	0
[K].ETMCSSKNPIMSQCFDR.[S]	2xCarbamidomethyl [C4; C14]; 1xTMT6plex [N-Term]; 1xGGTMT6plex [K7]; 1xGGTMT6plex [K7]	1	1	4	O00159	Unconventional myosin-Ic OS=Homo sapiens GN=MYO1C PE=1 SV=4	MYO1C	O00159 [572-588]	1	0	0	1.879e-06	4.502e-05	5.21	26	346.6	316.5	314.6	485.2	604.5	373.5	464.4	377.5	342.2	485.2	730.2	434.1	98.3	79.9	72.5	102.7	154.6	91.9	-0.298996	0.502383	-0.750404	-0.182339	0.667998	0	0
[R].WITCKSLQPETCER.[I]	2xCarbamidomethyl [C4; C12]; 1xTMT6plex [N-Term]; 1xGGTMT6plex [K5]; 1xGGTMT6plex [K5]	1	1	2	Q8IYP9	Palmitoyltransferase ZDHHC23 OS=Homo sapiens GN=ZDHHC23 PE=1 SV=3	ZDHHC23	Q8IYP9 [55-68]	1	4.03e-05	0.0001871	0.0008204	0.0008728	2.18	4	95	126.4	160.9	107.8	106.4	103.7	127.3	150.8	175	107.8	128.5	120.5	94.3	111.7	129.7	79.9	95.2	89.3	0.2443	-0.698911	-0.0923014	-0.182304	0.576791	0	0
[K].EYTEYNEEKK.[K]	1xTMT6plex [K10]; 1xTMT6plex [N-Term]; 1xGGTMT6plex [K9]; 1xGGTMT6plex [K9]	1	1	2	O95630	STAM-binding protein OS=Homo sapiens GN=STAMBP PE=1 SV=1	STAMBP	O95630 [117-126]	1	0	5.68e-05	6.907e-06	0.000204	3.1	25	326.6	305.7	373.3	388.7	314.2	280.1	437.6	364.6	406.1	388.7	379.6	325.6	114	95	105.8	101.3	98.9	84.9	-0.263034	-0.0627055	-0.220206	-0.181982	0.0961326	0	0
[R].AYSTPDKIFR.[Y]	1xTMT6plex [N-Term]; 1xGGTMT6plex [K7]; 1xGGTMT6plex [K7]	1	1	4	Q9BPX6	Calcium uptake protein 1, mitochondrial OS=Homo sapiens GN=MICU1 PE=1 SV=1	MICU1	Q9BPX6 [120-129]	1	4.03e-05	0.0001871	0.0005848	0.0009012	3.29	15	350.1	287.9	324.7	340.7	350.2	353.1	469.1	343.4	353.2	340.7	423	410.4	120.3	88.1	90.6	87.4	108.5	105.2	-0.449423	-0.0518778	-0.0445603	-0.181954	0.306741	0	0
[R].AFITNIPFDVKWQSLK.[D]	1xDeamidated [N/Q]; 1xTMT6plex [K16]; 1xTMT6plex [N-Term]; 1xGGTMT6plex [K11]; 1xGGTMT6plex [K11]	1	1	2	P52272	Heterogeneous nuclear ribonucleoprotein M OS=Homo sapiens GN=HNRNPM PE=1 SV=3	HNRNPM	P52272 [73-88]	1	0	0.0002028	5.279e-05	0.001055	2.07	15	33.6	33.1	50.1	49.8	48.7	43.3	45	39.5	54.5	49.8	58.8	50.3	90.7	79.5	109.7	100.3	118.5	101.3	-0.190148	-0.129242	-0.226253	-0.181881	0.0233779	0	0
[R].ATTLSNAVSSLASTGLSLTKVDER.[E]	1xDeamidated [N6]; 1xTMT6plex [N-Term]; 1xGGTMT6plex [K20]; 1xGGTMT6plex [K20]	1	1	2	Q13492	Phosphatidylinositol-binding clathrin assembly protein OS=Homo sapiens GN=PICALM PE=1 SV=2	PICALM	Q13492 [299-322]	1	0	0.0001426	5.743e-05	0.0003568	3.12	26	38.1	40.2	38.6	41.7	38.6	29.5	51	47.9	42	41.7	46.6	34.3	116.2	109.1	95.6	94.9	106.1	78	-0.090959	-0.0106025	-0.443879	-0.181813	0.305182	0	0
[K].VLGWKDGESTK.[I]	1xTMT6plex [K11]; 1xTMT6plex [N-Term]; 1xGGTMT6plex [K5]	1	1	1	O75592	E3 ubiquitin-protein ligase MYCBP2 OS=Homo sapiens GN=MYCBP2 PE=1 SV=3	MYCBP2	O75592 [3831-3841]	1	0.001243		0.0335			2	219.9	225.9	204.6	206.1	191.9	161.3	294.6	269.4	222.6	206.1	231.8	187.5	125.2	114.5	94.6	87.6	98.5	79.7	-0.128887	-0.110909	-0.305544	-0.18178	0.0995756	0	0
[R].AQADLALEKAAR.[A]	1xTMT6plex [N-Term]; 1xGGTMT6plex [K9]; 1xGGTMT6plex [K9]	1	1	2	Q14980	Nuclear mitotic apparatus protein 1 OS=Homo sapiens GN=NUMA1 PE=1 SV=2	NUMA1	Q14980 [1016-1027]	1	0	0	1.02e-07	1.898e-05	3.89	27	85.4	88.1	109.6	107.5	89.5	77	114.4	105.1	119.2	107.5	108.1	89.5	106.6	97.9	111.1	100.2	100.8	83.4	-0.122827	-0.148976	-0.273376	-0.181726	0.0595391	0	0
[K].VKTLTGK.[E]	1xTMT6plex [K7]; 1xTMT6plex [N-Term]; 1xGGTMT6plex [K2]; 1xGGTMT6plex [K2]	1	1	10	Q15843	NEDD8 OS=Homo sapiens GN=NEDD8 PE=1 SV=1	NEDD8	Q15843 [5-11]	1	0.000338	0.001472	0.00655	0.0165	2.92	2	2659.6	2332	2070.2	1957.4	1710.3	1798.1	3563.2	2781.5	2251.9	1957.4	2066	2089.9	145.3	113.5	91.9	79.8	84.3	85.2	-0.356342	-0.203676	0.0153208	-0.181566	0.234334	0	0
[K].ESDLPAADPSTPIPLKYEDESSR.[G]	1xTMT6plex [N-Term]; 1xGGTMT6plex [K16]; 1xGGTMT6plex [K16]	1	1	2	Q3B7T1	Erythroid differentiation-related factor 1 OS=Homo sapiens GN=EDRF1 PE=1 SV=1	EDRF1	Q3B7T1 [622-644]	1	2.207e-05	0.0001426	0.0003536	0.000452	2.45	3	142.9	120.4	113.6	127.1	125.5	115.8	191.5	143.6	123.6	127.1	151.6	134.6	131.7	98.8	85	87.5	104.3	92.6	-0.414672	0.0418202	-0.171655	-0.181502	0.302546	0	0
[K].LQSLEKDSQALSLTK.[C]	1xTMT6plex [K15]; 1xTMT6plex [N-Term]; 1xGGTMT6plex [K6]; 1xGGTMT6plex [K6]	1	1	2	P49454	Centromere protein F OS=Homo sapiens GN=CENPF PE=1 SV=2	CENPF	P49454 [2133-2147]	1	0	0.0001776	2.508e-05	0.000518	3.15	23	95.4	107.2	128.8	130.7	118.3	90.3	127.8	127.9	140.1	130.7	142.9	105	99	99.1	108.6	101.3	110.7	81.3	0.00145653	-0.10039	-0.445328	-0.18142	0.311663	1	1
[R].KEVEETDEMDQVELVDFDPNQER.[R]	1xOxidation [M9]; 1xTMT6plex [N-Term]; 1xGGTMT6plex [K1]; 1xGGTMT6plex [K1]	1	1	4	P31689	DnaJ homolog subfamily A member 1 OS=Homo sapiens GN=DNAJA1 PE=1 SV=2	DNAJA1	P31689 [350-372]	1	0	0	1.327e-09	5.456e-06	4.46	65	53.4	40.6	71.9	70.8	46.8	54.5	71.5	48.4	78.2	70.8	56.5	63.3	110.4	74.7	120.7	109.2	87.2	97.7	-0.56356	-0.144453	0.16403	-0.181327	0.480415	0	0
[K].INKVNSEGEFDKDR.[D]	1xTMT6plex [N-Term]; 2xGGTMT6plex [K3; K12]; 2xGGTMT6plex [K3; K12]	1	1	2	Q8TEY7	Ubiquitin carboxyl-terminal hydrolase 33 OS=Homo sapiens GN=USP33 PE=1 SV=2	USP33	Q8TEY7 [372-385]	2	0	0	2.369e-06	2.746e-05	4.74	8	238.1	232.9	314.2	298.9	173.4	162.4	319	277.8	341.8	298.9	209.5	188.8	117	101.9	125.4	109.6	76.8	69.2	-0.199354	-0.19429	-0.150334	-0.181326	0.00728778	0	0
[R].YNKWMQVASLNEK.[R]	1xTMT6plex [K13]; 1xTMT6plex [N-Term]; 1xGGTMT6plex [K3]; 1xGGTMT6plex [K3]	1	2	2	Q9P2N7	Kelch-like protein 13 OS=Homo sapiens GN=KLHL13 PE=1 SV=3	KLHL13	Q9P2N7 [418-430]	1	0.0004741	0.0004049	0.0111	0.004069	2.01	0	82.8	83.5	95.9	93.2	81.9	72.8	110.9	99.6	104.3	93.2	98.9	84.6	112.5	101	105.8	94.5	100.3	85.8	-0.15557	-0.162953	-0.225272	-0.181265	0.0145496	0	0
[K].ISDDLMQKISTQNR.[R]	1xTMT6plex [N-Term]; 1xGGTMT6plex [K8]; 1xGGTMT6plex [K8]	1	1	2	O43242	26S proteasome non-ATPase regulatory subunit 3 OS=Homo sapiens GN=PSMD3 PE=1 SV=2	PSMD3	O43242 [187-200]	1	0	0	1.636e-08	3.33e-06	4.84	18	342.1	324	414.4	483.2	504.8	398.1	458.3	386.5	450.8	483.2	609.8	462.7	96.4	81.3	94.9	101.7	128.3	97.4	-0.245778	0.0998397	-0.397527	-0.181155	0.343461	0	0
[K].ATAMGKNYVNGK.[T]	1xDeamidated [N10]; 1xTMT6plex [K12]; 1xTMT6plex [N-Term]; 1xGGTMT6plex [K6]; 1xGGTMT6plex [K6]	1	1	2	P25787	Proteasome subunit alpha type-2 OS=Homo sapiens GN=PSMA2 PE=1 SV=2	PSMA2	P25787 [160-171]	1	0	0.0001313	0.0001265	0.0003055	3	6	242.5	217.6	265.1	351.3	310.6	227.3	324.9	259.5	288.4	351.3	375.2	264.2	104.6	83.6	92.8	113.1	120.8	85.1	-0.323308	0.285402	-0.505389	-0.181098	0.527873	0	0
[K].TSTQEYAAKIINTK.[K]	1xTMT6plex [K14]; 1xTMT6plex [N-Term]; 1xGGTMT6plex [K9]; 1xGGTMT6plex [K9]	1	1	2	Q13555	Calcium/calmodulin-dependent protein kinase type II subunit gamma OS=Homo sapiens GN=CAMK2G PE=1 SV=3	CAMK2G	Q13555 [35-48]	1	0	3.785e-05	3.528e-07	7.894e-05	3.61	37	268.2	260.7	266.1	259	283.1	260.9	359.3	310.9	289.5	259	342	303.2	115.7	100.1	93.2	83.4	110.1	97.6	-0.208947	-0.160283	-0.173861	-0.18103	0.00635295	0	0
[K].TYFTDKK.[T]	1xTMT6plex [K7]; 1xTMT6plex [N-Term]; 1xGGTMT6plex [K6]	1	1	1	P27824	Calnexin OS=Homo sapiens GN=CANX PE=1 SV=2	CANX	P27824 [228-234]	1		0.0003898		0.004038	2.32		243.8	231.8	266.5	262.2	211.7	197.4	326.6	276.5	289.9	262.2	255.7	229.4	119.5	101.1	106	95.9	93.5	83.9	-0.241228	-0.144462	-0.156296	-0.180662	0.0272954	0	0
[K].ESPEKFQIEANFPR.[R]	1xDeamidated [Q7]; 1xTMT6plex [N-Term]; 1xGGTMT6plex [K5]; 1xGGTMT6plex [K5]	1	1	2	Q96CS3	FAS-associated factor 2 OS=Homo sapiens GN=FAF2 PE=1 SV=2	FAF2	Q96CS3 [396-409]	1	0	5.68e-05	7.153e-06	0.00012	3.54	19	92.9	80.5	101	129.6	132.1	103.5	124.5	96	109.9	129.6	159.6	120.3	100.9	77.9	89.1	105.1	129.4	97.6	-0.373231	0.238265	-0.406885	-0.180617	0.479778	0	0
[K].EDALVTKNLVPGESVYGEK.[R]	1xTMT6plex [K19]; 1xTMT6plex [N-Term]; 1xGGTMT6plex [K7]; 1xGGTMT6plex [K7]	1	1	6	P22087	rRNA 2'-O-methyltransferase fibrillarin OS=Homo sapiens GN=FBL PE=1 SV=2	FBL	P22087 [103-121]	1	0	0	6.778e-08	1.739e-05	4.88	42	363.1	368	435.4	389.6	302.7	291.5	486.5	438.9	473.6	389.6	365.7	338.8	117.1	105.6	114	93.8	88	81.5	-0.149131	-0.281374	-0.110703	-0.180403	0.0731969	0	0
[K].DINAYNCEEPTEKLPFPIIDDR.[N]	1xCarbamidomethyl [C7]; 1xTMT6plex [N-Term]; 1xGGTMT6plex [K13]; 1xGGTMT6plex [K13]	1	1	2	P30041	Peroxiredoxin-6 OS=Homo sapiens GN=PRDX6 PE=1 SV=3	PRDX6	P30041 [85-106]	1	0	5.68e-05	7.752e-05	0.0001608	2.69	20	31.2	23.8	49.1	51.1	32.9	36.2	41.8	28.4	53.4	51.1	39.7	42.1	97.8	66.4	124.9	119.5	93	98.4	-0.558651	-0.0637629	0.0814276	-0.180329	0.450247	0	0
[K].NSAAPIFKSIGADETVQGQGSR.[R]	1xDeamidated [Q/N]; 1xTMT6plex [N-Term]; 1xGGTMT6plex [K8]; 1xGGTMT6plex [K8]	1	1	4	Q76N89	E3 ubiquitin-protein ligase HECW1 OS=Homo sapiens GN=HECW1 PE=1 SV=3	HECW1	Q76N89 [181-202]	1	0	0.0001313	1.067e-05	0.0002956	4.55	43	106.9	106.5	128.1	108.3	97.6	101.2	143.2	127	139.3	108.3	117.9	117.6	114.1	101.2	111	86.2	93.9	93.7	-0.17309	-0.3648	-0.00307611	-0.180322	0.226517	0	0
[R].QLTEKLTVK.[S]	1xTMT6plex [K9]; 1xTMT6plex [N-Term]; 1xGGTMT6plex [K5]	1	1	2	Q96R06	Sperm-associated antigen 5 OS=Homo sapiens GN=SPAG5 PE=1 SV=2	SPAG5	Q96R06 [664-672]	1		0.001102		0.0131	2.15		288.1	278.8	439.3	400.9	337.3	333.6	386	332.5	477.9	400.9	407.5	387.7	96.8	83.4	119.8	100.5	102.2	97.2	-0.21496	-0.253432	-0.072367	-0.180253	0.0820313	0	0
[R].SDSKFAYTGTEMR.[T]	1xTMT6plex [N-Term]; 1xGGTMT6plex [K4]; 1xGGTMT6plex [K4]	1	1	4	P46736	Lys-63-specific deubiquitinase BRCC36 OS=Homo sapiens GN=BRCC3 PE=1 SV=2	BRCC3	P46736 [48-60]	1	2.207e-05	0.0007035	0.000248	0.007041	3.58	4	317.9	305.1	447.9	579.6	610.9	429.5	425.9	363.9	487.2	579.6	738	499.2	82.6	70.6	94.5	112.4	143.1	96.8	-0.226474	0.250256	-0.563945	-0.180054	0.525489	0	0
[K].SNSEALKQQQQLQQQQQR.[D]	1xDeamidated [Q]; 1xTMT6plex [N-Term]; 1xGGTMT6plex [K7]; 1xGGTMT6plex [K7]	1	1	7	Q8N4C8	Misshapen-like kinase 1 OS=Homo sapiens GN=MINK1 PE=1 SV=2	MINK1	Q8N4C8 [364-381]	1	0	0	9.859e-11	3.334e-06	5.28	40	45.8	44.7	119.8	125.2	47.8	40.9	61.4	53.3	130.3	125.2	57.7	47.5	77.4	67.3	164.4	158	72.9	60	-0.201727	-0.0572857	-0.280956	-0.17999	0.110776	0	0
[K].DSDEADLVLAKEANMK.[C]	1xDeamidated [N14]; 1xTMT6plex [K16]; 1xTMT6plex [N-Term]; 1xGGTMT6plex [K11]; 1xGGTMT6plex [K11]	1	1	2	Q13185	Chromobox protein homolog 3 OS=Homo sapiens GN=CBX3 PE=1 SV=4	CBX3	Q13185 [144-159]	1	0.002251	0.001789	0.062	0.01951	4.31	4	150.5	132.9	215.8	239.6	188.6	168.4	201.6	158.5	234.7	239.6	227.8	195.7	96.2	75.6	112	114.3	108.7	93.3	-0.347651	0.0293267	-0.220403	-0.179576	0.246293	0	0
[K].LSVVDQKLSSEIR.[H]	1xTMT6plex [N-Term]; 1xGGTMT6plex [K7]; 1xGGTMT6plex [K7]	1	1	2	Q9NQZ2	Something about silencing protein 10 OS=Homo sapiens GN=UTP3 PE=1 SV=1	UTP3	Q9NQZ2 [311-323]	1	0.0002902	0.0004216	0.005851	0.004437	2.82	4	149.9	149.3	110.3	108.7	104.6	93.2	200.8	178.1	120	108.7	126.4	108.3	143.1	126.9	85.5	77.4	90	77.2	-0.173332	-0.143591	-0.221324	-0.179416	0.0155594	0	0
[R].TNLGPKGTMK.[M]	1xTMT6plex [K10]; 1xTMT6plex [N-Term]; 1xGGTMT6plex [K6]; 1xGGTMT6plex [K6]	1	2	2	P40227	T-complex protein 1 subunit zeta OS=Homo sapiens GN=CCT6A PE=1 SV=3	CCT6A	P40227 [36-45]	1	0.0001275	0.0002105	0.00178	0.001487	2.61	7	233.4	219.8	240.9	287.3	251.9	196.3	312.7	262.2	262	287.3	304.3	228.2	113.3	94.9	94.9	104.1	110.2	82.6	-0.255668	0.13349	-0.415911	-0.179363	0.386194	0	0
[R].TTVPEEELNPKILALQNAQR.[K]	1xTMT6plex [N-Term]; 1xGGTMT6plex [K11]; 1xGGTMT6plex [K11]	1	1	2	Q16665	Hypoxia-inducible factor 1-alpha OS=Homo sapiens GN=HIF1A PE=1 SV=1	HIF1A	Q16665 [699-718]	1	0	3.785e-05	2.024e-06	5.84e-05	4.78	32	152.6	118	103.3	97.1	58.9	70.9	204.4	140.7	112.4	97.1	71.2	82.4	173.2	119.2	95.2	82.3	60.3	69.8	-0.539055	-0.210069	0.211069	-0.179352	0.495574	0	0
[R].VVDGKDLTTK.[I]	1xTMT6plex [K10]; 1xTMT6plex [N-Term]; 1xGGTMT6plex [K5]; 1xGGTMT6plex [K5]	1	2	2	Q9BXW9	Fanconi anemia group D2 protein OS=Homo sapiens GN=FANCD2 PE=1 SV=2	FANCD2	Q9BXW9 [186-195]	1	0.0001141	0.0002706	0.00161	0.00327	2.77	6	180.1	176.2	199.2	218.3	178.4	145.7	241.3	210.2	216.7	218.3	215.5	169.3	113.9	99.2	102.3	103	101.7	79.9	-0.199356	0.00983819	-0.348052	-0.17919	0.22645	0	0
[R].GQMGPTEQGPYAKTYEGR.[R]	1xDeamidated [Q8]; 1xTMT6plex [N-Term]; 1xGGTMT6plex [K13]; 1xGGTMT6plex [K13]	1	1	2	Q96S66	Chloride channel CLIC-like protein 1 OS=Homo sapiens GN=CLCC1 PE=1 SV=1	CLCC1	Q96S66 [402-419]	1	0	0.0001426	1.759e-05	0.0003207	3.35	34	72.3	66.1	69.2	94.7	134	93.8	96.9	78.8	75.3	94.7	161.9	109	94.3	76.7	73.3	92.2	157.5	106.1	-0.298031	0.330954	-0.569927	-0.179002	0.571357	0	0
[R].MASVSKDGTWK.[L]	1xTMT6plex [K11]; 1xTMT6plex [N-Term]; 1xGGTMT6plex [K6]; 1xGGTMT6plex [K6]	1	1	2	Q9Y4P3	Transducin beta-like protein 2 OS=Homo sapiens GN=TBL2 PE=1 SV=1	TBL2	Q9Y4P3 [294-304]	1	0	0.0001426	3.09e-05	0.000352	3.22	13	273.4	243.2	271.8	426.3	355.5	222.8	366.3	290.1	295.7	426.3	429.4	259	106.3	84.2	85.8	123.8	124.7	75.2	-0.336249	0.528962	-0.729657	-0.178982	0.677718	0	0
[K].GDDLSTAILKQK.[N]	1xDeamidated [Q11]; 1xTMT6plex [K12]; 1xTMT6plex [N-Term]; 1xGGTMT6plex [K10]; 1xGGTMT6plex [K10]	1	1	2	P55072	Transitional endoplasmic reticulum ATPase OS=Homo sapiens GN=VCP PE=1 SV=4	VCP	P55072 [9-20]	1	0	5.68e-05	5.099e-05	0.000203	3.15	18	290.3	257	278.6	274.4	216.3	217.4	388.9	306.5	303.1	274.4	261.3	252.7	130.6	102.9	101.8	92.1	87.7	84.8	-0.343912	-0.144464	-0.0485126	-0.178963	0.175962	0	0
[K].KALAAGGYDVEK.[N]	1xTMT6plex [K12]; 1xTMT6plex [N-Term]; 1xGGTMT6plex [K1]; 1xGGTMT6plex [K1]	1	1	2	P16401	Histone H1.5 OS=Homo sapiens GN=HIST1H1B PE=1 SV=3	HIST1H1B	P16401 [67-78]	1	0	0	9.05e-12	1.893e-07	5.88	48	209.1	193.7	298.6	353.2	232.6	185.9	280.1	231	324.8	353.2	281	216.1	99.7	82.2	115.6	125.7	100	76.9	-0.278455	0.120843	-0.378944	-0.178852	0.361973	0	0
[R].LNKVISELNGK.[N]	1xDeamidated [N9]; 1xTMT6plex [K11]; 1xTMT6plex [N-Term]; 1xGGTMT6plex [K3]; 1xGGTMT6plex [K3]	1	1	2	P05387	60S acidic ribosomal protein P2 OS=Homo sapiens GN=RPLP2 PE=1 SV=1	RPLP2	P05387 [39-49]	1	0	3.785e-05	4.987e-06	8.603e-05	3.21	20	106	104.5	102.4	105.5	82.5	71.1	142	124.6	111.4	105.5	99.7	82.6	128	112.3	100.4	95.1	89.8	74.5	-0.188786	-0.078242	-0.269475	-0.178834	0.0841194	0	0
[K].AKIEGMTQSLR.[G]	1xTMT6plex [N-Term]; 1xGGTMT6plex [K2]; 1xGGTMT6plex [K2]	1	1	2	P49454	Centromere protein F OS=Homo sapiens GN=CENPF PE=1 SV=2	CENPF	P49454 [2467-2477]	1	0	5.68e-05	0.0001734	0.000229	3.59	6	183.4	177.1	321.6	395.7	299.4	220.8	245.7	211.2	349.8	395.7	361.7	256.6	81	69.6	115.3	130.4	119.2	84.6	-0.218835	0.177551	-0.494655	-0.178646	0.456478	1	1
[R].KLLDFCK.[S]	1xCarbamidomethyl [C6]; 1xTMT6plex [K7]; 1xTMT6plex [N-Term]; 1xGGTMT6plex [K1]; 1xGGTMT6plex [K1]	2	2	2	P52895; Q04828	Aldo-keto reductase family 1 member C2 OS=Homo sapiens GN=AKR1C2 PE=1 SV=3;Aldo-keto reductase family 1 member C1 OS=Homo sapiens GN=AKR1C1 PE=1 SV=1	AKR1C1	P52895 [201-207]; Q04828 [201-207]	1	0.0007062	0.001655	0.0218	0.01895	2.69	0	197.4	151.1	238	322.4	171.8	145.1	264.5	180.2	258.9	322.4	207.5	168.6	113.2	77.1	110.8	138	88.8	72.2	-0.554071	0.31671	-0.298561	-0.178641	0.560855	0	0
[R].ICLDILKDK.[W]	1xCarbamidomethyl [C2]; 1xTMT6plex [N-Term]; 1xGGTMT6plex [K]; 1xGGTMT6plex [K]	1	1	5	P61088	Ubiquitin-conjugating enzyme E2 N OS=Homo sapiens GN=UBE2N PE=1 SV=1	UBE2N	P61088 [86-94]	1	0	0.0002405	9.756e-06	0.002471	2.37	22	135.3	155	125.2	131.4	160.4	116.8	181.3	184.9	136.2	131.4	193.8	135.8	112.9	115.2	84.8	81.8	120.7	84.6	0.0290952	-0.0519634	-0.512696	-0.178521	0.400926	0	0
[R].AGGSSLKTLEPELGTLQAR.[L]	1xDeamidated [Q17]; 1xTMT6plex [N-Term]; 1xGGTMT6plex [K7]; 1xGGTMT6plex [K7]	1	1	2	P20809	Interleukin-11 OS=Homo sapiens GN=IL11 PE=1 SV=1	IL11	P20809 [114-132]	1	0.0003684	0.0002028	0.007592	0.001149	3.73	5	178.5	157.7	155	172.8	162.4	144.5	239.1	188.1	168.6	172.8	196.2	168	126.7	99.6	89.3	91.5	103.9	89	-0.347199	0.0351116	-0.223318	-0.178469	0.253896	0	0
[K].TTQSGQMSGEGKAGPPGGSSR.[A]	1xOxidation [M7]; 1xTMT6plex [N-Term]; 1xGGTMT6plex [K12]; 1xGGTMT6plex [K12]	1	1	2	Q16630	Cleavage and polyadenylation specificity factor subunit 6 OS=Homo sapiens GN=CPSF6 PE=1 SV=2	CPSF6	Q16630 [174-194]	1	0	3.785e-05	9.589e-07	8.304e-05	3.38	30	143.3	146	270.9	282.4	262.3	216.6	192	174.1	294.7	282.4	316.9	251.8	76.2	69.1	117	112.1	125.8	99.9	-0.141105	-0.0617223	-0.332575	-0.178468	0.15659	0	0
[K].FDDDKVSIVTPEDILR.[L]	1xTMT6plex [N-Term]; 1xGGTMT6plex [K5]; 1xGGTMT6plex [K5]	1	1	2	P54578	Ubiquitin carboxyl-terminal hydrolase 14 OS=Homo sapiens GN=USP14 PE=1 SV=3	USP14	P54578 [450-465]	1	0	3.785e-05	2.667e-05	0.0001134	4.04	18	110.6	95.7	140.3	153.3	129.7	120.1	148.2	114.1	152.6	153.3	156.7	139.6	102.8	79.2	105.9	106.4	108.7	96.9	-0.376268	0.00679556	-0.165783	-0.178419	0.248518	0	0
[K].LVICPDEGFYKSGK.[F]	1xCarbamidomethyl [C4]; 1xTMT6plex [K]; 1xTMT6plex [N-Term]; 1xGGTMT6plex [K]; 1xGGTMT6plex [K11]	1	1	7	P61081	NEDD8-conjugating enzyme Ubc12 OS=Homo sapiens GN=UBE2M PE=1 SV=1	UBE2M	P61081 [62-75]	1	0	0.0001426	0.0001288	0.0004638	3.61	22	882.7	752.9	841	882.2	481.9	471.9	1182.6	898	914.8	882.2	582.1	548.5	141.7	107.6	109.6	105.7	69.7	65.7	-0.397162	-0.0522724	-0.0852653	-0.178233	0.246244	0	0
[R].NEYLQADEANKR.[L]	1xTMT6plex [N-Term]; 1xGGTMT6plex [K11]; 1xGGTMT6plex [K11]	1	1	2	Q9UBS8	E3 ubiquitin-protein ligase RNF14 OS=Homo sapiens GN=RNF14 PE=1 SV=1	RNF14	Q9UBS8 [362-373]	1	2.207e-05	0.0002706	0.0002077	0.003186	3.1	34	121.7	105.1	134.1	126.9	103.8	111.4	163	125.4	145.9	126.9	125.4	129.5	119.9	92.2	107.3	93.3	92.2	95.2	-0.378993	-0.201701	0.0461948	-0.178166	0.285336	0	0
[R].DDFVFGSKGVK.[F]	1xTMT6plex [K11]; 1xTMT6plex [N-Term]; 1xGGTMT6plex [K8]; 1xGGTMT6plex [K8]	1	1	2	Q5H8A4	GPI ethanolamine phosphate transferase 2 OS=Homo sapiens GN=PIGG PE=1 SV=1	PIGG	Q5H8A4 [78-88]	1	0	3.785e-05	2.094e-05	0.0001035	2.98	7	262.4	242.8	267.5	281.7	217.7	196.1	351.6	289.6	291	281.7	263	227.9	123.7	101.9	102.4	99.1	92.6	80.2	-0.279691	-0.0472588	-0.20741	-0.17812	0.122038	0	0
[R].ENQVSIECDTTCKEMK.[R]	2xCarbamidomethyl [C8; C12]; 1xTMT6plex [K16]; 1xTMT6plex [N-Term]; 1xGGTMT6plex [K13]; 1xGGTMT6plex [K13]	1	1	3	Q6ZNB6	NF-X1-type zinc finger protein NFXL1 OS=Homo sapiens GN=NFXL1 PE=1 SV=2	NFXL1	Q6ZNB6 [816-831]	1	0	0.0001313	7.973e-05	0.0002658	2.41	20	178	167.3	208.7	239.8	193.9	157.3	238.5	199.5	227	239.8	234.2	182.8	108.2	90.6	103	108.8	106.3	83	-0.256118	0.0790342	-0.356958	-0.178014	0.309279	0	0
[K].ENSEGAGAKASSAGVLVS.[-]	1xDeamidated [N2]; 1xTMT6plex [N-Term]; 1xGGTMT6plex [K9]	1	1	1	Q9UHV9	Prefoldin subunit 2 OS=Homo sapiens GN=PFDN2 PE=1 SV=1	PFDN2	Q9UHV9 [137-154]	1		0.0004049		0.004082	2.64		123.3	124.4	138.3	152.6	213.1	167.9	165.2	148.4	150.4	152.6	257.4	195.1	92.7	83.3	84.4	85.6	144.5	109.5	-0.154253	0.0203678	-0.400139	-0.178008	0.281852	0	0
[R].KAFDMISQR.[S]	1xTMT6plex [N-Term]; 1xGGTMT6plex [K1]	1	1	1	O14908	PDZ domain-containing protein GIPC1 OS=Homo sapiens GN=GIPC1 PE=1 SV=2	GIPC1	O14908 [216-224]	1		0.0001426		0.0003372	2.6		134.7	113	137.2	186.3	148.2	114.2	180.5	134.8	149.2	186.3	179	132.7	112.5	84	93	116.1	111.6	82.7	-0.421464	0.320065	-0.432378	-0.177925	0.549049	0	0
[K].EGLELPEDEEEKK.[KI]	1xTMT6plex [K13]; 1xTMT6plex [N-Term]; 1xGGTMT6plex [K12]; 1xGGTMT6plex [K12]	3	5	2	P07900; P08238; Q58FF6	Heat shock protein HSP 90-alpha OS=Homo sapiens GN=HSP90AA1 PE=1 SV=5;Heat shock protein HSP 90-beta OS=Homo sapiens GN=HSP90AB1 PE=1 SV=4;Putative heat shock protein HSP 90-beta 4 OS=Homo sapiens GN=HSP90AB4P PE=5 SV=1	HSP90AB4P	P07900 [547-559]; P08238 [539-551]; Q58FF6 [447-459]	1	0	0.0001313	1.966e-05	0.0002774	3.64	22	163.5	139.4	218.1	231.8	189.3	183.2	219.1	166.3	237.2	231.8	228.7	212.9	101.4	77	109.8	107.3	105.9	98.6	-0.397127	-0.033228	-0.103043	-0.177799	0.251842	0	0
[R].KVDWLTEKMHAR.[D]	1xTMT6plex [N-Term]; 2xGGTMT6plex [K1; K8]	2	2	1	P60842; Q14240	Eukaryotic initiation factor 4A-I OS=Homo sapiens GN=EIF4A1 PE=1 SV=1;Eukaryotic initiation factor 4A-II OS=Homo sapiens GN=EIF4A2 PE=1 SV=2	EIF4A2	P60842 [284-295]; Q14240 [285-296]	2		0.0001871		0.0007206	3		70.9	65.4	75.8	90.1	88.2	70.6	95	78	82.5	90.1	106.5	82.1	106.7	87.6	92.6	101.2	119.7	92.2	-0.284557	0.128125	-0.376584	-0.177672	0.370791	0	0
[R].NWKDAGLK.[N]	1xTMT6plex [K8]; 1xTMT6plex [N-Term]; 1xGGTMT6plex [K3]	1	1	1	P53621	Coatomer subunit alpha OS=Homo sapiens GN=COPA PE=1 SV=2	COPA	P53621 [986-993]	1		0.0007884		0.008279	2.42		202.9	182.6	223.4	211.8	188.7	194	271.8	217.8	243	211.8	227.9	225.5	116.7	93.5	104.3	90.9	97.8	96.8	-0.319766	-0.198387	-0.0148274	-0.17766	0.182909	0	0
[K].TTPLKPSPLPVIPDTIK.[E]	1xTMT6plex [K17]; 1xTMT6plex [N-Term]; 1xGGTMT6plex [K5]; 1xGGTMT6plex [K5]	1	1	2	Q7Z6Z7	E3 ubiquitin-protein ligase HUWE1 OS=Homo sapiens GN=HUWE1 PE=1 SV=3	HUWE1	Q7Z6Z7 [1927-1943]	0	0.0001608	0.0002105	0.003119	0.001644	2.68	11	49.4	39.8	51.3	49.2	42.7	48.5	66.2	47.5	55.8	49.2	51.6	56.4	121.6	87.2	102.5	90.4	94.8	103.6	-0.479743	-0.181229	0.128065	-0.177636	0.417925	0	0
[K].TGFGGKFGVQSER.[Q]	1xTMT6plex [N-Term]; 1xGGTMT6plex [K6]; 1xGGTMT6plex [K6]	1	1	2	Q14247	Src substrate cortactin OS=Homo sapiens GN=CTTN PE=1 SV=2	CTTN	Q14247 [267-279]	1	5.896e-05	0.0002105	0.0009322	0.00144	2.92	9	166.1	145.4	159.3	157.4	168	170.7	222.5	173.4	173.3	157.4	202.9	198.4	118.4	92.2	92.2	83.7	107.9	105.5	-0.36083	-0.139539	-0.0324519	-0.177607	0.207624	0	0
[K].FYEAKLQQQQR.[E]	1xTMT6plex [N-Term]; 1xGGTMT6plex [K5]; 1xGGTMT6plex [K5]	1	1	2	Q15154	Pericentriolar material 1 protein OS=Homo sapiens GN=PCM1 PE=1 SV=4	PCM1	Q15154 [734-744]	1	0	3.785e-05	9.108e-06	6.933e-05	4.36	11	260.7	273.6	528.2	463.2	347.9	332	349.3	326.3	574.6	463.2	420.3	385.9	83.2	77.7	136.8	110.3	100.1	91.9	-0.0986689	-0.310635	-0.123305	-0.177537	0.117575	0	0
[R].NGGAIDKK.[L]	1xDeamidated [N1]; 1xTMT6plex [K]; 1xTMT6plex [N-Term]; 1xGGTMT6plex [K]	1	1	2	O94888	UBX domain-containing protein 7 OS=Homo sapiens GN=UBXN7 PE=1 SV=2	UBXN7	O94888 [127-134]	1		0.002117		0.02475	2.09		433.4	368.1	343.5	373.3	327.4	311.1	580.7	439.1	373.7	373.3	395.5	361.6	138	104.4	88.8	88.7	94	86	-0.402547	-0.00162557	-0.128324	-0.177499	0.272354	0	0
[K].MAQWGNKPVC.[-]	1xCarbamidomethyl [C10]; 1xTMT6plex [N-Term]; 1xGGTMT6plex [K7]; 1xGGTMT6plex [K7]	1	1	2	P21266	Glutathione S-transferase Mu 3 OS=Homo sapiens GN=GSTM3 PE=1 SV=3	GSTM3	P21266 [216-225]	0	0.0002086	0.0003735	0.004065	0.003788	2.74	14	153.3	138.7	164.3	189.8	205.1	172.3	205.4	165.4	178.7	189.8	247.8	200.3	103.8	83.6	90.3	95.9	125.2	101.2	-0.312232	0.0868048	-0.307025	-0.177484	0.311381	0	0
[R].ALAAPAAEEKEEAR.[E]	1xTMT6plex [N-Term]; 1xGGTMT6plex [K10]; 1xGGTMT6plex [K10]	1	1	6	Q01650	Large neutral amino acids transporter small subunit 1 OS=Homo sapiens GN=SLC7A5 PE=1 SV=2	SLC7A5	Q01650 [10-23]	1	0	0	4.063e-07	1.572e-05	4.67	16	363.3	297.9	585.2	785.3	654.3	522.6	486.7	355.3	636.6	785.3	790.4	607.4	79.8	58.2	104.3	128.7	129.5	99.5	-0.45537	0.303273	-0.380184	-0.177427	0.538736	0	0
[K].IYEFPETDDEEENKLVK.[K]	1xDeamidated [N13]; 1xTMT6plex [K17]; 1xTMT6plex [N-Term]; 1xGGTMT6plex [K14]; 1xGGTMT6plex [K14]	1	1	3	Q16181	Septin-7 OS=Homo sapiens GN=SEPT7 PE=1 SV=2	SEPT7	Q16181 [222-238]	1	0.0004741	0.0008506	0.01113	0.009944	2.15	3	227.9	189	222	251	177.1	165.8	305.3	225.4	241.5	251	213.9	192.7	128.1	94.6	101.3	105.3	89.8	80.9	-0.437358	0.0558713	-0.150576	-0.177354	0.340681	0	0
[K].NQMTVKEWEK.[V]	1xTMT6plex [K10]; 1xTMT6plex [N-Term]; 1xGGTMT6plex [K6]; 1xGGTMT6plex [K6]	1	1	2	Q14566	DNA replication licensing factor MCM6 OS=Homo sapiens GN=MCM6 PE=1 SV=1	MCM6	Q14566 [327-336]	1	0	5.68e-05	1.861e-05	0.0002128	2.95	15	156.6	147.6	201	251.2	207.4	154.5	209.8	176	218.6	251.2	250.5	179.6	97.9	82.2	102	117.2	116.9	83.8	-0.25217	0.200403	-0.480253	-0.17734	0.468825	0	0
[R].VTIMPKDIQLAR.[R]	1xTMT6plex [N-Term]; 1xGGTMT6plex [K6]; 1xGGTMT6plex [K6]	1	5	2	P68431	Histone H3.1 OS=Homo sapiens GN=HIST1H3A PE=1 SV=2	HIST1H3A	P68431 [118-129]	1	2.207e-05	0.0001776	0.000197	0.0005491	3.44	10	108.9	99	160.8	191.3	137.2	111.5	145.9	118.1	174.9	191.3	165.7	129.6	94.6	76.5	113.4	124	107.4	84	-0.30638	0.128919	-0.354533	-0.177331	0.367993	0	0
[R].QLSQALDTSNVMVKK.[Q]	1xTMT6plex [K15]; 1xTMT6plex [N-Term]; 1xGGTMT6plex [K14]; 1xGGTMT6plex [K14]	1	1	2	Q27J81	Inverted formin-2 OS=Homo sapiens GN=INF2 PE=1 SV=2	INF2	Q27J81 [127-141]	1	0	0	5.101e-09	8.317e-06	5.08	41	205	194.8	256.9	288.5	304.5	250.6	274.7	232.3	279.5	288.5	367.8	291.3	95	80.4	96.7	99.8	127.3	100.8	-0.240732	0.0455239	-0.336737	-0.177315	0.262501	0	0
[K].YMEENDQLKK.[G]	1xTMT6plex [K]; 1xTMT6plex [N-Term]; 1xGGTMT6plex [K]; 1xGGTMT6plex [K]	1	1	8	P51572	B-cell receptor-associated protein 31 OS=Homo sapiens GN=BCAP31 PE=1 SV=3	BCAP31	P51572 [150-159]	1	0	3.785e-05	1.309e-05	7.213e-05	3.49	20	655.1	627.9	621.1	842.7	841.3	568.1	877.7	748.9	675.6	842.7	1016.3	660.3	109.2	93.2	84.1	104.9	126.5	82.2	-0.228571	0.318837	-0.621927	-0.17722	0.582556	0	0
[R].FIKFQEMK.[M]	1xTMT6plex [K8]; 1xTMT6plex [N-Term]; 1xGGTMT6plex [K3]; 1xGGTMT6plex [K3]	1	1	2	P33993	DNA replication licensing factor MCM7 OS=Homo sapiens GN=MCM7 PE=1 SV=4	MCM7	P33993 [229-236]	1	0.0001608	0.0002706	0.00302	0.003091	2.51	1	167.8	169.2	193.6	258.9	268.9	175.4	224.8	201.8	210.6	258.9	324.8	203.9	94.7	85	88.7	109	136.8	85.8	-0.155902	0.297322	-0.673019	-0.177199	0.59192	0	0
[R].IKELASCNPVVLEESK.[A]	1xCarbamidomethyl [C7]; 1xTMT6plex [K16]; 1xTMT6plex [N-Term]; 1xGGTMT6plex [K2]; 1xGGTMT6plex [K2]	1	1	2	Q9Y232	Chromodomain Y-like protein OS=Homo sapiens GN=CDYL PE=1 SV=2	CDYL	Q9Y232 [537-552]	1	0	0	2.166e-08	1.012e-05	3.78	35	79.9	76.7	99.9	102.3	80	71.5	107	91.5	108.7	102.3	96.6	83.1	109	93.2	110.7	104.2	98.4	84.6	-0.225926	-0.0872999	-0.218001	-0.177076	0.0588016	0	0
[K].VGQGYPHDPPKVK.[C]	1xDeamidated [Q3]; 1xTMT6plex [K13]; 1xTMT6plex [N-Term]; 1xGGTMT6plex [K11]; 1xGGTMT6plex [K11]	1	1	2	P61081	NEDD8-conjugating enzyme Ubc12 OS=Homo sapiens GN=UBE2M PE=1 SV=1	UBE2M	P61081 [82-94]	1	0.001112	0.0002706	0.02925	0.003134	3.79	4	145.7	133.5	133.5	142.5	88.3	79.3	195.2	159.2	145.2	142.5	106.7	92.2	139.3	113.6	103.6	101.7	76.1	65.8	-0.294232	-0.0267043	-0.209809	-0.176915	0.154363	0	0
[K].DEPNSTPEKTEQFYR.[K]	1xDeamidated [Q12]; 1xTMT6plex [N-Term]; 1xGGTMT6plex [K9]; 1xGGTMT6plex [K9]	1	1	2	O76021	Ribosomal L1 domain-containing protein 1 OS=Homo sapiens GN=RSL1D1 PE=1 SV=3	RSL1D1	O76021 [101-115]	1	0.0001275	0.0002105	0.001779	0.001392	3.43	11	135.5	126.2	171.2	185.9	114.8	99.9	181.5	150.5	186.2	185.9	138.7	116.1	113.6	94.2	116.5	116.3	86.8	72.6	-0.270164	-0.00247886	-0.257725	-0.176789	0.179915	0	0
[K].NLKVPSGQNADVQK.[T]	1xDeamidated [Q/N]; 1xTMT6plex [K14]; 1xTMT6plex [N-Term]; 1xGGTMT6plex [K3]; 1xGGTMT6plex [K3]	1	1	3	Q9GZZ1	N-alpha-acetyltransferase 50 OS=Homo sapiens GN=NAA50 PE=1 SV=1	NAA50	Q9GZZ1 [153-166]	1	2.207e-05	0.0001313	0.0002884	0.000313	4.6	19	279.5	308.7	360.2	275.8	236.1	245.8	374.5	368.2	391.8	275.8	285.2	285.7	113.4	111.5	118.7	83.5	86.4	86.5	-0.0243769	-0.507472	0.00166882	-0.176727	0.397513	0	0
[R].GQMGPTEQGPYAKTYEGR.[R]	1xTMT6plex [N-Term]; 1xGGTMT6plex [K13]; 1xGGTMT6plex [K13]	1	1	4	Q96S66	Chloride channel CLIC-like protein 1 OS=Homo sapiens GN=CLCC1 PE=1 SV=1	CLCC1	Q96S66 [402-419]	1	0	0	1.329e-05	1.489e-05	3.74	39	186.5	171.3	166.4	244.2	410.7	267.9	249.9	204.3	181	244.2	496.1	311.4	88.9	72.7	64.4	86.9	176.5	110.8	-0.290228	0.432295	-0.67171	-0.176548	0.6402	0	0
[R].LNVEEKK.[T]	1xTMT6plex [K7]; 1xTMT6plex [N-Term]; 1xGGTMT6plex [K6]; 1xGGTMT6plex [K6]	2	2	3	Q13283; Q9UN86	Ras GTPase-activating protein-binding protein 1 OS=Homo sapiens GN=G3BP1 PE=1 SV=1;Ras GTPase-activating protein-binding protein 2 OS=Homo sapiens GN=G3BP2 PE=1 SV=2	G3BP2	Q13283 [408-414]; Q9UN86 [402-408]	1	0.000338	0.001331	0.006723	0.01457	2.46	0	453.4	441.3	578.1	597.3	453.5	396.9	607.5	526.4	628.8	597.3	547.8	461.3	108.2	93.7	112	106.4	97.6	82.2	-0.20758	-0.0740006	-0.247743	-0.176441	0.0783234	0	0
[R].DKFQETSDEFEAAR.[K]	1xDeamidated [Q4]; 1xTMT6plex [N-Term]; 1xGGTMT6plex [K2]; 1xGGTMT6plex [K2]	1	1	2	Q14683	Structural maintenance of chromosomes protein 1A OS=Homo sapiens GN=SMC1A PE=1 SV=2	SMC1A	Q14683 [1036-1049]	1	0	0	1.04e-08	4.895e-06	4.75	25	229.3	205.6	351.4	407.2	290.4	245.9	307.2	245.2	382.2	407.2	350.8	285.8	93.2	74.4	115.9	123.5	106.4	86.7	-0.325027	0.0916305	-0.295394	-0.176264	0.319536	0	0
[R].DPDGNKIDLVCDAMR.[A]	1xCarbamidomethyl [C11]; 1xTMT6plex [N-Term]; 1xGGTMT6plex [K6]; 1xGGTMT6plex [K6]	1	1	2	O95163	Elongator complex protein 1 OS=Homo sapiens GN=ELP1 PE=1 SV=3	ELP1	O95163 [810-824]	1	0	3.785e-05	9.722e-06	7.583e-05	3.33	8	161.9	153.6	209	254.6	195.5	148.9	216.9	183.2	227.3	254.6	236.2	173.1	100.8	85.1	105.6	118.3	109.7	80.4	-0.244265	0.16384	-0.448296	-0.17624	0.430671	0	0
[R].MGPGATAGGAEKSNVK.[I]	1xTMT6plex [K16]; 1xTMT6plex [N-Term]; 1xGGTMT6plex [K12]; 1xGGTMT6plex [K12]	1	1	4	P62820	Ras-related protein Rab-1A OS=Homo sapiens GN=RAB1A PE=1 SV=3	RAB1A	P62820 [176-191]	1	0	0	3.23e-08	3.164e-06	4.36	39	411.8	383	382.2	491.1	773.4	569.9	551.7	456.8	415.8	491.1	934.3	662.4	94.3	78	71	83.9	159.6	113.2	-0.273784	0.240852	-0.495587	-0.176173	0.504065	0	0
[R].SKGAVAIADAIR.[G]	1xTMT6plex [N-Term]; 1xGGTMT6plex [K2]; 1xGGTMT6plex [K2]	1	1	2	P46060	Ran GTPase-activating protein 1 OS=Homo sapiens GN=RANGAP1 PE=1 SV=1	RANGAP1	P46060 [278-289]	1	0	0	1.27e-08	2.387e-06	4.28	31	135.7	124.7	175.3	174.3	136.4	131.4	181.8	148.7	190.7	174.3	164.8	152.7	107.7	88.1	112.9	103.2	97.6	90.5	-0.289804	-0.129603	-0.108963	-0.176123	0.0911341	0	0
[K].IADFGLCKEGMGYGDR.[T]	1xCarbamidomethyl [C7]; 1xTMT6plex [N-Term]; 1xGGTMT6plex [K8]; 1xGGTMT6plex [K8]	1	2	2	Q16513	Serine/threonine-protein kinase N2 OS=Homo sapiens GN=PKN2 PE=1 SV=1	PKN2	Q16513 [798-813]	1	0.0001275	0.0002105	0.00202	0.001583	2.05	8	119.4	116.5	127.4	145	149.4	118.4	160	139	138.6	145	180.5	137.6	106.6	92.6	92.3	96.6	120.2	91.7	-0.203123	0.0656925	-0.390443	-0.175958	0.31512	0	0
[R].AGAKLDIQDK.[D]	1xTMT6plex [K10]; 1xTMT6plex [N-Term]; 1xGGTMT6plex [K4]	1	1	2	Q86YT6	E3 ubiquitin-protein ligase MIB1 OS=Homo sapiens GN=MIB1 PE=1 SV=1	MIB1	Q86YT6 [688-697]	1		0.0001426		0.0004357	2.62		343	360.5	765.4	725.3	551.4	487.7	459.5	430	832.6	725.3	666.1	566.8	74.9	70.1	135.7	118.2	108.6	92.4	-0.0955513	-0.199191	-0.233059	-0.175934	0.0510775	0	0
[K].ATSTSDMLLKLAR.[T]	1xTMT6plex [N-Term]; 1xGGTMT6plex [K10]; 1xGGTMT6plex [K10]	1	1	2	Q9NW64	Pre-mRNA-splicing factor RBM22 OS=Homo sapiens GN=RBM22 PE=1 SV=1	RBM22	Q9NW64 [140-152]	1	0	0	8.654e-08	1.548e-05	3.13	18	107.3	108.1	124.8	127.7	125.3	107	143.8	128.9	135.8	127.7	151.4	124.4	106.2	95.3	100.3	94.4	111.9	91.9	-0.156236	-0.0874628	-0.284073	-0.175924	0.0925685	0	0
[K].IENMVPVKDR.[I]	1xTMT6plex [N-Term]; 1xGGTMT6plex [K8]	1	1	2	Q9Y6N1	Cytochrome c oxidase assembly protein COX11, mitochondrial OS=Homo sapiens GN=COX11 PE=1 SV=3	COX11	Q9Y6N1 [139-148]	1		0.0007506		0.007767	2.89		82.7	81.6	130.4	177.8	188.4	123.3	110.8	97.3	141.8	177.8	227.6	143.3	74	65	94.7	118.7	151.9	95.7	-0.187086	0.325884	-0.666531	-0.175911	0.601798	0	0
[R].LDETIQAIANGTLNQPLTKLDR.[S]	1xDeamidated [N/Q]; 1xTMT6plex [N-Term]; 1xGGTMT6plex [K19]; 1xGGTMT6plex [K19]	1	1	4	Q15650	Activating signal cointegrator 1 OS=Homo sapiens GN=TRIP4 PE=1 SV=4	TRIP4	Q15650 [349-370]	1	0	0.0001871	6.162e-05	0.0008033	2.36	28	22.9	28.2	26.4	22.4	24.3	20.5	30.7	33.6	28.7	22.4	29.4	23.8	109.2	119.7	102.2	79.7	104.5	84.8	0.13245	-0.358744	-0.301367	-0.175887	0.374305	0	0
[K].VKNTIYCNVEPSESNMR.[W]	1xCarbamidomethyl [C7]; 1xTMT6plex [N-Term]; 1xGGTMT6plex [K2]; 1xGGTMT6plex [K2]	1	1	2	Q93074	Mediator of RNA polymerase II transcription subunit 12 OS=Homo sapiens GN=MED12 PE=1 SV=4	MED12	Q93074 [1000-1016]	1	0	3.785e-05	1.344e-06	8.783e-05	3.81	38	59.7	63.3	86.2	110.8	105.1	68	80	75.5	93.8	110.8	127	79	84.8	80	99.4	117.4	134.6	83.8	-0.0840643	0.240115	-0.683656	-0.175869	0.582411	0	0
[K].LQIQVDEKGK.[I]	1xTMT6plex [K10]; 1xTMT6plex [N-Term]; 1xGGTMT6plex [K8]	1	1	1	Q9H1K1	Iron-sulfur cluster assembly enzyme ISCU, mitochondrial OS=Homo sapiens GN=ISCU PE=1 SV=2	ISCU	Q9H1K1 [75-84]	1		0.0001776		0.0005172	2.35		245.2	235.8	196.8	176.5	254.2	259.9	328.5	281.2	214.1	176.5	307.1	302.1	122.5	104.8	79.8	65.8	114.5	112.6	-0.225143	-0.278301	-0.0241408	-0.175862	0.15101	0	0
[K].TEEIAEEEETVFPKAK.[Q]	1xTMT6plex [K16]; 1xTMT6plex [N-Term]; 1xGGTMT6plex [K14]; 1xGGTMT6plex [K14]	1	1	2	Q9NR30	Nucleolar RNA helicase 2 OS=Homo sapiens GN=DDX21 PE=1 SV=5	DDX21	Q9NR30 [41-56]	1	0	0	1.144e-07	2.522e-05	3.12	31	62.6	66.5	94.3	102.5	92.3	70.5	83.9	79.3	102.6	102.5	111.5	81.9	89.6	84.7	109.6	109.5	119.1	87.5	-0.0811368	-0.00131693	-0.444818	-0.175757	0.326741	0	0
[R].LNKENDTLK.[A]	1xTMT6plex [K9]; 1xTMT6plex [N-Term]; 1xGGTMT6plex [K3]; 1xGGTMT6plex [K3]	1	1	2	Q9BQQ3	Golgi reassembly-stacking protein 1 OS=Homo sapiens GN=GORASP1 PE=1 SV=3	GORASP1	Q9BQQ3 [48-56]	1	0.0005048	0.001815	0.01178	0.02034	1.72	3	107.3	129.5	170.6	163.8	143.8	109.4	143.8	154.5	185.6	163.8	173.7	127.2	90.9	97.7	117.4	103.6	109.9	80.4	0.104078	-0.180408	-0.450924	-0.175751	0.387136	0	0
[R].DPQQEPMEEIENLKK.[Q]	1xTMT6plex [K]; 1xTMT6plex [N-Term]; 1xGGTMT6plex [K]; 1xGGTMT6plex [K]	1	1	4	Q15154	Pericentriolar material 1 protein OS=Homo sapiens GN=PCM1 PE=1 SV=4	PCM1	Q15154 [264-278]	1	2.207e-05	0.0005152	0.0002641	0.005593	1.95	15	53.5	60.5	98	104.4	98.7	72.2	71.7	72.2	106.6	104.4	119.2	83.9	77.1	77.6	114.6	112.3	128.2	90.2	0.00932579	-0.0292491	-0.507197	-0.175707	0.401067	0	0
[R].MNTTLSSLKEK.[V]	1xTMT6plex [K11]; 1xTMT6plex [N-Term]; 1xGGTMT6plex [K9]; 1xGGTMT6plex [K9]	1	1	4	P47712	Cytosolic phospholipase A2 OS=Homo sapiens GN=PLA2G4A PE=1 SV=2	PLA2G4A	P47712 [308-318]	1	0	0	8.309e-07	6.961e-06	4.32	10	465.9	488.3	500.8	599.5	672	472.2	624.2	582.4	544.8	599.5	811.8	548.8	100.9	94.2	88.1	96.9	131.2	88.7	-0.0991272	0.137355	-0.564762	-0.175511	0.48442	0	0
[K].ELSKAEIQK.[V]	1xTMT6plex [K9]; 1xTMT6plex [N-Term]; 1xGGTMT6plex [K4]	1	1	1	Q9Y6A5	Transforming acidic coiled-coil-containing protein 3 OS=Homo sapiens GN=TACC3 PE=1 SV=1	TACC3	Q9Y6A5 [695-703]	1		0.0002255		0.002099	2.65		187	167.3	193.4	203	171.7	161.3	250.5	199.5	210.4	203	207.4	187.5	119.5	95.1	100.3	96.8	98.9	89.4	-0.329493	-0.0512427	-0.145696	-0.175477	0.164769	0	0
[R].YEIKMTK.[M]	1xTMT6plex [K7]; 1xTMT6plex [N-Term]; 1xGGTMT6plex [K4]; 1xGGTMT6plex [K4]	1	1	1	P01033	Metalloproteinase inhibitor 1 OS=Homo sapiens GN=TIMP1 PE=1 SV=1	TIMP1	P01033 [61-67]	1	0.002965	0.01849	0.08166	0.323	1.98	1	374.3	329	380.8	516.8	466.2	344.6	501.5	392.4	414.2	516.8	563.2	400.5	107.9	84.4	89.1	111.2	121.2	86.2	-0.35438	0.319659	-0.49163	-0.17545	0.556482	0	0
[K].FAETQPKK.[D]	1xTMT6plex [K]; 1xTMT6plex [N-Term]; 1xGGTMT6plex [K]; 1xGGTMT6plex [K7]	1	1	3	P26641	Elongation factor 1-gamma OS=Homo sapiens GN=EEF1G PE=1 SV=3	EEF1G	P26641 [221-228]	1	0.0001275	0.0002405	0.002066	0.002306	2.51	8	226.4	198.7	251.3	239.9	243.3	256.2	303.3	237	273.4	239.9	293.9	297.8	110.6	86.4	99.7	87.5	107.2	108.6	-0.356248	-0.18831	0.0187192	-0.17528	0.247396	0	0
[R].EMLQQSKILK.[VY]	1xDeamidated [Q]; 1xTMT6plex [K10]; 1xTMT6plex [N-Term]; 1xGGTMT6plex [K7]; 1xGGTMT6plex [K7]	2	3	3	P07900; P08238	Heat shock protein HSP 90-alpha OS=Homo sapiens GN=HSP90AA1 PE=1 SV=5;Heat shock protein HSP 90-beta OS=Homo sapiens GN=HSP90AB1 PE=1 SV=4	HSP90AB1	P07900 [401-410]; P08238 [393-402]	1	2.207e-05	0.0002028	0.0002645	0.00114	3.43	9	178.1	155.5	154.7	235.6	240.3	159.4	238.6	185.5	168.3	235.6	290.3	185.3	109.8	85.4	77.5	108.4	133.6	85.3	-0.36257	0.484097	-0.647302	-0.175259	0.657344	0	0
[K].KNLALSR.[E]	1xTMT6plex [N-Term]; 1xGGTMT6plex [K1]; 1xGGTMT6plex [K1]	1	1	2	Q86X29	Lipolysis-stimulated lipoprotein receptor OS=Homo sapiens GN=LSR PE=1 SV=4	LSR	Q86X29 [638-644]	1	0.001243	0.002402	0.03346	0.02946	2.15	4	127.3	115.2	325	301.8	199.1	208.9	170.6	137.4	353.5	301.8	240.5	242.8	70.7	57	146.6	125.2	99.8	100.7	-0.310748	-0.227651	0.012952	-0.175149	0.212915	0	0
[K].AEMLESVIKNYK.[HNR]	1xDeamidated [N10]; 1xTMT6plex [K]; 1xTMT6plex [N-Term]; 1xGGTMT6plex [K]; 1xGGTMT6plex [K9]	1	3	3	P43355	Melanoma-associated antigen 1 OS=Homo sapiens GN=MAGEA1 PE=1 SV=1	MAGEA1	P43355 [126-137]	1	0	0.0001313	2.2e-05	0.0002717	3.02	22	137.5	146.5	191.1	224.8	224.9	158.5	184.2	174.7	207.9	224.8	271.7	184.2	88.6	84	100	108.1	130.7	88.6	-0.0769174	0.112367	-0.560881	-0.175144	0.474408	0	0
[R].SGLVPQQIKVATLNSEEESDPPTYK.[D]	3xDeamidated [Q6; Q7; N14]; 1xTMT6plex [K25]; 1xTMT6plex [N-Term]; 1xGGTMT6plex [K9]	1	1	1	Q00341	Vigilin OS=Homo sapiens GN=HDLBP PE=1 SV=2	HDLBP	Q00341 [17-41]	1	0.0001275		0.001676			7	38.7	38.2	48.6	44.5	33.9	33.1	51.8	45.6	52.9	44.5	41	38.5	113.5	99.7	115.7	97.4	89.6	84.2	-0.187027	-0.248395	-0.0896785	-0.175034	0.063163	0	0
[R].TLIDPENMLATTNKTEK.[S]	2xDeamidated [N7; N13]; 1xTMT6plex [K]; 1xTMT6plex [N-Term]; 1xGGTMT6plex [K]; 1xGGTMT6plex [K14]	1	2	3	Q5MIZ7	Serine/threonine-protein phosphatase 4 regulatory subunit 3B OS=Homo sapiens GN=PPP4R3B PE=1 SV=2	PPP4R3B	Q5MIZ7 [443-459]	1	0.0001608	0.001331	0.00324	0.01455	1.76	29	49.4	56.1	63.3	70.2	68.7	48.1	66.2	66.9	68.9	70.2	83	55.9	96.6	97.7	100.5	102.5	121.1	81.6	0.0163354	0.0284284	-0.569558	-0.174931	0.468905	0	0
[R].GFGGKFGVQMDR.[V]	1xTMT6plex [N-Term]; 1xGGTMT6plex [K5]; 1xGGTMT6plex [K5]	1	1	2	Q14247	Src substrate cortactin OS=Homo sapiens GN=CTTN PE=1 SV=2	CTTN	Q14247 [120-131]	1	4.03e-05	0.0002028	0.0006613	0.001156	3.03	8	228.1	222.1	257.7	344.5	391.1	265.3	305.6	264.9	280.3	344.5	472.4	308.4	92.8	80.4	85.1	104.6	143.4	93.6	-0.206929	0.297652	-0.615465	-0.174914	0.57586	0	0
[K].KFYDANYDGK.[E]	1xTMT6plex [K10]; 1xTMT6plex [N-Term]; 1xGGTMT6plex [K1]; 1xGGTMT6plex [K1]	1	1	4	Q15555	Microtubule-associated protein RP/EB family member 2 OS=Homo sapiens GN=MAPRE2 PE=1 SV=1	MAPRE2	Q15555 [156-165]	1	0	0	2.67e-05	4.728e-05	3.64	10	422.1	409	527.1	654.8	524.5	384	565.5	487.8	573.4	654.8	633.6	446.3	100.9	87.1	102.3	116.9	113.1	79.7	-0.212182	0.192469	-0.504947	-0.174887	0.478231	0	0
[R].KLFGQESGPSAEK.[Y]	1xTMT6plex [K13]; 1xTMT6plex [N-Term]; 1xGGTMT6plex [K1]; 1xGGTMT6plex [K1]	1	1	2	Q9BWH2	FUN14 domain-containing protein 2 OS=Homo sapiens GN=FUNDC2 PE=1 SV=2	FUNDC2	Q9BWH2 [68-80]	1	0	0	4.764e-09	2.498e-05	4	44	130.3	115.2	163.1	184.3	160.9	142.2	174.6	137.4	177.4	184.3	194.4	165.3	101.4	79.8	103	107	112.9	96	-0.345597	0.0549665	-0.233939	-0.174857	0.280505	0	0
[R].NQVDVEIKR.[R]	1xTMT6plex [N-Term]; 1xGGTMT6plex [K8]; 1xGGTMT6plex [K8]	1	1	2	Q9H0H5	Rac GTPase-activating protein 1 OS=Homo sapiens GN=RACGAP1 PE=1 SV=1	RACGAP1	Q9H0H5 [77-85]	1	2.207e-05	0.0002105	0.0002268	0.001585	3.25	24	155.5	159.9	153.3	142	130.3	120.9	208.3	190.7	166.8	142	157.4	140.5	124.3	113.8	99.5	84.7	93.9	83.8	-0.127326	-0.232335	-0.164175	-0.174612	0.0296582	0	1
[R].VQLAEDLKK.[V]	1xTMT6plex [K9]; 1xTMT6plex [N-Term]; 1xGGTMT6plex [K8]	1	1	1	O60313	Dynamin-like 120 kDa protein, mitochondrial OS=Homo sapiens GN=OPA1 PE=1 SV=3	OPA1	O60313 [933-941]	1		0.001148		0.01342	2.48		152	172.1	142.6	158	206.1	145.1	203.6	205.3	155.1	158	249	168.6	107.2	108.1	81.7	83.2	131.1	88.8	0.0120616	0.0262474	-0.562036	-0.174576	0.462712	0	0
[K].EIEIDIEPTDKVER.[I]	1xTMT6plex [N-Term]; 1xGGTMT6plex [K11]; 1xGGTMT6plex [K11]	1	1	3	Q15843	NEDD8 OS=Homo sapiens GN=NEDD8 PE=1 SV=1	NEDD8	Q15843 [12-25]	1	0	0.0001638	9.142e-05	0.000475	3.27	23	472.3	367	418.8	418.5	348.7	396.9	632.8	437.7	455.6	418.5	421.2	461.3	134.3	92.9	96.7	88.8	89.4	97.9	-0.531709	-0.122956	0.131034	-0.174544	0.461349	0	0
[R].INPKTGGIVMLGR.[S]	1xTMT6plex [N-Term]; 1xGGTMT6plex [K4]; 1xGGTMT6plex [K4]	1	1	2	Q86V21	Acetoacetyl-CoA synthetase OS=Homo sapiens GN=AACS PE=1 SV=1	AACS	Q86V21 [527-539]	1	4.03e-05	0.0001871	0.0007794	0.0009637	3.41	16	79.5	74.8	108.2	131.4	104	80.4	106.5	89.2	117.7	131.4	125.6	93.4	96.3	80.6	106.4	118.8	113.5	84.5	-0.256756	0.159037	-0.425669	-0.174463	0.421036	0	0
[K].KIFEYETQR.[R]	1xTMT6plex [N-Term]; 1xGGTMT6plex [K1]; 1xGGTMT6plex [K1]	1	1	2	P50402	Emerin OS=Homo sapiens GN=EMD PE=1 SV=1	EMD	P50402 [37-45]	1	0	3.785e-05	1.298e-05	0.0001024	3.31	7	157.5	156.1	210.1	248.5	203.7	153.6	211	186.2	228.5	248.5	246.1	178.5	97.5	86	105.6	114.8	113.7	82.5	-0.181066	0.120513	-0.462766	-0.17444	0.409115	0	0
[R].STLQIGKR.[D]	1xTMT6plex [N-Term]; 1xGGTMT6plex [K7]; 1xGGTMT6plex [K7]	1	1	2	P49454	Centromere protein F OS=Homo sapiens GN=CENPF PE=1 SV=2	CENPF	P49454 [257-264]	1	2.207e-05	0.0004216	0.0003791	0.004394	2.82	20	232.4	237.7	244.7	210.5	211.9	212.8	311.4	283.5	266.2	210.5	256	247.3	118.6	108	101.4	80.2	97.5	94.2	-0.135073	-0.338384	-0.0496752	-0.174377	0.178634	1	1
[R].TAMDKADELYDR.[V]	1xTMT6plex [N-Term]; 1xGGTMT6plex [K5]; 1xGGTMT6plex [K5]	1	1	2	Q58EX7	Puratrophin-1 OS=Homo sapiens GN=PLEKHG4 PE=1 SV=1	PLEKHG4	Q58EX7 [419-430]	1	0	5.68e-05	6.426e-05	0.0002379	3.06	10	258.3	238.3	334.5	389.2	318.1	262	346.1	284.2	363.9	389.2	384.3	304.5	100.2	82.3	105.4	112.7	111.3	88.2	-0.283918	0.0966126	-0.335603	-0.174303	0.329229	0	0
[K].ETPWHGQGQGQDQDQDQDQGQGPSQESAAEQGAVEKQ.[-]	3xDeamidated [Q]; 1xTMT6plex [N-Term]; 1xGGTMT6plex [K36]; 1xGGTMT6plex [K36]	1	1	7	Q5VXT5	Synaptophysin-like protein 2 OS=Homo sapiens GN=SYPL2 PE=2 SV=1	SYPL2	Q5VXT5 [236-272]	1	0	5.68e-05	5.302e-06	0.0001742	5.03	34	25	24	25.1	33	57.2	40	33.5	28.6	27.3	33	69.1	46.5	84.4	72.2	68.8	83.2	174.2	117.2	-0.225244	0.274175	-0.571772	-0.17428	0.551418	0	0
[K].DSFQFDLKPVGR.[R]	1xTMT6plex [N-Term]; 1xGGTMT6plex [K8]	1	1	1	P15822	Zinc finger protein 40 OS=Homo sapiens GN=HIVEP1 PE=1 SV=3	HIVEP1	P15822 [790-801]	0		0.001133		0.01332	2.72		103.6	100.4	129.6	119.4	95	94.1	138.8	119.8	141	119.4	114.8	109.4	112.1	96.7	113.8	96.4	92.7	88.3	-0.213198	-0.239396	-0.0701559	-0.17425	0.0802826	0	0
[K].QTKVEFPEAR.[I]	1xTMT6plex [N-Term]; 1xGGTMT6plex [K3]	2	3	1	Q9H3F6; Q13829	BTB/POZ domain-containing adapter for CUL3-mediated RhoA degradation protein 3 OS=Homo sapiens GN=KCTD10 PE=1 SV=1;BTB/POZ domain-containing adapter for CUL3-mediated RhoA degradation protein 2 OS=Homo sapiens GN=TNFAIP1 PE=1 SV=1	TNFAIP1	Q9H3F6 [239-248]; Q13829 [236-245]	1	7.798e-05		0.001265			7	220.1	212.1	231.9	235.3	194.5	175.9	294.9	253	252.3	235.3	235	204.4	120	102.9	102.6	95.7	95.6	83.2	-0.221791	-0.10044	-0.200427	-0.174219	0.0431286	0	0
[R].AAEKLYLADPMK.[A]	1xTMT6plex [K12]; 1xTMT6plex [N-Term]; 1xGGTMT6plex [K4]; 1xGGTMT6plex [K4]	1	1	2	P49458	Signal recognition particle 9 kDa protein OS=Homo sapiens GN=SRP9 PE=1 SV=2	SRP9	P49458 [13-24]	1	0	0	1.665e-06	4.74e-05	3.68	20	178.7	179.3	270.2	337.7	255.4	180	239.4	213.9	293.9	337.7	308.5	209.2	89.6	80.1	110	126.4	115.5	78.3	-0.161696	0.200493	-0.560809	-0.174004	0.511636	0	0
[K].YNKPAFLK.[N]	1xTMT6plex [K8]; 1xTMT6plex [N-Term]; 1xGGTMT6plex [K3]	1	1	1	Q9NPD8	Ubiquitin-conjugating enzyme E2 T OS=Homo sapiens GN=UBE2T PE=1 SV=1	UBE2T	Q9NPD8 [134-141]	0		0.0006096		0.006507	2.23		233.9	213.8	331.4	332.7	287.2	276.7	313.4	255	360.5	332.7	346.9	321.6	97.4	79.3	112.1	103.4	107.8	100	-0.296601	-0.11655	-0.108357	-0.173836	0.105479	0	0
[K].KAVPKEDIYSGGGGGGSR.[S]	1xTMT6plex [N-Term]; 2xGGTMT6plex [K1; K5]; 2xGGTMT6plex [K1; K5]	1	1	2	Q13151	Heterogeneous nuclear ribonucleoprotein A0 OS=Homo sapiens GN=HNRNPA0 PE=1 SV=1	HNRNPA0	Q13151 [172-189]	2	0	5.68e-05	6.579e-05	0.0002115	3.71	14	148.2	137.6	135.7	148.5	131.2	114.3	198.6	164.1	147.6	148.5	158.5	132.8	125.4	103.6	93.2	93.8	100.1	83.9	-0.275513	0.00925797	-0.254699	-0.173652	0.198621	0	0
[R].FDKLAAENHCLR.[I]	1xCarbamidomethyl [C10]; 1xTMT6plex [N-Term]; 1xGGTMT6plex [K3]; 1xGGTMT6plex [K3]	1	2	2	O95622	Adenylate cyclase type 5 OS=Homo sapiens GN=ADCY5 PE=1 SV=3	ADCY5	O95622 [501-512]	1	0	5.68e-05	2.714e-05	0.0001324	4.09	18	115.1	109.7	119	124.4	133.6	118.8	154.2	130.8	129.4	124.4	161.4	138.1	110.4	93.6	92.6	89	115.5	98.8	-0.23816	-0.0572069	-0.22531	-0.173559	0.0967223	0	0
[K].ETQSKYEEAMK.[E]	1xTMT6plex [K11]; 1xTMT6plex [N-Term]; 1xGGTMT6plex [K5]; 1xGGTMT6plex [K5]	1	1	2	Q9P0K7	Ankycorbin OS=Homo sapiens GN=RAI14 PE=1 SV=2	RAI14	Q9P0K7 [487-497]	1	0	5.68e-05	2.436e-05	0.0001316	3.8	8	313.9	288	410.3	516.2	419.3	322	420.6	343.5	446.3	516.2	506.5	374.3	96.8	79	102.7	118.8	116.6	86.1	-0.293154	0.210099	-0.437483	-0.173513	0.469945	0	0
[R].AQENYEGSEEVSPPQTKDQ.[-]	1xTMT6plex [N-Term]; 1xGGTMT6plex [K17]; 1xGGTMT6plex [K17]	1	1	2	Q93008	Probable ubiquitin carboxyl-terminal hydrolase FAF-X OS=Homo sapiens GN=USP9X PE=1 SV=3	USP9X	Q93008 [2552-2570]	1	2.207e-05	0.0002028	0.0002802	0.000984	2.72	18	23.8	22.5	32.1	28.3	25.1	26.7	31.9	26.8	34.9	28.3	30.3	31	104.4	87.8	114.3	92.6	99.3	101.6	-0.249829	-0.303741	0.0330348	-0.173512	0.238526	0	0
[K].GGYGGGMPANVQMQLVDTKAG.[-]	1xDeamidated [Q/N]; 1xOxidation [M13]; 1xTMT6plex [N-Term]; 1xGGTMT6plex [K19]; 1xGGTMT6plex [K19]	1	1	5	Q9NRR3	CDC42 small effector protein 2 OS=Homo sapiens GN=CDC42SE2 PE=1 SV=1	CDC42SE2	Q9NRR3 [64-84]	1	0.0004603	0.001388	0.009733	0.01492	2.68	30	28.4	31.4	36.7	33.9	39.4	34.2	38	37.5	39.9	33.9	47.6	39.8	96.5	94.9	101.2	85.9	120.7	100.8	-0.0241209	-0.236479	-0.25993	-0.17351	0.146791	0	0
[K].VKSIVTLDGGK.[L]	1xTMT6plex [K11]; 1xTMT6plex [N-Term]; 1xGGTMT6plex [K2]; 1xGGTMT6plex [K2]	1	1	2	P05413	Fatty acid-binding protein, heart OS=Homo sapiens GN=FABP3 PE=1 SV=4	FABP3	P05413 [81-91]	1	0	5.68e-05	9.567e-05	0.0002181	3.19	10	124.5	120.7	150.3	149	114.9	105.8	166.8	144	163.5	149	138.8	123	113.1	97.6	110.8	101	94.1	83.4	-0.212646	-0.133603	-0.174147	-0.173465	0.0168702	0	0
[K].VHLVGIDIFTGKK.[Y]	1xTMT6plex [K13]; 1xTMT6plex [N-Term]; 1xGGTMT6plex [K12]; 1xGGTMT6plex [K12]	1	3	2	P63241	Eukaryotic translation initiation factor 5A-1 OS=Homo sapiens GN=EIF5A PE=1 SV=2	EIF5A	P63241 [56-68]	1	0	0	1.183e-08	1.535e-06	5.78	37	90.6	82.7	83.2	73.8	76.9	84.1	121.4	98.6	90.5	73.8	92.9	97.7	126.7	102.9	94.4	77	96.9	102	-0.300174	-0.293928	0.0740006	-0.173367	0.296081	0	0
[K].LEQQMAKIAA.[-]	1xTMT6plex [N-Term]; 1xGGTMT6plex [K7]; 1xGGTMT6plex [K7]	1	1	2	Q9ULV4	Coronin-1C OS=Homo sapiens GN=CORO1C PE=1 SV=1	CORO1C	Q9ULV4 [465-474]	1	0.0001141	0.0001871	0.001325	0.0008356	2.62	23	25.9	26.6	34.9	37.7	31.2	24.9	34.7	31.7	38	37.7	37.7	28.9	99.8	91.2	109.1	108.4	108.3	83.2	-0.130006	-0.00928634	-0.380378	-0.173223	0.253817	0	0
[R].TEAKEASGETTGVDITK.[I]	1xTMT6plex [K17]; 1xTMT6plex [N-Term]; 1xGGTMT6plex [K4]; 1xGGTMT6plex [K4]	1	1	2	O75152	Zinc finger CCCH domain-containing protein 11A OS=Homo sapiens GN=ZC3H11A PE=1 SV=3	ZC3H11A	O75152 [537-553]	1	0	0	1.525e-14	1.04e-07	6.72	81	434	399.1	481.1	489.7	355.8	336.8	581.5	476	523.3	489.7	429.8	391.5	120.6	98.8	108.6	101.6	89.2	81.2	-0.287647	-0.0961237	-0.135564	-0.173112	0.0974225	0	0
[M].PDPAKSAPAPK.[K]	1xTMT6plex [K11]; 1xTMT6plex [N-Term]; 1xGGTMT6plex [K5]	1	3	1	Q5QNW6	Histone H2B type 2-F OS=Homo sapiens GN=HIST2H2BF PE=1 SV=3	HIST2H2BF	Q5QNW6 [2-12]	1	0.0001275		0.002492			4	290.2	234.3	416.5	426.1	325	348.8	388.8	279.5	453.1	426.1	392.6	405.4	99.5	71.5	115.9	109	100.4	103.7	-0.476753	-0.0885524	0.0466566	-0.172883	0.385314	0	0
[R].FEEPDSASVKTYPR.[S]	1xTMT6plex [N-Term]; 1xGGTMT6plex [K10]; 1xGGTMT6plex [K10]	1	2	2	Q8N9T8	Protein KRI1 homolog OS=Homo sapiens GN=KRI1 PE=1 SV=3	KRI1	Q8N9T8 [302-315]	1	0.0005782	0.001432	0.01336	0.01569	3.28	8	180.1	171.4	159.5	165.3	134.6	121.3	241.3	204.4	173.5	165.3	162.6	141	133.1	112.7	95.7	91.1	89.7	77.7	-0.240023	-0.0710679	-0.207193	-0.172761	0.0791384	0	0
[K].ETKAADPPAENSSAPEAEQGGAE.[-]	1xDeamidated [N/Q]; 1xTMT6plex [N-Term]; 1xGGTMT6plex [K3]; 1xGGTMT6plex [K3]	1	1	2	P67809	Nuclease-sensitive element-binding protein 1 OS=Homo sapiens GN=YBX1 PE=1 SV=3	YBX1	P67809 [302-324]	1	0	5.68e-05	6.579e-05	0.0001758	2.85	24	21.3	23.5	39.7	34.3	23.1	21.5	28.5	28	43.2	34.3	27.9	25	91.6	90	138.6	110.1	89.6	80.2	-0.0254226	-0.332113	-0.159896	-0.172477	0.19145	0	0
[R].DYTGCSTSESLSPVKQAPR.[K]	1xCarbamidomethyl [C5]; 1xDeamidated [Q16]; 1xTMT6plex [N-Term]; 1xGGTMT6plex [K15]; 1xGGTMT6plex [K15]	1	1	4	O95297	Myelin protein zero-like protein 1 OS=Homo sapiens GN=MPZL1 PE=1 SV=1	MPZL1	O95297 [199-217]	1	0	0	1.994e-07	5.198e-05	5.78	40	132.3	141.9	184	173.7	202.1	177.2	177.3	169.3	200.2	173.7	244.1	206	90.9	86.8	102.6	89	125.2	105.6	-0.0665853	-0.205153	-0.245625	-0.172454	0.08622	0	0
[K].LEEIKENAQDTMR.[Q]	1xTMT6plex [N-Term]; 1xGGTMT6plex [K5]	1	1	1	Q8NFQ8	Torsin-1A-interacting protein 2 OS=Homo sapiens GN=TOR1AIP2 PE=1 SV=1	TOR1AIP2	Q8NFQ8 [196-208]	1		0.0001426		0.0003461	1.31		230.6	236.7	253.4	266.1	347.6	285.8	309	282.3	275.6	266.1	419.9	332.2	98.3	89.9	87.7	84.7	133.6	105.7	-0.12887	-0.0502149	-0.337945	-0.172343	0.182511	0	0
[R].MPSLPSYKVGDK.[I]	1xTMT6plex [K12]; 1xTMT6plex [N-Term]; 1xGGTMT6plex [K8]; 1xGGTMT6plex [K8]	1	1	2	P29401	Transketolase OS=Homo sapiens GN=TKT PE=1 SV=3	TKT	P29401 [303-314]	1	0.0004309	0.0003735	0.008751	0.003895	2.15	2	83.3	86	146.2	204.1	175.4	108	111.6	102.6	159	204.1	211.9	125.5	73.2	67.3	104.3	133.9	139	82.3	-0.121237	0.360417	-0.756121	-0.172314	0.647363	0	0
[K].VKNTIYCNVEPSESNMR.[W]	1xCarbamidomethyl [C7]; 2xDeamidated [N3; N8]; 1xTMT6plex [N-Term]; 1xGGTMT6plex [K2]; 1xGGTMT6plex [K2]	1	1	2	Q93074	Mediator of RNA polymerase II transcription subunit 12 OS=Homo sapiens GN=MED12 PE=1 SV=4	MED12	Q93074 [1000-1016]	1	0	3.785e-05	9.454e-05	7.895e-05	3.38	10	70.4	76.2	113	120	106.2	82	94.3	90.9	122.9	120	128.3	95.3	86.8	83.7	113.2	110.5	118.1	87.7	-0.0524674	-0.0348276	-0.42936	-0.172218	0.31262	0	0
[K].AAGEPIKEGDNDYFTCITK.[A]	1xCarbamidomethyl [C16]; 1xTMT6plex [K19]; 1xTMT6plex [N-Term]; 1xGGTMT6plex [K7]; 1xGGTMT6plex [K7]	1	1	2	Q99543	DnaJ homolog subfamily C member 2 OS=Homo sapiens GN=DNAJC2 PE=1 SV=4	DNAJC2	Q99543 [125-143]	1	0	0	5.956e-08	3.932e-05	3.34	33	103.8	99.7	110.3	128.2	105.8	84.1	139.1	118.9	120	128.2	127.8	97.7	114	97.5	98.4	105.1	104.8	80.2	-0.22556	0.0950324	-0.385965	-0.172164	0.347535	0	0
[R].GTLWQCKE.[-]	1xCarbamidomethyl [C6]; 1xTMT6plex [N-Term]; 1xGGTMT6plex [K7]; 1xGGTMT6plex [K7]	1	1	2	Q9BV44	THUMP domain-containing protein 3 OS=Homo sapiens GN=THUMPD3 PE=1 SV=1	THUMPD3	Q9BV44 [500-507]	1	0.001543	0.004581	0.04425	0.05794	2.65	15	136.5	120.1	116.8	111	89.4	94.9	182.9	143.2	127.1	111	108	110.3	140.2	109.8	97.4	85.1	82.8	84.6	-0.352608	-0.194763	0.0310269	-0.172115	0.262127	0	0
[R].STLAELKSK.[G]	1xTMT6plex [K9]; 1xTMT6plex [N-Term]; 1xGGTMT6plex [K7]; 1xGGTMT6plex [K7]	1	1	3	O60566	Mitotic checkpoint serine/threonine-protein kinase BUB1 beta OS=Homo sapiens GN=BUB1B PE=1 SV=3	BUB1B	O60566 [225-233]	1	0.0002086	0.001614	0.00383	0.01785	2.41	2	257.5	261.6	382.2	348.5	261	250.2	345	312	415.8	348.5	315.3	290.8	102.1	92.3	123	103.1	93.3	86.1	-0.14558	-0.254614	-0.115864	-0.172019	0.0551919	1	1
[R].KGVAINMVTEEDKR.[T]	1xTMT6plex [N-Term]; 2xGGTMT6plex [K1; K13]; 2xGGTMT6plex [K1; K13]	1	1	4	P60842	Eukaryotic initiation factor 4A-I OS=Homo sapiens GN=EIF4A1 PE=1 SV=1	EIF4A1	P60842 [369-382]	2	0	3.785e-05	5.18e-06	9.653e-05	3.86	10	294.8	286.5	282.6	332.1	315.6	245.9	395	341.7	307.4	332.1	381.2	285.8	116	100.3	90.3	97.5	112	83.9	-0.209803	0.110676	-0.416756	-0.171961	0.378885	0	0
[R].KTLDSVAK.[E]	1xTMT6plex [K8]; 1xTMT6plex [N-Term]; 1xGGTMT6plex [K1]; 1xGGTMT6plex [K1]	1	1	2	P02545	Prelamin-A/C OS=Homo sapiens GN=LMNA PE=1 SV=1	LMNA	P02545 [90-97]	1	0	3.785e-05	5.959e-05	0.0001129	3.64	11	246.2	211.5	299.2	331.4	304.1	283.7	329.9	252.3	325.5	331.4	367.4	329.7	102.2	78.2	100.9	102.7	113.8	102.2	-0.386155	0.02551	-0.155105	-0.171917	0.285793	0	0
[K].LMDLLPKR.[E]	1xTMT6plex [N-Term]; 1xGGTMT6plex [K7]; 1xGGTMT6plex [K7]	1	1	2	Q16630	Cleavage and polyadenylation specificity factor subunit 6 OS=Homo sapiens GN=CPSF6 PE=1 SV=2	CPSF6	Q16630 [140-147]	1	0.0005782	0.001614	0.01456	0.01795	2.07	2	58.1	59.2	136.8	160.6	129.3	96	77.8	70.6	148.8	160.6	156.2	111.6	64.4	58.4	123	132.8	129.2	92.3	-0.141092	0.110597	-0.485204	-0.1719	0.424396	0	0
[K].LASTSCGQKSAGAEVK.[G]	1xCarbamidomethyl [C6]; 1xTMT6plex [K16]; 1xTMT6plex [N-Term]; 1xGGTMT6plex [K9]; 1xGGTMT6plex [K9]	1	1	2	O75410	Transforming acidic coiled-coil-containing protein 1 OS=Homo sapiens GN=TACC1 PE=1 SV=2	TACC1	O75410 [509-524]	1	0	0	2.769e-07	1.649e-05	4.69	25	259.9	247.4	515.7	508.6	317.6	300.3	348.2	295.1	561	508.6	383.7	349	85.4	72.4	137.6	124.8	94.1	85.6	-0.238246	-0.140863	-0.136584	-0.171898	0.0353317	0	0
[K].GDDLSTAILKQK.[N]	1xTMT6plex [K]; 1xTMT6plex [N-Term]; 1xGGTMT6plex [K]; 1xGGTMT6plex [K10]	1	1	15	P55072	Transitional endoplasmic reticulum ATPase OS=Homo sapiens GN=VCP PE=1 SV=4	VCP	P55072 [9-20]	1	0	0	9.892e-07	4.117e-06	4.62	23	2124.1	1968.2	1888.9	1793.7	1335.7	1347.2	2845.8	2347.6	2054.7	1793.7	1613.5	1565.8	139.7	115.3	100.9	88.1	79.2	76.9	-0.27694	-0.195712	-0.0425168	-0.171723	0.129727	0	0
[K].VLTFDLTKYPDANPNPNEQ.[-]	1xDeamidated [N/Q]; 1xTMT6plex [N-Term]; 1xGGTMT6plex [K8]; 1xGGTMT6plex [K8]	1	1	5	Q14683	Structural maintenance of chromosomes protein 1A OS=Homo sapiens GN=SMC1A PE=1 SV=2	SMC1A	Q14683 [1215-1233]	1	0.002721	0.004911	0.07599	0.06327	2.03	1	32.3	42.5	36.4	54	67	30.5	43.3	50.7	39.6	54	80.9	35.4	85.4	100.1	78.2	106.6	159.8	70	0.229134	0.446967	-1.19084	-0.17158	0.770058	0	0
[K].SLAFEKAK.[L]	1xTMT6plex [K8]; 1xTMT6plex [N-Term]; 1xGGTMT6plex [K6]; 1xGGTMT6plex [K6]	1	1	2	Q9NRL2	Bromodomain adjacent to zinc finger domain protein 1A OS=Homo sapiens GN=BAZ1A PE=1 SV=2	BAZ1A	Q9NRL2 [319-326]	1	0	0.0001776	0.0001086	0.0005531	2.75	7	181.6	196.6	247.4	220.1	169.4	156.5	243.3	234.5	269.1	220.1	204.6	181.9	107.9	103.9	119.3	97.6	90.7	80.6	-0.0544992	-0.289641	-0.170323	-0.171488	0.127422	0	0
[R].FMYDPQTDQNIKINDR.[F]	1xDeamidated [N14]; 1xTMT6plex [N-Term]; 1xGGTMT6plex [K12]; 1xGGTMT6plex [K12]	1	1	2	Q93009	Ubiquitin carboxyl-terminal hydrolase 7 OS=Homo sapiens GN=USP7 PE=1 SV=2	USP7	Q93009 [409-424]	1	4.03e-05	0.0002105	0.0007088	0.001194	2.41	11	84.2	79.9	95.2	122.4	111	80.8	112.8	95.3	103.6	122.4	134.1	93.9	102.2	86.4	93.8	110.9	121.5	85.1	-0.242292	0.2416	-0.513725	-0.171473	0.51883	0	0
[R].QQATDYSQEQQGKLLSPR.[S]	1xTMT6plex [N-Term]; 1xGGTMT6plex [K13]; 1xGGTMT6plex [K13]	1	1	2	P15822	Zinc finger protein 40 OS=Homo sapiens GN=HIVEP1 PE=1 SV=3	HIVEP1	P15822 [649-666]	1	0	5.68e-05	1.027e-07	0.0001195	3.18	53	84.2	71.3	104.3	100.3	63.8	69.8	112.8	85	113.5	100.3	77.1	81.1	118.8	89.5	119.5	105.6	81.2	85.4	-0.408575	-0.178401	0.0727563	-0.171407	0.342773	0	0
[K].GPAKNSEPEEVIPSR.[L]	1xTMT6plex [N-Term]; 1xGGTMT6plex [K4]; 1xGGTMT6plex [K4]	1	1	2	P54577	Tyrosine--tRNA ligase, cytoplasmic OS=Homo sapiens GN=YARS PE=1 SV=4	YARS	P54577 [353-367]	1	0.0006791	0.003468	0.01938	0.04334	2.84	9	133.9	149.2	172.3	156.7	147.5	129.4	179.4	178	187.4	156.7	178.2	150.4	104.5	103.7	109.2	91.3	103.8	87.6	-0.011087	-0.258286	-0.244804	-0.171392	0.166214	0	0
[K].LLASLVKR.[L]	1xTMT6plex [N-Term]; 1xGGTMT6plex [K7]; 1xGGTMT6plex [K7]	1	1	5	Q13263	Transcription intermediary factor 1-beta OS=Homo sapiens GN=TRIM28 PE=1 SV=5	TRIM28	Q13263 [255-262]	1	0.0003684	0.001432	0.007569	0.0155	2.64	12	426	390.7	410.3	383.5	330.8	343.5	570.7	466	446.3	383.5	399.6	399.2	128.5	104.9	100.5	86.3	90	89.9	-0.292754	-0.219763	-0.00160389	-0.171374	0.189138	0	0
[R].EAPIDKK.[G]	1xTMT6plex [K7]; 1xTMT6plex [N-Term]; 1xGGTMT6plex [K6]	1	3	1	O14950	Myosin regulatory light chain 12B OS=Homo sapiens GN=MYL12B PE=1 SV=2	MYL12B	O14950 [145-151]	1		0.0007884		0.008921	2.16		359.5	319.3	358.2	376	280.4	267.5	481.6	380.8	389.6	376	338.7	310.9	126.9	100.3	102.6	99	89.2	81.9	-0.33937	-0.0515303	-0.12318	-0.17136	0.186152	0	0
[K].QDYKEGEMTLK.[S]	1xTMT6plex [K11]; 1xTMT6plex [N-Term]; 1xGGTMT6plex [K4]; 1xGGTMT6plex [K4]	1	1	2	P25789	Proteasome subunit alpha type-4 OS=Homo sapiens GN=PSMA4 PE=1 SV=1	PSMA4	P25789 [177-187]	1	0	3.785e-05	5.693e-06	0.0001043	3.84	11	263.6	264.5	312.8	370	345.9	258.5	353.2	315.5	340.3	370	417.8	300.5	101	90.3	97.3	105.9	119.5	86	-0.161557	0.122191	-0.474602	-0.171323	0.424947	0	0
[R].ADDYEQVKNVADYYPEYK.[L]	1xDeamidated [Q/N]; 1xTMT6plex [K18]; 1xTMT6plex [N-Term]; 1xGGTMT6plex [K8]; 1xGGTMT6plex [K8]	1	1	4	P61421	V-type proton ATPase subunit d 1 OS=Homo sapiens GN=ATP6V0D1 PE=1 SV=1	ATP6V0D1	P61421 [258-275]	1	0	0.0001426	0.0001341	0.0003235	3.26	18	56.3	58	77.8	65.7	65	66.4	75.4	69.2	84.6	65.7	78.5	77.2	100.4	92.1	112.7	87.5	104.5	102.8	-0.124486	-0.365133	-0.0236627	-0.171094	0.233255	0	0
[K].KYFELEPLAR.[G]	1xTMT6plex [N-Term]; 1xGGTMT6plex [K1]; 1xGGTMT6plex [K1]	1	1	2	Q9NXU5	ADP-ribosylation factor-like protein 15 OS=Homo sapiens GN=ARL15 PE=1 SV=1	ARL15	Q9NXU5 [157-166]	1	0	0	1.885e-06	2.446e-05	3.55	17	320.4	293.2	487.7	596	487.3	387.7	429.3	349.7	530.5	596	588.7	450.6	87.5	71.3	108.1	121.4	119.9	91.8	-0.295381	0.167402	-0.385266	-0.171082	0.422959	0	0
[R].VDFNVPMKNNQITNNQR.[I]	3xDeamidated [N4; N9; N10]; 1xTMT6plex [N-Term]; 1xGGTMT6plex [K8]; 1xGGTMT6plex [K8]	1	1	2	P00558	Phosphoglycerate kinase 1 OS=Homo sapiens GN=PGK1 PE=1 SV=3	PGK1	P00558 [23-39]	1	5.896e-05	0.0002105	0.00116	0.001241	2.56	11	96.4	94.9	111.4	142.3	114.2	80.8	129.2	113.2	121.2	142.3	138	93.9	105	92.1	98.6	115.7	112.2	76.4	-0.189116	0.230729	-0.554428	-0.170938	0.52974	0	0
[K].LNVTEQEKIDK.[L]	1xTMT6plex [K11]; 1xTMT6plex [N-Term]; 1xGGTMT6plex [K8]; 1xGGTMT6plex [K8]	1	1	3	P06733	Alpha-enolase OS=Homo sapiens GN=ENO1 PE=1 SV=2	ENO1	P06733 [82-92]	1	0	3.785e-05	2.264e-06	5.681e-05	3.56	12	362.4	321.6	581.3	662.4	445.6	392.1	485.5	383.6	632.3	662.4	538.3	455.7	92.3	72.9	120.1	125.9	102.3	86.6	-0.340412	0.0680421	-0.240367	-0.170912	0.298908	0	0
[R].VQVVDEEGDQQHQEGKR.[L]	1xTMT6plex [N-Term]; 1xGGTMT6plex [K16]; 1xGGTMT6plex [K16]	1	1	2	Q02447	Transcription factor Sp3 OS=Homo sapiens GN=SP3 PE=1 SV=3	SP3	Q02447 [578-594]	1	0	0	5.101e-09	4.442e-06	5.33	43	88.6	81	104.8	107.5	79.4	75.4	118.7	96.6	114	107.5	95.9	87.6	114.8	93.4	110.3	104	92.8	84.8	-0.297628	-0.0848493	-0.130061	-0.170846	0.118529	0	0
[R].YANNSNYKNDVMIR.[K]	1xTMT6plex [N-Term]; 1xGGTMT6plex [K8]; 1xGGTMT6plex [K8]	1	2	2	Q96A72	Protein mago nashi homolog 2 OS=Homo sapiens GN=MAGOHB PE=1 SV=1	MAGOHB	Q96A72 [36-49]	1	0	5.68e-05	3.613e-06	0.000178	3.12	31	151.7	143.4	120.9	176.1	183.4	118.8	203.2	171	131.5	176.1	221.5	138.1	117.1	98.5	75.8	101.4	127.6	79.5	-0.249545	0.419788	-0.682602	-0.170786	0.647555	0	0
[K].TSATVGPKAPSGGK.[K]	1xTMT6plex [K14]; 1xTMT6plex [N-Term]; 1xGGTMT6plex [K8]; 1xGGTMT6plex [K8]	1	1	4	P16104	Histone H2AX OS=Homo sapiens GN=H2AFX PE=1 SV=2	H2AFX	P16104 [121-134]	1	0	0	9.11e-07	3.678e-05	3.69	31	472.5	426.1	434.6	433.3	372.6	369.2	633	508.2	472.8	433.3	450.1	429.1	129.8	104.2	96.9	88.8	92.3	88	-0.316935	-0.125937	-0.0688271	-0.170566	0.150858	0	0
[R].LTPDMQSKQGALWNR.[V]	1xTMT6plex [N-Term]; 1xGGTMT6plex [K8]; 1xGGTMT6plex [K8]	1	1	2	Q9H0V9	VIP36-like protein OS=Homo sapiens GN=LMAN2L PE=1 SV=1	LMAN2L	Q9H0V9 [87-101]	1	0.0001956	0.0002405	0.003543	0.002228	2.94	3	167.1	179	181.3	198.4	193.5	146.9	223.9	213.5	197.2	198.4	233.7	170.7	108.5	103.5	95.6	96.2	113.3	82.8	-0.0680643	0.00902628	-0.452445	-0.170494	0.354701	0	0
[R].KVTTVK.[K]	1xTMT6plex [K6]; 1xTMT6plex [N-Term]; 1xGGTMT6plex [K1]; 1xGGTMT6plex [K1]	1	1	2	Q9UJ41	Rab5 GDP/GTP exchange factor OS=Homo sapiens GN=RABGEF1 PE=1 SV=2	RABGEF1	Q9UJ41 [275-280]	1	0.0006188	0.001546	0.0183	0.01705	2.23	3	344.8	311.5	303.3	297.6	279.9	281.5	462	371.5	329.9	297.6	338.1	327.2	130.4	104.8	93.1	84	95.4	92.3	-0.315305	-0.148392	-0.0476586	-0.170452	0.160613	0	0
[K].VDVIPVTAINLYPDGPEKR.[A]	1xDeamidated [N10]; 1xTMT6plex [N-Term]; 1xGGTMT6plex [K18]; 1xGGTMT6plex [K18]	1	1	2	Q9NU53	Glycoprotein integral membrane protein 1 OS=Homo sapiens GN=GINM1 PE=2 SV=1	GINM1	Q9NU53 [302-320]	1	2.207e-05	5.68e-05	0.0002092	0.0001845	3.38	15	93.2	80.9	108.9	119.6	103.2	96.7	124.9	96.5	118.5	119.6	124.7	112.4	107.6	83.1	102.1	103	107.4	96.8	-0.372758	0.0126615	-0.149915	-0.170004	0.267477	0	0
[R].KGGSYSQAASSDSAQGSDVSLTACK.[V]	1xCarbamidomethyl [C24]; 1xTMT6plex [K25]; 1xTMT6plex [N-Term]; 1xGGTMT6plex [K1]; 1xGGTMT6plex [K1]	1	6	6	P01891	HLA class I histocompatibility antigen, A-68 alpha chain OS=Homo sapiens GN=HLA-A PE=1 SV=4	HLA-A	P01891 [340-364]	1	0	0	6.457e-10	5.24e-07	6.2	54	185.8	195.6	270.5	347.9	270.1	178.1	248.9	233.3	294.2	347.9	326.3	207	90.1	84.4	106.5	125.9	118.1	74.9	-0.0942841	0.241425	-0.656971	-0.169944	0.583219	0	0
[K].EYEELKEEK.[T]	1xTMT6plex [K9]; 1xTMT6plex [N-Term]; 1xGGTMT6plex [K6]; 1xGGTMT6plex [K6]	1	1	2	P49454	Centromere protein F OS=Homo sapiens GN=CENPF PE=1 SV=2	CENPF	P49454 [608-616]	1	0.0004603	0.001802	0.01006	0.02015	1.83	3	215.5	218.6	249.2	248.2	222.9	197	288.7	260.7	271.1	248.2	269.3	229	110.6	99.8	103.8	95	103.1	87.7	-0.14824	-0.127807	-0.233396	-0.169814	0.0343943	1	1
[K].GKNICEGGEEMDNK.[F]	1xCarbamidomethyl [C5]; 1xTMT6plex [K14]; 1xTMT6plex [N-Term]; 1xGGTMT6plex [K2]; 1xGGTMT6plex [K2]	1	1	2	P24928	DNA-directed RNA polymerase II subunit RPB1 OS=Homo sapiens GN=POLR2A PE=1 SV=2	POLR2A	P24928 [150-163]	1	0	0	2.828e-08	4.506e-05	4.79	48	274.9	263.7	300.6	378	259.1	191.6	368.3	314.5	327	378	313	222.7	114.9	98.1	102	117.9	97.6	69.5	-0.228054	0.208995	-0.489868	-0.169642	0.492838	0	0
[K].LQAAVDGPMDKKEE.[-]	1xDeamidated [Q2]; 1xTMT6plex [K12]; 1xTMT6plex [N-Term]; 1xGGTMT6plex [K11]; 1xGGTMT6plex [K11]	1	1	2	P51572	B-cell receptor-associated protein 31 OS=Homo sapiens GN=BCAP31 PE=1 SV=3	BCAP31	P51572 [233-246]	2	0.0009756	0.004672	0.02841	0.0602	3.41	8	323.9	288.1	361.4	485.2	390.7	291.7	434	343.6	393.1	485.2	472	339	105.5	83.6	95.6	118	114.8	82.5	-0.335668	0.303704	-0.476657	-0.16954	0.55328	0	0
[R].KPDIYER.[L]	1xTMT6plex [N-Term]; 1xGGTMT6plex [K1]; 1xGGTMT6plex [K1]	1	1	2	P33991	DNA replication licensing factor MCM4 OS=Homo sapiens GN=MCM4 PE=1 SV=5	MCM4	P33991 [455-461]	0	0.001893	0.001789	0.05141	0.01953	2.15	2	263.4	225.7	328	376.9	306.1	277.6	352.9	269.2	356.8	376.9	369.8	322.7	103.4	78.9	104.5	110.4	108.3	94.5	-0.390139	0.0792372	-0.196647	-0.169183	0.34005	0	0
[R].DVSLKDCMR.[R]	1xCarbamidomethyl [C7]; 1xTMT6plex [N-Term]; 1xGGTMT6plex [K5]; 1xGGTMT6plex [K5]	1	1	2	P52701	DNA mismatch repair protein Msh6 OS=Homo sapiens GN=MSH6 PE=1 SV=2	MSH6	P52701 [1026-1034]	1	0.001142	0.002844	0.02999	0.03441	2.56	1	192.5	169.8	134.8	184.8	215.4	158.9	257.9	202.5	146.6	184.8	260.2	184.7	125.1	98.3	71.1	89.7	126.2	89.6	-0.347818	0.335258	-0.494141	-0.1689	0.576668	0	0
[K].DDGNQPQDQITITGYEKNTEAAR.[D]	2xDeamidated [Q/N]; 1xTMT6plex [N-Term]; 1xGGTMT6plex [K17]; 1xGGTMT6plex [K17]	1	1	3	Q00341	Vigilin OS=Homo sapiens GN=HDLBP PE=1 SV=2	HDLBP	Q00341 [1092-1114]	1	0.0007062	0.007279	0.02054	0.1059	2.16	22	35.8	33	44.3	48.9	40.1	35.2	48	39.4	48.2	48.9	48.4	40.9	105.1	86.3	105.6	107.2	106.2	89.7	-0.28433	0.0216951	-0.243604	-0.168746	0.220683	0	0
[K].NIISTEDAKAR.[L]	1xTMT6plex [N-Term]; 1xGGTMT6plex [K9]; 1xGGTMT6plex [K9]	1	1	2	Q9NZ63	Telomere length and silencing protein 1 homolog OS=Homo sapiens GN=C9orf78 PE=1 SV=1	C9orf78	Q9NZ63 [186-196]	1	2.207e-05	0.0001426	0.000202	0.0003903	3.6	9	147.1	150.7	179.5	170.2	179.3	165.1	197.1	179.7	195.3	170.2	216.6	191.9	102.8	93.7	101.8	88.7	112.9	100.1	-0.133719	-0.198732	-0.173604	-0.168685	0.0123578	0	0
[R].MELMHAEKLR.[K]	1xTMT6plex [N-Term]; 1xGGTMT6plex [K8]	1	1	1	Q9NYH9	U3 small nucleolar RNA-associated protein 6 homolog OS=Homo sapiens GN=UTP6 PE=2 SV=2	UTP6	Q9NYH9 [185-194]	1		0.0001426		0.0003415	3.59		165.6	160.1	184.3	245.6	228.3	158.4	221.9	191	200.5	245.6	275.8	184.1	100.9	86.9	91.2	111.7	125.5	83.8	-0.215498	0.292523	-0.582665	-0.168547	0.574856	0	0
[K].DHADMLKQYATCLSR.[L]	1xCarbamidomethyl [C12]; 1xDeamidated [Q8]; 1xTMT6plex [N-Term]; 1xGGTMT6plex [K7]; 1xGGTMT6plex [K7]	1	1	2	P38435	Vitamin K-dependent gamma-carboxylase OS=Homo sapiens GN=GGCX PE=1 SV=2	GGCX	P38435 [439-453]	1	0	0	1.686e-06	4.797e-05	4.18	25	97.4	94.2	85.3	90.1	90.4	79.2	130.5	112.4	92.8	90.1	109.2	92.1	124.9	107.5	88.8	86.2	104.5	88.1	-0.216437	-0.0428718	-0.246289	-0.168533	0.11722	0	0
[R].TGKTNDFTK.[I]	1xTMT6plex [K9]; 1xTMT6plex [N-Term]; 1xGGTMT6plex [K3]; 1xGGTMT6plex [K3]	1	2	2	Q8IWI9	MAX gene-associated protein OS=Homo sapiens GN=MGA PE=1 SV=3	MGA	Q8IWI9 [783-791]	1	5.896e-05	0.0006568	0.001136	0.006689	2.67	8	335.3	338.1	348.9	294.1	269.8	283.9	449.2	403.3	379.5	294.1	325.9	330	123.5	110.9	104.4	80.9	89.6	90.7	-0.155252	-0.36791	0.0176038	-0.168519	0.269767	0	0
[K].ALDDMISTLKK.[I]	1xTMT6plex [K11]; 1xTMT6plex [N-Term]; 1xGGTMT6plex [K10]; 1xGGTMT6plex [K10]	1	1	2	P49368	T-complex protein 1 subunit gamma OS=Homo sapiens GN=CCT3 PE=1 SV=4	CCT3	P49368 [129-139]	1	0.0001608	0.0007884	0.003067	0.00814	2	10	99.2	98.2	105.9	126.3	122.4	92.7	132.9	117.1	115.2	126.3	147.9	107.7	106.7	94.1	92.5	101.4	118.7	86.5	-0.181294	0.132532	-0.456548	-0.168436	0.426601	0	0
[R].SGEGTLLDLHQQKEAAR.[R]	1xTMT6plex [N-Term]; 1xGGTMT6plex [K13]; 1xGGTMT6plex [K13]	1	1	2	Q9UPN4	Centrosomal protein of 131 kDa OS=Homo sapiens GN=CEP131 PE=1 SV=3	CEP131	Q9UPN4 [308-324]	1	0	0	2.91e-10	4.561e-07	6.3	41	43.1	48.6	102.8	104.3	107.3	83.9	57.7	58	111.8	104.3	129.6	97.5	62	62.2	120	112	139.1	104.7	0.00464636	-0.0995357	-0.409861	-0.16825	0.309109	0	0
[R].TVMNGALVKPTHIIVETMM.[-]	1xDeamidated [N4]; 2xOxidation [M18; M19]; 1xTMT6plex [N-Term]; 1xGGTMT6plex [K9]; 1xGGTMT6plex [K9]	1	1	2	P31641	Sodium- and chloride-dependent taurine transporter OS=Homo sapiens GN=SLC6A6 PE=1 SV=2	SLC6A6	P31641 [602-620]	0	0	0.0001313	4.414e-05	0.0003147	2.87	23	34.4	37	56.6	52.8	45.8	40.9	46.1	44.1	61.6	52.8	55.3	47.5	89.9	86.1	120.2	103	108	92.8	-0.0623079	-0.222793	-0.218835	-0.167978	0.0863515	0	0
[K].TENKLGELGSSAESK.[G]	1xTMT6plex [K15]; 1xTMT6plex [N-Term]; 1xGGTMT6plex [K4]; 1xGGTMT6plex [K4]	1	2	2	Q9Y4B5	Microtubule cross-linking factor 1 OS=Homo sapiens GN=MTCL1 PE=1 SV=5	MTCL1	Q9Y4B5 [1192-1206]	1	0	3.785e-05	5.225e-07	6.123e-05	3.71	27	116	111.3	142.2	140.3	126.4	119.5	155.4	132.8	154.7	140.3	152.7	138.9	106.6	91.1	106.1	96.2	104.7	95.3	-0.226684	-0.141316	-0.135713	-0.167905	0.0293839	0	0
[K].TTAKLSTSAK.[R]	1xTMT6plex [K10]; 1xTMT6plex [N-Term]; 1xGGTMT6plex [K4]; 1xGGTMT6plex [K4]	1	1	4	Q969T4	Ubiquitin-conjugating enzyme E2 E3 OS=Homo sapiens GN=UBE2E3 PE=1 SV=1	UBE2E3	Q969T4 [55-64]	1	2.207e-05	0.0001871	0.0003044	0.0008357	2.94	8	439	423.1	554.9	545.4	507.5	480.3	588.2	504.7	603.6	545.4	613.1	558.2	103.4	88.7	106.1	95.9	107.8	98.1	-0.22123	-0.145822	-0.136032	-0.167695	0.0248084	0	0
[K].EAAQKAVNSATGVPTV.[-]	1xTMT6plex [N-Term]; 1xGGTMT6plex [K5]; 1xGGTMT6plex [K5]	1	1	2	P11940	Polyadenylate-binding protein 1 OS=Homo sapiens GN=PABPC1 PE=1 SV=2	PABPC1	P11940 [621-636]	1	2.207e-05	0.0001871	0.0003389	0.0007191	3.43	27	86.4	79	108.3	109.2	90	87.6	115.8	94.2	117.8	109.2	108.7	101.8	107.3	87.3	109.2	101.2	100.7	94.3	-0.297597	-0.109764	-0.094734	-0.167365	0.124318	0	0
[K].ANLGENMEKSCASK.[E]	1xCarbamidomethyl [C11]; 1xTMT6plex [K14]; 1xTMT6plex [N-Term]; 1xGGTMT6plex [K9]; 1xGGTMT6plex [K9]	1	1	2	Q8WWK9	Cytoskeleton-associated protein 2 OS=Homo sapiens GN=CKAP2 PE=1 SV=1	CKAP2	Q8WWK9 [514-527]	1	0	5.68e-05	4.335e-05	0.0001628	3.6	19	196.5	170.7	219.8	298.4	255.2	194.2	263.3	203.6	239.1	298.4	308.3	225.7	102.7	79.4	93.3	116.4	120.2	88	-0.371225	0.319142	-0.449861	-0.167315	0.56412	1	1
[R].LFTSDLQDKNEYK.[V]	1xTMT6plex [K13]; 1xTMT6plex [N-Term]; 1xGGTMT6plex [K9]; 1xGGTMT6plex [K9]	1	1	2	Q8NFH4	Nucleoporin Nup37 OS=Homo sapiens GN=NUP37 PE=1 SV=1	NUP37	Q8NFH4 [106-118]	1	0	3.785e-05	1.032e-05	7.277e-05	3.87	15	238.3	234.1	368.7	376.7	276.7	247.5	319.3	279.2	401.1	376.7	334.3	287.7	95.9	83.8	120.4	113.1	100.4	86.4	-0.194581	-0.0902365	-0.216656	-0.167158	0.0503224	0	0
[K].TLKSQGDMQDLNGNNQSVTR.[Q]	1xDeamidated [N]; 1xTMT6plex [N-Term]; 1xGGTMT6plex [K3]; 1xGGTMT6plex [K3]	1	1	13	P40763	Signal transducer and activator of transcription 3 OS=Homo sapiens GN=STAT3 PE=1 SV=2	STAT3	P40763 [178-197]	1	0	0	6.792e-10	8.693e-07	4.46	48	370.5	380.8	394.9	505.1	442.9	302.6	496.4	454.2	429.6	505.1	535	351.7	107.4	98.3	93	109.3	115.8	76.1	-0.127731	0.232991	-0.605667	-0.166802	0.563175	0	0
[K].KGDYLK.[Y]	1xTMT6plex [K6]; 1xTMT6plex [N-Term]; 1xGGTMT6plex [K1]; 1xGGTMT6plex [K1]	1	1	2	O95302	Peptidyl-prolyl cis-trans isomerase FKBP9 OS=Homo sapiens GN=FKBP9 PE=1 SV=2	FKBP9	O95302 [388-393]	1	0.0006057	0.0009251	0.01669	0.01091	2.03	2	283.5	245.2	360.6	377.1	244.2	242.7	379.8	292.5	392.3	377.1	295	282.1	112.9	86.9	116.6	112.1	87.7	83.8	-0.377617	-0.0567815	-0.0656266	-0.166675	0.254919	0	0
[K].YSSKEILSAR.[L]	1xTMT6plex [N-Term]; 1xGGTMT6plex [K4]; 1xGGTMT6plex [K4]	1	1	3	Q15034	Probable E3 ubiquitin-protein ligase HERC3 OS=Homo sapiens GN=HERC3 PE=1 SV=1	HERC3	Q15034 [1027-1036]	1	0.0001275	0.0009551	0.001715	0.01103	2.54	3	373.3	358.1	377.4	372.6	385.3	365.9	500.1	427.1	410.5	372.6	465.4	425.3	115.4	98.5	94.7	85.9	107.4	98.1	-0.228448	-0.140706	-0.130669	-0.166608	0.0330326	0	0
[K].TVEVESSKTK.[Q]	1xTMT6plex [K10]; 1xTMT6plex [N-Term]; 1xGGTMT6plex [K8]; 1xGGTMT6plex [K8]	1	2	2	Q9BVG8	Kinesin-like protein KIFC3 OS=Homo sapiens GN=KIFC3 PE=1 SV=4	KIFC3	Q9BVG8 [260-269]	1	0	3.785e-05	1.617e-05	9.556e-05	3.16	11	255.6	248.9	228.3	219.6	198.4	190.1	342.4	296.9	248.3	219.6	239.7	221	131	113.6	95	84	91.7	84.6	-0.205604	-0.177538	-0.116264	-0.166469	0.0241996	0	0
[K].TFSVSQKVDR.[V]	1xTMT6plex [N-Term]; 1xGGTMT6plex [K7]; 1xGGTMT6plex [K7]	1	1	2	Q8IZT6	Abnormal spindle-like microcephaly-associated protein OS=Homo sapiens GN=ASPM PE=1 SV=2	ASPM	Q8IZT6 [178-187]	1	0	5.68e-05	2.798e-05	0.0001724	3.81	12	154.2	156.9	190	165.7	147	148.9	206.6	187.1	206.7	165.7	177.6	173.1	111	100.5	111	89	95.4	93	-0.143364	-0.318682	-0.0367586	-0.166268	0.1804	0	0
[R].AVAKQQNVQSASQDEK.[L]	1xTMT6plex [K16]; 1xTMT6plex [N-Term]; 1xGGTMT6plex [K4]; 1xGGTMT6plex [K4]	1	1	2	Q2M389	WASH complex subunit 4 OS=Homo sapiens GN=WASHC4 PE=1 SV=2	WASHC4	Q2M389 [1086-1101]	1	0	0	6.501e-12	6.28e-07	6.07	69	456.1	446.7	577.4	582.5	424.2	386	611.1	532.8	628.1	582.5	512.4	448.6	110.6	96.4	113.7	105.4	92.7	81.2	-0.198246	-0.109357	-0.19109	-0.166231	0.0281811	0	0
[R].KNPAYIPR.[K]	1xTMT6plex [N-Term]; 1xGGTMT6plex [K1]; 1xGGTMT6plex [K1]	1	1	2	O15234	Protein CASC3 OS=Homo sapiens GN=CASC3 PE=1 SV=2	CASC3	O15234 [177-184]	1	0.002167	0.002803	0.05867	0.03372	2.21	3	135.2	138.9	177	171.6	144.4	130.3	181.1	165.7	192.5	171.6	174.4	151.4	104.8	95.9	111.4	99.3	100.9	87.6	-0.128036	-0.165884	-0.203923	-0.165948	0.0169841	0	0
[K].MFKMSEK.[I]	1xTMT6plex [K7]; 1xTMT6plex [N-Term]; 1xGGTMT6plex [K3]	1	1	1	P49721	Proteasome subunit beta type-2 OS=Homo sapiens GN=PSMB2 PE=1 SV=1	PSMB2	P49721 [35-41]	1		0.004245		0.05243	2.06		160.8	149.8	151.5	248.7	221.6	130.3	215.4	178.7	164.8	248.7	267.7	151.4	105.4	87.4	80.6	121.6	130.9	74.1	-0.27017	0.593291	-0.82092	-0.165933	0.725834	0	0
[K].YLAKNSASLFTASDYK.[V]	1xTMT6plex [K16]; 1xTMT6plex [N-Term]; 1xGGTMT6plex [K4]; 1xGGTMT6plex [K4]	1	1	2	Q15014	Mortality factor 4-like protein 2 OS=Homo sapiens GN=MORF4L2 PE=1 SV=1	MORF4L2	Q15014 [262-277]	1	0	0	1.726e-13	2.623e-08	6.18	65	388.9	405.1	275.9	257.9	262.8	242.6	521	483.2	300.1	257.9	317.5	282	144.6	134.1	83.3	71.6	88.1	78.3	-0.108758	-0.218357	-0.17013	-0.165748	0.0347155	0	0
[R].GGAGVGSMTKIYGGR.[Q]	1xTMT6plex [N-Term]; 1xGGTMT6plex [K10]; 1xGGTMT6plex [K10]	1	1	2	P39019	40S ribosomal protein S19 OS=Homo sapiens GN=RPS19 PE=1 SV=2	RPS19	P39019 [68-82]	1	0	0	4.139e-08	2.263e-05	3.3	31	113.4	113.6	144.3	151.1	122.8	105.4	151.9	135.5	157	151.1	148.3	122.5	105.2	93.8	108.7	104.6	102.7	84.8	-0.165475	-0.0554691	-0.2763	-0.165748	0.121539	0	0
[R].LIGDAAKNQVAMNPTNTVFDAK.[R]	1xTMT6plex [K22]; 1xTMT6plex [N-Term]; 1xGGTMT6plex [K7]; 1xGGTMT6plex [K7]	1	1	6	P11142	Heat shock cognate 71 kDa protein OS=Homo sapiens GN=HSPA8 PE=1 SV=1	HSPA8	P11142 [50-71]	1	0	0	1.061e-09	1.764e-06	6.16	50	234.9	241.4	440	547.8	440.9	310.3	314.7	287.9	478.6	547.8	532.6	360.7	74.9	68.5	113.9	130.3	126.7	85.8	-0.128862	0.194069	-0.562367	-0.16572	0.528452	0	0
[R].TSLPWQGLKAATK.[K]	1xTMT6plex [K13]; 1xTMT6plex [N-Term]; 1xGGTMT6plex [K9]; 1xGGTMT6plex [K9]	1	1	2	P48729	Casein kinase I isoform alpha OS=Homo sapiens GN=CSNK1A1 PE=1 SV=2	CSNK1A1	P48729 [217-229]	1	0	0.0001871	8.696e-05	0.0008024	3.69	22	122.7	120.5	164.2	154.4	146.5	142.6	164.4	143.7	178.6	154.4	177	165.7	100.3	87.7	108.9	94.2	107.9	101.1	-0.193673	-0.209205	-0.0939119	-0.165597	0.0444338	0	0
[K].VYTVEKADNFEYSDPVDGSISR.[N]	1xTMT6plex [N-Term]; 1xGGTMT6plex [K6]	1	1	1	P36871	Phosphoglucomutase-1 OS=Homo sapiens GN=PGM1 PE=1 SV=3	PGM1	P36871 [465-486]	1	0.001543		0.044			7	27.8	32.5	40.1	38.7	35.3	28.2	37.2	38.8	43.6	38.7	42.6	32.8	95.6	99.5	112	99.3	109.5	84.1	0.0576859	-0.173633	-0.380753	-0.165567	0.321146	0	0
[R].QMSGAQIKIANPVEGSSGR.[Q]	1xDeamidated [Q/N]; 1xTMT6plex [N-Term]; 1xGGTMT6plex [K8]; 1xGGTMT6plex [K8]	1	1	3	Q15365	Poly(rC)-binding protein 1 OS=Homo sapiens GN=PCBP1 PE=1 SV=2	PCBP1	Q15365 [307-325]	1	0	0	9.014e-08	8.173e-06	5.34	17	155.3	143.6	174.5	236.3	375.5	270.3	208.1	171.3	189.8	236.3	453.6	314.2	79.4	65.3	72.4	90.1	173	119.8	-0.282056	0.315537	-0.530144	-0.165554	0.577292	0	0
[K].VDVEVPDVSLEGPEGKLK.[G]	1xTMT6plex [K18]; 1xTMT6plex [N-Term]; 1xGGTMT6plex [K16]; 1xGGTMT6plex [K16]	1	1	2	Q09666	Neuroblast differentiation-associated protein AHNAK OS=Homo sapiens GN=AHNAK PE=1 SV=2	AHNAK	Q09666 [1290-1307]; [2084-2101]; [2279-2296]	1	0.0001275	0.0002105	0.00218	0.001224	1.51	10	32.4	27.8	41.5	44.2	52.7	51.9	43.4	33.2	45.1	44.2	63.7	60.3	89.8	68.6	93.4	91.5	131.8	124.9	-0.388507	-0.0296508	-0.0775769	-0.165245	0.279578	0	0
[R].IQVSSEKEAAPDAGAEPITADSDPAYSSK.[V]	1xTMT6plex [K29]; 1xTMT6plex [N-Term]; 1xGGTMT6plex [K7]; 1xGGTMT6plex [K7]	1	1	2	Q8N163	Cell cycle and apoptosis regulator protein 2 OS=Homo sapiens GN=CCAR2 PE=1 SV=2	CCAR2	Q8N163 [281-309]	1	4.03e-05	5.68e-05	0.0005345	0.0001299	4.18	16	32.6	34.5	46	39.5	33.4	33.1	43.7	41.1	50	39.5	40.3	38.5	103.5	97.5	118.6	93.6	95.6	91.2	-0.0861566	-0.341524	-0.0679768	-0.165219	0.20226	0	0
[K].AAALLAKQAEMEVK.[R]	1xTMT6plex [K14]; 1xTMT6plex [N-Term]; 1xGGTMT6plex [K7]; 1xGGTMT6plex [K7]	1	1	2	Q92575	UBX domain-containing protein 4 OS=Homo sapiens GN=UBXN4 PE=1 SV=2	UBXN4	Q92575 [295-308]	1	0	0	2.148e-08	1.291e-05	3.85	39	142	142	164.9	218.7	352.4	239.3	190.2	169.4	179.4	218.7	425.7	278.1	78.1	69.5	73.6	89.8	174.8	114.2	-0.16831	0.28701	-0.614143	-0.165147	0.590476	0	0
[R].MKLLLGK.[D]	1xTMT6plex [K7]; 1xTMT6plex [N-Term]; 1xGGTMT6plex [K2]; 1xGGTMT6plex [K2]	1	1	2	Q16763	Ubiquitin-conjugating enzyme E2 S OS=Homo sapiens GN=UBE2S PE=1 SV=2	UBE2S	Q16763 [62-68]	1	0.0007062	0.001588	0.02105	0.01766	2.27	3	161.1	154.4	230.2	280.1	198.8	153.7	215.8	184.2	250.4	280.1	240.1	178.6	96	81.9	111.4	124.6	106.8	79.4	-0.229171	0.161555	-0.427701	-0.165106	0.440825	0	1
[K].AYSKITEGK.[V]	1xTMT6plex [K9]; 1xTMT6plex [N-Term]; 1xGGTMT6plex [K4]; 1xGGTMT6plex [K4]	1	1	2	P46013	Proliferation marker protein Ki-67 OS=Homo sapiens GN=MKI67 PE=1 SV=2	MKI67	P46013 [142-150]	1	0.0001275	0.0007035	0.0025	0.007241	2.52	6	331.4	338.7	387.3	363.5	295.6	277.7	444	404	421.3	363.5	357.1	322.8	115.2	104.8	109.3	94.3	92.6	83.7	-0.136502	-0.212964	-0.145785	-0.165083	0.020637	0	0
[K].NKDQGTYEDYVEGLR.[V]	1xTMT6plex [N-Term]; 1xGGTMT6plex [K2]; 1xGGTMT6plex [K2]	1	1	2	P60660	Myosin light polypeptide 6 OS=Homo sapiens GN=MYL6 PE=1 SV=2	MYL6	P60660 [80-94]	1	0	3.785e-05	7.748e-06	9.159e-05	3.87	18	232.2	216.3	278.3	277.8	226.4	219.5	311.1	258	302.7	277.8	273.5	255.1	111.2	92.2	108.2	99.3	97.8	91.2	-0.270318	-0.123835	-0.100801	-0.164985	0.0898007	0	0
[R].TMNIKSATWK.[V]	1xTMT6plex [K10]; 1xTMT6plex [N-Term]; 1xGGTMT6plex [K5]; 1xGGTMT6plex [K5]	1	1	2	Q16665	Hypoxia-inducible factor 1-alpha OS=Homo sapiens GN=HIF1A PE=1 SV=1	HIF1A	Q16665 [181-190]	1	0.0002086	0.001629	0.003645	0.01845	2.27	13	121.7	103.4	83.2	112.8	104.3	81.5	163	123.3	90.5	112.8	126	94.7	137.7	104.2	76.4	95.3	106.4	80	-0.402173	0.318904	-0.411426	-0.164899	0.565813	0	0
[K].DLPEHAVLKMK.[G]	1xTMT6plex [K11]; 1xTMT6plex [N-Term]; 1xGGTMT6plex [K9]; 1xGGTMT6plex [K9]	1	1	5	Q00839	Heterogeneous nuclear ribonucleoprotein U OS=Homo sapiens GN=HNRNPU PE=1 SV=6	HNRNPU	Q00839 [627-637]	1	0	0	7.651e-06	2.054e-05	4.5	15	323	312.1	374.8	431.3	444.9	360.7	432.7	372.3	407.7	431.3	537.4	419.2	99.8	85.9	94.1	99.5	124	96.7	-0.216382	0.0805018	-0.358752	-0.164877	0.330608	0	0
[R].TSIMSKQYGNEVFLAK.[L]	1xTMT6plex [K16]; 1xTMT6plex [N-Term]; 1xGGTMT6plex [K6]	1	1	1	P50990	T-complex protein 1 subunit theta OS=Homo sapiens GN=CCT8 PE=1 SV=4	CCT8	P50990 [166-181]	1		0.0004049		0.004337	2.14		141.6	127.4	160.5	174.8	152.9	140.7	189.7	152	174.6	174.8	184.7	163.5	109.5	87.7	100.8	100.9	106.6	94.4	-0.320282	0.00143054	-0.175349	-0.164733	0.218591	0	0
[K].NKYGDAFIR.[G]	1xTMT6plex [N-Term]; 1xGGTMT6plex [K2]; 1xGGTMT6plex [K2]	1	1	2	P62312	U6 snRNA-associated Sm-like protein LSm6 OS=Homo sapiens GN=LSM6 PE=1 SV=1	LSM6	P62312 [58-66]	1	0.0007062	0.001815	0.02202	0.02025	2.5	4	124	109	123	116.3	100.4	108.9	166.1	130	133.8	116.3	121.3	126.6	125.5	98.2	101.1	87.9	91.6	95.6	-0.353892	-0.201848	0.061663	-0.164692	0.307715	0	0
[R].LFGSAANVVSAKR.[N]	1xTMT6plex [N-Term]; 1xGGTMT6plex [K12]; 1xGGTMT6plex [K12]	1	1	2	O96006	Zinc finger BED domain-containing protein 1 OS=Homo sapiens GN=ZBED1 PE=1 SV=1	ZBED1	O96006 [621-633]	1	4.03e-05	0.0001426	0.0003904	0.0004547	2.95	11	119	133.8	130.2	136	144.4	110.9	159.4	159.6	141.6	136	174.4	128.9	106.3	106.4	94.4	90.7	116.3	85.9	0.00135655	-0.0576843	-0.437121	-0.164483	0.353857	0	0
[R].TACEKLIQVLIGDEPER.[G]	1xCarbamidomethyl [C3]; 1xTMT6plex [N-Term]; 1xGGTMT6plex [K5]; 1xGGTMT6plex [K5]	1	2	2	Q9BTY7	Protein HGH1 homolog OS=Homo sapiens GN=HGH1 PE=1 SV=1	HGH1	Q9BTY7 [329-345]	1	0.002451	0.006739	0.0682	0.09754	1.99	6	41.8	37.3	40.2	38.6	40.3	42.4	56	44.5	43.7	38.6	48.7	49.3	119.7	95.1	93.4	82.5	104	105.3	-0.331906	-0.179028	0.0179219	-0.164337	0.246058	0	0
[R].MGPGATAGGAEKSNVK.[I]	1xDeamidated [N14]; 1xTMT6plex [K16]; 1xTMT6plex [N-Term]; 1xGGTMT6plex [K12]; 1xGGTMT6plex [K12]	1	1	2	P62820	Ras-related protein Rab-1A OS=Homo sapiens GN=RAB1A PE=1 SV=3	RAB1A	P62820 [176-191]	1	0.0002408	0.003935	0.005306	0.04734	3.28	27	134.5	114.3	123.3	180.5	272.8	197.8	180.2	136.3	134.1	180.5	329.5	229.9	90.8	68.7	67.6	91	166.1	115.9	-0.402382	0.428843	-0.519172	-0.164237	0.637367	0	0
[K].ALLEVVQSGGKNIELAVMR.[R]	2xDeamidated [Q7; N12]; 1xOxidation [M18]; 1xTMT6plex [N-Term]; 1xGGTMT6plex [K11]; 1xGGTMT6plex [K11]	1	1	2	O14818	Proteasome subunit alpha type-7 OS=Homo sapiens GN=PSMA7 PE=1 SV=1	PSMA7	O14818 [194-212]	1	0.0005782	0.001614	0.01409	0.01789	2.02	13	58.4	60.4	65.7	62.9	51.8	47.2	78.2	72	71.5	62.9	62.6	54.9	116.8	107.5	106.6	93.9	93.4	81.9	-0.119704	-0.18301	-0.189559	-0.164091	0.0179318	0	0
[R].EKCHQYWPAER.[S]	1xCarbamidomethyl [C3]; 1xTMT6plex [N-Term]; 1xGGTMT6plex [K2]; 1xGGTMT6plex [K2]	2	3	2	P10586; Q13332	Receptor-type tyrosine-protein phosphatase F OS=Homo sapiens GN=PTPRF PE=1 SV=2;Receptor-type tyrosine-protein phosphatase S OS=Homo sapiens GN=PTPRS PE=1 SV=3	PTPRS	P10586 [1747-1757]; Q13332 [1788-1798]	1	0	5.68e-05	0.0001081	0.0001825	3.98	7	143.4	124.7	141.9	158.2	132.4	123.3	192.1	148.7	154.4	158.2	159.9	143.3	120.5	93.3	96.8	99.2	100.3	89.9	-0.369084	0.0353331	-0.157929	-0.163893	0.295613	0	0
[K].QSSLPAMSKVR.[R]	1xTMT6plex [N-Term]; 1xGGTMT6plex [K9]; 1xGGTMT6plex [K9]	1	1	2	Q5T9L3	Protein wntless homolog OS=Homo sapiens GN=WLS PE=1 SV=2	WLS	Q5T9L3 [411-421]	1	0	0	6.146e-08	2.069e-05	4.08	30	156.7	162	178.3	186.4	162.8	136	209.9	193.2	194	186.4	196.7	158.1	110.7	101.9	102.2	98.3	103.7	83.3	-0.119501	-0.0561319	-0.316027	-0.163887	0.171205	0	0
[K].AKDLASK.[A]	1xTMT6plex [K7]; 1xTMT6plex [N-Term]; 1xGGTMT6plex [K2]	1	1	1	Q9Y255	PRELI domain-containing protein 1, mitochondrial OS=Homo sapiens GN=PRELID1 PE=1 SV=1	PRELID1	Q9Y255 [200-206]	1		0.001432		0.0156	2.39		250.3	231.4	342.6	362.1	316.4	292.3	335.3	276	372.7	362.1	382.2	339.7	97.3	80.1	108.1	105.1	110.9	98.6	-0.280638	-0.0406039	-0.1696	-0.163614	0.142314	0	0
[R].EFSTFYESLKYAR.[V]	1xTMT6plex [N-Term]; 1xGGTMT6plex [K10]; 1xGGTMT6plex [K10]	1	2	2	Q13315	Serine-protein kinase ATM OS=Homo sapiens GN=ATM PE=1 SV=4	ATM	Q13315 [2139-2151]	1	2.207e-05	5.68e-05	0.000252	0.0002032	2.28	1	133.3	130.5	150.8	146.4	142.1	135.3	178.6	155.7	164	146.4	171.7	157.3	110.1	95.9	101.1	90.2	105.8	96.9	-0.199212	-0.164584	-0.126771	-0.163522	0.0159737	0	0
[R].DEEDTSFESLSKFNVK.[F]	1xTMT6plex [K]; 1xTMT6plex [N-Term]; 1xGGTMT6plex [K]; 1xGGTMT6plex [K12]	1	1	5	Q92844	TRAF family member-associated NF-kappa-B activator OS=Homo sapiens GN=TANK PE=1 SV=2	TANK	Q92844 [220-235]	1	0	0	1.977e-07	8.534e-06	3.41	44	275.6	221	182.2	200.7	227.7	233	369.2	263.6	198.2	200.7	275.1	270.8	140.4	100.3	75.4	76.3	104.6	103	-0.485221	0.0171185	-0.0222385	-0.163447	0.417531	0	0
[R].YSKEEEMDDMDR.[D]	1xTMT6plex [N-Term]; 1xGGTMT6plex [K3]	1	1	2	Q9HD45	Transmembrane 9 superfamily member 3 OS=Homo sapiens GN=TM9SF3 PE=1 SV=2	TM9SF3	Q9HD45 [255-266]	1		0.0005456		0.005879	2.84		406.5	403.3	521.1	711	751.6	501.9	544.6	481	566.8	711	907.9	583.4	86.1	76.1	89.6	112.4	143.6	92.2	-0.178117	0.327071	-0.639217	-0.163421	0.617391	0	0
[R].AMTKDNNLLGR.[F]	1xTMT6plex [N-Term]; 1xGGTMT6plex [K4]; 1xGGTMT6plex [K4]	2	3	5	P17066; P0DMV9	Heat shock 70 kDa protein 6 OS=Homo sapiens GN=HSPA6 PE=1 SV=2;Heat shock 70 kDa protein 1B OS=Homo sapiens GN=HSPA1B PE=1 SV=1	HSPA1B	P17066 [450-460]; P0DMV9 [448-458]	1	2.207e-05	0.0001426	0.000378	0.0003366	3.6	11	865.7	843.5	868.7	1140	998.2	705.8	1159.8	1006.1	945	1140	1205.8	820.3	110.9	96.2	90.3	109	115.3	78.4	-0.205151	0.27153	-0.556467	-0.163362	0.566212	0	0
[K].LDPAASVTGSKR.[HQ]	1xTMT6plex [N-Term]; 1xGGTMT6plex [K11]; 1xGGTMT6plex [K11]	1	1	2	P46013	Proliferation marker protein Ki-67 OS=Homo sapiens GN=MKI67 PE=1 SV=2	MKI67	P46013 [1442-1453]; [2168-2179]	1	0	3.785e-05	4.231e-06	9.859e-05	3.31	18	102.1	118.2	159.4	143.8	147.9	128.2	136.8	141	173.4	143.8	178.7	149	89	91.7	112.8	93.5	116.2	96.9	0.0431164	-0.270729	-0.262041	-0.163218	0.254546	0	0
[R].DVFEAKAR.[H]	1xTMT6plex [N-Term]; 1xGGTMT6plex [K6]; 1xGGTMT6plex [K6]	1	1	4	P12268	Inosine-5'-monophosphate dehydrogenase 2 OS=Homo sapiens GN=IMPDH2 PE=1 SV=2	IMPDH2	P12268 [129-136]	1	0.000338	0.004051	0.006716	0.04946	2.83	8	488.1	413.9	527	565.7	491.7	488.8	653.9	493.7	573.3	565.7	594	568.1	113.8	85.9	99.7	98.4	103.3	98.8	-0.405771	-0.0189352	-0.0642573	-0.162988	0.313571	0	0
[K].TSVDEITSGKGK.[L]	1xTMT6plex [K12]; 1xTMT6plex [N-Term]; 1xGGTMT6plex [K10]; 1xGGTMT6plex [K10]	1	1	2	Q53EZ4	Centrosomal protein of 55 kDa OS=Homo sapiens GN=CEP55 PE=1 SV=3	CEP55	Q53EZ4 [39-50]	1	7.798e-05	0.0006568	0.001254	0.006761	2.8	12	199.2	199.3	351.7	339.2	222.4	208.7	266.9	237.7	382.6	339.2	268.7	242.6	92.2	82.1	132.1	117.1	92.8	83.8	-0.167385	-0.173889	-0.147175	-0.162816	0.00243144	0	0
[K].EYVDCLTDKSAK.[T]	1xCarbamidomethyl [C5]; 1xTMT6plex [K]; 1xTMT6plex [N-Term]; 1xGGTMT6plex [K]; 1xGGTMT6plex [K]	1	1	4	Q12894	Interferon-related developmental regulator 2 OS=Homo sapiens GN=IFRD2 PE=1 SV=3	IFRD2	Q12894 [143-154]	1	0	0.0001313	6.953e-06	0.0002793	3.03	17	156.5	162	210.5	217.4	159.6	135.2	209.7	193.2	229	217.4	192.8	157.1	104.9	96.7	114.6	108.8	96.5	78.6	-0.117427	-0.0749285	-0.296	-0.162785	0.138125	0	0
[K].NICKVVEVGSK.[I]	1xCarbamidomethyl [C3]; 1xTMT6plex [K11]; 1xTMT6plex [N-Term]; 1xGGTMT6plex [K4]; 1xGGTMT6plex [K4]	1	1	2	P14618	Pyruvate kinase PKM OS=Homo sapiens GN=PKM PE=1 SV=4	PKM	P14618 [163-173]	1	0	3.785e-05	3.589e-05	7.478e-05	4.22	7	204.9	211.5	312.8	302.4	219.8	199.7	274.5	252.3	340.3	302.4	265.5	232.1	98.8	90.8	122.5	108.8	95.6	83.5	-0.121819	-0.171103	-0.195234	-0.162719	0.0171747	0	0
[R].VIFQKVK.[E]	1xTMT6plex [K7]; 1xTMT6plex [N-Term]; 1xGGTMT6plex [K5]	1	1	1	O60337	E3 ubiquitin-protein ligase MARCH6 OS=Homo sapiens GN=MARCH6 PE=1 SV=2	MARCH6	O60337 [705-711]	1		0.003458		0.04292	2.42		252.8	247	225.8	241.1	246.5	213.8	338.7	294.6	245.6	241.1	297.8	248.5	122	106.1	88.4	86.8	107.2	89.5	-0.201456	-0.0263513	-0.260345	-0.162718	0.146575	0	0
[K].VNLAELFKGK.[K]	1xTMT6plex [K10]; 1xTMT6plex [N-Term]; 1xGGTMT6plex [K8]; 1xGGTMT6plex [K8]	1	1	2	P30044	Peroxiredoxin-5, mitochondrial OS=Homo sapiens GN=PRDX5 PE=1 SV=4	PRDX5	P30044 [76-85]	1	0	3.785e-05	4.167e-06	6.424e-05	2.98	11	129	129.1	127.4	133.7	117.9	101.6	172.8	154	138.6	133.7	142.4	118.1	120.6	107.5	96.7	93.3	99.4	82.4	-0.165893	-0.0516388	-0.270602	-0.162711	0.123621	0	0
[K].NKELTDEFR.[E]	1xTMT6plex [N-Term]; 1xGGTMT6plex [K2]; 1xGGTMT6plex [K2]	1	1	2	O60427	Fatty acid desaturase 1 OS=Homo sapiens GN=FADS1 PE=1 SV=3	FADS1	O60427 [105-113]	1	5.896e-05	0.0001871	0.001013	0.0008808	3	6	436.8	410.7	431.7	441.7	495.1	465.9	585.2	489.9	469.6	441.7	598.1	541.5	112.3	94	90.1	84.8	114.8	103.9	-0.256625	-0.0874628	-0.143927	-0.162672	0.082094	0	0
[R].TKQEPSSQGSQSALQTYELGSENVK.[V]	1xDeamidated [Q15]; 1xTMT6plex [K25]; 1xTMT6plex [N-Term]; 1xGGTMT6plex [K2]; 1xGGTMT6plex [K2]	1	1	2	Q6P9G4	Transmembrane protein 154 OS=Homo sapiens GN=TMEM154 PE=1 SV=2	TMEM154	Q6P9G4 [106-130]	1	0	0	2.072e-10	1.716e-06	4.56	56	33.3	31	38.5	38.7	42.4	41	44.6	37	41.9	38.7	51.2	47.7	102.5	85	96.3	89	117.7	109.5	-0.270089	-0.11373	-0.104183	-0.162668	0.0941304	0	0
[R].DIKELVR.[E]	1xTMT6plex [N-Term]; 1xGGTMT6plex [K3]; 1xGGTMT6plex [K3]	1	1	2	Q9H6A9	Pecanex-like protein 3 OS=Homo sapiens GN=PCNX3 PE=1 SV=2	PCNX3	Q9H6A9 [161-167]	1	0.003087	0.008028	0.08934	0.1179	2.84	1	303.1	286.2	258.8	296	243.9	204.6	406.1	341.4	281.5	296	294.6	237.8	131.2	110.3	90.9	95.6	95.2	76.8	-0.250335	0.0727303	-0.309855	-0.162487	0.304977	0	0
[K].YVTTLLYKPI.[-]	1xTMT6plex [N-Term]; 1xGGTMT6plex [K8]; 1xGGTMT6plex [K8]	1	2	2	O43741	5'-AMP-activated protein kinase subunit beta-2 OS=Homo sapiens GN=PRKAB2 PE=1 SV=1	PRKAB2	O43741 [263-272]	0	0.0002086	0.001162	0.004151	0.0136	2.32	17	31.2	36.5	45	37.7	34.2	31.6	41.8	43.5	49	37.7	41.3	36.7	100.3	104.5	117.5	90.5	99.1	88.1	0.0591813	-0.376671	-0.169743	-0.162411	0.326005	0	0
[R].LYLDELEGGGNPGASCKDTSGEIK.[V]	1xCarbamidomethyl [C16]; 1xDeamidated [N11]; 1xTMT6plex [K]; 1xTMT6plex [N-Term]; 1xGGTMT6plex [K]; 1xGGTMT6plex [K17]	1	1	5	Q9HD26	Golgi-associated PDZ and coiled-coil motif-containing protein OS=Homo sapiens GN=GOPC PE=1 SV=1	GOPC	Q9HD26 [393-416]	1	0	0	1.631e-06	9.345e-06	3.15	16	113.5	123.2	166.4	171.3	118	95.7	152.1	146.9	181	171.3	142.5	111.2	100.8	97.4	120	113.6	94.5	73.7	-0.049502	-0.0790716	-0.35865	-0.162408	0.240932	0	0
[R].VKLMTTGNNTVR.[F]	1xTMT6plex [N-Term]; 1xGGTMT6plex [K2]; 1xGGTMT6plex [K2]	1	1	2	Q9H832	Ubiquitin-conjugating enzyme E2 Z OS=Homo sapiens GN=UBE2Z PE=1 SV=2	UBE2Z	Q9H832 [165-176]	1	0	5.68e-05	5.954e-06	0.0001782	3.83	27	81.8	77	128.1	155	124.6	99.1	109.6	91.8	139.3	155	150.5	115.2	86.4	72.4	109.8	122.1	118.6	90.8	-0.255042	0.153185	-0.38534	-0.162399	0.42221	0	0
[R].MVQEAEKYK.[A]	1xOxidation [M1]; 1xTMT6plex [K9]; 1xTMT6plex [N-Term]; 1xGGTMT6plex [K7]; 1xGGTMT6plex [K7]	2	2	6	P11142; P0DMV9	Heat shock cognate 71 kDa protein OS=Homo sapiens GN=HSPA8 PE=1 SV=1;Heat shock 70 kDa protein 1B OS=Homo sapiens GN=HSPA1B PE=1 SV=1	HSPA1B	P11142 [518-526]; P0DMV9 [518-526]	1	0.0003839	0.005035	0.008085	0.06573	1.95	7	753.8	721.3	1296.3	1580.7	1179.1	916	1009.9	860.3	1410.1	1580.7	1424.3	1064.7	82.4	70.2	115.1	129	116.3	86.9	-0.231173	0.164483	-0.420423	-0.162371	0.445514	0	0
[K].LKSQPSSEEATTGEAAPVSGYR.[A]	1xTMT6plex [N-Term]; 1xGGTMT6plex [K2]; 1xGGTMT6plex [K2]	1	1	2	Q96RG2	PAS domain-containing serine/threonine-protein kinase OS=Homo sapiens GN=PASK PE=1 SV=3	PASK	Q96RG2 [315-336]	1	0	0	5.236e-09	7.14e-06	6.11	52	98.8	104.5	122.9	118.6	128.3	114.1	132.4	124.6	133.7	118.6	155	132.6	99.7	93.8	100.7	89.3	116.7	99.8	-0.0880056	-0.173332	-0.225693	-0.162343	0.0560055	0	0
[KR].LLNKPGLK.[Y]	1xTMT6plex [K8]; 1xTMT6plex [N-Term]; 1xGGTMT6plex [K4]	1	2	1	C9JRZ8	Aldo-keto reductase family 1 member B15 OS=Homo sapiens GN=AKR1B15 PE=1 SV=2	AKR1B15	C9JRZ8 [170-177]	0		0.004219		0.05205	2.05		227.3	186.3	273.9	312	174.9	169.8	304.5	222.2	297.9	312	211.3	197.4	118.2	86.3	115.7	121.1	82	76.6	-0.453798	0.06581	-0.0982795	-0.162089	0.401341	0	0
[R].FLYPGKNGR.[L]	1xDeamidated [N7]; 1xTMT6plex [N-Term]; 1xGGTMT6plex [K6]; 1xGGTMT6plex [K6]	1	1	2	Q13889	General transcription factor IIH subunit 3 OS=Homo sapiens GN=GTF2H3 PE=1 SV=2	GTF2H3	Q13889 [69-77]	1	0.000593	0.001789	0.01501	0.01932	3.29	17	185.4	189.5	208.7	207.2	225.2	201.3	248.4	226	227	207.2	272	234	105.4	95.9	96.3	87.9	115.4	99.2	-0.136272	-0.131673	-0.218231	-0.162059	0.0288087	0	0
[R].VFDKDGNGYISAAELR.[H]	1xDeamidated [N7]; 1xTMT6plex [N-Term]; 1xGGTMT6plex [K4]; 1xGGTMT6plex [K4]	1	1	2	P0DP23	Calmodulin-1 OS=Homo sapiens GN=CALM1 PE=1 SV=1	CALM1	P0DP23 [92-107]	1	0	0.0001776	0.0001366	0.0006004	3.81	21	127.7	126.2	161	190.9	172.2	133.2	171.1	150.5	175.1	190.9	208	154.8	97.7	86	100	109	118.8	88.4	-0.184022	0.124328	-0.426417	-0.162037	0.416253	0	0
[K].LQSEDSAKTEEVDEEK.[K]	1xDeamidated [Q2]; 1xTMT6plex [K16]; 1xTMT6plex [N-Term]; 1xGGTMT6plex [K8]; 1xGGTMT6plex [K8]	1	1	2	Q9UIG0	Tyrosine-protein kinase BAZ1B OS=Homo sapiens GN=BAZ1B PE=1 SV=2	BAZ1B	Q9UIG0 [1122-1137]	1	0	5.68e-05	1.96e-05	0.0001505	3.03	22	144.5	125.6	159.3	175.1	131.1	124.4	193.6	149.8	173.3	175.1	158.4	144.6	116.8	90.4	104.5	105.6	95.5	87.2	-0.369646	0.0151069	-0.131173	-0.161904	0.285577	0	1
[R].MNESKAWEVDTCR.[G]	1xCarbamidomethyl [C12]; 1xTMT6plex [N-Term]; 1xGGTMT6plex [K5]; 1xGGTMT6plex [K5]	1	1	2	P53621	Coatomer subunit alpha OS=Homo sapiens GN=COPA PE=1 SV=2	COPA	P53621 [234-246]	1	0	3.785e-05	2.983e-05	9.106e-05	3.37	10	194.1	224.7	257.2	255.1	343.8	272	260	268	279.8	255.1	415.3	316.1	87	89.6	93.6	85.3	138.9	105.7	0.0424833	-0.133963	-0.394071	-0.16185	0.329959	0	0
[K].IGLTKALTQMEEAQR.[K]	1xDeamidated [Q9]; 1xTMT6plex [N-Term]; 1xGGTMT6plex [K5]; 1xGGTMT6plex [K5]	1	1	2	O95229	ZW10 interactor OS=Homo sapiens GN=ZWINT PE=1 SV=2	ZWINT	O95229 [112-126]	1	0	0.0001313	0.0001485	0.000292	3.69	9	135.9	143.4	167.4	169.3	151.7	129	182.1	171	182.1	169.3	183.3	149.9	105.3	98.9	105.3	97.9	106	86.7	-0.090463	-0.105125	-0.28996	-0.161849	0.127839	0	0
[R].AILNDTKLTDINQLPET.[-]	1xTMT6plex [N-Term]; 1xGGTMT6plex [K7]; 1xGGTMT6plex [K7]	1	1	2	Q15276	Rab GTPase-binding effector protein 1 OS=Homo sapiens GN=RABEP1 PE=1 SV=2	RABEP1	Q15276 [846-862]	1	0.0001141	0.0002869	0.001386	0.003423	2.57	18	44.7	49.8	83.2	63.4	53.1	56.7	59.9	59.4	90.5	63.4	64.1	65.9	89.1	88.4	134.7	94.3	95.4	98.1	-0.0113791	-0.51442	0.0402639	-0.161845	0.456862	0	0
[K].SKTDNSSLSSPLNPK.[L]	1xTMT6plex [K15]; 1xTMT6plex [N-Term]; 1xGGTMT6plex [K2]; 1xGGTMT6plex [K2]	1	1	2	Q9UIG0	Tyrosine-protein kinase BAZ1B OS=Homo sapiens GN=BAZ1B PE=1 SV=2	BAZ1B	Q9UIG0 [321-335]	1	0	5.68e-05	2.17e-05	0.0001178	3.8	17	167.5	176.9	182.9	154.4	141	143.3	224.4	211	199	154.4	170.3	166.6	119.6	112.5	106	82.3	90.8	88.8	-0.0882924	-0.3651	-0.0321326	-0.161842	0.256443	0	1
[K].SETCNEDLAGTTDEKSLER.[V]	1xCarbamidomethyl [C4]; 1xDeamidated [N5]; 1xTMT6plex [N-Term]; 1xGGTMT6plex [K15]; 1xGGTMT6plex [K15]	1	1	2	Q15723	ETS-related transcription factor Elf-2 OS=Homo sapiens GN=ELF2 PE=1 SV=2	ELF2	Q15723 [304-322]	1	0	3.785e-05	9.106e-06	0.0001156	4.51	31	86.2	77.1	104.8	113.8	89.8	83.8	115.5	92	114	113.8	108.5	97.4	108.1	86.1	106.7	106.5	101.5	91.2	-0.328281	-0.00270675	-0.154374	-0.161787	0.227559	0	0
[K].VDIKAPDVEGQGLDWSLK.[I]	1xTMT6plex [K18]; 1xTMT6plex [N-Term]; 1xGGTMT6plex [K4]	1	1	1	Q09666	Neuroblast differentiation-associated protein AHNAK OS=Homo sapiens GN=AHNAK PE=1 SV=2	AHNAK	Q09666 [1108-1125]	1		0.0003735		0.003779	1.69		100.6	113.5	79.9	84.6	110.7	84.1	134.8	135.4	86.9	84.6	133.7	97.7	120.1	120.7	77.5	75.4	119.2	87.1	0.00718953	-0.0396318	-0.45264	-0.161694	0.383704	0	0
[K].ENMTLQPKSFGSTCQLSEK.[F]	1xCarbamidomethyl [C14]; 1xTMT6plex [K19]; 1xTMT6plex [N-Term]; 1xGGTMT6plex [K8]; 1xGGTMT6plex [K8]	1	1	2	P11388	DNA topoisomerase 2-alpha OS=Homo sapiens GN=TOP2A PE=1 SV=3	TOP2A	P11388 [379-397]	1	0	5.68e-05	4.379e-06	0.0001951	3.28	34	80.4	74.2	64.7	95.4	82.3	54.9	107.7	88.5	70.4	95.4	99.4	63.8	123.1	101.1	80.4	109	113.6	72.9	-0.284048	0.439061	-0.639972	-0.161653	0.661213	0	0
[K].KIENLCAMGFDR.[N]	1xCarbamidomethyl [C6]; 1xOxidation [M8]; 1xTMT6plex [N-Term]; 1xGGTMT6plex [K1]; 1xGGTMT6plex [K1]	1	1	2	P61086	Ubiquitin-conjugating enzyme E2 K OS=Homo sapiens GN=UBE2K PE=1 SV=3	UBE2K	P61086 [165-176]	1	0	0.0002255	8.699e-05	0.002012	2.75	32	95.4	96.5	252.9	263.2	173.6	149.5	127.8	115.1	275.1	263.2	209.7	173.8	65.8	59.3	141.7	135.6	108	89.5	-0.150055	-0.0634826	-0.271072	-0.161537	0.115345	0	0
[R].EKGSVGAVPSGTSPGGVATTAAAGSR.[H]	1xTMT6plex [N-Term]; 1xGGTMT6plex [K2]; 1xGGTMT6plex [K2]	1	1	6	Q6ZNB6	NF-X1-type zinc finger protein NFXL1 OS=Homo sapiens GN=NFXL1 PE=1 SV=2	NFXL1	Q6ZNB6 [38-63]	1	0	0	3.701e-08	1.88e-07	6.71	58	233.1	215.2	373.3	367.9	235.3	234.9	312.3	256.7	406.1	367.9	284.2	273	98.6	81	128.2	116.2	89.8	86.2	-0.283666	-0.141786	-0.0590276	-0.161493	0.132867	0	0
[R].DLTGELEYATKISR.[F]	1xTMT6plex [N-Term]; 1xGGTMT6plex [K11]; 1xGGTMT6plex [K11]	1	1	2	Q9GZP4	PITH domain-containing protein 1 OS=Homo sapiens GN=PITHD1 PE=1 SV=1	PITHD1	Q9GZP4 [132-145]	1	0	0	8.441e-13	5.078e-08	5.6	48	258.7	235.7	212.9	192	155.1	171.3	346.6	281.1	231.6	192	187.4	199.1	144.6	117.3	96.6	80.1	78.2	83.1	-0.301865	-0.270221	0.0876799	-0.161469	0.325317	0	0
[R].TLTQIKEK.[K]	1xTMT6plex [K8]; 1xTMT6plex [N-Term]; 1xGGTMT6plex [K6]; 1xGGTMT6plex [K6]	1	1	2	Q5QJE6	Deoxynucleotidyltransferase terminal-interacting protein 2 OS=Homo sapiens GN=DNTTIP2 PE=1 SV=2	DNTTIP2	Q5QJE6 [591-598]	1	0.0001275	0.0003735	0.002505	0.003861	2.65	3	234.9	221	267.6	261.1	222.7	220.4	314.7	263.6	291.1	261.1	269	256.2	114	95.5	105.5	94.6	97.5	92.8	-0.255461	-0.157331	-0.0712774	-0.161357	0.0937025	0	0
[K].DVETTSSVSVKR.[K]	1xTMT6plex [N-Term]; 1xGGTMT6plex [K11]; 1xGGTMT6plex [K11]	1	1	4	Q96RL1	BRCA1-A complex subunit RAP80 OS=Homo sapiens GN=UIMC1 PE=1 SV=2	UIMC1	Q96RL1 [21-32]	1	0	0	5.047e-09	2.814e-06	5.91	33	758.2	764.6	711.5	691	444.6	412.2	1015.8	912	774	691	537.1	479.1	138.2	124.1	105.3	94	73.1	65.2	-0.155255	-0.163773	-0.164999	-0.161342	0.000360545	1	0
[K].MITSLSKDQQIGEK.[I]	1xTMT6plex [K14]; 1xTMT6plex [N-Term]; 1xGGTMT6plex [K7]; 1xGGTMT6plex [K7]	1	1	2	P49736	DNA replication licensing factor MCM2 OS=Homo sapiens GN=MCM2 PE=1 SV=4	MCM2	P49736 [463-476]	1	0	0	1.006e-07	2.498e-05	4.57	31	308.1	294.3	346.4	487.4	463.9	313.5	412.8	351	376.8	487.4	560.4	364.4	97	82.5	88.6	114.6	131.7	85.6	-0.233591	0.371228	-0.621573	-0.161312	0.632727	0	0
[K].KGEITGEVR.[M]	1xTMT6plex [N-Term]; 1xGGTMT6plex [K1]	1	1	1	P21333	Filamin-A OS=Homo sapiens GN=FLNA PE=1 SV=4	FLNA	P21333 [1801-1809]	1	4.03e-05		0.0007125			13	145.2	135.6	208	249	208.7	169.4	194.5	161.7	226.3	249	252.1	196.9	91.2	75.8	106	116.7	118.1	92.3	-0.266836	0.13874	-0.355606	-0.161234	0.400373	0	0
[K].TGQEVVFVAEPDNKNVYK.[F]	1xDeamidated [N]; 1xTMT6plex [K18]; 1xTMT6plex [N-Term]; 1xGGTMT6plex [K14]; 1xGGTMT6plex [K14]	1	1	4	P04844	Dolichyl-diphosphooligosaccharide--protein glycosyltransferase subunit 2 OS=Homo sapiens GN=RPN2 PE=1 SV=3	RPN2	P04844 [443-460]	1	0	0	1.013e-07	7.706e-06	3.62	22	174	164.8	129.1	122	154.9	157.2	233.1	196.6	140.4	122	187.1	182.7	131.7	111.1	79.3	68.9	105.7	103.2	-0.245397	-0.202817	-0.0345324	-0.160915	0.129643	0	0
[K].IVDVMDSSQQKTFR.[G]	1xTMT6plex [N-Term]; 1xGGTMT6plex [K11]; 1xGGTMT6plex [K11]	1	1	2	O75717	WD repeat and HMG-box DNA-binding protein 1 OS=Homo sapiens GN=WDHD1 PE=1 SV=1	WDHD1	O75717 [120-133]	1	4.03e-05	0.0002028	0.0005931	0.001022	2.75	5	116.5	111.8	134.3	177.4	139.6	100.2	156.1	133.3	146.1	177.4	168.6	116.5	104.3	89.1	97.6	118.5	112.7	77.8	-0.227242	0.279934	-0.534645	-0.160651	0.568504	0	0
[K].LMKAYCER.[Q]	1xCarbamidomethyl [C6]; 1xTMT6plex [N-Term]; 1xGGTMT6plex [K3]	2	2	1	P55854; P61956	Small ubiquitin-related modifier 3 OS=Homo sapiens GN=SUMO3 PE=1 SV=2;Small ubiquitin-related modifier 2 OS=Homo sapiens GN=SUMO2 PE=1 SV=3	SUMO2	P55854 [42-49]; P61956 [43-50]	1		0.003445		0.04257	1.9		268.8	236.6	237.6	288.2	245.4	209.3	360.1	282.2	258.5	288.2	296.4	243.3	125	97.9	89.7	100	102.9	84.4	-0.352547	0.15682	-0.285928	-0.160552	0.420956	0	0
[K].TESFQNAQAGSNPKK.[V]	1xTMT6plex [K15]; 1xTMT6plex [N-Term]; 1xGGTMT6plex [K14]; 1xGGTMT6plex [K14]	1	1	2	Q92667	A-kinase anchor protein 1, mitochondrial OS=Homo sapiens GN=AKAP1 PE=1 SV=1	AKAP1	Q92667 [590-604]	1	0	0	4.306e-09	3.725e-06	4.18	39	251.3	230.6	261.7	248.7	273.6	285.7	336.7	275	284.7	248.7	330.5	332.1	111.8	91.3	94.5	82.5	109.7	110.2	-0.292233	-0.19592	0.0065607	-0.160531	0.20985	0	0
[K].AMEAVAAQGKAK.[K-]	1xTMT6plex [K12]; 1xTMT6plex [N-Term]; 1xGGTMT6plex [K10]; 1xGGTMT6plex [K10]	1	2	2	P18669	Phosphoglycerate mutase 1 OS=Homo sapiens GN=PGAM1 PE=1 SV=2	PGAM1	P18669 [242-253]	1	0	0	2.445e-09	3.091e-06	4.39	34	186	183.6	204.4	251.7	200.3	149.9	249.2	219	222.3	251.7	242	174.2	110.1	96.7	98.2	111.2	106.9	77	-0.187227	0.179362	-0.473332	-0.160399	0.485227	0	0
[K].LDILKNK.[A]	1xDeamidated [N6]; 1xTMT6plex [K7]; 1xTMT6plex [N-Term]; 1xGGTMT6plex [K5]; 1xGGTMT6plex [K5]	1	1	2	O60343	TBC1 domain family member 4 OS=Homo sapiens GN=TBC1D4 PE=1 SV=2	TBC1D4	O60343 [556-562]	1	0.0006188	0.001458	0.01726	0.01598	1.75	1	141.7	140.3	286.7	293	156.1	140.3	189.8	167.3	311.9	293	188.6	163.1	86.7	76.4	142.4	133.8	86.1	74.5	-0.182459	-0.089871	-0.208773	-0.160368	0.0470175	0	0
[K].TFVPQFQEAAFANGKL.[-]	1xDeamidated [N13]; 1xTMT6plex [N-Term]; 1xGGTMT6plex [K15]; 1xGGTMT6plex [K15]	1	1	2	Q9NXR7	BRISC and BRCA1-A complex member 2 OS=Homo sapiens GN=BABAM2 PE=1 SV=2	BABAM2	Q9NXR7 [368-383]	1	0.001936	0.004899	0.05233	0.06302	1.92	6	70.2	63.9	89.5	98	100	91.2	94.1	76.2	97.4	98	120.8	106	95.3	77.2	98.6	99.3	122.3	107.4	-0.303875	0.0102061	-0.18743	-0.160367	0.222335	0	0
[R].VGQTKEVLVIK.[L]	1xTMT6plex [K11]; 1xTMT6plex [N-Term]; 1xGGTMT6plex [K5]; 1xGGTMT6plex [K5]	1	1	2	Q9H4L7	SWI/SNF-related matrix-associated actin-dependent regulator of chromatin subfamily A containing DEAD/H box 1 OS=Homo sapiens GN=SMARCAD1 PE=1 SV=2	SMARCAD1	Q9H4L7 [966-976]	1	4.03e-05	0.0002105	0.0005947	0.00133	3.14	4	274	273.5	219.7	233.8	294.2	251.7	367.1	326.2	239	233.8	355.4	292.5	121.4	107.9	79	77.3	117.5	96.8	-0.170074	-0.0313842	-0.279582	-0.160347	0.155197	0	0
[K].KALAAAGYDVEK.[N]	1xTMT6plex [K12]; 1xTMT6plex [N-Term]; 1xGGTMT6plex [K1]; 1xGGTMT6plex [K1]	3	5	4	P10412; P16403; P22492	Histone H1.4 OS=Homo sapiens GN=HIST1H1E PE=1 SV=2;Histone H1.2 OS=Homo sapiens GN=HIST1H1C PE=1 SV=2;Histone H1t OS=Homo sapiens GN=HIST1H1T PE=2 SV=4	HIST1H1T	P10412 [64-75]; P16403 [64-75]; P22492 [68-79]	1	0	0	1.955e-09	3.527e-06	6.7	46	352.1	360.8	349.1	470.9	300.3	197.6	471.7	430.3	379.7	470.9	362.8	229.7	120.7	110.1	97.2	120.5	92.8	58.8	-0.132611	0.310005	-0.658309	-0.160305	0.624603	0	0
[R].SHVLCKGELDQR.[A]	1xCarbamidomethyl [C5]; 1xTMT6plex [N-Term]; 1xGGTMT6plex [K6]; 1xGGTMT6plex [K6]	1	1	2	Q9NU22	Midasin OS=Homo sapiens GN=MDN1 PE=1 SV=2	MDN1	Q9NU22 [3508-3519]	1	0.0001608	0.0001776	0.003311	0.0006356	3.52	10	83.7	92	114.8	104.4	98.1	89.3	112.1	109.7	124.9	104.4	118.5	103.8	99.9	97.8	111.3	93	105.6	92.5	-0.0306502	-0.259151	-0.191085	-0.160295	0.141598	0	0
[K].GGKLYAVK.[V]	1xTMT6plex [K8]; 1xTMT6plex [N-Term]; 1xGGTMT6plex [K3]; 1xGGTMT6plex [K3]	1	1	2	Q96GX5	Serine/threonine-protein kinase greatwall OS=Homo sapiens GN=MASTL PE=1 SV=1	MASTL	Q96GX5 [55-62]	1	0.001243	0.002117	0.03369	0.02473	2.93	3	165.4	160.1	166.4	163.5	160.9	154	221.6	191	181	163.5	194.4	179	117.6	101.4	96.1	86.8	103.2	95	-0.21383	-0.146841	-0.119444	-0.160038	0.0293424	0	0
[R].DEVEAVKNLYPSYK.[N]	1xTMT6plex [K14]; 1xTMT6plex [N-Term]; 1xGGTMT6plex [K7]; 1xGGTMT6plex [K7]	1	1	2	Q9Y2T3	Guanine deaminase OS=Homo sapiens GN=GDA PE=1 SV=1	GDA	Q9Y2T3 [246-259]	1	0	0	2.945e-08	1.704e-05	3.35	39	162.2	169.9	186.6	175	167.7	155.5	217.3	202.6	203	175	202.6	180.7	110.4	102.9	103.1	88.9	102.9	91.8	-0.101497	-0.213789	-0.164677	-0.159988	0.0388768	0	0
[R].LPVDLQYLPPDKQR.[E]	1xDeamidated [Q6]; 1xTMT6plex [N-Term]; 1xGGTMT6plex [K12]; 1xGGTMT6plex [K12]	1	2	2	Q9BTY7	Protein HGH1 homolog OS=Homo sapiens GN=HGH1 PE=1 SV=1	HGH1	Q9BTY7 [266-279]	1	0.0003684	0.0001871	0.007067	0.0009029	3.37	3	157.1	162.4	134.2	160.1	169.8	125.4	210.5	193.7	146	160.1	205.1	145.8	119	109.5	82.5	90.5	116	82.4	-0.120031	0.133524	-0.493409	-0.159972	0.47229	0	0
[K].TLAKMVESQDVK.[I]	1xTMT6plex [K12]; 1xTMT6plex [N-Term]; 1xGGTMT6plex [K4]; 1xGGTMT6plex [K4]	1	1	2	P36894	Bone morphogenetic protein receptor type-1A OS=Homo sapiens GN=BMPR1A PE=1 SV=2	BMPR1A	P36894 [520-531]	1	0	0	9.045e-09	7.543e-06	4.66	32	260.6	243.3	297.5	411.9	380.4	268.4	349.1	290.2	323.6	411.9	459.5	312	97.6	81.1	90.5	115.1	128.5	87.2	-0.267179	0.346898	-0.559368	-0.159883	0.610163	0	0
[K].TIDEGDADEVTKQR.[I]	1xTMT6plex [N-Term]; 1xGGTMT6plex [K12]; 1xGGTMT6plex [K12]	1	1	3	Q7LBC6	Lysine-specific demethylase 3B OS=Homo sapiens GN=KDM3B PE=1 SV=2	KDM3B	Q7LBC6 [1589-1602]	1	0	0	1.428e-10	2.486e-07	4.63	30	264	487.9	701	344.4	247.1	247.6	353.7	581.9	762.5	344.4	298.5	287.8	80.7	132.8	174	78.6	68.1	65.7	0.718615	-1.14649	-0.0517614	-0.159878	0.795494	0	0
[K].ETMCSSKNPIMSQCFDR.[S]	2xCarbamidomethyl [C4; C14]; 2xDeamidated [N8; Q13]; 1xTMT6plex [N-Term]; 1xGGTMT6plex [K7]; 1xGGTMT6plex [K7]	1	1	2	O00159	Unconventional myosin-Ic OS=Homo sapiens GN=MYO1C PE=1 SV=4	MYO1C	O00159 [572-588]	1	5.896e-05	0.0001776	0.001043	0.000625	3.74	19	225	214.4	228.1	333.1	451.6	295.4	301.4	255.7	248.1	333.1	545.5	343.3	89.2	75.7	73.4	98.6	161.5	101.6	-0.23675	0.425808	-0.668634	-0.159859	0.665319	0	0
[K].SGKFVFSFK.[V]	1xTMT6plex [K9]; 1xTMT6plex [N-Term]; 1xGGTMT6plex [K3]; 1xGGTMT6plex [K3]	1	1	2	P61081	NEDD8-conjugating enzyme Ubc12 OS=Homo sapiens GN=UBE2M PE=1 SV=1	UBE2M	P61081 [73-81]	1	4.03e-05	0.0001871	0.0008031	0.0008638	2.6	2	235.4	202.7	246.7	271.4	100.1	96.2	315.4	241.8	268.4	271.4	120.9	111.8	142.3	109.1	121.1	122.5	54.6	50.5	-0.383285	0.0165829	-0.112618	-0.159773	0.30787	0	0
[K].MDSTEPPYSQKR.[Y]	1xTMT6plex [N-Term]; 1xGGTMT6plex [K11]; 1xGGTMT6plex [K11]	1	2	2	P68104	Elongation factor 1-alpha 1 OS=Homo sapiens GN=EEF1A1 PE=1 SV=1	EEF1A1	P68104 [155-166]	1	0.0001141	0.0002105	0.001453	0.001595	3.52	9	152.8	145.5	185.5	246.2	222.1	160	204.7	173.5	201.8	246.2	268.3	186	95.9	81.3	94.5	115.4	125.7	87.1	-0.238275	0.288257	-0.52924	-0.159753	0.573023	0	0
[K].TIDEKEELR.[N]	1xTMT6plex [N-Term]; 1xGGTMT6plex [K5]; 1xGGTMT6plex [K5]	1	1	2	Q9NZ09	Ubiquitin-associated protein 1 OS=Homo sapiens GN=UBAP1 PE=1 SV=1	UBAP1	Q9NZ09 [173-181]	1	0.000338	0.001458	0.006576	0.0158	3.18	9	146.3	143	195.1	207.8	294.5	257.7	196	170.6	212.2	207.8	355.8	299.5	81.6	71	88.3	86.5	148	124.6	-0.20075	-0.0297133	-0.248293	-0.159586	0.138038	0	0
[R].TPESTQIGQYGNGLKSGSMR.[I]	1xDeamidated [N12]; 1xTMT6plex [N-Term]; 1xGGTMT6plex [K15]; 1xGGTMT6plex [K15]	1	1	2	Q9Y6X9	MORC family CW-type zinc finger protein 2 OS=Homo sapiens GN=MORC2 PE=1 SV=2	MORC2	Q9Y6X9 [91-110]	1	0	0.0001426	0.00012	0.0003804	3.66	19	74.5	76.5	64.8	89.2	88.6	57.1	99.8	91.2	70.5	89.2	107	66.4	114.3	104.5	80.7	102.1	122.5	76	-0.129322	0.339342	-0.68871	-0.159564	0.645034	0	0
[R].AFQKMDTK.[K]	1xTMT6plex [K8]; 1xTMT6plex [N-Term]; 1xGGTMT6plex [K4]	1	1	1	Q9Y3B4	Splicing factor 3B subunit 6 OS=Homo sapiens GN=SF3B6 PE=1 SV=1	SF3B6	Q9Y3B4 [97-104]	1		0.00224		0.02666	1.9		177.9	158.7	166	205.6	155.3	127.9	238.3	189.3	180.6	205.6	187.6	148.7	124.3	98.8	94.2	107.3	97.9	77.6	-0.331243	0.187851	-0.335252	-0.159548	0.455316	0	0
[R].AAQAGSLEISKATASSPTQQDGR.[G]	1xTMT6plex [N-Term]; 1xGGTMT6plex [K11]; 1xGGTMT6plex [K11]	1	1	4	Q9BV73	Centrosome-associated protein CEP250 OS=Homo sapiens GN=CEP250 PE=1 SV=2	CEP250	Q9BV73 [2317-2339]	1	0	0	2.768e-12	6.348e-07	4.98	85	176.6	175.5	195.2	184.7	169	163.7	236.6	209.3	212.3	184.7	204.2	190.3	114.7	101.5	103	89.6	99	92.3	-0.176386	-0.201074	-0.101098	-0.159519	0.03374	0	0
[R].TKIEFVTGTK.[K]	1xTMT6plex [K10]; 1xTMT6plex [N-Term]; 1xGGTMT6plex [K2]; 1xGGTMT6plex [K2]	1	1	2	Q9UHR5	SAP30-binding protein OS=Homo sapiens GN=SAP30BP PE=1 SV=1	SAP30BP	Q9UHR5 [219-228]	1	0	0	1.379e-06	3.339e-05	3.66	24	153.3	162.1	182.2	155.5	135.9	137.2	205.4	193.3	198.2	155.5	164.2	159.5	114.5	107.8	110.5	86.7	91.5	88.9	-0.0869904	-0.349942	-0.0415883	-0.159507	0.238878	0	0
[R].VMLGETNPADSKPGTIR.[G]	1xTMT6plex [N-Term]; 1xGGTMT6plex [K12]; 1xGGTMT6plex [K12]	2	3	4	P15531; O60361	Nucleoside diphosphate kinase A OS=Homo sapiens GN=NME1 PE=1 SV=1;Putative nucleoside diphosphate kinase OS=Homo sapiens GN=NME2P1 PE=5 SV=1	NME2P1	P15531 [89-105]; O60361 [74-90]	0	0	0	2.047e-08	3.82e-06	5.57	25	437.8	411.3	497	667.8	541.6	391.2	586.6	490.6	540.6	667.8	654.3	454.7	103.7	86.7	95.6	118	115.6	80.4	-0.258312	0.303704	-0.523874	-0.159494	0.580379	0	0
[K].QMNDEKTAADYK.[I]	1xTMT6plex [K12]; 1xTMT6plex [N-Term]; 1xGGTMT6plex [K6]; 1xGGTMT6plex [K6]	1	1	3	Q15843	NEDD8 OS=Homo sapiens GN=NEDD8 PE=1 SV=1	NEDD8	Q15843 [49-60]	1	0	3.785e-05	5.815e-06	8.072e-05	2.96	15	624	505.4	479.9	716.7	599.6	452	836	602.8	522	716.7	724.3	525.4	127.7	92.1	79.8	109.5	110.7	80.3	-0.471485	0.45647	-0.463183	-0.1594	0.656284	0	0
[R].NTGTEAKIQSTVTQPGGK.[F]	1xDeamidated [Q9]; 1xTMT6plex [K18]; 1xTMT6plex [N-Term]; 1xGGTMT6plex [K7]; 1xGGTMT6plex [K7]	2	3	2	Q5JPE7; Q15155	Nodal modulator 2 OS=Homo sapiens GN=NOMO2 PE=1 SV=1;Nodal modulator 1 OS=Homo sapiens GN=NOMO1 PE=1 SV=5	NOMO1	Q5JPE7 [153-170]; Q15155 [153-170]	1	0	0	3.444e-08	1.302e-05	4.9	39	319.5	279	240.2	216.5	186.5	215.9	428.1	332.8	261.3	216.5	225.3	250.9	149.8	116.4	91.4	75.8	78.8	87.8	-0.363947	-0.269996	0.156025	-0.159306	0.424278	0	0
[R].LSGKPQNAPEGYQNR.[L]	1xDeamidated [N/Q]; 1xTMT6plex [N-Term]; 1xGGTMT6plex [K4]; 1xGGTMT6plex [K4]	1	1	5	Q12834	Cell division cycle protein 20 homolog OS=Homo sapiens GN=CDC20 PE=1 SV=2	CDC20	Q12834 [133-147]	0	0	3.785e-05	5.449e-06	8.627e-05	4.23	13	269.2	244	340.2	328.5	238.5	248.3	360.7	291	370.1	328.5	288.1	288.6	112.3	90.6	115.2	102.3	89.7	89.9	-0.309775	-0.171335	0.00321313	-0.159299	0.220615	1	1
[K].QVFSKEEAR.[Q]	1xTMT6plex [N-Term]; 1xGGTMT6plex [K5]	1	1	1	Q99618	Cell division cycle-associated protein 3 OS=Homo sapiens GN=CDCA3 PE=1 SV=1	CDCA3	Q99618 [148-156]	1		0.004194		0.05178	2.31		123.6	127.1	175.5	171.1	169.8	154.5	165.6	151.6	190.9	171.1	205.1	179.6	93.4	85.5	107.7	96.5	115.7	101.3	-0.127498	-0.158417	-0.191755	-0.159223	0.0133078	1	1
[K].LGGTPPADGKR.[F]	1xTMT6plex [N-Term]; 1xGGTMT6plex [K10]; 1xGGTMT6plex [K10]	1	1	4	Q96C00	Zinc finger and BTB domain-containing protein 9 OS=Homo sapiens GN=ZBTB9 PE=1 SV=1	ZBTB9	Q96C00 [373-383]	1	0.0005207	0.001162	0.01204	0.01359	3.33	8	389.2	412.8	555.8	465.4	359.4	368.7	521.4	492.4	604.6	465.4	434.2	428.5	106.2	100.3	123.1	94.8	88.4	87.3	-0.0824622	-0.376872	-0.0180647	-0.159133	0.286332	0	0
[K].YMEENDQLKK.[G]	1xDeamidated [Q/N]; 1xTMT6plex [K10]; 1xTMT6plex [N-Term]; 1xGGTMT6plex [K9]; 1xGGTMT6plex [K9]	1	1	4	P51572	B-cell receptor-associated protein 31 OS=Homo sapiens GN=BCAP31 PE=1 SV=3	BCAP31	P51572 [150-159]	1	0.0003684	0.003989	0.007094	0.04799	3.25	15	350.2	356.4	389.8	448	457.7	357	469.2	425.1	424	448	552.9	414.9	103	93.3	93.1	98.3	121.3	91.1	-0.142695	0.0784102	-0.413057	-0.159114	0.379278	0	0
[R].LQQEVEEQLKK.[K]	1xTMT6plex [K11]; 1xTMT6plex [N-Term]; 1xGGTMT6plex [K10]; 1xGGTMT6plex [K10]	1	1	2	Q9H6D7	HAUS augmin-like complex subunit 4 OS=Homo sapiens GN=HAUS4 PE=1 SV=1	HAUS4	Q9H6D7 [164-174]	1	0.0002086	0.000467	0.004527	0.004824	1.9	8	107	107.7	116	125.8	125	104.5	143.4	128.5	126.2	125.8	151	121.5	108	96.8	95.1	94.8	113.8	91.5	-0.157952	-0.00455828	-0.314657	-0.159056	0.217586	0	0
[K].SQGAALDKYAK.[K]	1xTMT6plex [K11]; 1xTMT6plex [N-Term]; 1xGGTMT6plex [K8]; 1xGGTMT6plex [K8]	1	1	2	P40925	Malate dehydrogenase, cytoplasmic OS=Homo sapiens GN=MDH1 PE=1 SV=4	MDH1	P40925 [111-121]	1	0	3.785e-05	1.217e-06	6.205e-05	3.98	19	180.1	164.6	308.3	281.5	173.7	190.3	241.3	196.3	335.4	281.5	209.8	221.2	97.5	79.3	135.5	113.7	84.8	89.3	-0.298081	-0.253061	0.0745959	-0.158849	0.308824	0	0
[K].GQLTKSPLAQMEEER.[R]	1xDeamidated [Q10]; 1xTMT6plex [N-Term]; 1xGGTMT6plex [K5]	1	1	1	Q16181	Septin-7 OS=Homo sapiens GN=SEPT7 PE=1 SV=2	SEPT7	Q16181 [329-343]	1		0.003192		0.03928	2.56		148	147.7	148.9	142.2	134.3	128.5	198.3	176.2	162	142.2	162.2	149.4	120.1	106.7	98.1	86.2	98.3	90.5	-0.170676	-0.186565	-0.119274	-0.158838	0.0159549	0	0
[R].WGEKGSTEEGAK.[L]	1xTMT6plex [K12]; 1xTMT6plex [N-Term]; 1xGGTMT6plex [K4]; 1xGGTMT6plex [K4]	1	1	2	Q9H6X2	Anthrax toxin receptor 1 OS=Homo sapiens GN=ANTXR1 PE=1 SV=2	ANTXR1	Q9H6X2 [398-409]	1	0	0.0001426	2.954e-05	0.0004204	3.23	17	167.4	161.9	169.7	208.1	282.5	217.4	224.3	193.1	184.6	208.1	341.3	252.7	95.8	82.5	78.9	88.9	145.8	108	-0.215632	0.172158	-0.432959	-0.158811	0.464231	0	0
[K].QKYFLVGAGAIGCELLK.[N]	1xCarbamidomethyl [C13]; 1xTMT6plex [K17]; 1xTMT6plex [N-Term]; 1xGGTMT6plex [K2]; 1xGGTMT6plex [K2]	1	1	2	P22314	Ubiquitin-like modifier-activating enzyme 1 OS=Homo sapiens GN=UBA1 PE=1 SV=3	UBA1	P22314 [469-485]	1	0	0	1.026e-07	2.837e-05	3.99	46	52.2	49.9	86.4	88.7	50.1	46.6	69.9	59.5	94	88.7	60.5	54.2	98.3	83.7	132.1	124.7	85.1	76.1	-0.231964	-0.083169	-0.161263	-0.158798	0.0660525	0	0
[R].LAPDYDALDVANKIGII.[-]	1xTMT6plex [N-Term]; 1xGGTMT6plex [K13]; 1xGGTMT6plex [K13]	1	1	1	P62750	60S ribosomal protein L23a OS=Homo sapiens GN=RPL23A PE=1 SV=1	RPL23A	P62750 [140-156]	1	0.00275	0.01087	0.07678	0.1724	1.89	21	13.6	12.6	11.7	11.2	10.4	10.7	18.2	15	12.7	11.2	12.6	12.4	133	109.7	92.9	81.8	91.7	90.8	-0.277863	-0.183578	-0.0142294	-0.158557	0.176115	0	0
[K].TLKSQGDMQDLNGNNQSVTR.[Q]	2xDeamidated [Q/N]; 1xTMT6plex [N-Term]; 1xGGTMT6plex [K3]; 1xGGTMT6plex [K3]	1	1	6	P40763	Signal transducer and activator of transcription 3 OS=Homo sapiens GN=STAT3 PE=1 SV=2	STAT3	P40763 [178-197]	1	0	3.785e-05	9.556e-09	9.75e-05	4.29	55	230.2	244.3	269.3	341.2	317.1	215.5	308.4	291.4	292.9	341.2	383.1	250.5	99.1	93.6	94.1	109.6	123.1	80.5	-0.0823765	0.219981	-0.61277	-0.158388	0.581963	0	0
[R].SLLPVKPVEIEIETPEQAK.[T]	1xDeamidated [Q17]; 1xTMT6plex [K19]; 1xTMT6plex [N-Term]; 1xGGTMT6plex [K6]; 1xGGTMT6plex [K6]	1	1	2	Q01831	DNA repair protein complementing XP-C cells OS=Homo sapiens GN=XPC PE=1 SV=4	XPC	Q01831 [156-174]	0	2.207e-05	0.0001313	0.0002346	0.0003023	2.75	20	49.8	41.2	49.5	53.5	51.3	52.4	66.7	49.1	53.8	53.5	62	60.9	115.7	85.2	93.4	92.8	107.4	105.6	-0.441464	-0.00929774	-0.0243842	-0.158382	0.379683	0	0
[R].NVLLNNSEKMK.[V]	1xTMT6plex [K]; 1xTMT6plex [N-Term]; 1xGGTMT6plex [K]; 1xGGTMT6plex [K9]	1	1	3	Q08J23	tRNA (cytosine(34)-C(5))-methyltransferase OS=Homo sapiens GN=NSUN2 PE=1 SV=2	NSUN2	Q08J23 [569-579]	1	0	3.785e-05	5.377e-06	7.46e-05	3.57	36	141.1	130.4	148.1	178.2	174.1	143.1	189	155.5	161.1	178.2	210.3	166.3	107	88	91.1	100.8	119	94.1	-0.282035	0.145973	-0.338695	-0.158253	0.409635	0	0
[R].IFTNIPPNKIILPTEEGYR.[F]	1xDeamidated [N8]; 1xTMT6plex [N-Term]; 1xGGTMT6plex [K9]; 1xGGTMT6plex [K9]	1	1	2	Q9H5U6	Zinc finger CCHC domain-containing protein 4 OS=Homo sapiens GN=ZCCHC4 PE=1 SV=3	ZCCHC4	Q9H5U6 [360-378]	1	5.896e-05	0.0002565	0.00109	0.002803	2.65	21	46	46.7	50	53.1	49.4	41.9	61.6	55.7	54.4	53.1	59.7	48.7	111	100.3	97.9	95.6	107.5	87.7	-0.146238	-0.0342982	-0.293688	-0.158075	0.169997	0	0
[K].GLLSEMKK.[K]	1xTMT6plex [K8]; 1xTMT6plex [N-Term]; 1xGGTMT6plex [K7]	1	1	1	Q8TBE7	Solute carrier family 35 member G2 OS=Homo sapiens GN=SLC35G2 PE=1 SV=3	SLC35G2	Q8TBE7 [56-63]	1		0.0007884		0.008981	2.19		185	196.6	231.6	235.5	250.8	212.2	247.9	234.5	251.9	235.5	303	246.6	97.9	92.6	99.5	93	119.6	97.4	-0.0802967	-0.0974658	-0.296224	-0.157995	0.150184	0	0
[K].EGVVAAAEKTK.[Q]	1xTMT6plex [K11]; 1xTMT6plex [N-Term]; 1xGGTMT6plex [K9]; 1xGGTMT6plex [K9]	1	2	2	P37840	Alpha-synuclein OS=Homo sapiens GN=SNCA PE=1 SV=1	SNCA	P37840 [13-23]	1	0	0	2.143e-08	6.59e-06	3.9	24	214.4	205.2	213.3	230.8	226	199.2	287.2	244.8	232	230.8	273	231.5	114.9	97.9	92.8	92.4	109.2	92.7	-0.230998	-0.00623195	-0.236332	-0.157854	0.172816	0	0
[R].EMDQTMAANAQKNK.[F]	1xTMT6plex [K14]; 1xTMT6plex [N-Term]; 1xGGTMT6plex [K12]; 1xGGTMT6plex [K12]	1	1	2	P30085	UMP-CMP kinase OS=Homo sapiens GN=CMPK1 PE=1 SV=3	CMPK1	P30085 [75-88]	1	0	0	9.002e-08	4.898e-05	3.63	38	144.8	137	185.7	232.3	232.8	179.8	194	163.4	202	232.3	281.2	209	90.8	76.5	94.5	108.7	131.6	97.8	-0.247233	0.201966	-0.428253	-0.15784	0.488182	0	0
[K].TFKMEYENPITR.[A]	1xTMT6plex [N-Term]; 1xGGTMT6plex [K3]; 1xGGTMT6plex [K3]	1	1	2	Q2NKX8	DNA excision repair protein ERCC-6-like OS=Homo sapiens GN=ERCC6L PE=1 SV=1	ERCC6L	Q2NKX8 [285-296]	1	4.03e-05	0.0001426	0.0005108	0.0004204	3.53	3	362.1	324.9	304.4	391.8	337.1	267.1	485.1	387.5	331.1	391.8	407.2	310.4	125.8	100.5	85.9	101.6	105.6	80.5	-0.323936	0.24217	-0.391549	-0.157772	0.514562	0	0
[R].KILDLYALSK.[I]	1xTMT6plex [K10]; 1xTMT6plex [N-Term]; 1xGGTMT6plex [K1]; 1xGGTMT6plex [K1]	1	1	2	P29375	Lysine-specific demethylase 5A OS=Homo sapiens GN=KDM5A PE=1 SV=3	KDM5A	P29375 [113-122]	1	0.0002408	0.00213	0.005181	0.02515	1.65	12	56	49.8	63.1	64.4	56.1	56.5	75	59.4	68.6	64.4	67.8	65.7	112.3	88.9	102.7	96.4	101.4	98.3	-0.337103	-0.0913311	-0.0447943	-0.157743	0.224068	0	0
[R].LLQGKEPVIR.[L]	1xDeamidated [Q3]; 1xTMT6plex [N-Term]; 1xGGTMT6plex [K5]; 1xGGTMT6plex [K5]	1	1	2	Q9BU23	Lipase maturation factor 2 OS=Homo sapiens GN=LMF2 PE=1 SV=2	LMF2	Q9BU23 [529-538]	1	0.002793	0.005534	0.07738	0.07672	2.46	3	160.8	156.5	133.8	134.4	133.5	124.9	215.4	186.7	145.5	134.4	161.3	145.2	130.8	113.3	88.3	81.6	97.9	88.1	-0.207215	-0.113844	-0.152167	-0.157742	0.0282645	0	0
[R].DGKFSPIQEK.[S]	1xTMT6plex [K10]; 1xTMT6plex [N-Term]; 1xGGTMT6plex [K3]; 1xGGTMT6plex [K3]	1	1	2	O43683	Mitotic checkpoint serine/threonine-protein kinase BUB1 OS=Homo sapiens GN=BUB1 PE=1 SV=1	BUB1	O43683 [651-660]	1	2.207e-05	0.0001313	0.0002096	0.0003116	3.53	6	239.8	218.3	237.5	242.5	238	234.3	321.3	260.4	258.3	242.5	287.5	272.3	117.4	95.1	94.4	88.6	105	99.5	-0.303915	-0.0914802	-0.0776209	-0.157672	0.164176	1	0
[K].APPVDDAEVDELVLQTKR.[S]	1xTMT6plex [N-Term]; 1xGGTMT6plex [K17]; 1xGGTMT6plex [K17]	1	1	2	Q9UIG0	Tyrosine-protein kinase BAZ1B OS=Homo sapiens GN=BAZ1B PE=1 SV=2	BAZ1B	Q9UIG0 [1319-1336]	1	0	5.68e-05	1.843e-06	0.0001216	4.19	30	44.8	42.4	48.6	48.5	36.1	35	60	50.6	52.9	48.5	43.6	40.7	121.6	102.4	107.1	98.2	88.3	82.4	-0.247928	-0.125164	-0.0997691	-0.15762	0.0748901	0	1
[R].EKQAALEEEQAR.[L]	1xTMT6plex [N-Term]; 1xGGTMT6plex [K2]; 1xGGTMT6plex [K2]	1	1	2	Q13492	Phosphatidylinositol-binding clathrin assembly protein OS=Homo sapiens GN=PICALM PE=1 SV=2	PICALM	Q13492 [323-334]	1	0	3.785e-05	1.579e-06	6.026e-05	3.49	12	150.5	141.9	198.2	240.9	169.4	135.2	201.6	169.3	215.6	240.9	204.6	157.1	101.7	85.4	108.8	121.5	103.2	79.3	-0.252012	0.159278	-0.38005	-0.157595	0.434896	0	0
[K].LGLQEGSNNSSPVDFVNNKR.[T]	1xTMT6plex [N-Term]; 1xGGTMT6plex [K19]; 1xGGTMT6plex [K19]	1	1	4	Q96R06	Sperm-associated antigen 5 OS=Homo sapiens GN=SPAG5 PE=1 SV=2	SPAG5	Q96R06 [56-75]	1	0	0	3.272e-06	1.18e-06	5.72	33	248.5	262.8	308.1	284.5	270.9	254.1	332.9	313.5	335.1	284.5	327.2	295.3	105.8	99.6	106.5	90.4	104	93.8	-0.087122	-0.236459	-0.148924	-0.157501	0.0680291	0	0
[K].MNAKWDTGENPIYK.[S]	1xTMT6plex [K14]; 1xTMT6plex [N-Term]; 1xGGTMT6plex [K4]; 1xGGTMT6plex [K4]	1	1	2	P05556	Integrin beta-1 OS=Homo sapiens GN=ITGB1 PE=1 SV=2	ITGB1	P05556 [771-784]	1	0.0001275	0.0002028	0.00185	0.001046	3.77	11	195.1	184.3	247.9	381.3	372.8	234.6	261.4	219.8	269.7	381.3	450.3	272.7	84.5	71.1	87.2	123.3	145.6	88.2	-0.249102	0.499773	-0.72316	-0.157496	0.701432	0	0
[K].YLYPNIDKDHAFGK.[Y]	1xTMT6plex [K14]; 1xTMT6plex [N-Term]; 1xGGTMT6plex [K8]; 1xGGTMT6plex [K8]	1	1	2	P42224	Signal transducer and activator of transcription 1-alpha/beta OS=Homo sapiens GN=STAT1 PE=1 SV=2	STAT1	P42224 [666-679]	1	0	0.0001426	0.0001541	0.0004205	4.04	23	100.8	99.2	127.2	132.6	108.9	97.2	135	118.3	138.4	132.6	131.6	113	105.4	92.3	108	103.5	102.7	88.2	-0.191472	-0.0614005	-0.219586	-0.157486	0.0838537	0	0
[R].LELEENQMKR.[F]	1xTMT6plex [N-Term]; 1xGGTMT6plex [K9]; 1xGGTMT6plex [K9]	1	1	2	Q9UG63	ATP-binding cassette sub-family F member 2 OS=Homo sapiens GN=ABCF2 PE=1 SV=2	ABCF2	Q9UG63 [318-327]	1	0	5.68e-05	2.808e-06	0.0001408	3.63	26	181.3	177.7	223	277.4	283.9	213.2	242.9	212	242.6	277.4	343	247.8	93.1	81.2	93	106.3	131.4	95	-0.197301	0.192839	-0.467966	-0.157476	0.497905	0	0
[R].VDFNVPMKNNQITNNQR.[I]	1xTMT6plex [N-Term]; 1xGGTMT6plex [K8]; 1xGGTMT6plex [K8]	1	1	2	P00558	Phosphoglycerate kinase 1 OS=Homo sapiens GN=PGK1 PE=1 SV=3	PGK1	P00558 [23-39]	1	0	0	1.272e-07	2.037e-05	4.04	27	195.4	194.4	260	310.9	237.9	183.1	261.8	231.9	282.8	310.9	287.4	212.8	98.9	87.6	106.9	117.5	108.6	80.4	-0.17504	0.136399	-0.433757	-0.157466	0.44022	0	0
[R].IEKGALTLSSPEVR.[F]	1xTMT6plex [N-Term]; 1xGGTMT6plex [K3]; 1xGGTMT6plex [K3]	1	1	2	Q9Y2L1	Exosome complex exonuclease RRP44 OS=Homo sapiens GN=DIS3 PE=1 SV=2	DIS3	Q9Y2L1 [625-638]	1	0	0	1.144e-06	2.49e-05	5.27	28	198.5	191.8	265.8	310.2	210.1	170.4	265.9	228.8	289.1	310.2	253.8	198.1	103.2	88.8	112.2	120.4	98.5	76.9	-0.216811	0.101763	-0.35714	-0.157396	0.366024	0	0
[K].EYFADMKR.[H]	1xTMT6plex [N-Term]; 1xGGTMT6plex [K7]; 1xGGTMT6plex [K7]	1	1	2	P11388	DNA topoisomerase 2-alpha OS=Homo sapiens GN=TOP2A PE=1 SV=3	TOP2A	P11388 [626-633]	1	0.001416	0.003262	0.03889	0.03971	2.29	3	176	156.1	108.6	149	158.1	118.9	235.8	186.2	118.1	149	191	138.2	138.9	109.7	69.6	87.8	112.5	81.4	-0.340483	0.335134	-0.466824	-0.157391	0.591876	0	0
[R].SNVLLSFDDTPEKDSFR.[A]	1xTMT6plex [N-Term]; 1xGGTMT6plex [K13]; 1xGGTMT6plex [K13]	1	1	2	P49815	Tuberin OS=Homo sapiens GN=TSC2 PE=1 SV=2	TSC2	P49815 [918-934]	1	0	0	1.645e-06	5.332e-05	4.16	23	156.2	140.3	209.5	224.2	185.6	176.8	209.3	167.3	227.9	224.2	224.2	205.5	99.8	79.8	108.7	106.9	106.9	98	-0.322651	-0.0240901	-0.125408	-0.157383	0.214429	0	0
[R].VSISEGDDKIEYR.[A]	1xTMT6plex [N-Term]; 1xGGTMT6plex [K9]; 1xGGTMT6plex [K9]	1	1	2	P22087	rRNA 2'-O-methyltransferase fibrillarin OS=Homo sapiens GN=FBL PE=1 SV=2	FBL	P22087 [123-135]	1	4.03e-05	0.0001426	0.0004617	0.0004133	3.08	3	141.8	147.4	183.2	197.3	160.4	131.1	190	175.8	199.3	197.3	193.8	152.4	102.8	95.2	107.9	106.8	104.9	82.5	-0.110807	-0.0147832	-0.346549	-0.15738	0.251401	0	0
[R].GSEKSVTIQPPTGEPLLGNDSTR.[T]	1xTMT6plex [N-Term]; 1xGGTMT6plex [K4]; 1xGGTMT6plex [K4]	1	1	2	Q8TAA9	Vang-like protein 1 OS=Homo sapiens GN=VANGL1 PE=1 SV=1	VANGL1	Q8TAA9 [41-63]	1	0	0	1.396e-07	1.497e-05	4.45	45	26.3	23.7	32.6	33.5	27.4	27.1	35.2	28.3	35.5	33.5	33.1	31.5	107.3	86.1	108	102	100.8	95.9	-0.317565	-0.0824622	-0.0718929	-0.157307	0.188811	0	0
[R].IYKGVIQAIQK.[S]	1xTMT6plex [K11]; 1xTMT6plex [N-Term]; 1xGGTMT6plex [K3]; 1xGGTMT6plex [K3]	1	1	2	Q9NQC3	Reticulon-4 OS=Homo sapiens GN=RTN4 PE=1 SV=2	RTN4	Q9NQC3 [1056-1066]	1	0	3.785e-05	3.08e-06	8.736e-05	3.57	17	132.5	139.3	148.3	148.9	152	131.9	177.5	166.1	161.3	148.9	183.6	153.3	107.5	100.6	97.7	90.2	111.2	92.8	-0.0957064	-0.115231	-0.26096	-0.157299	0.0945354	0	0
[K].SFATKNEAVQK.[E]	1xTMT6plex [K11]; 1xTMT6plex [N-Term]; 1xGGTMT6plex [K5]; 1xGGTMT6plex [K5]	1	1	2	Q2NKX8	DNA excision repair protein ERCC-6-like OS=Homo sapiens GN=ERCC6L PE=1 SV=1	ERCC6L	Q2NKX8 [835-845]	1	0	5.68e-05	3.436e-05	0.0001581	3.3	11	160.7	188.8	216.2	173	155.8	151.7	215.3	225.2	235.2	173	188.2	176.3	106.5	111.4	116.3	85.6	93.1	87.2	0.0648958	-0.442168	-0.094453	-0.157242	0.403756	0	0
[R].FDDCSSKETAIK.[Y]	1xCarbamidomethyl [C4]; 1xTMT6plex [K12]; 1xTMT6plex [N-Term]; 1xGGTMT6plex [K7]	1	1	1	Q8IX18	Probable ATP-dependent RNA helicase DHX40 OS=Homo sapiens GN=DHX40 PE=1 SV=2	DHX40	Q8IX18 [136-147]	1		0.0001776		0.0005783	2.11		121.7	110.7	132.4	138.9	123.6	118.6	163	132	144	138.9	149.3	137.8	113.1	91.6	99.9	96.3	103.5	95.6	-0.304179	-0.0529489	-0.114548	-0.157226	0.17307	0	0
[K].KELSAVTFPDIIR.[N]	1xTMT6plex [N-Term]; 1xGGTMT6plex [K1]; 1xGGTMT6plex [K1]	1	1	2	P42224	Signal transducer and activator of transcription 1-alpha/beta OS=Homo sapiens GN=STAT1 PE=1 SV=2	STAT1	P42224 [637-649]	1	0	0	8.365e-07	2.628e-05	4.6	16	173	165.1	187.7	200.9	178	159.6	231.8	196.9	204.2	200.9	215	185.5	112.7	95.7	99.3	97.7	104.5	90.2	-0.235897	-0.0234352	-0.212304	-0.157212	0.144329	0	0
[R].IKATHVAFDCMK.[N]	1xCarbamidomethyl [C10]; 1xOxidation [M11]; 1xTMT6plex [K12]; 1xTMT6plex [N-Term]; 1xGGTMT6plex [K2]; 1xGGTMT6plex [K2]	1	1	2	Q9NUQ2	1-acyl-sn-glycerol-3-phosphate acyltransferase epsilon OS=Homo sapiens GN=AGPAT5 PE=1 SV=3	AGPAT5	Q9NUQ2 [208-219]	1	0	0.0002255	8.201e-05	0.002021	2.36	21	83	86.2	88.1	99.1	90.9	71.4	111.2	102.8	95.8	99.1	109.8	83	110.9	102.5	95.6	98.8	109.5	82.7	-0.113635	0.0475004	-0.404972	-0.157036	0.357424	0	0
[R].YSQAIEALPPDKYGQNESFAR.[I]	1xDeamidated [Q/N]; 1xTMT6plex [N-Term]; 1xGGTMT6plex [K12]; 1xGGTMT6plex [K12]	1	1	8	P33981	Dual specificity protein kinase TTK OS=Homo sapiens GN=TTK PE=1 SV=2	TTK	P33981 [91-111]	1	0	0.0001426	6.927e-05	0.0004485	2.69	21	57.8	59.2	78.5	89.4	75.6	59.4	77.4	70.6	85.4	89.4	91.3	69	96.2	87.7	106	111	113.4	85.7	-0.13346	0.0664954	-0.404054	-0.157006	0.368586	1	0
[R].NDEELNKLLGR.[V]	1xTMT6plex [N-Term]; 1xGGTMT6plex [K7]; 1xGGTMT6plex [K7]	1	3	2	P04908	Histone H2A type 1-B/E OS=Homo sapiens GN=HIST1H2AB PE=1 SV=2	HIST1H2AB	P04908 [90-100]	1	2.207e-05	0.0001313	0.0001878	0.0003036	3.25	8	228.4	193.6	246.6	293.4	258.5	234.9	306	230.9	268.2	293.4	312.3	273	109	82.3	95.6	104.5	111.3	97.3	-0.405364	0.12842	-0.193942	-0.156962	0.418294	0	0
[R].SKENCISGPVK.[A]	1xCarbamidomethyl [C5]; 1xTMT6plex [K11]; 1xTMT6plex [N-Term]; 1xGGTMT6plex [K2]; 1xGGTMT6plex [K2]	1	1	2	O14965	Aurora kinase A OS=Homo sapiens GN=AURKA PE=1 SV=2	AURKA	O14965 [4-14]	1	0	0.0001111	0.0001077	0.0002596	3.09	7	153.3	158.2	187.4	190.3	183.6	160.6	205.4	188.7	203.9	190.3	221.8	186.7	103	94.6	102.2	95.4	111.2	93.6	-0.122732	-0.099334	-0.248576	-0.156881	0.0772812	1	1
[K].GKDMVVDIQR.[R]	1xTMT6plex [N-Term]; 1xGGTMT6plex [K2]; 1xGGTMT6plex [K2]	1	1	2	Q9Y266	Nuclear migration protein nudC OS=Homo sapiens GN=NUDC PE=1 SV=1	NUDC	Q9Y266 [195-204]	1	0.001142	0.004295	0.03011	0.05375	1.99	5	93.4	79.2	89.9	115.8	101.8	85.4	125.1	94.5	97.8	115.8	123	99.3	114.6	86.5	89.5	106	112.6	90.9	-0.405835	0.244105	-0.308855	-0.156862	0.519471	0	0
[K].LKLSSGNEENK.[K]	1xTMT6plex [K11]; 1xTMT6plex [N-Term]; 1xGGTMT6plex [K2]; 1xGGTMT6plex [K2]	1	1	2	Q9UHD1	Cysteine and histidine-rich domain-containing protein 1 OS=Homo sapiens GN=CHORDC1 PE=1 SV=2	CHORDC1	Q9UHD1 [133-143]	1	0	3.785e-05	2.283e-06	0.0001072	3.63	15	178.8	185.7	209.6	205.3	171.9	154.8	239.6	221.5	228	205.3	207.7	179.9	112.1	103.7	106.7	96.1	97.2	84.2	-0.11237	-0.150952	-0.207136	-0.156819	0.0294293	0	0
[R].SGTQSDKVTLK.[G]	1xTMT6plex [K11]; 1xTMT6plex [N-Term]; 1xGGTMT6plex [K7]; 1xGGTMT6plex [K7]	1	1	2	Q00341	Vigilin OS=Homo sapiens GN=HDLBP PE=1 SV=2	HDLBP	Q00341 [840-850]	1	0	5.68e-05	2.422e-05	0.0002154	2.87	15	202.7	216.9	263.2	263.2	201.2	172.4	271.6	258.7	286.3	263.2	243	200.4	107	101.9	112.8	103.7	95.7	78.9	-0.0704567	-0.121351	-0.278494	-0.156767	0.12929	0	0
[R].MLGETCADCGTILLQDKQR.[K]	2xCarbamidomethyl [C6; C9]; 1xTMT6plex [N-Term]; 1xGGTMT6plex [K17]; 1xGGTMT6plex [K17]	1	1	2	O60232	Sjoegren syndrome/scleroderma autoantigen 1 OS=Homo sapiens GN=SSSCA1 PE=1 SV=1	SSSCA1	O60232 [48-66]	1	0	0	1.25e-06	2.69e-05	5.08	18	203.1	206.3	202.6	260.1	230.6	162	272.1	246.1	220.4	260.1	278.6	188.3	111.4	100.7	90.2	106.5	114	77.1	-0.145686	0.239654	-0.564231	-0.156754	0.5691	0	0
[K].LNNKSVILEGDR.[E]	2xDeamidated [N2; N3]; 1xTMT6plex [N-Term]; 1xGGTMT6plex [K4]; 1xGGTMT6plex [K4]	1	1	2	Q14181	DNA polymerase alpha subunit B OS=Homo sapiens GN=POLA2 PE=1 SV=2	POLA2	Q14181 [265-276]	1	0	5.68e-05	3.463e-05	0.0002173	3.5	12	146	154.5	190.2	188.1	171.4	150.1	195.6	184.3	206.9	188.1	207.1	174.5	101.5	95.6	107.3	97.6	107.4	90.5	-0.0863972	-0.136697	-0.247004	-0.1567	0.0806826	0	0
[K].TVKMVIPALIQSDSGDSIEVSR.[N]	1xDeamidated [Q11]; 1xOxidation [M4]; 1xTMT6plex [N-Term]; 1xGGTMT6plex [K3]; 1xGGTMT6plex [K3]	1	1	2	Q9H583	HEAT repeat-containing protein 1 OS=Homo sapiens GN=HEATR1 PE=1 SV=3	HEATR1	Q9H583 [1349-1370]	1	0.0002252	0.0008184	0.004886	0.009859	2.28	12	33.8	53.3	65.6	40.1	37.8	35.9	45.3	63.6	71.4	40.1	45.7	41.7	88.3	124	139.1	78.2	89	81.4	0.489855	-0.830882	-0.128777	-0.156601	0.721258	0	0
[K].LVNAIQQKLSK.[L]	1xTMT6plex [K]; 1xTMT6plex [N-Term]; 1xGGTMT6plex [K]; 1xGGTMT6plex [K8]	1	1	3	O14727	Apoptotic protease-activating factor 1 OS=Homo sapiens GN=APAF1 PE=1 SV=2	APAF1	O14727 [132-142]	1	0.0005782	0.001388	0.01326	0.01494	1.93	7	95.9	90.1	88.2	102.5	94	79	128.5	107.5	95.9	102.5	113.6	91.8	120.5	100.8	90	96.1	106.5	86.1	-0.257538	0.0946114	-0.306768	-0.156565	0.341101	0	0
[K].KSYLSGGAGAAGGGGADPGNK.[K]	1xDeamidated [N20]; 1xTMT6plex [K21]; 1xTMT6plex [N-Term]; 1xGGTMT6plex [K1]; 1xGGTMT6plex [K1]	1	1	4	P25490	Transcriptional repressor protein YY1 OS=Homo sapiens GN=YY1 PE=1 SV=2	YY1	P25490 [183-203]	1	0	0	5.202e-07	5.384e-06	5.98	21	352	302.3	426.1	455.5	306.9	306.7	471.6	360.6	463.5	455.5	370.7	356.5	114.2	87.3	112.2	110.3	89.8	86.3	-0.387509	-0.0246399	-0.0573549	-0.156501	0.309389	0	0
[R].LMEMSKDSLLGDK.[G]	1xTMT6plex [K13]; 1xTMT6plex [N-Term]; 1xGGTMT6plex [K6]; 1xGGTMT6plex [K6]	1	1	2	P33993	DNA replication licensing factor MCM7 OS=Homo sapiens GN=MCM7 PE=1 SV=4	MCM7	P33993 [636-648]	1	0	3.785e-05	4.754e-07	6.922e-05	3.09	24	131.3	119.7	144.9	245.9	224.6	133.2	175.9	142.8	157.6	245.9	271.3	154.8	91.9	74.6	82.4	128.5	141.8	80.9	-0.300889	0.641052	-0.809646	-0.156494	0.748006	0	0
[K].NAIKVNNVNGNQVGHLK.[K]	2xDeamidated [N9; N]; 1xTMT6plex [K17]; 1xTMT6plex [N-Term]; 1xGGTMT6plex [K4]; 1xGGTMT6plex [K4]	1	1	3	Q14527	Helicase-like transcription factor OS=Homo sapiens GN=HLTF PE=1 SV=2	HLTF	Q14527 [96-112]	1	0	0	6.749e-08	8.065e-06	5.73	31	155.5	160.6	151.3	145.5	155.1	143.4	208.3	191.6	164.6	145.5	187.4	166.7	117.5	108	92.8	82	105.7	94	-0.121629	-0.178501	-0.169243	-0.156458	0.0124438	0	0
[R].YIQENLKK.[A]	1xDeamidated [N5]; 1xTMT6plex [K8]; 1xTMT6plex [N-Term]; 1xGGTMT6plex [K7]	1	1	1	Q8TC29	Enkurin OS=Homo sapiens GN=ENKUR PE=1 SV=1	ENKUR	Q8TC29 [175-182]	1	0.0005782		0.01469			0	296.5	273.6	235.9	267.2	219.7	192.8	397.2	326.3	256.6	267.2	265.4	224.1	137.2	112.7	88.6	92.3	91.7	77.4	-0.283793	0.0590239	-0.244588	-0.156452	0.285513	0	0
[R].IVTHDIPIKVIPR.[K]	1xTMT6plex [N-Term]; 1xGGTMT6plex [K9]	1	1	1	O60921	Checkpoint protein HUS1 OS=Homo sapiens GN=HUS1 PE=1 SV=1	HUS1	O60921 [128-140]	1		0.0007035		0.007148	2.6		59.9	60.8	77.6	69.9	69.3	69.4	80.3	72.5	84.4	69.9	83.7	80.7	102.1	92.3	107.4	89	106.5	102.7	-0.14558	-0.271117	-0.0524172	-0.156371	0.132365	0	0
[K].STVTLSWKPVQK.[V]	1xTMT6plex [K12]; 1xTMT6plex [N-Term]; 1xGGTMT6plex [K8]; 1xGGTMT6plex [K8]	1	2	2	Q9BZZ5	Apoptosis inhibitor 5 OS=Homo sapiens GN=API5 PE=1 SV=3	API5	Q9BZZ5 [437-448]	0	4.03e-05	0.0001871	0.0007497	0.0006661	2.05	7	79.1	79.4	80.7	80.3	73.3	67.4	106	94.7	87.8	80.3	88.5	78.3	118.7	106.1	98.3	89.9	99.2	87.7	-0.161895	-0.12887	-0.177763	-0.156176	0.00839566	0	0
[R].EKLGCQDAFPEVYDK.[I]	1xCarbamidomethyl [C5]; 1xTMT6plex [K15]; 1xTMT6plex [N-Term]; 1xGGTMT6plex [K2]; 1xGGTMT6plex [K2]	1	1	2	Q15392	Delta(24)-sterol reductase OS=Homo sapiens GN=DHCR24 PE=1 SV=2	DHCR24	Q15392 [495-509]	1	0	0	1.419e-07	9.471e-06	3.17	14	151.3	149.1	183.7	210.9	215.3	174.6	202.7	177.8	199.8	210.9	260.1	202.9	97	85.1	95.6	100.9	124.4	97.1	-0.188826	0.0778437	-0.357443	-0.156142	0.343069	0	0
[R].AYADSYYYEDGGMKPR.[V]	1xTMT6plex [N-Term]; 1xGGTMT6plex [K14]; 1xGGTMT6plex [K14]	1	1	6	Q8IVM0	Coiled-coil domain-containing protein 50 OS=Homo sapiens GN=CCDC50 PE=1 SV=1	CCDC50	Q8IVM0 [139-154]	0	0	3.785e-05	6.52e-06	9.995e-05	4.45	31	298	333.5	515.1	768.7	834.6	458.5	399.3	397.8	560.3	768.7	1008.2	532.9	65.3	65.1	91.7	125.8	165	87.2	-0.00442545	0.456138	-0.920066	-0.156118	0.736689	0	0
[K].VLMEKELPGFLQSGK.[D]	1xTMT6plex [K15]; 1xTMT6plex [N-Term]; 1xGGTMT6plex [K5]; 1xGGTMT6plex [K5]	1	1	2	P25815	Protein S100-P OS=Homo sapiens GN=S100P PE=1 SV=2	S100P	P25815 [35-49]	1	0	3.785e-05	3.373e-06	7.376e-05	4.01	19	72.5	62.1	79.5	116.7	172.2	125.8	97.1	74.1	86.5	116.7	208	146.2	80	61	71.2	96.1	171.3	120.4	-0.391191	0.432659	-0.50869	-0.15574	0.65146	0	0
[K].QQKDSLINLK.[I]	1xTMT6plex [K10]; 1xTMT6plex [N-Term]; 1xGGTMT6plex [K3]; 1xGGTMT6plex [K3]	1	1	2	Q8N5K1	CDGSH iron-sulfur domain-containing protein 2 OS=Homo sapiens GN=CISD2 PE=1 SV=1	CISD2	Q8N5K1 [65-74]	1	2.207e-05	0.0002028	0.0002736	0.001121	3.07	15	117.8	119.8	124.7	109	133.9	138.6	157.8	142.9	135.6	109	161.8	161.1	109.1	98.7	93.7	75.3	111.8	111.3	-0.144529	-0.315399	-0.0064666	-0.155465	0.22399	0	0
[K].LTLEEKK.[K]	1xTMT6plex [K7]; 1xTMT6plex [N-Term]; 1xGGTMT6plex [K6]	1	1	1	Q9UII4	E3 ISG15--protein ligase HERC5 OS=Homo sapiens GN=HERC5 PE=1 SV=2	HERC5	Q9UII4 [947-953]	1		0.0004539		0.004691	2.46		245.1	235.2	225.8	239.6	254	229.2	328.4	280.5	245.6	239.6	306.8	266.4	118.2	101	88.4	86.2	110.4	95.9	-0.226875	-0.0363585	-0.203137	-0.155457	0.122048	0	0
[K].SISELSDQYKQEK.[L]	1xDeamidated [Q]; 1xTMT6plex [K13]; 1xTMT6plex [N-Term]; 1xGGTMT6plex [K10]; 1xGGTMT6plex [K10]	1	1	3	P49454	Centromere protein F OS=Homo sapiens GN=CENPF PE=1 SV=2	CENPF	P49454 [1010-1022]	1	0.0003231	0.004118	0.006292	0.0503	2.87	14	125.9	137.3	158.8	157.4	136.3	115.8	168.7	163.8	172.7	157.4	164.6	134.6	105.2	102.2	107.8	98.2	102.7	84	-0.0417395	-0.134562	-0.289975	-0.155426	0.164968	1	1
[K].VHKISNPWQSPSGTLPALR.[T]	1xTMT6plex [N-Term]; 1xGGTMT6plex [K3]; 1xGGTMT6plex [K3]	1	1	2	Q13505	Metaxin-1 OS=Homo sapiens GN=MTX1 PE=1 SV=2	MTX1	Q13505 [188-206]	1	0	5.68e-05	1.424e-05	0.000217	3.02	15	51.5	51.7	63	54.2	56.7	60.4	69	61.7	68.5	54.2	68.5	70.2	105.6	94.4	104.9	82.9	104.8	107.4	-0.161751	-0.339571	0.0353553	-0.155322	0.287887	0	0
[K].DGLINKDLTSR.[V]	1xTMT6plex [N-Term]; 1xGGTMT6plex [K6]; 1xGGTMT6plex [K6]	1	1	2	Q16678	Cytochrome P450 1B1 OS=Homo sapiens GN=CYP1B1 PE=1 SV=2	CYP1B1	Q16678 [449-459]	1	0	0.0001871	0.0001763	0.0009022	3.06	16	123.7	113.7	178.8	200.4	142.1	126.8	165.7	135.6	194.5	200.4	171.7	147.4	97.9	80.1	114.9	118.4	101.4	87.1	-0.289507	0.0432903	-0.219313	-0.155176	0.265181	0	0
[R].TNGKEPELLEPIPYEFMA.[-]	1xOxidation [M17]; 1xTMT6plex [N-Term]; 1xGGTMT6plex [K4]; 1xGGTMT6plex [K4]	1	1	2	P46778	60S ribosomal protein L21 OS=Homo sapiens GN=RPL21 PE=1 SV=2	RPL21	P46778 [143-160]	1	0.0008854	0.004634	0.02539	0.05929	1.36	11	19.7	19.1	20.8	18.2	18.8	20.4	26.4	22.8	22.6	18.2	22.7	23.7	116.1	100.2	99.5	80	99.9	104.3	-0.212485	-0.314697	0.0621826	-0.155	0.302271	0	0
[R].VWPVNTPGKSLESQGGR.[R]	1xTMT6plex [N-Term]; 1xGGTMT6plex [K9]; 1xGGTMT6plex [K9]	1	1	2	Q2TBE0	CWF19-like protein 2 OS=Homo sapiens GN=CWF19L2 PE=1 SV=4	CWF19L2	Q2TBE0 [557-573]	1	0	0	4.632e-09	2.299e-06	3.43	20	207.2	204.3	236.1	215.9	190.4	194.1	277.6	243.7	256.8	215.9	230	225.6	114.9	100.9	106.3	89.4	95.2	93.4	-0.187453	-0.249795	-0.027539	-0.154929	0.144089	0	0
[K].AQQNNVEHKVETFSGVYK.[K]	1xDeamidated [N/Q]; 1xTMT6plex [K18]; 1xTMT6plex [N-Term]; 1xGGTMT6plex [K9]; 1xGGTMT6plex [K9]	1	1	4	P62081	40S ribosomal protein S7 OS=Homo sapiens GN=RPS7 PE=1 SV=1	RPS7	P62081 [161-178]	1	0	0	1.748e-10	1.566e-06	5.31	38	132.4	134.1	169.4	174.2	147	129.8	177.4	159.9	184.3	174.2	177.6	150.9	103.9	93.7	107.9	102	104	88.4	-0.149075	-0.0811257	-0.234465	-0.154889	0.0731416	0	0
[K].QNPEMFKQTAR.[L]	1xTMT6plex [N-Term]; 1xGGTMT6plex [K7]; 1xGGTMT6plex [K7]	1	1	2	P61086	Ubiquitin-conjugating enzyme E2 K OS=Homo sapiens GN=UBE2K PE=1 SV=3	UBE2K	P61086 [136-146]	1	0	0.0001111	0.0001019	0.0002572	3.66	13	125.3	125.4	205.4	276.6	219.9	150.1	167.9	149.6	223.4	276.6	265.6	174.5	80.1	71.4	106.6	132	126.7	83.2	-0.165878	0.30833	-0.606761	-0.15477	0.617334	0	0
[R].DKFQETSDEFEAAR.[K]	1xTMT6plex [N-Term]; 1xGGTMT6plex [K2]; 1xGGTMT6plex [K2]	1	1	2	Q14683	Structural maintenance of chromosomes protein 1A OS=Homo sapiens GN=SMC1A PE=1 SV=2	SMC1A	Q14683 [1036-1049]	1	0	0	9.931e-10	9.978e-07	4.28	31	122.3	109	168.4	204.6	134.8	114.5	163.9	130	183.2	204.6	162.8	133.1	100.6	79.8	112.4	125.6	99.9	81.7	-0.33417	0.160194	-0.290149	-0.154708	0.430664	0	0
[R].VENGHIYDTIVNVKETR.[L]	2xDeamidated [N3; N12]; 1xTMT6plex [N-Term]; 1xGGTMT6plex [K14]; 1xGGTMT6plex [K14]	1	1	2	Q8NBS3	Sodium bicarbonate transporter-like protein 11 OS=Homo sapiens GN=SLC4A11 PE=1 SV=2	SLC4A11	Q8NBS3 [739-755]	1	0	0	7.913e-06	4.024e-05	4.23	11	91.5	116.8	124.3	120.9	105.5	78.3	122.6	139.3	135.2	120.9	127.4	91	99.9	113.5	110.2	98.5	103.8	74.1	0.184136	-0.161929	-0.486261	-0.154685	0.508029	0	0
[R].VKTVPLLSK.[V]	1xTMT6plex [K9]; 1xTMT6plex [N-Term]; 1xGGTMT6plex [K2]; 1xGGTMT6plex [K2]	1	1	2	Q9H0H5	Rac GTPase-activating protein 1 OS=Homo sapiens GN=RACGAP1 PE=1 SV=1	RACGAP1	Q9H0H5 [403-411]	1	0.0001275	0.0002405	0.001753	0.002228	3.37	11	164.5	143.4	147.6	148.1	125.8	132.5	220.4	171	160.6	148.1	152	154	131.4	102	95.8	88.3	90.6	91.8	-0.365396	-0.117612	0.0189831	-0.154675	0.302924	0	1
[K].TAAKLSTSAK.[R]	1xTMT6plex [K10]; 1xTMT6plex [N-Term]; 1xGGTMT6plex [K4]; 1xGGTMT6plex [K4]	1	1	2	Q96LR5	Ubiquitin-conjugating enzyme E2 E2 OS=Homo sapiens GN=UBE2E2 PE=1 SV=1	UBE2E2	Q96LR5 [49-58]	1	9.703e-05	0.0002706	0.001279	0.003	3.38	12	214.9	196.1	229.7	229.9	232.7	234.5	287.9	233.9	249.9	229.9	281.1	272.6	111.1	90.2	96.4	88.7	108.4	105.2	-0.300659	-0.120099	-0.0432301	-0.154663	0.179861	0	0
[K].EGNNPAENGDAKTDQAQK.[A]	1xDeamidated [N]; 1xTMT6plex [K18]; 1xTMT6plex [N-Term]; 1xGGTMT6plex [K12]; 1xGGTMT6plex [K12]	1	1	11	P05204	Non-histone chromosomal protein HMG-17 OS=Homo sapiens GN=HMGN2 PE=1 SV=3	HMGN2	P05204 [65-82]	1	0	5.68e-05	9.026e-06	0.0002067	3.85	29	341.7	314.3	383.7	412.7	371.1	345.7	457.8	374.9	417.4	412.7	448.3	401.8	109.3	89.5	99.7	98.5	107	95.9	-0.288334	-0.0174698	-0.158008	-0.154604	0.186701	0	0
[K].EEFAVPENSSVQQFKEEISK.[R]	1xDeamidated [Q/N]; 1xTMT6plex [K20]; 1xTMT6plex [N-Term]; 1xGGTMT6plex [K15]; 1xGGTMT6plex [K15]	1	1	6	Q9UMX0	Ubiquilin-1 OS=Homo sapiens GN=UBQLN1 PE=1 SV=2	UBQLN1	Q9UMX0 [48-67]	1	0	0.0001313	0.0001779	0.0003066	2.52	22	78.1	71.9	81.6	87.3	73.9	69.1	104.6	85.8	88.8	87.3	89.3	80.3	117.1	96	99.4	97.7	99.9	89.9	-0.286635	-0.0248873	-0.152164	-0.154562	0.177477	0	0
[R].SAVPPGADKK.[A]	1xTMT6plex [K]; 1xTMT6plex [N-Term]; 1xGGTMT6plex [K]; 1xGGTMT6plex [K]	1	1	51	P46783	40S ribosomal protein S10 OS=Homo sapiens GN=RPS10 PE=1 SV=1	RPS10	P46783 [130-139]	1	4.03e-05	0.0002706	0.0008052	0.00306	3.94	16	3177.5	2955.6	5458.9	5321.2	3424.6	3480	4257.1	3525.3	5938.1	5321.2	4136.9	4044.8	93.8	77.7	130.9	117.3	91.2	89.1	-0.271673	-0.158262	-0.0336084	-0.154515	0.153616	0	0
[R].KGIQEAQVELQKASEER.[L]	1xTMT6plex [N-Term]; 2xGGTMT6plex [K1; K12]; 2xGGTMT6plex [K1; K12]	1	1	2	Q6P996	Pyridoxal-dependent decarboxylase domain-containing protein 1 OS=Homo sapiens GN=PDXDC1 PE=1 SV=2	PDXDC1	Q6P996 [615-631]	2	0	3.785e-05	5.259e-06	6.046e-05	2.54	4	108.3	115.4	123.9	130.3	103.3	85	145.1	137.6	134.8	130.3	124.8	98.8	112.9	107.1	104.8	101.3	97.1	76.8	-0.076087	-0.0490045	-0.338365	-0.154486	0.236061	0	0
[R].LGQKQEVIITK.[F]	1xTMT6plex [K11]; 1xTMT6plex [N-Term]; 1xGGTMT6plex [K4]; 1xGGTMT6plex [K4]	1	1	4	Q14527	Helicase-like transcription factor OS=Homo sapiens GN=HLTF PE=1 SV=2	HLTF	Q14527 [949-959]	1	0	3.785e-05	1.366e-05	6.052e-05	4.29	16	608	588.1	535.1	513.8	480.8	476.7	814.6	701.5	582.1	513.8	580.8	554.1	130.4	112.3	93.2	82.3	93	88.7	-0.215586	-0.179438	-0.0682966	-0.15444	0.0733944	0	0
[K].KPDVCPSSTSSLR.[S]	1xCarbamidomethyl [C5]; 1xTMT6plex [N-Term]; 1xGGTMT6plex [K1]; 1xGGTMT6plex [K1]	1	1	2	P13284	Gamma-interferon-inducible lysosomal thiol reductase OS=Homo sapiens GN=IFI30 PE=1 SV=3	IFI30	P13284 [233-245]	0	0.0001608	0.0005152	0.002826	0.005621	2.27	9	121.9	137.5	158.7	139	123.7	115.4	163.3	164	172.6	139	149.4	134.1	106.2	106.7	112.3	90.4	97.2	87.2	0.00677641	-0.312963	-0.156628	-0.154272	0.236629	0	0
[R].LMVAKEAR.[N]	1xTMT6plex [N-Term]; 1xGGTMT6plex [K5]; 1xGGTMT6plex [K5]	1	1	3	P49458	Signal recognition particle 9 kDa protein OS=Homo sapiens GN=SRP9 PE=1 SV=2	SRP9	P49458 [72-79]	1	0.0001275	0.005083	0.001849	0.06752	2.75	3	520.1	467.9	367.3	432.3	365.2	318	696.8	558.1	399.5	432.3	441.2	369.6	144.3	115.6	82.7	89.5	91.4	76.5	-0.31993	0.114	-0.256734	-0.154221	0.372593	0	0
[K].LVLKNLNNSNLFSPVNR.[D]	1xTMT6plex [N-Term]; 1xGGTMT6plex [K4]; 1xGGTMT6plex [K4]	1	1	2	P52948	Nuclear pore complex protein Nup98-Nup96 OS=Homo sapiens GN=NUP98 PE=1 SV=4	NUP98	P52948 [600-616]	1	0.002066	0.005058	0.05667	0.06702	1.79	4	49.5	48.8	48.5	51.3	49	43.3	66.3	58.2	52.8	51.3	59.2	50.3	117.7	103.3	93.6	91	105	89.3	-0.188274	-0.040642	-0.233657	-0.154191	0.118042	0	0
[R].SFFGKLLR.[E]	1xTMT6plex [N-Term]; 1xGGTMT6plex [K5]	1	1	1	Q6NXT4	Zinc transporter 6 OS=Homo sapiens GN=SLC30A6 PE=1 SV=2	SLC30A6	Q6NXT4 [13-20]	1		0.004142		0.05057	2.69		107.6	105.6	104.7	95.8	92.9	95.3	144.2	126	113.9	95.8	112.2	110.8	123.1	107.5	97.2	81.8	95.8	94.6	-0.195494	-0.248855	-0.0181855	-0.154178	0.15754	0	0
[R].DKAVESLR.[QA]	1xTMT6plex [N-Term]; 1xGGTMT6plex [K2]; 1xGGTMT6plex [K2]	2	2	2	P30154; P30153	Serine/threonine-protein phosphatase 2A 65 kDa regulatory subunit A beta isoform OS=Homo sapiens GN=PPP2R1B PE=1 SV=3;Serine/threonine-protein phosphatase 2A 65 kDa regulatory subunit A alpha isoform OS=Homo sapiens GN=PPP2R1A PE=1 SV=4	PPP2R1A	P30154 [118-125]; P30153 [106-113]	1	0.0001275	0.0003898	0.002095	0.00399	2.88	4	601.1	550.2	662.8	748	617.3	550.9	805.3	656.2	721	748	745.7	640.3	111.9	91.2	100.2	104	103.7	89	-0.295104	0.053701	-0.220539	-0.153981	0.283637	0	0
[K].KTMLVQK.[N]	1xTMT6plex [K7]; 1xTMT6plex [N-Term]; 1xGGTMT6plex [K1]	1	1	1	P01215	Glycoprotein hormones alpha chain OS=Homo sapiens GN=CGA PE=1 SV=1	CGA	P01215 [69-75]	1		0.0001426		0.0004091	3.46		297	271.1	254.7	320.6	392.1	314.9	397.9	323.4	277.1	320.6	473.7	366	110.6	89.9	77	89.1	131.7	101.7	-0.298958	0.210567	-0.372936	-0.153776	0.490048	0	0
[K].QKPCDLPLR.[L]	1xCarbamidomethyl [C4]; 1xTMT6plex [N-Term]; 1xGGTMT6plex [K2]; 1xGGTMT6plex [K2]	1	1	2	O00425	Insulin-like growth factor 2 mRNA-binding protein 3 OS=Homo sapiens GN=IGF2BP3 PE=1 SV=2	IGF2BP3	O00425 [191-199]	0	0.001429	0.002264	0.04016	0.0276	2.79	2	99.1	102	135.3	142.3	130.9	111.7	132.8	121.7	147.2	142.3	158.1	129.8	95.8	87.8	106.2	102.6	114.1	93.6	-0.125805	-0.049753	-0.285718	-0.153759	0.157564	0	0
[K].NFDKLNVR.[T]	1xTMT6plex [N-Term]; 1xGGTMT6plex [K4]; 1xGGTMT6plex [K4]	1	1	2	O60832	H/ACA ribonucleoprotein complex subunit 4 OS=Homo sapiens GN=DKC1 PE=1 SV=3	DKC1	O60832 [58-65]	1	0.0005782	0.002414	0.01367	0.02992	2.5	7	193.1	173.2	204.6	190.1	140.7	155.8	258.7	206.6	222.6	190.1	170	181.1	126.3	100.9	108.7	92.8	83	88.4	-0.323928	-0.228155	0.090935	-0.153716	0.345055	0	0
[K].EKLGPQDSDPTEANLESADPELCIR.[L]	1xCarbamidomethyl [C23]; 1xTMT6plex [N-Term]; 1xGGTMT6plex [K2]; 1xGGTMT6plex [K2]	1	1	10	Q27J81	Inverted formin-2 OS=Homo sapiens GN=INF2 PE=1 SV=2	INF2	Q27J81 [16-40]	1	0	0	5.345e-07	2.336e-05	5.62	27	245.7	234.6	322.2	349.4	291.8	260.3	329.2	279.8	350.5	349.4	352.5	302.5	100.6	85.5	107.1	106.7	107.7	92.4	-0.234634	-0.0053983	-0.221053	-0.153695	0.174313	0	0
[K].VTQQGLKMVVPGLDGAQIPR.[D]	1xTMT6plex [N-Term]; 1xGGTMT6plex [K7]; 1xGGTMT6plex [K7]	1	1	6	P49327	Fatty acid synthase OS=Homo sapiens GN=FASN PE=1 SV=3	FASN	P49327 [1152-1171]	1	0	0	3.127e-05	5.227e-05	5.06	15	450.1	440.5	511.8	572	454.9	384.1	603	525.4	556.7	572	549.5	446.4	111.2	96.9	102.7	105.5	101.4	82.3	-0.198588	0.0388068	-0.301093	-0.153625	0.266511	0	0
[R].VKLMTTGNNTVR.[F]	1xDeamidated [N]; 1xTMT6plex [N-Term]; 1xGGTMT6plex [K2]; 1xGGTMT6plex [K2]	1	1	8	Q9H832	Ubiquitin-conjugating enzyme E2 Z OS=Homo sapiens GN=UBE2Z PE=1 SV=2	UBE2Z	Q9H832 [165-176]	1	0	0	1.121e-07	4.394e-06	4.06	27	484.5	436	690.2	815.4	659.8	573	649.1	520	750.8	815.4	797	666	92.8	74.3	107.3	116.5	113.9	95.2	-0.320763	0.11868	-0.258734	-0.153606	0.379621	0	0
[K].SPEQQLSATQKFR.[K]	1xDeamidated [Q10]; 1xTMT6plex [N-Term]; 1xGGTMT6plex [K11]; 1xGGTMT6plex [K11]	1	1	2	P52294	Importin subunit alpha-5 OS=Homo sapiens GN=KPNA1 PE=1 SV=3	KPNA1	P52294 [95-107]	1	0.0007062	0.005274	0.02154	0.07073	3.07	9	92.3	98.3	157.1	150.6	111.5	100.8	123.7	117.2	170.9	150.6	134.7	117.2	91.1	86.4	125.9	111	99.3	86.3	-0.0764197	-0.181719	-0.202433	-0.153524	0.0589256	0	0
[K].AALGDSKEDTQK.[A]	1xTMT6plex [K12]; 1xTMT6plex [N-Term]; 1xGGTMT6plex [K7]; 1xGGTMT6plex [K7]	1	1	2	Q9NRA8	Eukaryotic translation initiation factor 4E transporter OS=Homo sapiens GN=EIF4ENIF1 PE=1 SV=2	EIF4ENIF1	Q9NRA8 [721-732]	1	0	5.68e-05	2.409e-05	0.0001791	3.03	15	259.9	262.7	239.5	251	259	225.4	348.2	313.3	260.5	251	312.9	262	119.5	107.6	89.4	86.2	107.4	89.9	-0.151333	-0.052587	-0.256601	-0.153507	0.121075	0	0
[R].KFPADYIK.[Y]	1xTMT6plex [K8]; 1xTMT6plex [N-Term]; 1xGGTMT6plex [K1]; 1xGGTMT6plex [K1]	1	1	2	Q7Z333	Probable helicase senataxin OS=Homo sapiens GN=SETX PE=1 SV=4	SETX	Q7Z333 [1779-1786]	1	0	5.68e-05	1.382e-05	0.0001805	2.8	13	83.5	77.4	103.9	102.7	95.3	96.1	111.9	92.3	113	102.7	115.1	111.7	103.8	85.6	104.9	95.3	106.8	103.6	-0.278124	-0.138467	-0.0438876	-0.153493	0.152702	0	0
[R].QSNPEFCPEKVALAEA.[-]	1xCarbamidomethyl [C7]; 1xTMT6plex [N-Term]; 1xGGTMT6plex [K10]; 1xGGTMT6plex [K10]	1	1	2	Q9NWD8	Transmembrane protein 248 OS=Homo sapiens GN=TMEM248 PE=1 SV=1	TMEM248	Q9NWD8 [299-314]	1	0.003774	0.009926	0.1122	0.1555	2.69	17	65.6	56.9	72.6	73.4	61	64.2	87.9	67.9	79	73.4	73.7	74.6	115.5	89.2	103.8	96.5	96.9	98.1	-0.372777	-0.105206	0.0177565	-0.153409	0.314726	0	0
[R].TGNSEKETALPSTK.[A]	1xTMT6plex [K14]; 1xTMT6plex [N-Term]; 1xGGTMT6plex [K6]; 1xGGTMT6plex [K6]	1	1	2	Q6UN15	Pre-mRNA 3'-end-processing factor FIP1 OS=Homo sapiens GN=FIP1L1 PE=1 SV=1	FIP1L1	Q6UN15 [241-254]	1	0.0001275	0.0002706	0.001776	0.003041	2.6	3	130.1	129.9	165.6	175.5	166.3	145.3	174.3	154.9	180.1	175.5	200.9	168.9	99.2	88.1	102.5	99.8	114.3	96.1	-0.171198	-0.0385122	-0.250217	-0.153309	0.131132	0	0
[R].EQDHFVKEK.[N]	1xTMT6plex [K9]; 1xTMT6plex [N-Term]; 1xGGTMT6plex [K7]; 1xGGTMT6plex [K7]	1	1	2	Q86SQ0	Pleckstrin homology-like domain family B member 2 OS=Homo sapiens GN=PHLDB2 PE=1 SV=2	PHLDB2	Q86SQ0 [782-790]	1	4.03e-05	0.0002028	0.0008769	0.0009849	2.88	2	150.5	145.5	144.1	157.6	127.9	111.7	201.6	173.5	156.8	157.6	154.5	129.8	124.2	106.9	96.6	97.1	95.2	80	-0.216403	0.00744811	-0.250962	-0.153306	0.198905	0	0
[K].VLYCQAKDR.[G]	1xCarbamidomethyl [C4]; 1xTMT6plex [N-Term]; 1xGGTMT6plex [K7]; 1xGGTMT6plex [K7]	1	1	2	O75147	Obscurin-like protein 1 OS=Homo sapiens GN=OBSL1 PE=1 SV=4	OBSL1	O75147 [306-314]	1	2.207e-05	0.0001871	0.000381	0.000894	3.19	5	137	177.6	300.8	229.7	179.7	167.6	183.5	211.8	327.2	229.7	217.1	194.8	80.7	93.2	143.9	101	95.5	85.7	0.207761	-0.510711	-0.156206	-0.153052	0.537402	0	0
[K].AMIEKLGGK.[L]	1xTMT6plex [K9]; 1xTMT6plex [N-Term]; 1xGGTMT6plex [K5]	1	1	1	P09874	Poly [ADP-ribose] polymerase 1 OS=Homo sapiens GN=PARP1 PE=1 SV=4	PARP1	P09874 [410-418]	1	0.0001275		0.001988			2	191.4	182	201.7	247	182.6	145	256.4	217.1	219.4	247	220.6	168.5	115.8	98	99.1	111.5	99.6	76.1	-0.240782	0.170087	-0.388249	-0.152981	0.456453	0	0
[R].ITVEKIIK.[I]	1xTMT6plex [K8]; 1xTMT6plex [N-Term]; 1xGGTMT6plex [K5]; 1xGGTMT6plex [K5]	1	1	2	Q15149	Plectin OS=Homo sapiens GN=PLEC PE=1 SV=3	PLEC	Q15149 [3087-3094]	1	0.0001275	0.0002255	0.001848	0.002213	2.9	2	145.2	128.3	206.9	222.9	217.9	211.6	194.5	153	225.1	222.9	263.2	245.9	89.5	70.4	103.5	102.5	121.1	113.1	-0.346312	-0.0140069	-0.0985999	-0.152973	0.264718	0	0
[K].LFNSLLLGPTASNNKTEGSSLR.[D]	1xTMT6plex [N-Term]; 1xGGTMT6plex [K15]; 1xGGTMT6plex [K15]	1	1	2	Q7LBC6	Lysine-specific demethylase 3B OS=Homo sapiens GN=KDM3B PE=1 SV=2	KDM3B	Q7LBC6 [1273-1294]	1	0	0.0001638	1.225e-05	0.0004837	2.34	42	42.2	48.2	50.8	50.3	46.6	38.1	56.5	57.5	55.3	50.3	56.3	44.3	106	107.7	103.6	94.3	105.5	83	0.022954	-0.135694	-0.34606	-0.152933	0.288739	0	0
[KR].AKEFTNVYIK.[N]	1xTMT6plex [K10]; 1xTMT6plex [N-Term]; 1xGGTMT6plex [K2]; 1xGGTMT6plex [K2]	2	2	4	Q13310; P11940	Polyadenylate-binding protein 4 OS=Homo sapiens GN=PABPC4 PE=1 SV=1;Polyadenylate-binding protein 1 OS=Homo sapiens GN=PABPC1 PE=1 SV=2	PABPC1	Q13310 [187-196]; P11940 [187-196]	1	0	3.785e-05	0.0001593	7.717e-05	3.57	6	238.3	246.9	306.6	308.5	278.7	247.2	319.3	294.5	333.5	308.5	336.7	287.3	101.9	94	106.5	98.5	107.5	91.7	-0.116421	-0.112658	-0.229343	-0.152807	0.0574143	0	0
[K].VYVGNLGTGAGKGELER.[A]	1xTMT6plex [N-Term]; 1xGGTMT6plex [K12]; 1xGGTMT6plex [K12]	1	1	4	Q16629	Serine/arginine-rich splicing factor 7 OS=Homo sapiens GN=SRSF7 PE=1 SV=1	SRSF7	Q16629 [13-29]	1	0	0	8.478e-11	1.799e-08	6.17	36	617.3	628.6	431	427.5	385.2	352.6	827	749.8	468.8	427.5	465.3	409.8	148.2	134.4	84	76.6	83.4	73.4	-0.141012	-0.133045	-0.184267	-0.152775	0.0106763	0	0
[R].FMTKIYHPNVDK.[L]	1xTMT6plex [K12]; 1xTMT6plex [N-Term]; 1xGGTMT6plex [K4]; 1xGGTMT6plex [K4]	2	2	13	Q5JXB2; P61088	Putative ubiquitin-conjugating enzyme E2 N-like OS=Homo sapiens GN=UBE2NL PE=1 SV=1;Ubiquitin-conjugating enzyme E2 N OS=Homo sapiens GN=UBE2N PE=1 SV=1	UBE2N	Q5JXB2 [72-83]; P61088 [71-82]	1	0	3.785e-05	7.654e-06	8.649e-05	4.22	17	762.2	789.4	1044.1	1135.3	991.6	814.3	1021.2	941.6	1135.8	1135.3	1197.8	946.4	96.1	88.6	106.8	106.8	112.7	89	-0.11723	0	-0.34061	-0.152613	0.266186	0	0
[R].VLCQGLKDSPCQLEALK.[L]	2xCarbamidomethyl [C3; C11]; 1xTMT6plex [K17]; 1xTMT6plex [N-Term]; 1xGGTMT6plex [K7]; 1xGGTMT6plex [K7]	1	1	2	P13489	Ribonuclease inhibitor OS=Homo sapiens GN=RNH1 PE=1 SV=2	RNH1	P13489 [189-205]	1	0	5.68e-05	1.504e-05	0.0001267	3.88	9	231.7	206.5	282.7	293.1	223.1	223.3	310.4	246.3	307.5	293.1	269.5	259.5	110.4	87.6	109.4	104.3	95.9	92.3	-0.333737	-0.0688736	-0.0552002	-0.152604	0.234333	0	0
[R].EAQDVKDVDQNLMDR.[L]	1xTMT6plex [N-Term]; 1xGGTMT6plex [K6]; 1xGGTMT6plex [K6]	1	1	2	P11047	Laminin subunit gamma-1 OS=Homo sapiens GN=LAMC1 PE=1 SV=3	LAMC1	P11047 [1088-1102]	1	0	3.785e-05	5.372e-06	0.0001052	3.4	17	128.9	116.2	115.5	139.7	120.3	102.1	172.7	138.6	125.6	139.7	145.3	118.7	123.3	98.9	89.7	99.7	103.7	84.7	-0.31813	0.152486	-0.291982	-0.152542	0.423049	0	0
[K].LSAEKVEIATLTR.[E]	1xTMT6plex [N-Term]; 1xGGTMT6plex [K5]; 1xGGTMT6plex [K5]	1	1	2	P25789	Proteasome subunit alpha type-4 OS=Homo sapiens GN=PSMA4 PE=1 SV=1	PSMA4	P25789 [206-218]	1	0	0	3.785e-07	3.418e-05	3.52	18	171.4	174	214.8	232.8	187.7	157.8	229.6	207.5	233.7	232.8	226.7	183.4	104.9	94.8	106.7	106.3	103.6	83.8	-0.146056	-0.00541858	-0.306002	-0.152492	0.221137	0	0
[K].SMQLLKNLQCAESTTCQAGAR.[D]	2xCarbamidomethyl [C10; C16]; 1xTMT6plex [N-Term]; 1xGGTMT6plex [K6]; 1xGGTMT6plex [K6]	1	1	2	Q96RT8	Gamma-tubulin complex component 5 OS=Homo sapiens GN=TUBGCP5 PE=1 SV=1	TUBGCP5	Q96RT8 [565-585]	1	0	0	8.246e-09	1.009e-05	4.68	42	65.3	68.7	96	118.2	99.3	70.9	87.5	81.9	104.4	118.2	120	82.4	88.3	82.7	105.4	119.3	121.1	83.2	-0.0945261	0.178719	-0.541543	-0.15245	0.543205	0	0
[K].GYPEVALHFVKDEK.[T]	1xTMT6plex [K14]; 1xTMT6plex [N-Term]; 1xGGTMT6plex [K11]; 1xGGTMT6plex [K11]	1	1	2	P53621	Coatomer subunit alpha OS=Homo sapiens GN=COPA PE=1 SV=2	COPA	P53621 [633-646]	1	0	3.785e-05	1.552e-05	0.0001121	4.44	19	267.4	254	243.6	245.1	213.8	207	358.3	303	265	245.1	258.3	240.6	128.7	108.8	95.2	88.1	92.8	86.4	-0.242333	-0.11182	-0.103093	-0.152416	0.0772994	0	0
[K].SLKQNINLSAPIMSR.[F]	1xDeamidated [N/Q]; 1xTMT6plex [N-Term]; 1xGGTMT6plex [K3]; 1xGGTMT6plex [K3]	1	1	3	Q14566	DNA replication licensing factor MCM6 OS=Homo sapiens GN=MCM6 PE=1 SV=1	MCM6	Q14566 [515-529]	1	0	0	2.614e-09	1.703e-05	4.98	31	116.7	123.2	160.1	214.5	172.7	113	156.4	146.9	174.2	214.5	208.6	131.3	90.9	85.4	101.3	124.7	121.3	76.4	-0.0900442	0.299827	-0.666935	-0.152384	0.641757	0	0
[R].LLLGNKCDMEAK.[R]	1xCarbamidomethyl [C7]; 1xTMT6plex [K12]; 1xTMT6plex [N-Term]; 1xGGTMT6plex [K6]; 1xGGTMT6plex [K6]	1	1	2	P51153	Ras-related protein Rab-13 OS=Homo sapiens GN=RAB13 PE=1 SV=1	RAB13	P51153 [117-128]	1	0	5.68e-05	1.258e-05	0.0001395	2.94	18	239.2	226.1	262.3	380.7	342.7	231.3	320.5	269.7	285.3	380.7	414	268.8	99.2	83.4	88.3	117.8	128.1	83.2	-0.250293	0.415854	-0.622615	-0.152351	0.665742	0	0
[R].TKAEATIPLVPGR.[D]	1xTMT6plex [N-Term]; 1xGGTMT6plex [K2]; 1xGGTMT6plex [K2]	1	1	4	Q9BT67	NEDD4 family-interacting protein 1 OS=Homo sapiens GN=NDFIP1 PE=1 SV=1	NDFIP1	Q9BT67 [82-94]	1	0	0	7.529e-08	1.984e-06	5.88	26	515.1	499.4	507.3	518.7	549.3	513	690.1	595.7	551.8	518.7	663.6	596.3	114.5	98.8	91.6	86.1	110.1	98.9	-0.212765	-0.0893344	-0.154772	-0.15229	0.0506778	0	0
[K].QEKPAEKPAETPVATSPTATDSTSGDSSR.[S]	1xTMT6plex [K3]; 1xTMT6plex [N-Term]; 1xGGTMT6plex [K7]; 1xGGTMT6plex [K7]	1	1	4	P54727	UV excision repair protein RAD23 homolog B OS=Homo sapiens GN=RAD23B PE=1 SV=1	RAD23B	P54727 [145-173]	0	0	0	2.369e-12	1.62e-08	7.63	39	114.4	107.3	177.2	191.2	126.5	115.7	153.3	128	192.8	191.2	152.8	134.5	96.5	80.6	121.4	120.4	96.3	84.7	-0.259749	-0.011933	-0.185174	-0.152285	0.173717	0	0
[K].VGGAFAPPLKDLCR.[F]	1xCarbamidomethyl [C13]; 1xTMT6plex [N-Term]; 1xGGTMT6plex [K10]; 1xGGTMT6plex [K10]	1	1	2	Q3L8U1	Chromodomain-helicase-DNA-binding protein 9 OS=Homo sapiens GN=CHD9 PE=1 SV=2	CHD9	Q3L8U1 [2572-2585]	1	0.0004166	0.0004049	0.00838	0.004299	2.78	3	123.2	101.6	111.2	110.7	95.5	107.6	165.1	121.2	121	110.7	115.4	125.1	130.6	95.9	95.7	87.6	91.3	99	-0.445552	-0.127588	0.116814	-0.152109	0.448776	0	0
[R].LDYYTKPQGLDK.[E]	1xTMT6plex [K12]; 1xTMT6plex [N-Term]; 1xGGTMT6plex [K6]; 1xGGTMT6plex [K6]	1	1	2	Q8IV38	Ankyrin repeat and MYND domain-containing protein 2 OS=Homo sapiens GN=ANKMY2 PE=1 SV=1	ANKMY2	Q8IV38 [141-152]	0	2.207e-05	0.0001776	0.000256	0.0006012	2.89	10	176.6	169.5	221.9	221.4	159.6	154.3	236.6	202.2	241.4	221.4	192.8	179.3	111.5	95.2	113.7	104.3	90.8	84.5	-0.22801	-0.124493	-0.103741	-0.152081	0.0583352	0	0
[K].ENLKAAQEEYVK.[R]	1xTMT6plex [K12]; 1xTMT6plex [N-Term]; 1xGGTMT6plex [K4]; 1xGGTMT6plex [K4]	1	1	6	P04075	Fructose-bisphosphate aldolase A OS=Homo sapiens GN=ALDOA PE=1 SV=2	ALDOA	P04075 [319-330]	1	0	3.785e-05	1.007e-07	9.65e-05	4.84	26	1067.7	1014.2	910.9	929.2	657	627.7	1430.5	1209.7	990.9	929.2	793.7	729.6	141.1	119.3	97.7	91.6	78.3	72	-0.242124	-0.093011	-0.121015	-0.15205	0.079862	0	0
[K].GKVCFEMK.[V]	1xCarbamidomethyl [C4]; 1xTMT6plex [K8]; 1xTMT6plex [N-Term]; 1xGGTMT6plex [K2]	1	1	2	Q00839	Heterogeneous nuclear ribonucleoprotein U OS=Homo sapiens GN=HNRNPU PE=1 SV=6	HNRNPU	Q00839 [332-339]	1		0.0002105		0.001564	2.24		321.8	298.7	310.9	434.5	402.3	287.4	431.1	356.3	338.2	434.5	486	334	108.7	89.8	85.3	109.5	122.5	84.2	-0.275565	0.360313	-0.54089	-0.152047	0.626936	0	0
[K].AAALLAKQAEMEVK.[R]	1xDeamidated [Q8]; 1xTMT6plex [K14]; 1xTMT6plex [N-Term]; 1xGGTMT6plex [K7]; 1xGGTMT6plex [K7]	1	1	2	Q92575	UBX domain-containing protein 4 OS=Homo sapiens GN=UBXN4 PE=1 SV=2	UBXN4	Q92575 [295-308]	1	0	5.68e-05	1.548e-05	0.0002074	3.49	28	123.1	116.3	140.9	188.1	304.3	223.6	164.9	138.7	153.3	188.1	367.6	259.9	77.8	65.4	72.3	88.7	173.3	122.5	-0.25048	0.294938	-0.50049	-0.15201	0.583816	0	0
[K].STYEQVDLIGKK.[T]	1xTMT6plex [K]; 1xTMT6plex [N-Term]; 1xGGTMT6plex [K]; 1xGGTMT6plex [K11]	1	1	3	Q9NR30	Nucleolar RNA helicase 2 OS=Homo sapiens GN=DDX21 PE=1 SV=5	DDX21	Q9NR30 [392-403]	1	0	0	1.095e-10	7.914e-06	3.68	46	253.3	270.4	295.8	297.7	243.9	210.3	339.4	322.5	321.8	297.7	294.6	244.4	111.9	106.3	106.1	98.1	97.1	80.6	-0.0740684	-0.1131	-0.268691	-0.151953	0.124993	0	0
[K].EVLEYNAIGGKYNR.[G]	2xDeamidated [N6; N13]; 1xTMT6plex [N-Term]; 1xGGTMT6plex [K11]; 1xGGTMT6plex [K11]	1	1	2	P14324	Farnesyl pyrophosphate synthase OS=Homo sapiens GN=FDPS PE=1 SV=4	FDPS	P14324 [113-126]	1	0.0007062	0.003062	0.02174	0.03673	2.29	6	145.4	156.6	159.7	165.7	151.8	125.8	194.8	186.8	173.7	165.7	183.4	146.2	111.3	106.7	99.2	94.6	104.7	83.5	-0.0608934	-0.0684999	-0.326413	-0.151936	0.223801	0	0
[K].MIIEEAKR.[S]	1xTMT6plex [N-Term]; 1xGGTMT6plex [K7]; 1xGGTMT6plex [K7]	1	1	3	P48643	T-complex protein 1 subunit epsilon OS=Homo sapiens GN=CCT5 PE=1 SV=1	CCT5	P48643 [393-400]	1	0.0004741	0.0001871	0.01073	0.000691	3.93	8	567.2	517.3	464.6	584.3	574.5	463.6	759.9	617	505.4	584.3	694	538.8	123.2	100.1	82	94.8	112.6	87.4	-0.29956	0.209263	-0.365502	-0.151933	0.490833	0	0
[K].VTSKEALQR.[I]	1xTMT6plex [N-Term]; 1xGGTMT6plex [K4]; 1xGGTMT6plex [K4]	1	1	2	Q7L014	Probable ATP-dependent RNA helicase DDX46 OS=Homo sapiens GN=DDX46 PE=1 SV=2	DDX46	Q7L014 [949-957]	1	0.0005782	0.001603	0.01357	0.01782	2.14	4	155.5	150.2	170.5	182.1	156.4	140.4	208.3	179.2	185.5	182.1	188.9	163.2	112.9	97.1	100.5	98.7	102.4	88.4	-0.217502	-0.0260735	-0.212097	-0.151891	0.137189	0	0
[K].FCTSAADMKIR.[L]	1xCarbamidomethyl [C2]; 1xTMT6plex [N-Term]; 1xGGTMT6plex [K9]; 1xGGTMT6plex [K9]	1	1	4	Q8NFH4	Nucleoporin Nup37 OS=Homo sapiens GN=NUP37 PE=1 SV=1	NUP37	Q8NFH4 [95-105]	1	0	0.0001426	2.734e-07	0.00044	3.55	20	315.3	310.7	295	351.7	390.4	307.6	422.4	370.6	320.9	351.7	471.6	357.5	110.5	96.9	83.9	92	123.3	93.5	-0.189478	0.132963	-0.399135	-0.151883	0.429845	0	0
[K].RPAEDMEEEQAFKR.[S]	1xTMT6plex [N-Term]; 1xGGTMT6plex [K13]; 1xGGTMT6plex [K13]	1	1	2	P61978	Heterogeneous nuclear ribonucleoprotein K OS=Homo sapiens GN=HNRNPK PE=1 SV=1	HNRNPK	P61978 [22-35]	1	0	0	6.811e-07	6.796e-06	4.98	10	124.1	110.8	137.1	172	162.4	134.3	166.3	132.2	149.1	172	196.2	156.1	102.7	81.6	92.1	106.2	121.1	96.4	-0.331795	0.205511	-0.329094	-0.151793	0.485005	0	0
[K].QILGVIDKK.[L]	1xTMT6plex [K]; 1xTMT6plex [N-Term]; 1xGGTMT6plex [K]; 1xGGTMT6plex [K]	1	1	4	Q14444	Caprin-1 OS=Homo sapiens GN=CAPRIN1 PE=1 SV=2	CAPRIN1	Q14444 [56-64]	1	0	0.0002105	0.0001677	0.001483	2.95	15	175	157.4	251.4	269.9	189.2	181.3	234.5	187.7	273.5	269.9	228.6	210.7	100.1	80.2	116.8	115.3	97.6	90	-0.319768	-0.0186478	-0.116956	-0.151791	0.228996	0	0
[R].KESVVVAVR.[G]	1xTMT6plex [N-Term]; 1xGGTMT6plex [K1]; 1xGGTMT6plex [K1]	1	1	2	Q8NCG7	Sn1-specific diacylglycerol lipase beta OS=Homo sapiens GN=DAGLB PE=1 SV=2	DAGLB	Q8NCG7 [366-374]	1	0	5.68e-05	1.689e-05	0.0001297	3.2	14	153.4	139.4	178.8	202.5	182.4	164.2	205.5	166.3	194.5	202.5	220.3	190.8	104.5	84.5	98.9	103	112	97	-0.30648	0.0586019	-0.207442	-0.151773	0.298418	0	0
[K].TATPQQAQEVHEKLR.[G]	1xTMT6plex [N-Term]; 1xGGTMT6plex [K13]; 1xGGTMT6plex [K13]	1	2	2	P60174	Triosephosphate isomerase OS=Homo sapiens GN=TPI1 PE=1 SV=3	TPI1	P60174 [213-227]	1	0	3.785e-05	2.876e-05	9.967e-05	5.02	16	103	118.7	147.8	134	104.4	92.6	138	141.6	160.8	134	126.1	107.6	102.5	105.1	119.4	99.5	93.6	79.9	0.0361388	-0.263034	-0.228313	-0.151736	0.249468	0	0
[K].TQPPLMKR.[A]	1xTMT6plex [N-Term]; 1xGGTMT6plex [K7]; 1xGGTMT6plex [K7]	1	1	2	Q9NZ32	Actin-related protein 10 OS=Homo sapiens GN=ACTR10 PE=1 SV=1	ACTR10	Q9NZ32 [404-411]	1	0.00201	0.004933	0.05393	0.06392	2.87	3	283.8	275.9	355.6	424.2	323.9	258.9	380.2	329.1	386.8	424.2	391.3	300.9	103.1	89.2	104.9	115	106.1	81.6	-0.208929	0.132619	-0.378784	-0.151698	0.419284	0	0
[R].QVDQLTNDKAR.[V]	1xTMT6plex [N-Term]; 1xGGTMT6plex [K9]; 1xGGTMT6plex [K9]	1	1	4	P08670	Vimentin OS=Homo sapiens GN=VIM PE=1 SV=4	VIM	P08670 [160-170]	1	0	0.0001638	0.0001454	0.0004841	3.59	14	240.9	234.6	315.7	365	287.9	237	322.8	279.8	343.4	365	347.8	275.5	100.1	86.8	106.5	113.2	107.9	85.4	-0.205675	0.0880205	-0.337387	-0.15168	0.351025	0	0
[R].TGSNIDCEKLR.[R]	1xCarbamidomethyl [C7]; 1xTMT6plex [N-Term]; 1xGGTMT6plex [K9]; 1xGGTMT6plex [K9]	1	1	2	P55211	Caspase-9 OS=Homo sapiens GN=CASP9 PE=1 SV=3	CASP9	P55211 [181-191]	1	0	3.785e-05	2.875e-06	0.0001106	2.82	11	348.3	349.1	296.1	298.5	263.9	242.3	466.6	416.4	322.1	298.5	318.8	281.6	133.1	118.7	91.9	85.1	90.9	80.3	-0.165191	-0.110906	-0.17888	-0.151659	0.0182207	0	0
[K].SSEDATDDISSGNIPVLQKDK.[D]	1xTMT6plex [K21]; 1xTMT6plex [N-Term]; 1xGGTMT6plex [K19]; 1xGGTMT6plex [K19]	1	1	6	Q86YT6	E3 ubiquitin-protein ligase MIB1 OS=Homo sapiens GN=MIB1 PE=1 SV=1	MIB1	Q86YT6 [918-938]	1	0	0	9.99e-08	1.435e-07	4.91	25	231.2	252	689.4	657.3	450.9	402	309.8	300.6	749.9	657.3	544.7	467.2	61.3	59.5	148.5	130.2	107.9	92.5	-0.0429974	-0.189733	-0.22217	-0.151633	0.110634	0	0
[K].MKQDAQVVLYR.[S]	1xTMT6plex [N-Term]; 1xGGTMT6plex [K2]; 1xGGTMT6plex [K2]	1	1	2	P78527	DNA-dependent protein kinase catalytic subunit OS=Homo sapiens GN=PRKDC PE=1 SV=3	PRKDC	P78527 [2763-2773]	1	0	0	6.444e-07	2.721e-05	3.73	19	176.3	166.3	198.3	241.5	228.9	184.7	236.2	198.4	215.7	241.5	276.5	214.7	102.5	86.1	93.6	104.8	120	93.1	-0.251539	0.163058	-0.366181	-0.151554	0.445306	0	0
[R].LKNSENQTYQALDSLNTSR.[R]	1xTMT6plex [N-Term]; 1xGGTMT6plex [K2]; 1xGGTMT6plex [K2]	1	1	2	Q92698	DNA repair and recombination protein RAD54-like OS=Homo sapiens GN=RAD54L PE=1 SV=2	RAD54L	Q92698 [301-319]	1	0	0	6.541e-08	3.836e-05	3.95	44	53.1	60.6	71.4	66.9	64.1	55.6	71.1	72.3	77.7	66.9	77.4	64.6	99.3	100.8	108.4	93.3	108	90.2	0.02163	-0.216416	-0.259832	-0.151539	0.225388	0	0
[K].SENGLEFTSSGSANTETTKVTGSLETK.[Y]	2xDeamidated [N3; N14]; 1xTMT6plex [K27]; 1xTMT6plex [N-Term]; 1xGGTMT6plex [K19]	1	1	1	P21796	Voltage-dependent anion-selective channel protein 1 OS=Homo sapiens GN=VDAC1 PE=1 SV=2	VDAC1	P21796 [35-61]	1	0.003592		0.1069			4	118.6	123.3	127.5	125.4	134.3	121.7	158.9	147.1	138.7	125.4	162.2	141.5	109.1	101	95.2	86.1	111.4	97.1	-0.111296	-0.144948	-0.198206	-0.151483	0.0267801	0	0
[R].ALQSLACGKPTQR.[V]	1xCarbamidomethyl [C7]; 1xTMT6plex [N-Term]; 1xGGTMT6plex [K9]; 1xGGTMT6plex [K9]	1	1	2	Q13618	Cullin-3 OS=Homo sapiens GN=CUL3 PE=1 SV=2	CUL3	Q13618 [630-642]	0	0	0	1.739e-07	6.588e-06	4.13	21	256.2	229.1	236.1	252	192.9	187	343.2	273.3	256.8	252	233	217.3	130.7	104.1	97.8	96	88.7	82.8	-0.328289	-0.0268001	-0.0993033	-0.151464	0.237428	0	0
[R].EDQLEPVTKAAQQEELER.[R]	1xTMT6plex [N-Term]; 1xGGTMT6plex [K9]; 1xGGTMT6plex [K9]	1	1	4	Q9Y4B4	Helicase ARIP4 OS=Homo sapiens GN=RAD54L2 PE=1 SV=4	RAD54L2	Q9Y4B4 [119-136]	1	0	0	7.152e-05	4.803e-06	4.6	24	230.8	238.3	303.2	259.4	225.2	236.2	309.2	284.2	329.8	259.4	272	274.5	107.3	98.6	114.4	90	94.4	95.3	-0.121991	-0.34609	0.0136894	-0.151464	0.285589	0	0
[R].EMLQQSKILK.[VY]	1xTMT6plex [K10]; 1xTMT6plex [N-Term]; 1xGGTMT6plex [K7]; 1xGGTMT6plex [K7]	2	3	6	P07900; P08238	Heat shock protein HSP 90-alpha OS=Homo sapiens GN=HSP90AA1 PE=1 SV=5;Heat shock protein HSP 90-beta OS=Homo sapiens GN=HSP90AB1 PE=1 SV=4	HSP90AB1	P07900 [401-410]; P08238 [393-402]	1	0	0	3.248e-06	3.084e-05	3.82	11	575.5	527.5	542.7	797.3	765.6	526.9	771	629.2	590.3	797.3	924.8	612.4	107	87.3	81.9	110.6	128.3	85	-0.293557	0.433416	-0.593986	-0.151376	0.668841	0	0
[R].NSMPASSFQQQKLR.[V]	1xDeamidated [Q]; 1xTMT6plex [N-Term]; 1xGGTMT6plex [K12]; 1xGGTMT6plex [K12]	2	2	5	Q9NQ29; Q9Y383	Putative RNA-binding protein Luc7-like 1 OS=Homo sapiens GN=LUC7L PE=1 SV=1;Putative RNA-binding protein Luc7-like 2 OS=Homo sapiens GN=LUC7L2 PE=1 SV=2	LUC7L2	Q9NQ29 [175-188]; Q9Y383 [175-188]	1	2.207e-05	0.0002105	0.0003726	0.001844	3.05	23	243.2	238.2	270.5	323.6	266.5	210.9	325.8	284.1	294.2	323.6	321.9	245.1	108.9	95	98.4	108.2	107.6	81.9	-0.197005	0.13697	-0.393743	-0.151259	0.431808	0	0
[R].LQKAAEAFK.[Q]	1xTMT6plex [K9]; 1xTMT6plex [N-Term]; 1xGGTMT6plex [K3]	1	1	1	Q9H6S3	Epidermal growth factor receptor kinase substrate 8-like protein 2 OS=Homo sapiens GN=EPS8L2 PE=1 SV=2	EPS8L2	Q9H6S3 [273-281]	1		0.0002869		0.003468	2.31		217.2	213.5	328.3	406.5	291.5	222.1	291	254.7	357.1	406.5	352.1	258.1	91	79.6	111.6	127.1	110.1	80.7	-0.193098	0.187627	-0.448174	-0.151215	0.499049	0	0
[K].ASPQSEFMPSKGSVTLSEIR.[L]	1xTMT6plex [N-Term]; 1xGGTMT6plex [K11]; 1xGGTMT6plex [K11]	1	1	2	Q9NQW6	Anillin OS=Homo sapiens GN=ANLN PE=1 SV=2	ANLN	Q9NQW6 [791-810]	1	4.03e-05	0.0002405	0.0005984	0.002493	3.59	21	97.9	101.6	123.8	131.6	121.9	102.5	131.2	121.2	134.7	131.6	147.3	119.1	100.3	92.6	102.9	100.6	112.6	91.1	-0.115238	-0.0326127	-0.305684	-0.151178	0.202431	1	0
[R].IQEVGEPSKEEK.[A]	1xTMT6plex [K12]; 1xTMT6plex [N-Term]; 1xGGTMT6plex [K9]; 1xGGTMT6plex [K9]	1	1	4	Q99442	Translocation protein SEC62 OS=Homo sapiens GN=SEC62 PE=1 SV=1	SEC62	Q99442 [11-22]	1	0	5.68e-05	1.765e-05	0.0001802	3.64	15	461.2	407.4	651.8	788	539.7	468.1	617.9	485.9	709	788	652	544.1	97.6	76.8	112	124.5	103	86	-0.345775	0.152647	-0.260236	-0.151121	0.429608	0	0
[R].FLPEEEKLTEQER.[S]	1xTMT6plex [N-Term]; 1xGGTMT6plex [K7]; 1xGGTMT6plex [K7]	1	1	2	Q96EK5	KIF1-binding protein OS=Homo sapiens GN=KIF1BP PE=1 SV=1	KIF1BP	Q96EK5 [187-199]	1	0	0	9.053e-09	4.819e-06	4.49	23	297.6	264.8	308.8	378	286.8	244	398.7	315.8	335.9	378	346.5	283.6	116.2	92.1	97.9	110.2	101	82.7	-0.335337	0.170743	-0.288396	-0.150997	0.448365	0	0
[K].KIVLAGCVPQAQPR.[Q]	1xCarbamidomethyl [C7]; 1xTMT6plex [N-Term]; 1xGGTMT6plex [K1]; 1xGGTMT6plex [K1]	1	1	2	Q5VV42	Threonylcarbamoyladenosine tRNA methylthiotransferase OS=Homo sapiens GN=CDKAL1 PE=1 SV=1	CDKAL1	Q5VV42 [132-145]	1	0	5.68e-05	6.649e-05	0.0001912	3.8	15	95.6	98.9	118.3	119	127.5	113.6	128.1	118	128.7	119	154	132	98.6	90.8	99	91.6	118.5	101.6	-0.118895	-0.112081	-0.221987	-0.150988	0.0512257	0	0
[R].LALEKVPK.[V]	1xTMT6plex [K8]; 1xTMT6plex [N-Term]; 1xGGTMT6plex [K5]; 1xGGTMT6plex [K5]	1	1	2	Q9BTU6	Phosphatidylinositol 4-kinase type 2-alpha OS=Homo sapiens GN=PI4K2A PE=1 SV=1	PI4K2A	Q9BTU6 [236-243]	1	0.0002086	0.0002565	0.004652	0.002633	3.01	5	243.5	207.6	256.8	284.2	265.8	261.6	326.2	247.6	279.3	284.2	321.1	304.1	111.1	84.3	95.1	96.7	109.3	103.5	-0.398254	0.0240705	-0.0786626	-0.150949	0.35708	0	0
[K].IKEEAVK.[E]	1xTMT6plex [K7]; 1xTMT6plex [N-Term]; 1xGGTMT6plex [K2]	1	1	1	O76021	Ribosomal L1 domain-containing protein 1 OS=Homo sapiens GN=RSL1D1 PE=1 SV=3	RSL1D1	O76021 [434-440]	1		0.003331		0.04017	2.05		277.7	269.9	290.4	313.7	168.8	149.1	372.1	321.9	315.9	313.7	203.9	173.3	131.3	113.6	111.4	110.7	71.9	61.1	-0.208904	-0.00909401	-0.234819	-0.150939	0.168535	0	0
[R].ENQVSIECDTTCKEMK.[R]	2xCarbamidomethyl [C8; C12]; 1xDeamidated [Q3]; 1xTMT6plex [K16]; 1xTMT6plex [N-Term]; 1xGGTMT6plex [K13]; 1xGGTMT6plex [K13]	1	1	2	Q6ZNB6	NF-X1-type zinc finger protein NFXL1 OS=Homo sapiens GN=NFXL1 PE=1 SV=2	NFXL1	Q6ZNB6 [816-831]	1	0.0003545	0.001403	0.006973	0.01535	2.8	8	120.5	111.7	174.3	241	151.3	109.5	161.4	133.2	189.6	241	182.8	127.3	93.6	77.2	109.9	139.7	105.9	73.8	-0.277908	0.346141	-0.52101	-0.150926	0.618082	0	0
[K].KAIILTR.[E]	1xTMT6plex [N-Term]; 1xGGTMT6plex [K1]; 1xGGTMT6plex [K1]	1	1	2	Q15021	Condensin complex subunit 1 OS=Homo sapiens GN=NCAPD2 PE=1 SV=3	NCAPD2	Q15021 [531-537]	1	0.001112	0.002427	0.02933	0.02997	2.53	4	243.1	234	310.9	310.9	259.9	250.5	325.7	279.1	338.2	310.9	314	291.2	105.1	90.1	109.2	100.3	101.3	94	-0.222164	-0.122651	-0.107902	-0.150905	0.0521564	0	0
[K].SKDFVQVMR.[H]	1xTMT6plex [N-Term]; 1xGGTMT6plex [K2]; 1xGGTMT6plex [K2]	1	1	2	P78527	DNA-dependent protein kinase catalytic subunit OS=Homo sapiens GN=PRKDC PE=1 SV=3	PRKDC	P78527 [2417-2425]	1	2.207e-05	0.0001776	0.0001906	0.0006158	3.37	17	193.8	174.6	197.9	268.6	265.6	201.5	259.6	208.3	215.3	268.6	320.8	234.2	103.4	82.9	85.7	107	127.8	93.3	-0.318792	0.320244	-0.453939	-0.150829	0.592128	0	0
[K].VTFNSALAQKEAK.[K]	2xDeamidated [N4; Q9]; 1xTMT6plex [K13]; 1xTMT6plex [N-Term]; 1xGGTMT6plex [K10]	1	1	1	Q9Y287	Integral membrane protein 2B OS=Homo sapiens GN=ITM2B PE=1 SV=1	ITM2B	Q9Y287 [4-16]	1		0.0002565		0.002641	2.58		47.5	45.4	58.3	53.1	47	50.1	63.6	54.2	63.4	53.1	56.8	58.2	109.3	93	108.9	91.2	97.5	100	-0.232991	-0.255898	0.0365259	-0.150788	0.249502	0	0
[R].FDVSGYPTIKILK.[K]	1xTMT6plex [K13]; 1xTMT6plex [N-Term]; 1xGGTMT6plex [K10]; 1xGGTMT6plex [K10]	1	1	2	P13667	Protein disulfide-isomerase A4 OS=Homo sapiens GN=PDIA4 PE=1 SV=2	PDIA4	P13667 [132-144]	1	0	3.785e-05	1.114e-05	0.0001023	3.26	16	114.4	165.8	248.5	157.9	123.4	124.5	153.3	197.8	270.3	157.9	149.1	144.7	85.7	110.6	151.2	88.3	83.4	80.9	0.367984	-0.775973	-0.0439077	-0.150632	0.696599	0	0
[K].YYTGNYDQYVKTR.[L]	1xTMT6plex [N-Term]; 1xGGTMT6plex [K11]; 1xGGTMT6plex [K11]	1	1	4	Q9UG63	ATP-binding cassette sub-family F member 2 OS=Homo sapiens GN=ABCF2 PE=1 SV=2	ABCF2	Q9UG63 [305-317]	1	0	0	1.224e-10	5.979e-07	4.91	30	280.4	322.4	579.1	506.3	361.2	333.5	375.7	384.5	629.9	506.3	436.3	387.6	82.9	84.8	138.9	111.7	96.2	85.5	0.0326922	-0.314417	-0.170112	-0.150613	0.273302	0	0
[K].SSTEIPLETCCSSELKGGGSGTSLER.[E]	2xCarbamidomethyl [C10; C11]; 1xTMT6plex [N-Term]; 1xGGTMT6plex [K16]; 1xGGTMT6plex [K16]	1	1	2	Q8NCN4	E3 ubiquitin-protein ligase RNF169 OS=Homo sapiens GN=RNF169 PE=1 SV=2	RNF169	Q8NCN4 [520-545]	1	0	0	1.713e-10	1.723e-06	3.77	57	59.5	68.3	79.5	74.3	64.7	56	79.7	81.5	86.5	74.3	78.2	65.1	102.8	105.1	111.5	95.8	100.8	83.9	0.0319224	-0.218946	-0.264753	-0.150592	0.244042	0	0
[K].LGEYMEKLSR.[L]	1xTMT6plex [N-Term]; 1xGGTMT6plex [K7]; 1xGGTMT6plex [K7]	2	2	2	Q96TA1; Q96TA1	Niban-like protein 1 OS=Homo sapiens GN=FAM129B PE=1 SV=2;Niban-like protein 1 OS=Homo sapiens GN=FAM129B PE=1 SV=3	FAM129B	Q96TA1 [372-381]; Q96TA1 [385-394]	1	0	0	8.121e-07	5.104e-05	3.18	14	143.9	130.4	164.2	223.9	187.1	140.6	192.8	155.5	178.6	223.9	226	163.4	101.4	81.8	94	117.8	118.9	86	-0.309885	0.325607	-0.46734	-0.150539	0.597884	0	0
[K].VTFNSALAQKEAKK.[D]	1xTMT6plex [K]; 1xTMT6plex [N-Term]; 2xGGTMT6plex [K]; 2xGGTMT6plex [K10; K13]	1	1	3	Q9Y287	Integral membrane protein 2B OS=Homo sapiens GN=ITM2B PE=1 SV=1	ITM2B	Q9Y287 [4-17]	2	0	0	9.905e-07	1.133e-05	4.21	18	190	177.3	217.3	189.4	180.4	205.9	254.6	211.5	236.4	189.4	217.9	239.3	113.2	94.1	105.1	84.2	96.9	106.4	-0.266607	-0.319871	0.13493	-0.150516	0.404416	0	0
[R].CNGTSSKGSDQAIITLR.[V]	1xCarbamidomethyl [C1]; 1xDeamidated [N2]; 1xTMT6plex [N-Term]; 1xGGTMT6plex [K7]; 1xGGTMT6plex [K7]	1	1	4	P35613	Basigin OS=Homo sapiens GN=BSG PE=1 SV=2	BSG	P35613 [301-317]	1	0	0	6.235e-09	1.496e-06	5.28	36	747	642.5	457	443.5	415.7	462.9	1000.8	766.3	497.1	443.5	502.2	538	160.2	122.7	79.6	71	80.4	86.1	-0.384739	-0.164949	0.0988177	-0.15029	0.394787	0	0
[K].AYKTTWGDGGENSPCNVVSK.[Q]	1xCarbamidomethyl [C15]; 1xDeamidated [N12]; 1xTMT6plex [K20]; 1xTMT6plex [N-Term]; 1xGGTMT6plex [K3]; 1xGGTMT6plex [K3]	1	1	2	O00161	Synaptosomal-associated protein 23 OS=Homo sapiens GN=SNAP23 PE=1 SV=1	SNAP23	O00161 [98-117]	1	0	0.0002706	0.0001566	0.003121	2.51	28	39.9	39.3	57.7	57.6	60.1	56.8	53.5	46.9	62.8	57.6	72.6	66	89.3	78.3	104.8	96.2	121.2	110.2	-0.189648	-0.12353	-0.137265	-0.150148	0.0175277	0	0
[K].VGINYQPPTVVPGGDLAKVQR.[A]	1xDeamidated [Q/N]; 1xTMT6plex [N-Term]; 1xGGTMT6plex [K18]; 1xGGTMT6plex [K18]	2	7	35	Q71U36; P68366	Tubulin alpha-1A chain OS=Homo sapiens GN=TUBA1A PE=1 SV=1;Tubulin alpha-4A chain OS=Homo sapiens GN=TUBA4A PE=1 SV=1	TUBA4A	Q71U36 [353-373]; P68366 [353-373]	1	0	0	1.458e-05	6.422e-07	6.23	41	1343.2	1327	1551.4	1463	952.6	951.1	1799.6	1582.8	1687.6	1463	1150.7	1105.5	122.9	108	115.2	99.9	78.6	75.5	-0.186454	-0.205584	-0.0580527	-0.15003	0.0835445	0	0
[K].LEDGPKFLK.[S]	1xTMT6plex [K9]; 1xTMT6plex [N-Term]; 1xGGTMT6plex [K6]	1	2	1	P68104	Elongation factor 1-alpha 1 OS=Homo sapiens GN=EEF1A1 PE=1 SV=1	EEF1A1	P68104 [387-395]	1		0.0002706		0.003121	2.84		238.1	225.8	293	343.2	346	289.9	319	269.3	318.7	343.2	418	336.9	95.5	80.6	95.4	102.7	125.1	100.8	-0.244721	0.106375	-0.311586	-0.149977	0.366776	0	0
[K].DKWSPALQIR.[T]	1xTMT6plex [N-Term]; 1xGGTMT6plex [K2]; 1xGGTMT6plex [K2]	2	2	8	Q5JXB2; P61088	Putative ubiquitin-conjugating enzyme E2 N-like OS=Homo sapiens GN=UBE2NL PE=1 SV=1;Ubiquitin-conjugating enzyme E2 N OS=Homo sapiens GN=UBE2N PE=1 SV=1	UBE2N	Q5JXB2 [94-103]; P61088 [93-102]	1	0	3.785e-05	6.123e-06	9.088e-05	4.5	9	782.8	735.8	1291.1	1320.4	971.8	940.5	1048.8	877.6	1404.4	1320.4	1173.9	1093.1	91	76.1	121.8	114.5	101.8	94.8	-0.25797	-0.0891665	-0.102779	-0.149972	0.109363	0	0
[K].ALAAGGYDVEKNNSR.[I]	1xDeamidated [N]; 1xTMT6plex [N-Term]; 1xGGTMT6plex [K11]; 1xGGTMT6plex [K11]	1	1	15	P16401	Histone H1.5 OS=Homo sapiens GN=HIST1H1B PE=1 SV=3	HIST1H1B	P16401 [68-82]	1	0	0	3.866e-06	7.074e-06	4.29	23	756.8	726.6	979.7	1090.8	858.5	747	1013.9	866.7	1065.7	1090.8	1037.1	868.2	102.4	87.5	107.6	110.1	104.7	87.7	-0.226861	0.0331364	-0.255613	-0.149779	0.24447	0	0
[R].YMVADKFTELQK.[A]	1xDeamidated [Q11]; 1xTMT6plex [K12]; 1xTMT6plex [N-Term]; 1xGGTMT6plex [K6]	1	1	1	P30153	Serine/threonine-protein phosphatase 2A 65 kDa regulatory subunit A alpha isoform OS=Homo sapiens GN=PPP2R1A PE=1 SV=4	PPP2R1A	P30153 [261-272]	1		0.0002706		0.003061	3.61		137.5	132.5	193.3	258.6	196.9	142	184.2	158	210.3	258.6	237.9	165	91	78.1	103.9	127.8	117.6	81.6	-0.220544	0.298692	-0.527247	-0.1497	0.597918	0	0
[R].LQAEEQQKAPGEVMDPR.[E]	1xDeamidated [Q7]; 1xTMT6plex [N-Term]; 1xGGTMT6plex [K8]; 1xGGTMT6plex [K8]	1	1	2	Q8TAA9	Vang-like protein 1 OS=Homo sapiens GN=VANGL1 PE=1 SV=1	VANGL1	Q8TAA9 [375-391]	1	0.0001275	0.0002028	0.002328	0.001023	1.88	12	91.1	100.2	127.1	135.2	129.6	103	122.1	119.5	138.3	135.2	156.6	119.7	92.5	90.6	104.8	102.5	118.7	90.8	-0.0299423	-0.0320148	-0.386556	-0.149504	0.334378	0	0
[R].GYASPDLSKLYK.[N]	1xTMT6plex [K12]; 1xTMT6plex [N-Term]; 1xGGTMT6plex [K9]; 1xGGTMT6plex [K9]	1	1	2	P04049	RAF proto-oncogene serine/threonine-protein kinase OS=Homo sapiens GN=RAF1 PE=1 SV=1	RAF1	P04049 [564-575]	1	0	3.785e-05	2.019e-05	0.000106	4.16	18	165.9	161.7	200.1	213.5	213.5	191.1	222.3	192.9	217.7	213.5	257.9	222.1	100.5	87.2	98.5	96.6	116.7	100.5	-0.204795	-0.0281005	-0.215609	-0.149502	0.133078	0	0
[R].AISTPETPLTKR.[S]	1xTMT6plex [N-Term]; 1xGGTMT6plex [K11]; 1xGGTMT6plex [K11]	1	1	2	Q14181	DNA polymerase alpha subunit B OS=Homo sapiens GN=POLA2 PE=1 SV=2	POLA2	Q14181 [124-135]	1	0.0001275	0.0009849	0.002228	0.01143	3.8	20	128.1	132	174.8	169.5	155.8	145.4	171.6	157.4	190.1	169.5	188.2	169	98.5	90.3	109.1	97.2	108	96.9	-0.125398	-0.166623	-0.156463	-0.149494	0.00681011	0	0
[R].IVAKAVYDNR.[L]	1xTMT6plex [N-Term]; 1xGGTMT6plex [K4]	1	1	1	Q7Z6Z7	E3 ubiquitin-protein ligase HUWE1 OS=Homo sapiens GN=HUWE1 PE=1 SV=3	HUWE1	Q7Z6Z7 [4113-4122]	1		0.0002105		0.001206	2.91		133.8	123.2	120.3	109.1	116.6	129.9	179.3	146.9	130.9	109.1	140.9	151	125.4	102.8	91.5	76.3	98.5	105.6	-0.286697	-0.262089	0.100414	-0.149457	0.354782	0	0
[R].KLQEEELLATQVDMR.[A]	1xTMT6plex [N-Term]; 1xGGTMT6plex [K1]; 1xGGTMT6plex [K1]	1	1	2	Q8IVM0	Coiled-coil domain-containing protein 50 OS=Homo sapiens GN=CCDC50 PE=1 SV=1	CCDC50	Q8IVM0 [181-195]	1	2.207e-05	5.68e-05	0.0003787	0.0002031	4.07	1	180.6	164.5	261	334.7	275.8	219.8	242	196.2	283.9	334.7	333.2	255.5	88.2	71.5	103.5	122	121.5	93.2	-0.302835	0.23725	-0.382554	-0.14938	0.523103	0	0
[R].NQVEESTKQIQVLQAQLQR.[L]	1xDeamidated [Q]; 1xTMT6plex [N-Term]; 1xGGTMT6plex [K8]; 1xGGTMT6plex [K8]	1	1	3	Q14BN4	Sarcolemmal membrane-associated protein OS=Homo sapiens GN=SLMAP PE=1 SV=1	SLMAP	Q14BN4 [536-554]	1	0	0.0002255	0.0001406	0.001872	3.3	19	85.7	83.1	99.9	89.9	73	77.9	114.8	99.1	108.7	89.9	88.2	90.5	116.5	100.6	110.3	91.2	89.5	91.9	-0.2117	-0.274327	0.0381772	-0.149283	0.258296	0	0
[K].IVEEGKVR.[K]	1xTMT6plex [N-Term]; 1xGGTMT6plex [K6]; 1xGGTMT6plex [K6]	1	1	2	Q6P1K2	Polyamine-modulated factor 1 OS=Homo sapiens GN=PMF1 PE=1 SV=2	PMF1	Q6P1K2 [111-118]	1	0.0001608	0.0002869	0.003263	0.003382	3.29	7	199.8	202	218.7	229.3	203.4	178.9	267.7	240.9	237.9	229.3	245.7	207.9	112.4	101.1	99.9	96.2	103.1	87.3	-0.152859	-0.0544478	-0.239991	-0.149099	0.108569	0	0
[K].GKEDEGEEAASPMLQIQR.[D]	1xTMT6plex [N-Term]; 1xGGTMT6plex [K2]; 1xGGTMT6plex [K2]	1	1	2	Q14204	Cytoplasmic dynein 1 heavy chain 1 OS=Homo sapiens GN=DYNC1H1 PE=1 SV=5	DYNC1H1	Q14204 [2400-2417]	1	0	0	9.225e-08	1.687e-05	4.83	34	99.6	99.5	127.5	140.9	132.9	112.1	133.4	118.7	138.7	140.9	160.5	130.3	97.3	86.6	101.2	102.8	117.1	95	-0.168073	0.022631	-0.301742	-0.149061	0.254099	0	0
[K].LASGEDDPFDSDFSCPVKLHR.[D]	1xCarbamidomethyl [C15]; 1xTMT6plex [N-Term]; 1xGGTMT6plex [K18]; 1xGGTMT6plex [K18]	1	1	2	Q99567	Nuclear pore complex protein Nup88 OS=Homo sapiens GN=NUP88 PE=1 SV=2	NUP88	Q99567 [377-397]	1	0	5.68e-05	7.888e-05	0.0002226	3.19	15	77.9	58.4	77.1	82.8	72.2	83.6	104.4	69.7	83.9	82.8	87.2	97.2	119.3	79.6	95.8	94.6	99.7	111	-0.583754	-0.0181855	0.154894	-0.149015	0.572841	0	0
[K].ESEPAEEVKQEADSGK.[G]	1xTMT6plex [K16]; 1xTMT6plex [N-Term]; 1xGGTMT6plex [K9]	1	1	1	P09884	DNA polymerase alpha catalytic subunit OS=Homo sapiens GN=POLA1 PE=1 SV=2	POLA1	P09884 [276-291]	1		0.0002105		0.001336	2.14		117.1	127.8	149	142.6	134.8	120.5	156.9	152.4	162.1	142.6	162.8	140.1	102.7	99.7	106.1	93.3	106.6	91.6	-0.0427708	-0.185476	-0.218788	-0.149011	0.110009	0	0
[K].VTEISNVKCVTR.[L]	1xCarbamidomethyl [C9]; 1xTMT6plex [N-Term]; 1xGGTMT6plex [K8]; 1xGGTMT6plex [K8]	1	1	2	Q8TEW6	Docking protein 4 OS=Homo sapiens GN=DOK4 PE=1 SV=2	DOK4	Q8TEW6 [59-70]	1	0.0001275	0.0002565	0.002301	0.002601	2.51	6	220.6	219.1	271.8	294.5	263.4	228.1	295.6	261.3	295.7	294.5	318.2	265.1	102.5	90.6	102.5	102.1	110.3	91.9	-0.178041	-0.00564104	-0.263296	-0.148993	0.188205	0	0
[K].IKEIAVTVK.[K]	1xTMT6plex [K9]; 1xTMT6plex [N-Term]; 1xGGTMT6plex [K2]; 1xGGTMT6plex [K2]	1	1	2	Q99832	T-complex protein 1 subunit eta OS=Homo sapiens GN=CCT7 PE=1 SV=2	CCT7	Q99832 [136-144]	1	0	5.68e-05	1.563e-05	0.0001408	3.64	15	108.6	111	149.9	146.8	148.9	138.6	145.5	132.4	163.1	146.8	179.9	161.1	94	85.5	105.3	94.8	116.2	104.1	-0.136736	-0.151546	-0.15864	-0.148974	0.00187075	0	0
[K].ITPVTVKAQTK.[A]	1xTMT6plex [K11]; 1xTMT6plex [N-Term]; 1xGGTMT6plex [K7]; 1xGGTMT6plex [K7]	1	1	2	Q14978	Nucleolar and coiled-body phosphoprotein 1 OS=Homo sapiens GN=NOLC1 PE=1 SV=2	NOLC1	Q14978 [187-197]	1	0.0002902	0.001789	0.005608	0.01952	3.07	8	162.1	169.6	315.6	322.8	275.5	240	217.2	202.3	343.3	322.8	332.8	278.9	76.8	71.5	121.4	114.1	117.6	98.6	-0.103163	-0.0894696	-0.254229	-0.148954	0.105989	0	0
[K].EPILVDFKTDR.[K]	1xTMT6plex [N-Term]; 1xGGTMT6plex [K8]	1	1	2	P18583	Protein SON OS=Homo sapiens GN=SON PE=1 SV=4	SON	P18583 [2333-2343]	1		0.002018		0.02335	2.54		460	406.3	399.8	401.5	337	354.3	616.3	484.6	434.9	401.5	407.1	411.8	134.2	105.5	94.7	87.4	88.6	89.6	-0.347142	-0.115731	0.016192	-0.148894	0.295923	0	0
[K].HAAENPGKYNILGTNTIMDK.[M]	1xTMT6plex [K20]; 1xTMT6plex [N-Term]; 1xGGTMT6plex [K8]; 1xGGTMT6plex [K8]	1	1	2	Q00839	Heterogeneous nuclear ribonucleoprotein U OS=Homo sapiens GN=HNRNPU PE=1 SV=6	HNRNPU	Q00839 [517-536]	1	0	0	4.245e-07	2.23e-05	5.93	31	115.5	105.2	130.4	158.1	137.2	115.8	154.7	125.5	141.8	158.1	165.7	134.6	105.4	85.5	96.7	107.7	112.9	91.7	-0.301879	0.15543	-0.300052	-0.148833	0.431088	0	0
[R].NTIYNAAIQKAVCLGSK.[S]	1xCarbamidomethyl [C13]; 1xTMT6plex [K17]; 1xTMT6plex [N-Term]; 1xGGTMT6plex [K10]; 1xGGTMT6plex [K10]	1	1	2	Q6P2P2	Protein arginine N-methyltransferase 9 OS=Homo sapiens GN=PRMT9 PE=1 SV=1	PRMT9	Q6P2P2 [163-179]	1	0	0	7.679e-10	5.453e-06	3.78	58	119	121	120	114.8	113	108.2	159.4	144.3	130.5	114.8	136.5	125.8	117.9	106.7	96.5	84.9	100.9	93	-0.144004	-0.184764	-0.117624	-0.148797	0.0167937	0	0
[K].NQIDMSLKR.[T]	1xTMT6plex [N-Term]; 1xGGTMT6plex [K8]; 1xGGTMT6plex [K8]	1	1	2	Q92990	Glomulin OS=Homo sapiens GN=GLMN PE=1 SV=2	GLMN	Q92990 [426-434]	1	5.896e-05	0.0002565	0.001007	0.002806	2.94	11	194.7	187.2	211.5	233.6	208.5	183.2	260.9	223.3	230.1	233.6	251.9	212.9	110.8	94.8	97.7	99.2	107	90.4	-0.224999	0.0219816	-0.243216	-0.148744	0.22413	0	0
[R].GPVEVADNMELSKSATCK.[N]	1xCarbamidomethyl [C17]; 1xDeamidated [N8]; 1xTMT6plex [K18]; 1xTMT6plex [N-Term]; 1xGGTMT6plex [K13]; 1xGGTMT6plex [K13]	1	1	2	Q8NG31	Kinetochore scaffold 1 OS=Homo sapiens GN=KNL1 PE=1 SV=3	KNL1	Q8NG31 [1052-1069]	1	0	0	4.04e-07	3.542e-05	3.17	24	111.9	121.7	197	215.3	147.7	115.9	149.9	145.2	214.3	215.3	178.4	134.7	86.7	83.9	123.9	124.5	103.2	77.9	-0.0473612	0.00696955	-0.405748	-0.148713	0.369548	0	0
[K].VDEEQMKYK.[S]	1xTMT6plex [K9]; 1xTMT6plex [N-Term]; 1xGGTMT6plex [K7]	1	1	1	P13010	X-ray repair cross-complementing protein 5 OS=Homo sapiens GN=XRCC5 PE=1 SV=3	XRCC5	P13010 [326-334]	1		0.0001776		0.0005105	2.42		205.1	193.6	219.5	288.2	275.9	207.5	274.8	230.9	238.8	288.2	333.3	241.2	102.6	86.2	89.1	107.6	124.4	90	-0.251271	0.272181	-0.46699	-0.148693	0.567929	0	0
[K].LAKEYHPDK.[N]	1xTMT6plex [K9]; 1xTMT6plex [N-Term]; 1xGGTMT6plex [K3]	1	1	1	O60884	DnaJ homolog subfamily A member 2 OS=Homo sapiens GN=DNAJA2 PE=1 SV=1	DNAJA2	O60884 [31-39]	1		0.000467		0.005143	3.32		138.3	136.2	158.9	182	194.9	161.2	185.3	162.5	172.8	182	235.4	187.4	98.8	86.6	92.2	97	125.5	99.9	-0.190144	0.073218	-0.329131	-0.148686	0.334709	0	0
[K].NCGQTVHDEVANKQTMEELK.[D]	1xCarbamidomethyl [C2]; 1xTMT6plex [K20]; 1xTMT6plex [N-Term]; 1xGGTMT6plex [K13]; 1xGGTMT6plex [K13]	1	1	6	O14964	Hepatocyte growth factor-regulated tyrosine kinase substrate OS=Homo sapiens GN=HGS PE=1 SV=1	HGS	O14964 [74-93]	1	0	0	7.48e-08	5.278e-05	5.14	14	493.9	482.3	553	644.2	583.1	477.9	661.7	575.3	601.5	644.2	704.4	555.5	106.1	92.2	96.4	103.3	112.9	89	-0.202586	0.0997352	-0.343168	-0.148673	0.373144	0	0
[R].LKDCLAEK.[A]	1xCarbamidomethyl [C4]; 1xTMT6plex [K8]; 1xTMT6plex [N-Term]; 1xGGTMT6plex [K2]	1	1	1	Q9BVG8	Kinesin-like protein KIFC3 OS=Homo sapiens GN=KIFC3 PE=1 SV=4	KIFC3	Q9BVG8 [219-226]	1		0.0002105		0.001489	2.43		132.8	164.7	218.8	176.5	137.5	128.2	177.9	196.4	238	176.5	166.1	149	96.7	106.8	129.4	95.9	90.3	81	0.143324	-0.432235	-0.156804	-0.148572	0.46569	0	0
[K].LNNTPDSDWLQLKPLAGTDDSVVSEDR.[L]	2xDeamidated [N3; Q11]; 1xTMT6plex [N-Term]; 1xGGTMT6plex [K13]; 1xGGTMT6plex [K13]	1	1	2	Q9ULF5	Zinc transporter ZIP10 OS=Homo sapiens GN=SLC39A10 PE=1 SV=2	SLC39A10	Q9ULF5 [550-576]	0	0.0001141	0.0002105	0.0015	0.001602	3.36	16	11.8	10.5	26.3	23.4	18	21.2	15.8	12.5	28.6	23.4	21.7	24.6	74.9	59.3	135.5	110.8	102.9	116.7	-0.336934	-0.290335	0.181562	-0.148569	0.464343	0	0
[K].DPSLPAASSSSSSSKR.[G]	1xTMT6plex [N-Term]; 1xGGTMT6plex [K15]; 1xGGTMT6plex [K15]	1	1	2	Q01831	DNA repair protein complementing XP-C cells OS=Homo sapiens GN=XPC PE=1 SV=4	XPC	Q01831 [494-509]	1	0	0	6.975e-08	6.895e-06	4.07	23	126.5	163.3	196.9	189.7	150	112.5	169.5	194.8	214.2	189.7	181.2	130.8	94.1	108.2	119	105.4	100.7	72.6	0.201434	-0.175087	-0.472022	-0.148558	0.525477	0	0
[M].PGSAAKGSELSER.[I]	1xTMT6plex [N-Term]; 1xGGTMT6plex [K6]	1	1	1	P49770	Translation initiation factor eIF-2B subunit beta OS=Homo sapiens GN=EIF2B2 PE=1 SV=3	EIF2B2	P49770 [2-14]	1	2.207e-05		0.0002042			12	215.7	173.6	198.9	187.5	171.9	211.3	289	207.1	216.4	187.5	207.7	245.6	128.1	91.8	95.9	83.1	92.1	108.9	-0.480704	-0.206682	0.241731	-0.148552	0.553603	0	0
[K].YQSNPKVMNLISK.[L]	1xDeamidated [N/Q]; 1xTMT6plex [K13]; 1xTMT6plex [N-Term]; 1xGGTMT6plex [K6]; 1xGGTMT6plex [K6]	1	2	4	P50502	Hsc70-interacting protein OS=Homo sapiens GN=ST13 PE=1 SV=2	ST13	P50502 [348-360]	1	0	5.68e-05	2.706e-05	0.0001983	4.86	15	314.8	328.6	524.1	603.4	428.5	332.7	421.8	391.9	570.1	603.4	517.6	386.7	87.5	81.3	118.3	125.2	107.4	80.2	-0.106028	0.0817845	-0.42132	-0.148521	0.41811	0	0
[R].ASLQDLKTVVIAK.[T]	1xTMT6plex [K13]; 1xTMT6plex [N-Term]; 1xGGTMT6plex [K7]; 1xGGTMT6plex [K7]	1	1	2	Q9Y2I1	Nischarin OS=Homo sapiens GN=NISCH PE=1 SV=3	NISCH	Q9Y2I1 [1003-1015]	1	0	3.785e-05	4.337e-06	6.231e-05	4.26	15	180.6	193.2	225.2	203.5	181.3	174.9	242	230.4	245	203.5	219	203.3	108.1	102.9	109.4	90.9	97.8	90.8	-0.0711235	-0.267261	-0.107142	-0.148509	0.132729	0	0
[R].VPFLVLECPNLKLK.[K]	1xCarbamidomethyl [C8]; 1xTMT6plex [K14]; 1xTMT6plex [N-Term]; 1xGGTMT6plex [K12]; 1xGGTMT6plex [K12]	1	1	1	Q9NRP0	Oligosaccharyltransferase complex subunit OSTC OS=Homo sapiens GN=OSTC PE=1 SV=1	OSTC	Q9NRP0 [7-20]	1	0.002293	0.01268	0.06397	0.2093	2.22	14	52.3	57.8	46.5	44.7	51.7	45.4	70.1	68.9	50.6	44.7	62.5	52.8	120.3	118.3	86.8	76.7	107.2	90.6	-0.0241866	-0.178468	-0.242722	-0.148459	0.149228	0	0
[K].VGINYQPPTVVPGGDLAKVQR.[A]	1xTMT6plex [N-Term]; 1xGGTMT6plex [K18]; 1xGGTMT6plex [K18]	2	7	42	Q71U36; P68366	Tubulin alpha-1A chain OS=Homo sapiens GN=TUBA1A PE=1 SV=1;Tubulin alpha-4A chain OS=Homo sapiens GN=TUBA4A PE=1 SV=1	TUBA4A	Q71U36 [353-373]; P68366 [353-373]	1	0	0	1.013e-06	2.324e-08	7.19	30	1929.3	1952.9	2381.7	2210.5	1432.7	1423.9	2584.8	2329.3	2590.8	2210.5	1730.7	1655	118.4	106.7	118.7	101.2	79.3	75.8	-0.150109	-0.230111	-0.065123	-0.148448	0.0893795	0	0
[K].YEDICPSTHNMDVPNIKR.[N]	1xCarbamidomethyl [C5]; 1xTMT6plex [N-Term]; 1xGGTMT6plex [K17]; 1xGGTMT6plex [K17]	1	3	2	P63241	Eukaryotic translation initiation factor 5A-1 OS=Homo sapiens GN=EIF5A PE=1 SV=2	EIF5A	P63241 [69-86]	1	0	3.785e-05	1.77e-05	6.449e-05	4.79	18	170.8	161.5	206.4	217.4	198.7	185.9	228.8	192.6	224.5	217.4	240	216.1	104.1	87.6	102.1	98.9	109.1	98.3	-0.248967	-0.0459404	-0.150388	-0.148432	0.126931	0	0
[K].SSLSVALDKLR.[A]	1xTMT6plex [N-Term]; 1xGGTMT6plex [K9]; 1xGGTMT6plex [K9]	1	1	2	Q96AX9	E3 ubiquitin-protein ligase MIB2 OS=Homo sapiens GN=MIB2 PE=1 SV=3	MIB2	Q96AX9 [472-482]	1	0.0001275	0.0001776	0.001744	0.0005835	3.06	1	92.8	97.9	111.1	114.2	107.8	92.7	124.3	116.8	120.9	114.2	130.2	107.7	104.5	98.1	101.5	96	109.4	90.5	-0.0911779	-0.0803734	-0.273623	-0.148391	0.141557	0	0
[K].RPAEDMEEEQAFKR.[S]	1xDeamidated [Q10]; 1xTMT6plex [N-Term]; 1xGGTMT6plex [K13]; 1xGGTMT6plex [K13]	1	1	2	P61978	Heterogeneous nuclear ribonucleoprotein K OS=Homo sapiens GN=HNRNPK PE=1 SV=1	HNRNPK	P61978 [22-35]	1	2.207e-05	3.785e-05	0.0002004	8.345e-05	4.47	8	97.6	93.8	119.6	146.2	127.6	101.3	130.8	111.9	130.1	146.2	154.1	117.7	99.2	84.9	98.7	110.9	116.9	89.3	-0.224576	0.168137	-0.388543	-0.148327	0.463921	0	0
[R].INTVQYGTSDNKK.[D]	1xTMT6plex [K]; 1xTMT6plex [N-Term]; 1xGGTMT6plex [K12]; 1xGGTMT6plex [K]	1	1	3	Q96AP4	Zinc finger with UFM1-specific peptidase domain protein OS=Homo sapiens GN=ZUFSP PE=1 SV=1	ZUFSP	Q96AP4 [65-77]	1	0	3.785e-05	1.214e-06	6.93e-05	4.61	16	411.3	609.2	745.9	419.2	352.3	395.3	551	726.6	811.4	419.2	425.6	459.5	97.4	128.5	143.5	74.1	75.3	81.2	0.399775	-0.953505	0.10883	-0.1483	0.752929	0	0
[K].EQKGQSMFVENK.[A]	1xOxidation [M7]; 1xTMT6plex [K12]; 1xTMT6plex [N-Term]; 1xGGTMT6plex [K3]; 1xGGTMT6plex [K3]	1	1	2	Q9NQ84	G-protein coupled receptor family C group 5 member C OS=Homo sapiens GN=GPRC5C PE=1 SV=2	GPRC5C	Q9NQ84 [330-341]	1	0.0001275	0.001162	0.00214	0.01377	2.1	7	133.6	246.1	420.6	175.8	136.2	165.1	179	293.5	457.5	175.8	164.5	191.9	73.4	120.4	187.7	72.1	67.5	78.7	0.713983	-1.38036	0.221476	-0.148299	0.836371	0	0
[R].ATKLWNEVTTSFR.[A]	1xTMT6plex [N-Term]; 1xGGTMT6plex [K3]	1	1	1	Q5TB30	DEP domain-containing protein 1A OS=Homo sapiens GN=DEPDC1 PE=1 SV=2	DEPDC1	Q5TB30 [13-25]	1		0.0002105		0.001698	1.81		176	185.5	214.8	202.5	193.8	181.7	235.8	221.3	233.7	202.5	234.1	211.2	105.7	99.2	104.7	90.8	104.9	94.7	-0.0915634	-0.205497	-0.147578	-0.148213	0.0458853	0	1
[R].VIKCDPDCLR.[A]	2xCarbamidomethyl [C4; C8]; 1xTMT6plex [N-Term]; 1xGGTMT6plex [K3]	1	1	1	P24385	G1/S-specific cyclin-D1 OS=Homo sapiens GN=CCND1 PE=1 SV=1	CCND1	P24385 [236-245]	1		0.003508		0.04416	2.97		433.2	413.3	433.3	442.7	347.8	332.6	580.4	493	471.3	442.7	420.1	386.6	124.6	105.9	101.2	95.1	90.2	83	-0.234601	-0.089692	-0.120016	-0.148103	0.0784638	0	0
[K].APEMTNELKNDLK.[A]	1xDeamidated [N]; 1xTMT6plex [K13]; 1xTMT6plex [N-Term]; 1xGGTMT6plex [K9]; 1xGGTMT6plex [K9]	1	1	3	Q5QJE6	Deoxynucleotidyltransferase terminal-interacting protein 2 OS=Homo sapiens GN=DNTTIP2 PE=1 SV=2	DNTTIP2	Q5QJE6 [650-662]	1	0.0003839	0.004401	0.007869	0.0556	2.24	5	198.8	209	229.7	274.9	235.5	174.7	266.3	249.3	249.9	274.9	284.5	203.1	104.6	97.9	98.1	108	111.7	79.7	-0.0955021	0.138706	-0.486978	-0.147924	0.502764	0	0
[K].ELKTDSSPNQAR.[A]	1xDeamidated [N9]; 1xTMT6plex [N-Term]; 1xGGTMT6plex [K3]; 1xGGTMT6plex [K3]	1	1	2	P26599	Polypyrimidine tract-binding protein 1 OS=Homo sapiens GN=PTBP1 PE=1 SV=1	PTBP1	P26599 [135-146]	1	2.207e-05	0.0001426	0.0002895	0.00041	2.74	10	196.7	217.6	272.4	248.1	247.5	229.1	263.5	259.5	296.3	248.1	299	266.3	96.8	95.4	108.9	91.2	109.9	97.9	-0.0210178	-0.255898	-0.166811	-0.147909	0.163307	0	0
[R].FLPEFAGTQLKILR.[F]	1xTMT6plex [N-Term]; 1xGGTMT6plex [K11]; 1xGGTMT6plex [K11]	1	1	2	Q9UBZ4	DNA-(apurinic or apyrimidinic site) lyase 2 OS=Homo sapiens GN=APEX2 PE=1 SV=1	APEX2	Q9UBZ4 [328-341]	1	0.0001275	0.000467	0.002617	0.004993	2.89	15	67.2	70.5	82.4	73.2	57.9	58.1	90	84.1	89.6	73.2	69.9	67.5	113.9	106.3	113.4	92.6	88.5	85.4	-0.0996262	-0.292337	-0.0514414	-0.147801	0.182374	0	0
[K].VSGLGEKVDVGK.[D]	1xTMT6plex [K12]; 1xTMT6plex [N-Term]; 1xGGTMT6plex [K7]; 1xGGTMT6plex [K7]	1	1	2	P21333	Filamin-A OS=Homo sapiens GN=FLNA PE=1 SV=4	FLNA	P21333 [976-987]	1	0	0.0001426	0.0001766	0.0003721	3.23	9	236.2	220.5	321.9	376.1	289.4	247.7	316.5	263	350.2	376.1	349.6	287.9	97.7	81.2	108.1	116.1	107.9	88.9	-0.266879	0.103001	-0.27944	-0.147772	0.359967	0	0
[K].IIEGTEVVQEIQNKQK.[V]	1xDeamidated [Q/N]; 1xTMT6plex [K]; 1xTMT6plex [N-Term]; 1xGGTMT6plex [K]; 1xGGTMT6plex [K14]	1	1	5	Q99570	Phosphoinositide 3-kinase regulatory subunit 4 OS=Homo sapiens GN=PIK3R4 PE=1 SV=3	PIK3R4	Q99570 [1294-1309]	1	0	3.785e-05	3.559e-07	7.896e-05	3.32	56	82.6	79.9	97.3	101.7	93.7	86.5	110.7	95.3	105.8	101.7	113.2	100.5	105.9	91.2	101.2	97.3	108.3	96.2	-0.215597	-0.0566976	-0.170924	-0.14774	0.0890665	0	0
[K].MKLDYILGLK.[I]	1xTMT6plex [K10]; 1xTMT6plex [N-Term]; 1xGGTMT6plex [K2]; 1xGGTMT6plex [K2]	1	1	2	P46781	40S ribosomal protein S9 OS=Homo sapiens GN=RPS9 PE=1 SV=3	RPS9	P46781 [92-101]	1	0	3.785e-05	2.491e-06	6.095e-05	2.88	23	103.2	93.4	105.3	131.4	110.5	91.4	138.3	111.4	114.5	131.4	133.5	106.2	112.8	90.9	93.5	107.2	108.9	86.7	-0.311415	0.197267	-0.3289	-0.147683	0.482233	0	0
[K].LKGDDLQAIK.[QK]	1xTMT6plex [K10]; 1xTMT6plex [N-Term]; 1xGGTMT6plex [K2]; 1xGGTMT6plex [K2]	1	4	2	P07910	Heterogeneous nuclear ribonucleoproteins C1/C2 OS=Homo sapiens GN=HNRNPC PE=1 SV=4	HNRNPC	P07910 [188-197]	1	0	0	7.599e-07	2.625e-05	4.82	21	373.6	367.9	400.7	389	327.7	320.1	500.5	438.8	435.9	389	395.9	372	118.6	104	103.3	92.2	93.8	88.2	-0.18952	-0.164002	-0.0888093	-0.147444	0.0395552	0	0
[K].QVSNMVAKNAEMHK.[N]	1xTMT6plex [K14]; 1xTMT6plex [N-Term]; 1xGGTMT6plex [K8]; 1xGGTMT6plex [K8]	1	1	2	P78527	DNA-dependent protein kinase catalytic subunit OS=Homo sapiens GN=PRKDC PE=1 SV=3	PRKDC	P78527 [322-335]	1	0.002167	0.005612	0.05894	0.07815	3.13	7	62.3	73.1	69.9	75.4	78.5	58	83.5	87.2	76	75.4	94.8	67.4	103.4	108	94.2	93.4	117.5	83.5	0.0627951	-0.0123045	-0.492813	-0.147441	0.486115	0	0
[K].AEMLESVIKNYK.[HNR]	1xTMT6plex [K12]; 1xTMT6plex [N-Term]; 1xGGTMT6plex [K9]; 1xGGTMT6plex [K9]	1	3	2	P43355	Melanoma-associated antigen 1 OS=Homo sapiens GN=MAGEA1 PE=1 SV=1	MAGEA1	P43355 [126-137]	1	0	3.785e-05	8.342e-07	6.537e-05	3.69	30	129.9	126.3	186.8	247.7	217.7	157.8	174	150.6	203.2	247.7	263	183.4	85.5	74	99.8	121.6	129.1	90.1	-0.208399	0.285032	-0.51889	-0.147419	0.593172	0	0
[R].AGGGPTLQCPPPSSPEKAASLEYDYETIR.[N]	1xCarbamidomethyl [C9]; 1xDeamidated [Q8]; 1xTMT6plex [N-Term]; 1xGGTMT6plex [K17]; 1xGGTMT6plex [K17]	1	1	6	Q96N66	Lysophospholipid acyltransferase 7 OS=Homo sapiens GN=MBOAT7 PE=1 SV=2	MBOAT7	Q96N66 [272-300]	1	0	0	3.003e-07	1.803e-05	4.71	30	112.9	108	101.8	105.9	113.1	106.4	151.3	128.8	110.7	105.9	136.6	123.7	119.9	102.1	87.8	83.9	108.3	98	-0.231849	-0.0655501	-0.14418	-0.147193	0.0920158	0	0
[K].ILAGKIDFPR.[H]	1xTMT6plex [N-Term]; 1xGGTMT6plex [K5]; 1xGGTMT6plex [K5]	1	1	2	P51817	cAMP-dependent protein kinase catalytic subunit PRKX OS=Homo sapiens GN=PRKX PE=1 SV=1	PRKX	P51817 [256-265]	1	0.0001275	0.0002105	0.002275	0.001529	2.54	5	138.3	146.2	109.1	90.1	112.7	120.8	185.3	174.4	118.7	90.1	136.1	140.4	131.6	123.8	84.3	64	96.7	99.7	-0.0881482	-0.397461	0.0440776	-0.147177	0.377485	0	0
[R].WEYENELSKVR.[N]	1xTMT6plex [N-Term]; 1xGGTMT6plex [K9]; 1xGGTMT6plex [K9]	1	1	2	P15924	Desmoplakin OS=Homo sapiens GN=DSP PE=1 SV=3	DSP	P15924 [1342-1352]	1	0	5.68e-05	3.695e-05	0.0001639	3.21	7	226.3	222.4	246.8	234.8	221.2	221.2	303.2	265.3	268.5	234.8	267.2	257.1	114	99.7	100.9	88.3	100.5	96.7	-0.193368	-0.192441	-0.0556077	-0.147139	0.0846445	0	0
[R].VYKEMYK.[T]	1xTMT6plex [K7]; 1xTMT6plex [N-Term]; 1xGGTMT6plex [K3]	1	2	2	P07355	Annexin A2 OS=Homo sapiens GN=ANXA2 PE=1 SV=2	ANXA2	P07355 [146-152]	1		0.001331		0.01454	2.36		428.4	397.1	617	937.8	578.3	384	574	473.6	671.2	937.8	698.6	446.3	90.6	74.8	105.9	148	110.3	70.4	-0.276473	0.482895	-0.647785	-0.147121	0.701601	0	0
[R].KINFDALLK.[F]	1xTMT6plex [K9]; 1xTMT6plex [N-Term]; 1xGGTMT6plex [K1]; 1xGGTMT6plex [K1]	1	1	6	P55061	Bax inhibitor 1 OS=Homo sapiens GN=TMBIM6 PE=1 SV=2	TMBIM6	P55061 [7-15]	1	0	0	2.285e-08	1.962e-05	4.64	36	453.4	410.6	417.9	431.5	445.6	445.6	607.5	489.7	454.6	431.5	538.3	517.9	119.9	96.7	89.7	85.2	106.3	102.2	-0.310244	-0.0742546	-0.0567464	-0.147082	0.21376	0	0
[K].NGGSEIVVTNKNK.[K]	1xDeamidated [N1]; 1xTMT6plex [K13]; 1xTMT6plex [N-Term]; 1xGGTMT6plex [K11]; 1xGGTMT6plex [K11]	1	1	2	P46934	E3 ubiquitin-protein ligase NEDD4 OS=Homo sapiens GN=NEDD4 PE=1 SV=4	NEDD4	P46934 [1136-1148]	1	0	0	6.433e-08	1.042e-05	3.19	17	224.3	221.7	275	287.5	264.2	239.1	300.5	264.4	299.1	287.5	319.2	277.9	103.1	90.7	102.6	98.6	109.5	95.4	-0.18487	-0.0573712	-0.19887	-0.147037	0.0823177	0	0
[K].IGLLVKNR.[I]	1xTMT6plex [N-Term]; 1xGGTMT6plex [K6]; 1xGGTMT6plex [K6]	2	2	2	Q13576; Q86VI3	Ras GTPase-activating-like protein IQGAP2 OS=Homo sapiens GN=IQGAP2 PE=1 SV=4;Ras GTPase-activating-like protein IQGAP3 OS=Homo sapiens GN=IQGAP3 PE=1 SV=2	IQGAP3	Q13576 [832-839]; Q86VI3 [902-909]	1	0.002952	0.006688	0.0813	0.09683	2.2	2	72.1	66.3	78.5	79.9	69.6	69.6	96.6	79.1	85.4	79.9	84.1	80.9	114.6	93.8	101.3	94.8	99.7	95.9	-0.288947	-0.0956752	-0.0560627	-0.146895	0.17792	0	0
[K].NVDSILEDYANYKK.[S]	1xDeamidated [N11]; 1xTMT6plex [K]; 1xTMT6plex [N-Term]; 1xGGTMT6plex [K]; 1xGGTMT6plex [K13]	1	1	3	Q9UBU8	Mortality factor 4-like protein 1 OS=Homo sapiens GN=MORF4L1 PE=1 SV=2	MORF4L1	Q9UBU8 [228-241]	1	0	0.0001426	0.000129	0.0004523	2.41	22	146.8	147.8	164.9	148.7	110.6	114.2	196.7	176.3	179.4	148.7	133.6	132.7	122	109.3	111.3	92.2	82.9	82.3	-0.158588	-0.271615	-0.0104797	-0.146894	0.191516	0	0
[R].MEIQVKDLSQQIR.[V]	1xDeamidated [Q]; 1xTMT6plex [N-Term]; 1xGGTMT6plex [K6]; 1xGGTMT6plex [K6]	1	1	3	P12270	Nucleoprotein TPR OS=Homo sapiens GN=TPR PE=1 SV=3	TPR	P12270 [489-501]	1	0	5.68e-05	7.317e-05	0.0002414	2.81	8	161.3	148	148.7	175.7	143.1	123.5	216.1	176.5	161.8	175.7	172.9	143.5	123.9	101.2	92.7	100.7	99.1	82.3	-0.291967	0.119422	-0.267993	-0.146846	0.385517	0	0
[KR].NKYEDEINK.[HR]	1xTMT6plex [K9]; 1xTMT6plex [N-Term]; 1xGGTMT6plex [K2]; 1xGGTMT6plex [K2]	3	17	2	P04264; Q9H552; P05787	Keratin, type II cytoskeletal 1 OS=Homo sapiens GN=KRT1 PE=1 SV=6;TREMBL:Q9H552 Tax_Id=9606 Gene_Symbol=- Keratin-8-like protein 1;SWISS-PROT:P05787 Tax_Id=9606 Gene_Symbol=KRT8 Keratin, type II cytoskeletal 8	KRT1	P04264 [268-276]; Q9H552 [193-201]; P05787 [177-185]	1	0	5.68e-05	2.94e-06	0.0001331	2.66	18	257.5	233.2	292	308.5	240.4	234.9	345	278.1	317.6	308.5	290.4	273	114.2	92.1	105.1	102.1	96.1	90.4	-0.31029	-0.0417798	-0.0882137	-0.146761	0.218526	0	0
[K].AQPKQTTCWDGVR.[N]	1xCarbamidomethyl [C8]; 1xTMT6plex [N-Term]; 1xGGTMT6plex [K4]; 1xGGTMT6plex [K4]	1	1	2	Q9P016	Thymocyte nuclear protein 1 OS=Homo sapiens GN=THYN1 PE=1 SV=1	THYN1	Q9P016 [82-94]	1	4.03e-05	0.0002105	0.0005369	0.001326	3.19	14	134.6	129.5	162.7	173.9	111.7	101.6	180.3	154.5	177	173.9	134.9	118.1	115.3	98.7	113.1	111.2	86.2	75.5	-0.224271	-0.0244421	-0.191211	-0.146641	0.141143	0	0
[K].TLLQQDVKK.[R]	1xTMT6plex [K]; 1xTMT6plex [N-Term]; 1xGGTMT6plex [K]; 1xGGTMT6plex [K8]	1	1	6	Q9Y6D0	Selenoprotein K OS=Homo sapiens GN=SELENOK PE=1 SV=3	SELENOK	Q9Y6D0 [40-48]	1	0	3.785e-05	2.009e-05	0.0001086	3.42	20	553.6	543	485.6	459.5	568.1	573.6	741.7	647.7	528.2	459.5	686.3	666.7	119.3	104.2	85	73.9	110.4	107.2	-0.195239	-0.201888	-0.0424353	-0.146521	0.106524	0	0
[K].SETCNEDLAGTTDEKSLER.[V]	1xCarbamidomethyl [C4]; 1xTMT6plex [N-Term]; 1xGGTMT6plex [K15]; 1xGGTMT6plex [K15]	1	1	2	Q15723	ETS-related transcription factor Elf-2 OS=Homo sapiens GN=ELF2 PE=1 SV=2	ELF2	Q15723 [304-322]	1	0	0	2.875e-10	1.62e-06	4.64	56	99	93.3	112.9	109.9	85.6	87.4	132.6	111.3	122.8	109.9	103.4	101.6	116.8	98	108.1	96.7	91	89.4	-0.253187	-0.160779	-0.0255917	-0.146519	0.156916	0	0
[K].EEINDIKDTDVIMK.[R]	1xTMT6plex [K14]; 1xTMT6plex [N-Term]; 1xGGTMT6plex [K7]; 1xGGTMT6plex [K7]	1	1	2	Q8N884	Cyclic GMP-AMP synthase OS=Homo sapiens GN=MB21D1 PE=1 SV=2	MB21D1	Q8N884 [286-299]	1	0	3.785e-05	4.884e-06	0.0001112	3.07	15	152.3	156.3	179	232.5	195.5	137.5	204	186.4	194.7	232.5	236.2	159.8	100.9	92.2	96.3	114.9	116.8	79	-0.130088	0.254771	-0.564116	-0.146477	0.598884	0	0
[K].LKETPEPVTK.[T]	1xTMT6plex [K10]; 1xTMT6plex [N-Term]; 1xGGTMT6plex [K2]; 1xGGTMT6plex [K2]	1	1	2	Q5JPI3	Uncharacterized protein C3orf38 OS=Homo sapiens GN=C3orf38 PE=1 SV=1	C3orf38	Q5JPI3 [107-116]	1	0	5.68e-05	2.735e-06	0.0001449	2.5	23	164.6	178.6	206.1	202.1	163.2	143.6	220.5	213	224.2	202.1	197.1	166.9	108.1	104.4	109.9	99.1	96.6	81.8	-0.0502448	-0.149234	-0.239922	-0.146467	0.116009	0	0
[K].NEYSIPKHINPVAASLIQK.[M]	1xTMT6plex [K19]; 1xTMT6plex [N-Term]; 1xGGTMT6plex [K7]; 1xGGTMT6plex [K7]	1	1	2	P53350	Serine/threonine-protein kinase PLK1 OS=Homo sapiens GN=PLK1 PE=1 SV=1	PLK1	P53350 [266-284]	1	0	0	1.713e-07	7.719e-06	5.05	27	75.4	88.1	98.3	98.7	93.6	74.7	101	105.1	106.9	98.7	113.1	86.8	99.1	103.1	104.9	96.8	110.9	85.2	0.0570874	-0.115936	-0.380334	-0.146394	0.36876	1	0
[K].DQDLITIIGKEDAVR.[E]	1xTMT6plex [N-Term]; 1xGGTMT6plex [K10]; 1xGGTMT6plex [K10]	1	1	2	Q00341	Vigilin OS=Homo sapiens GN=HDLBP PE=1 SV=2	HDLBP	Q00341 [770-784]	1	0	0	7.126e-09	6.034e-06	4.87	48	138.5	131	165.9	164.1	132.7	132.8	185.6	156.2	180.5	164.1	160.3	154.4	111.2	93.7	108.2	98.4	96.1	92.5	-0.247036	-0.13697	-0.0550831	-0.146363	0.119113	0	0
[K].MIIAKNGPDTER.[L]	1xDeamidated [N6]; 1xTMT6plex [N-Term]; 1xGGTMT6plex [K5]; 1xGGTMT6plex [K5]	1	1	2	Q05086	Ubiquitin-protein ligase E3A OS=Homo sapiens GN=UBE3A PE=1 SV=4	UBE3A	Q05086 [825-836]	1	2.207e-05	0.0001426	0.0003761	0.0004188	2.69	9	101.5	106.4	120.3	166.4	166.9	107.7	136	126.9	130.9	166.4	201.6	125.2	92	85.9	88.5	112.6	136.4	84.7	-0.0989757	0.347457	-0.68741	-0.146309	0.673672	0	0
[K].VYAAEPSNADDCYQSKLK.[G]	1xCarbamidomethyl [C12]; 1xDeamidated [N8]; 1xTMT6plex [K]; 1xTMT6plex [N-Term]; 1xGGTMT6plex [K]; 1xGGTMT6plex [K16]	1	1	3	Q9GZT4	Serine racemase OS=Homo sapiens GN=SRR PE=1 SV=1	SRR	Q9GZT4 [206-223]	1	0	5.68e-05	4.211e-06	0.0001359	2.96	26	117.2	114.5	133.1	138.7	123.5	113.6	157	136.6	144.8	138.7	149.2	132	109.8	95.5	101.2	97	104.3	92.3	-0.201305	-0.0611526	-0.176337	-0.146265	0.0771403	0	0
[K].SDKLPEEMGLLQGSSGDK.[R]	1xTMT6plex [K18]; 1xTMT6plex [N-Term]; 1xGGTMT6plex [K3]; 1xGGTMT6plex [K3]	1	1	8	P43121	Cell surface glycoprotein MUC18 OS=Homo sapiens GN=MCAM PE=1 SV=2	MCAM	P43121 [614-631]	1	0	0	8.785e-06	1.211e-05	5.1	18	425.7	372	618.6	792.5	688.6	576.5	570.3	443.7	672.9	792.5	831.8	670.1	86	66.9	101.4	119.4	125.4	101	-0.36233	0.235745	-0.312182	-0.146256	0.524914	0	0
[R].REEFVSIKR.[Q]	1xTMT6plex [N-Term]; 1xGGTMT6plex [K8]; 1xGGTMT6plex [K8]	1	1	2	O43663	Protein regulator of cytokinesis 1 OS=Homo sapiens GN=PRC1 PE=1 SV=2	PRC1	O43663 [171-179]	2	5.896e-05	0.0001313	0.001119	0.0002817	4.39	6	276.6	275.1	283.6	288	258.7	239.9	370.6	328.1	308.5	288	312.5	278.8	117.9	104.4	98.1	91.6	99.4	88.7	-0.175442	-0.0989055	-0.164312	-0.14622	0.0256385	0	1
[R].DLKPSNLAVNEDCELK.[I]	1xCarbamidomethyl [C13]; 1xTMT6plex [K16]; 1xTMT6plex [N-Term]; 1xGGTMT6plex [K3]; 1xGGTMT6plex [K3]	1	1	4	Q16539	Mitogen-activated protein kinase 14 OS=Homo sapiens GN=MAPK14 PE=1 SV=3	MAPK14	Q16539 [150-165]	0	0	3.785e-05	5.17e-07	6.4e-05	4.43	33	220.8	198.3	262.9	313.7	214.8	188	295.8	236.5	286	313.7	259.5	218.5	110.2	88.1	106.6	116.9	96.7	81.4	-0.32291	0.133067	-0.248487	-0.14611	0.409585	0	0
[R].LKAEVEK.[Q]	1xTMT6plex [K7]; 1xTMT6plex [N-Term]; 1xGGTMT6plex [K2]	1	1	1	Q9UM00	Calcium load-activated calcium channel OS=Homo sapiens GN=TMCO1 PE=1 SV=1	TMCO1	Q9UM00 [39-45]	1		0.004168		0.05125	2.38		177.2	169.4	180	196.9	163.2	146.3	237.4	202.1	195.8	196.9	197.1	170	118.8	101.1	98	98.5	98.6	85.1	-0.232752	0.00734198	-0.212429	-0.145946	0.198022	0	0
[K].FCKNAEEFTK.[K]	1xCarbamidomethyl [C2]; 1xTMT6plex [K10]; 1xTMT6plex [N-Term]; 1xGGTMT6plex [K3]; 1xGGTMT6plex [K3]	1	1	2	P68036	Ubiquitin-conjugating enzyme E2 L3 OS=Homo sapiens GN=UBE2L3 PE=1 SV=1	UBE2L3	P68036 [136-145]	1	0	3.785e-05	8.775e-07	6.882e-05	3.83	20	378.4	397	596.4	644.1	356.6	294.8	507	473.5	648.8	644.1	430.8	342.6	99.8	93.3	127.8	126.8	84.8	67.5	-0.0971627	-0.0113331	-0.329177	-0.145891	0.26416	0	0
[R].LNQVIFPVSYNDKFYK.[D]	1xTMT6plex [K]; 1xTMT6plex [N-Term]; 1xGGTMT6plex [K]; 1xGGTMT6plex [K13]	1	1	7	Q9GZZ1	N-alpha-acetyltransferase 50 OS=Homo sapiens GN=NAA50 PE=1 SV=1	NAA50	Q9GZZ1 [22-37]	1	0	0	1.196e-06	6.698e-06	4.32	13	453.6	430.4	372.2	372.9	270.9	267.3	607.7	513.4	404.9	372.9	327.2	310.7	143.7	121.4	95.8	88.2	77.4	73.5	-0.243292	-0.119247	-0.0745893	-0.145709	0.10194	0	0
[K].QQGKTFLR.[A]	1xTMT6plex [N-Term]; 1xGGTMT6plex [K4]	1	1	1	Q16513	Serine/threonine-protein kinase N2 OS=Homo sapiens GN=PKN2 PE=1 SV=1	PKN2	Q16513 [499-506]	1		0.001207		0.01406	2.35		181.1	187.7	225.6	210.6	160.1	155.2	242.6	223.9	245.4	210.6	193.4	180.4	112.3	103.6	113.6	97.5	89.5	83.5	-0.116334	-0.220489	-0.100111	-0.145645	0.0609829	0	0
[K].LVQKFGTEWAQNTIVPK.[V]	1xDeamidated [Q/N]; 1xTMT6plex [K17]; 1xTMT6plex [N-Term]; 1xGGTMT6plex [K4]; 1xGGTMT6plex [K4]	1	1	4	P30154	Serine/threonine-protein phosphatase 2A 65 kDa regulatory subunit A beta isoform OS=Homo sapiens GN=PPP2R1B PE=1 SV=3	PPP2R1B	P30154 [481-497]	1	0	5.68e-05	1.884e-06	0.0001643	2.85	31	39.3	40.5	52.8	49.6	47.7	46.2	52.7	48.3	57.4	49.6	57.6	53.7	98.9	90.8	107.9	93.2	108.3	100.9	-0.123278	-0.211293	-0.102107	-0.145559	0.0489095	0	0
[K].EAGELKPEEEITVGPVQK.[L]	1xDeamidated [Q17]; 1xTMT6plex [K18]; 1xTMT6plex [N-Term]; 1xGGTMT6plex [K6]	1	1	1	P53618	Coatomer subunit beta OS=Homo sapiens GN=COPB1 PE=1 SV=3	COPB1	P53618 [496-513]	0		0.0001871		0.0006834	1.87		69.8	67	89.8	91.4	71.8	68.9	93.5	79.9	97.7	91.4	86.7	80.1	106	90.6	110.7	103.6	98.3	90.8	-0.226481	-0.0956312	-0.114499	-0.145537	0.0705076	0	0
[R].QDTTSIQQGETASKER.[V]	1xTMT6plex [N-Term]; 1xGGTMT6plex [K14]; 1xGGTMT6plex [K14]	1	1	2	P78382	CMP-sialic acid transporter OS=Homo sapiens GN=SLC35A1 PE=2 SV=1	SLC35A1	P78382 [318-333]	1	0	0	8.165e-09	7.746e-06	4.69	54	117.9	111.1	104.2	122.6	118.1	99.9	158	132.5	113.3	122.6	142.7	116.1	120.7	101.3	86.6	93.7	109	88.7	-0.252792	0.113682	-0.297322	-0.145477	0.380111	0	0
[K].IEYAKPTR.[L]	1xTMT6plex [N-Term]; 1xGGTMT6plex [K5]	1	1	1	P14866	Heterogeneous nuclear ribonucleoprotein L OS=Homo sapiens GN=HNRNPL PE=1 SV=2	HNRNPL	P14866 [265-272]	0		0.003355		0.04062	2.24		203	187.2	231.9	235.5	181.6	182.1	272	223.3	252.3	235.5	219.4	211.7	115.4	94.7	107	99.9	93.1	89.8	-0.285207	-0.0990542	-0.0520657	-0.145442	0.177761	0	0
[R].IIEAKYLDVMDAEHRP.[-]	1xTMT6plex [N-Term]; 1xGGTMT6plex [K5]; 1xGGTMT6plex [K5]	1	1	2	Q8NBS3	Sodium bicarbonate transporter-like protein 11 OS=Homo sapiens GN=SLC4A11 PE=1 SV=2	SLC4A11	Q8NBS3 [876-891]	1	0	5.68e-05	0.0001752	0.0002094	2.86	7	51.9	52.1	56.5	64.8	56.2	45.8	69.5	62.1	61.5	64.8	67.9	53.2	110.1	98.4	97.3	102.6	107.5	84.3	-0.162084	0.076519	-0.350732	-0.145432	0.36047	0	0
[K].NVDVNVKDEEGR.[A]	1xTMT6plex [N-Term]; 1xGGTMT6plex [K7]	1	1	1	Q9BR61	Acyl-CoA-binding domain-containing protein 6 OS=Homo sapiens GN=ACBD6 PE=1 SV=1	ACBD6	Q9BR61 [182-193]	1		3.785e-05		0.0001156	3.37		169.9	166.6	216.8	207.2	152.5	152.7	227.6	198.7	235.8	207.2	184.2	177.5	110.9	96.8	114.9	101	89.8	86.5	-0.19618	-0.186024	-0.0540153	-0.145406	0.0864944	0	0
[K].DVSLLTQKLK.[E]	1xTMT6plex [K10]; 1xTMT6plex [N-Term]; 1xGGTMT6plex [K8]; 1xGGTMT6plex [K8]	1	1	2	Q96DG6	Carboxymethylenebutenolidase homolog OS=Homo sapiens GN=CMBL PE=1 SV=1	CMBL	Q96DG6 [186-195]	1	0	3.785e-05	8.495e-06	8.034e-05	3.56	14	198.4	210.8	124.5	146.8	155.6	116.5	265.8	251.4	135.4	146.8	188	135.4	142	134.4	72.4	78.4	100.4	72.4	-0.0793578	0.114864	-0.471698	-0.145397	0.488061	0	0
[K].YSSVSEPAKVSECCR.[F]	2xCarbamidomethyl [C13; C14]; 1xTMT6plex [N-Term]; 1xGGTMT6plex [K9]; 1xGGTMT6plex [K9]	1	1	2	Q9Y263	Phospholipase A-2-activating protein OS=Homo sapiens GN=PLAA PE=1 SV=2	PLAA	Q9Y263 [775-789]	1	0	5.68e-05	5.352e-05	0.0001712	3.27	14	134.6	152.3	179.9	170.7	158	138.1	180.3	181.7	195.7	170.7	190.9	160.5	100.2	100.9	108.7	94.9	106.1	89.2	0.0100437	-0.195872	-0.250309	-0.145379	0.208153	0	0
[K].EVGNKEDAEK.[E]	1xDeamidated [N4]; 1xTMT6plex [K10]; 1xTMT6plex [N-Term]; 1xGGTMT6plex [K5]; 1xGGTMT6plex [K5]	1	1	2	Q96RL1	BRCA1-A complex subunit RAP80 OS=Homo sapiens GN=UIMC1 PE=1 SV=2	UIMC1	Q96RL1 [481-490]	1	0.0003064	0.001763	0.006187	0.01908	2.85	10	200.9	174.5	195.4	201.2	128.1	134.4	269.2	208.1	212.6	201.2	154.7	156.2	134.4	103.9	106.1	100.4	77.2	78	-0.371337	-0.0796654	0.0148733	-0.145377	0.337506	1	0
[K].VNENKYENVDLLCK.[L]	1xCarbamidomethyl [C13]; 1xDeamidated [N]; 1xTMT6plex [K14]; 1xTMT6plex [N-Term]; 1xGGTMT6plex [K5]; 1xGGTMT6plex [K5]	1	1	5	Q9NSV4	Protein diaphanous homolog 3 OS=Homo sapiens GN=DIAPH3 PE=1 SV=4	DIAPH3	Q9NSV4 [668-681]	1	0	5.68e-05	5.157e-05	0.0001391	3.42	3	235	236.6	298	320.7	267.8	232.2	314.8	282.2	324.2	320.7	323.5	269.9	102.9	92.3	106	104.8	105.8	88.2	-0.15684	-0.0164255	-0.262489	-0.145252	0.178417	0	0
[K].VKDATQITQGPR.[S]	1xTMT6plex [N-Term]; 1xGGTMT6plex [K2]; 1xGGTMT6plex [K2]	1	1	2	P32004	Neural cell adhesion molecule L1 OS=Homo sapiens GN=L1CAM PE=1 SV=2	L1CAM	P32004 [514-525]	1	0	5.68e-05	1.506e-06	0.0001658	3.23	25	331.9	318.2	352.2	355	312.1	303	444.7	379.5	383.1	355	377	352.2	116.4	99.4	100.3	93	98.7	92.2	-0.227773	-0.109019	-0.0982833	-0.145025	0.0729976	0	0
[K].NSVPLSDALLNKLIGR.[Y]	1xTMT6plex [N-Term]; 1xGGTMT6plex [K12]; 1xGGTMT6plex [K12]	1	1	2	P33981	Dual specificity protein kinase TTK OS=Homo sapiens GN=TTK PE=1 SV=2	TTK	P33981 [75-90]	1	2.207e-05	0.0002105	0.0002645	0.001344	2.99	22	81.5	80.4	79.3	60.1	62.1	78.1	109.2	95.9	86.3	60.1	75	90.8	126.7	111.2	100.1	69.7	87	105.3	-0.18826	-0.522211	0.275418	-0.145018	0.594664	1	0
[R].ELVLDNCKSNDGK.[I]	1xCarbamidomethyl [C7]; 1xTMT6plex [K13]; 1xTMT6plex [N-Term]; 1xGGTMT6plex [K8]; 1xGGTMT6plex [K8]	1	1	2	Q92688	Acidic leucine-rich nuclear phosphoprotein 32 family member B OS=Homo sapiens GN=ANP32B PE=1 SV=1	ANP32B	Q92688 [21-33]	1	0	0	3.054e-07	1.889e-05	3.29	22	206.3	218.9	347.1	330.2	242	225.4	276.4	261.1	377.6	330.2	292.3	262	92.2	87.1	125.9	110.1	97.5	87.3	-0.082094	-0.193464	-0.159421	-0.144993	0.0479566	0	0
[R].SDGAEGQGQGQLLIKTVK.[L]	1xTMT6plex [K18]; 1xTMT6plex [N-Term]; 1xGGTMT6plex [K15]; 1xGGTMT6plex [K15]	1	1	2	Q5SRE5	Nucleoporin NUP188 homolog OS=Homo sapiens GN=NUP188 PE=1 SV=1	NUP188	Q5SRE5 [798-815]	1	0	0	6.104e-13	1.501e-06	4.53	79	110.2	126.1	137.5	125	124.9	112.8	147.6	150.4	149.6	125	150.9	131.1	103.7	105.6	105	87.8	105.9	92	0.0261939	-0.258096	-0.202997	-0.144966	0.237749	0	0
[K].NNPPTLVGDFTKSFK.[E]	1xTMT6plex [K15]; 1xTMT6plex [N-Term]; 1xGGTMT6plex [K12]; 1xGGTMT6plex [K12]	1	1	2	Q9P289	Serine/threonine-protein kinase 26 OS=Homo sapiens GN=STK26 PE=1 SV=2	STK26	Q9P289 [234-248]	1	0.001515	0.007139	0.04275	0.1034	1.64	5	61.2	54	62.3	58.6	70.1	79.4	82	64.4	67.8	58.6	84.7	92.3	109.4	85.9	90.4	78.2	113	123.1	-0.348883	-0.209154	0.123508	-0.144843	0.409858	0	0
[R].GKNASDMPETITSR.[D]	1xTMT6plex [N-Term]; 1xGGTMT6plex [K2]; 1xGGTMT6plex [K2]	1	1	4	Q8TCT9	Minor histocompatibility antigen H13 OS=Homo sapiens GN=HM13 PE=1 SV=1	HM13	Q8TCT9 [60-73]	1	0	0	5.001e-09	3.05e-06	4.56	32	506	485.1	455.1	541.9	576.1	474.8	677.9	578.6	495.1	541.9	695.9	551.9	114.9	98	83.9	91.8	117.9	93.5	-0.229525	0.129823	-0.334525	-0.144742	0.411446	0	0
[K].AETQEGEPIAKK.[A]	1xTMT6plex [K12]; 1xTMT6plex [N-Term]; 1xGGTMT6plex [K11]; 1xGGTMT6plex [K11]	1	1	4	Q9UNP9	Peptidyl-prolyl cis-trans isomerase E OS=Homo sapiens GN=PPIE PE=1 SV=1	PPIE	Q9UNP9 [124-135]	1	0	0	1.12e-06	1.597e-05	3.98	42	433.4	453.7	548.1	518.8	451.1	428	580.7	541.1	596.2	518.8	544.9	497.5	106.2	99	109.1	94.9	99.7	91	-0.101283	-0.201171	-0.131727	-0.144727	0.039272	0	0
[R].MKCTLTSR.[G]	1xCarbamidomethyl [C3]; 1xTMT6plex [N-Term]; 1xGGTMT6plex [K2]; 1xGGTMT6plex [K2]	1	1	2	Q16665	Hypoxia-inducible factor 1-alpha OS=Homo sapiens GN=HIF1A PE=1 SV=1	HIF1A	Q16665 [171-178]	1	0.000535	0.001614	0.0124	0.01819	2.02	1	210.3	183.3	129.9	165.6	175.9	148.8	281.8	218.6	141.3	165.6	212.5	172.9	141.7	110	71.1	83.3	106.9	87	-0.365336	0.228467	-0.297175	-0.144681	0.521245	0	0
[K].SLSDSESDDSKSK.[K]	1xTMT6plex [K]; 1xTMT6plex [N-Term]; 1xGGTMT6plex [K]; 1xGGTMT6plex [K11]	1	1	3	Q13185	Chromobox protein homolog 3 OS=Homo sapiens GN=CBX3 PE=1 SV=4	CBX3	Q13185 [93-105]	1	0	0	2.644e-10	1.91e-06	5	39	313.4	317.1	403.4	392.8	340.8	324.9	419.9	378.2	438.8	392.8	411.7	377.6	104.1	93.8	108.8	97.4	102.1	93.7	-0.15031	-0.159685	-0.123862	-0.144619	0.00545538	0	0
[R].MLFDYLADKHGFR.[Q]	1xTMT6plex [N-Term]; 1xGGTMT6plex [K9]; 1xGGTMT6plex [K9]	1	1	2	P60228	Eukaryotic translation initiation factor 3 subunit E OS=Homo sapiens GN=EIF3E PE=1 SV=1	EIF3E	P60228 [112-124]	1	0	0	7.058e-06	3.906e-05	3.88	19	58.3	49	57.3	67.9	62.1	58.6	78.1	58.4	62.3	67.9	75	68.1	114.3	85.5	91.2	99.4	109.8	99.7	-0.418829	0.124212	-0.139213	-0.14461	0.453721	0	0
[truncated: 17,455 more rows]
