# Supplementary material for: An E2-ubiquitin thioester-driven approach to identify substrates modified with ubiquitin and ubiquitin-like molecules
Source: Nat Commun. 2018 Nov 14;9:4776. doi: 10.1038/s41467-018-07251-5 (PMC6235928; doi:10.1038/s41467-018-07251-5)
Supplement: Supplementary file 7 — Supplementary Data 4 [file 41467_2018_7251_MOESM7_ESM.xlsx]

## Sheet: legend
Supplementary Data 4. SUMO E2~dID with Siz1/Siz2
Exp. q-value	Protein level identification confidence (for proteins with at least one peptide at FDR<1%)
Sum PEP Score	Total protein score computed from the matching peptides
Coverage	% Protein sequence coverage
# Peptides	Number of total peptides identified
# PSMs	Number of Peptide Spectrum Matches
# Unique Peptides	Number of unique peptides identified
# Razor Peptides	Number of shared peptides among multiple protein groups or proteins
Score Sequest HT	Protein score of Sequest HT search engine
Abundance: TMT *	Summed TMT Signal-to-Noise (The peptide S/N values were summed to obtain protein abundance)
Abundance Normalized: TMT *	Within group median normalized protein abundance. The median abundance across all proteins was calculated for each sample. Samples were grouped as "controls" and "SUMO". The median of each sample was devided my the max value of the respective group to calculate the normalization factor per sample. Protein abundances were divided by the respective normalization factors.
Abundance Scaled: TMT*	For scaling, each normalized value was divided by the respective row-mean and was multiplied by 100 to obtain scaled values in the range 0-1000)
Abundances Count: TMT *	Number of spectra used for quantification
Hits above background (Scaled)	Candidates with an "Average Abundance Scaled" ratio log2(Ubc9~bioSmt3/bioSmt3) > 1
Siz1/Siz2-dependent hits (Scaled)	Candidates with an "Average Abundance Scaled" ratio log2(Ubc9~bioSmt3/Ubc9~bioSmt3 siz1D/siz2D) > 0.5
Identified Candidates	Hits above background that are Siz1/Siz2-dependent

## Sheet: SUMO E2~dID with Siz1_Siz2
Accession	Description	Gene Name	Exp. q-value	Sum PEP Score	Coverage	# Peptides	# PSMs	# Unique Peptides	# Peptides Sequest HT	# AAs	MW [kDa]	calc. pI	# Razor Peptides	Score Sequest HT	Abundance: TMT 126 (1st exp. SUMO ctrl)	Abundance: TMT 129C (2nd exp. SUMO ctrl)	Abundance: TMT 128N (1st exp. Ube2i (Ubc9) wt cell extract *)	Abundance: TMT 130C (2nd exp. Ube2i (Ubc9) wt cell extract*)	Abundance: TMT 128C (1st exp. Ube2i (Ubc9) KO (delta-SIZ) cell extract)	Abundance: TMT 131 (2nd exp. Ube2i (Ubc9) KO (delta-SIZ) cell extract)	Abundance Normalized: TMT 126 (1st exp. SUMO ctrl)	Abundance Normalized: TMT 129C (2nd exp. SUMO ctrl)	Abundance Normalized: TMT 128N (1st exp. Ube2i (Ubc9) wt cell extract *)	Abundance Normalized: TMT 130C (2nd exp. Ube2i (Ubc9) wt cell extract*)	Abundance Normalized: TMT 128C (1st exp. Ube2i (Ubc9) KO (delta-SIZ) cell extract)	Abundance Normalized: TMT 131 (2nd exp. Ube2i (Ubc9) KO (delta-SIZ) cell extract)	Abundance Scaled: TMT 126 (1st exp. SUMO ctrl)	Abundance Scaled: TMT 129C (2nd exp. SUMO ctrl)	Abundance Scaled: TMT 128N (1st exp. Ube2i (Ubc9) wt cell extract *)	Abundance Scaled: TMT 130C (2nd exp. Ube2i (Ubc9) wt cell extract*)	Abundance Scaled: TMT 128C (1st exp. Ube2i (Ubc9) KO (delta-SIZ) cell extract)	Abundance Scaled: TMT 131 (2nd exp. Ube2i (Ubc9) KO (delta-SIZ) cell extract)	Abundance Count: TMT 126 (1st exp. SUMO ctrl)	Abundance Count: TMT 129C (2nd exp. SUMO ctrl)	Abundance Count: TMT 128N (1st exp. Ube2i (Ubc9) wt cell extract *)	Abundance Count: TMT 130C (2nd exp. Ube2i (Ubc9) wt cell extract*)	Abundance Count: TMT 128C (1st exp. Ube2i (Ubc9) KO (delta-SIZ) cell extract)	Abundance Count: TMT 131 (2nd exp. Ube2i (Ubc9) KO (delta-SIZ) cell extract)	Average Abundance Scaled: bioSmt3	Average Abundance Scaled: Ubc9~bioSmt3	Average Abundance Scaled: Ubc9~bioSmt3 siz1D/siz2D	Ratio Average Abundance Scaled (log2): Ubc9~bioSmt3/bioSmt3	hits avove background (Scaled)	Ratio Average Abundance Scaled (log2): UBE2C~bioUBB/UBE2C~bioUBB -APC/C	Siz1/Siz2-dependent hits	contaminant
Q08245	Protein ZEO1 OS=Saccharomyces cerevisiae (strain ATCC 204508 / S288c) GN=ZEO1 PE=1 SV=3	ZEO1	0.00257069	4.91151	9.73451	1	1	1	1	113	12.581	5.43	0	5.11794			10.7	11.2		5.5	0	0	11.6247	11.2	0	5.77566	0	0	243.872	234.962	0	121.166			1	1		1	0	239.417	60.5831	#DIV/0!	yes	1.98254	yes
Q9QWL7	SWISS-PROT:Q9QWL7 Tax_Id=10090 Gene_Symbol=Krt17 Keratin, type I cytoskeletal 17		0	16.8428	9.46882	4	5	2	4	433	48.132	5.06	0	10.6658			6.8	3.2	2.7	2.6	0	0	7.38765	3.2	3.92079	2.73031	0	0	257.129	111.377	136.464	95.0293			1	1	1	1	0	184.253	115.747	#DIV/0!	yes	0.670718	yes	+
P38011	Guanine nucleotide-binding protein subunit beta-like protein OS=Saccharomyces cerevisiae (strain ATCC 204508 / S288c) GN=ASC1 PE=1 SV=4	ASC1	0.04	1.73921	3.76176	1	1	1	1	319	34.784	6.24	0	0		1.4	5.9	7	1.7	3.7	0	1.4	6.40988	7	2.46865	3.88544	0	39.6901	181.72	198.451	69.9863	110.153		1	1	1	1	1	19.8451	190.086	90.0694	3.2598	yes	1.07754	yes
P53968	Transcriptional regulator CRZ1 OS=Saccharomyces cerevisiae (strain ATCC 204508 / S288c) GN=CRZ1 PE=1 SV=1	CRZ1	0	23.446	11.3569	5	13	5	5	678	76.255	6.14	0	18.9849	34	44.6	119.5	198.7	8	4.9	34.2252	44.6	129.827	198.7	11.6172	5.14558	48.4187	63.0961	183.668	281.103	16.4349	7.27951	5	5	5	5	4	2	55.7574	232.385	11.8572	2.05928	yes	4.29268	yes
P15873	Proliferating cell nuclear antigen OS=Saccharomyces cerevisiae (strain ATCC 204508 / S288c) GN=POL30 PE=1 SV=1	POL30	0	13.3693	17.4419	4	5	4	4	258	28.898	4.59	0	10.3981	26.2	47.7	147.8	232.6	6.6	16.1	26.3735	47.7	160.573	232.6	9.58416	16.9069	32.0496	57.966	195.131	282.66	11.6469	20.5456	3	5	5	5	2	3	45.0078	238.896	16.0963	2.40813	yes	3.89159	yes
P04050	DNA-directed RNA polymerase II subunit RPB1 OS=Saccharomyces cerevisiae (strain ATCC 204508 / S288c) GN=RPO21 PE=1 SV=2	RPO21	0	8.50177	2.19273	4	4	3	4	1733	191.491	5.63	0	6.9101	7.6	5.8	14.3	22.2		3.2	7.65033	5.8	15.5358	22.2	0	3.36038	84.152	63.7988	170.891	244.195	0	36.9635	1	2	2	2		2	73.9754	207.543	18.4817	1.48829	yes	3.48924	yes
Q04195	E3 SUMO-protein ligase SIZ1 OS=Saccharomyces cerevisiae (strain ATCC 204508 / S288c) GN=SIZ1 PE=1 SV=1	SIZ1	0	92.1757	33.1858	19	33	19	19	904	100.734	6.93	0	78.5501	143.7	179.5	432.2	494.2	46.6	61.4	144.652	179.5	469.551	494.2	67.67	64.4773	61.1183	75.8424	198.395	208.81	28.5919	27.243	17	18	18	18	6	9	68.4804	203.602	27.9175	1.57199	yes	2.86651	yes
P00360	Glyceraldehyde-3-phosphate dehydrogenase 1 OS=Saccharomyces cerevisiae (strain ATCC 204508 / S288c) GN=TDH1 PE=1 SV=3	TDH1	0	30.1856	32.5301	8	10	4	8	332	35.728	8.28	0	25.2627	4.3	4.1	12.1	11.1	1.6	5.6	4.32848	4.1	13.1457	11.1	2.32343	5.88067	63.5322	60.1787	192.949	162.923	34.1027	86.3149	2	2	2	2	1	2	61.8555	177.936	60.2088	1.52438	yes	1.56331	yes
P04786	DNA topoisomerase 1 OS=Saccharomyces cerevisiae (strain ATCC 204508 / S288c) GN=TOP1 PE=1 SV=2	TOP1	0	10.7506	7.02211	4	4	4	4	769	89.94	8.73	0	10.6551	18.6	35.8	83.4	126.8	21.1	42.1	18.7232	35.8	90.6074	126.8	30.6403	44.21	32.3948	61.9411	156.769	219.389	53.0138	76.4921	2	2	2	2	2	2	47.168	188.079	64.753	1.99546	yes	1.53832	yes
P32457	Cell division control protein 3 OS=Saccharomyces cerevisiae (strain ATCC 204508 / S288c) GN=CDC3 PE=1 SV=3	CDC3	0	48.6173	28.2692	11	20	11	11	520	60.017	5.48	0	44.3849	18.4	22.3	172.5	291.6	42.1	104.6	18.5219	22.3	187.407	291.6	61.1353	109.842	16.0871	19.3686	162.773	253.269	53.099	95.4036	6	6	8	8	7	8	17.7279	208.021	74.2513	3.55263	yes	1.48624	yes
P25441	DNA-directed RNA polymerase III subunit RPC4 OS=Saccharomyces cerevisiae (strain ATCC 204508 / S288c) GN=RPC53 PE=1 SV=2	RPC53	0.00257069	4.90893	5.92417	2	2	2	2	422	46.639	8.63	0	4.92259	5.3	14.7	27	29.5	4.7	13.6	5.3351	14.7	29.3333	29.5	6.82508	14.2816	32.0186	88.2219	176.044	177.044	40.9607	85.711	2	2	2	2	2	2	60.1202	176.544	63.3359	1.5541	yes	1.47893	yes
P15180	Lysine--tRNA ligase, cytoplasmic OS=Saccharomyces cerevisiae (strain ATCC 204508 / S288c) GN=KRS1 PE=1 SV=2	KRS1	0.00678733	3.35462	3.7225	2	2	2	2	591	67.915	6.13	0	4.09506	10.2	12	42.9	48.8	11.4	20.8	10.2675	12	46.6074	48.8	16.5545	21.8425	39.4724	46.1326	179.177	187.606	63.6417	83.9708	2	2	2	2	2	2	42.8025	183.391	73.8062	2.09916	yes	1.31311	yes
Q99247	Uncharacterized WD repeat-containing protein YOL087C OS=Saccharomyces cerevisiae (strain ATCC 204508 / S288c) GN=YOL087C PE=1 SV=1	YOL087C	0.0265306	2.42354	1.07527	1	1	1	1	1116	125.304	6.68	0	1.85144	1.8	3.7	7.3	5.7		3.3	1.81192	3.7	7.93086	5.7	0	3.46539	48.0867	98.1946	210.478	151.273	0	91.9683	1	1	1	1		1	73.1406	180.875	45.9842	1.30625	yes	1.97579	yes
Q06178	Nicotinamide/nicotinic acid mononucleotide adenylyltransferase 1 OS=Saccharomyces cerevisiae (strain ATCC 204508 / S288c) GN=NMA1 PE=1 SV=1	NMA1	0	9.84434	16.2095	4	5	4	4	401	45.83	6.9	0	8.71836	10	9.9	17.7	23.8	2.5	7.2	10.0662	9.9	19.2296	23.8	3.63036	7.56086	81.4122	80.0679	155.523	192.486	29.3611	61.1497	2	3	3	3	1	3	80.74	174.005	45.2554	1.10777	yes	1.94296	yes
P53278	Uncharacterized protein YGR130C OS=Saccharomyces cerevisiae (strain ATCC 204508 / S288c) GN=YGR130C PE=1 SV=1	YGR130C	0	21.2913	12.0098	7	9	7	7	816	92.643	5.03	0	21.8245	49.4	84.2	118.2	146.8	30.2	55.7	49.7272	84.2	128.415	146.8	43.8548	58.4916	58.3323	98.7706	150.637	172.203	51.4437	68.6135	6	7	7	7	5	6	78.5514	161.42	60.0286	1.03911	yes	1.4271	yes
P39676	Flavohemoprotein OS=Saccharomyces cerevisiae (strain ATCC 204508 / S288c) GN=YHB1 PE=1 SV=2	YHB1	0	8.43217	12.782	3	4	3	3	399	44.618	6.28	0	9.25292	6.9	3.6	14.2	6.3	3.6	3.1	6.9457	3.6	15.4272	6.3	5.22772	3.25537	102.253	52.9984	227.115	92.7472	76.9614	47.9248	2	2	2	2	2	1	77.6257	159.931	62.4431	1.04285	yes	1.35684	yes
P38934	Nuclear segregation protein BFR1 OS=Saccharomyces cerevisiae (strain ATCC 204508 / S288c) GN=BFR1 PE=1 SV=1	BFR1	0.00257069	5.82345	5.74468	2	2	2	2	470	54.606	9.19	0	5.84431	2.6		4	7.9	3.3	2.6	2.61722	0	4.34568	7.9	4.79208	2.73031	70.1501	0	116.479	211.746	128.444	73.1814	1		1	1	1	1	35.0751	164.112	100.813	2.22617	yes	0.70301	yes
P38205	Multisite-specific tRNA:(cytosine-C(5))-methyltransferase OS=Saccharomyces cerevisiae (strain ATCC 204508 / S288c) GN=NCL1 PE=1 SV=1	NCL1	0	6.41539	3.07018	2	2	2	2	684	77.83	7.36	0	4.92782		1.4	8.9	12.5	3.2	9	0	1.4	9.66914	12.5	4.64686	9.45107	0	22.3006	154.02	199.113	74.0201	150.546		1	1	1	1	1	11.1503	176.566	112.283	3.98505	yes	0.653068	yes
P34216	EH domain-containing and endocytosis protein 1 OS=Saccharomyces cerevisiae (strain ATCC 204508 / S288c) GN=EDE1 PE=1 SV=2	EDE1	0	9.2336	3.62056	3	4	3	3	1381	150.692	4.72	0	7.56454		2.3	3.3	10.2	2.2	6	0	2.3	3.58519	10.2	3.19472	6.30072	0	53.9471	84.0914	239.244	74.933	147.785		1	1	1	1	1	26.9735	161.668	111.359	2.58341	yes	0.537813	yes
P06786	DNA topoisomerase 2 OS=Saccharomyces cerevisiae (strain ATCC 204508 / S288c) GN=TOP2 PE=1 SV=2	TOP2	0	10.6182	3.5014	4	4	4	4	1428	164.112	7.03	0	11.9275	2.7	3.4	17.1	26.4	7.9	10.6	2.71788	3.4	18.5778	26.4	11.4719	11.1313	22.1269	27.6802	151.246	214.929	93.3958	90.6223	1	1	1	1	1	1	24.9036	183.087	92.0091	2.87811	yes	0.992685	yes
P12689	DNA repair protein REV1 OS=Saccharomyces cerevisiae (strain ATCC 204508 / S288c) GN=REV1 PE=1 SV=2	REV1	0.125198	1.27246	1.21827	1	1	1	1	985	112.157	8.46	0	2.29242	1.8	2.4	7.4	5.1	1.9	3.8	1.81192	2.4	8.03951	5.1	2.75908	3.99045	45.1083	59.7487	200.146	126.966	68.688	99.3434	1	1	1	1	1	1	52.4285	163.556	84.0157	1.64136	yes	0.961052	yes
Q06685	Inositol hexakisphosphate and diphosphoinositol-pentakisphosphate kinase OS=Saccharomyces cerevisiae (strain ATCC 204508 / S288c) GN=VIP1 PE=1 SV=1	VIP1	0	8.58647	3.0541	3	3	3	3	1146	129.674	8.65	0	6.28876	1.4	2.6	10.7	20.5	3.4	12	1.40927	2.6	11.6247	20.5	4.93729	12.6014	15.7541	29.0651	129.951	229.167	55.1934	140.87	1	1	1	1	1	1	22.4096	179.559	98.0316	3.00227	yes	0.873139	yes
P40041	Transcription factor VHR2 OS=Saccharomyces cerevisiae (strain ATCC 204508 / S288c) GN=VHR2 PE=1 SV=1	VHR2	0.145675	1.15113	3.76238	1	1	1	1	505	56.603	9.14	0	2.72209	2	2.5	6.7	3.8	1.6	3.7	2.01325	2.5	7.27901	3.8	2.32343	3.88544	55.4075	68.8038	200.329	104.582	63.9444	106.933	1	1	1	1	1	1	62.1057	152.456	85.4388	1.29559	yes	0.835426	yes
P11075	Protein transport protein SEC7 OS=Saccharomyces cerevisiae (strain ATCC 204508 / S288c) GN=SEC7 PE=1 SV=2	SEC7	0	13.8616	3.43454	5	5	5	5	2009	226.745	4.81	0	11.213	5.5	9.5	17.3	14.2	8.7	5.8	5.53642	9.5	18.7951	14.2	12.6337	6.09069	49.7613	85.3858	168.93	127.629	113.551	54.743	2	2	2	2	2	2	67.5735	148.279	84.147	1.13379	yes	0.817334	yes
P34760	Peroxiredoxin TSA1 OS=Saccharomyces cerevisiae (strain ATCC 204508 / S288c) GN=TSA1 PE=1 SV=3	TSA1	0	18.9347	35.7143	6	6	6	6	196	21.576	5.14	0	17.5009	30.4	24.9	71.6	64.1	27	39.6	30.6013	24.9	77.7877	64.1	39.2079	41.5847	66.0029	53.7059	167.777	138.255	84.5662	89.6926	4	4	4	4	3	4	59.8544	153.016	87.1294	1.35415	yes	0.812453	yes
P06208	2-isopropylmalate synthase OS=Saccharomyces cerevisiae (strain ATCC 204508 / S288c) GN=LEU4 PE=1 SV=1	LEU4	0.00257069	5.81772	3.87722	2	2	1	2	619	68.366	6.01	0	4.86573	3.6	4.1	9.6	9.9	3.7	6.3	3.62384	4.1	10.4296	9.9	5.37294	6.61575	54.3004	61.4352	156.28	148.344	80.5092	99.1318	1	1	1	1	1	1	57.8678	152.312	89.8205	1.39619	yes	0.76191	yes
P38061	60S ribosomal protein L32 OS=Saccharomyces cerevisiae (strain ATCC 204508 / S288c) GN=RPL32 PE=1 SV=1	RPL32	0	6.91499	23.8462	3	3	3	3	130	14.762	11.17	0	4.2728	29.4	27.1	39	76.4	31.9	23.1	29.5947	27.1	42.3704	76.4	46.3234	24.2578	72.1686	66.0851	103.323	186.306	112.963	59.1541	3	3	3	3	3	3	69.1269	144.815	86.0584	1.06689	yes	0.750819	yes
P32860	NifU-like protein, mitochondrial OS=Saccharomyces cerevisiae (strain ATCC 204508 / S288c) GN=NFU1 PE=1 SV=2	NFU1	0.135303	1.20066	4.29688	1	1	1	1	256	29.156	5.01	0	2.19757	2.1	2.9	3.9	8.1	2.7	3.3	2.11391	2.9	4.23704	8.1	3.92079	3.46539	51.2729	70.3396	102.769	196.466	95.099	84.0533	1	1	1	1	1	1	60.8063	149.618	89.5761	1.29899	yes	0.740094	yes
C7GP20	RNA polymerase II degradation factor 1 OS=Saccharomyces cerevisiae (strain JAY291) GN=DEF1 PE=3 SV=1	DEF1	0	31.58	7.72358	3	14	3	3	738	83.924	4.94	0	23.9064	11.4	18.9	42.5	75.7	16.7	47.3	11.4755	18.9	46.1728	75.7	24.2508	49.6706	30.443	50.1393	122.491	200.823	64.3344	131.77	2	2	3	3	2	3	40.2912	161.657	98.0522	2.0044	yes	0.721311	yes
P39954	Adenosylhomocysteinase OS=Saccharomyces cerevisiae (strain ATCC 204508 / S288c) GN=SAH1 PE=1 SV=1	SAH1	0.0279441	2.19798	1.78174	1	1	1	1	449	49.094	6.24	0	1.87296	3.6	6.3	10	10	2.3	9	3.62384	6.3	10.8642	10	3.33993	9.45107	49.8934	86.7389	149.579	137.681	45.9845	130.123	1	1	1	1	1	1	68.3161	143.63	88.0538	1.07206	yes	0.705899	yes
Q02792	5'-3' exoribonuclease 2 OS=Saccharomyces cerevisiae (strain ATCC 204508 / S288c) GN=RAT1 PE=1 SV=3	RAT1	0.0645724	1.53566	0.894632	1	1	1	1	1006	115.861	6.81	0	3.10324	2.1	1.7	9.4	2.5	3	3.3	2.11391	1.7	10.2123	2.5	4.35644	3.46539	52.0922	41.8924	251.659	61.6065	107.354	85.3963	1	1	1	1	1	1	46.9923	156.633	96.3751	1.73689	yes	0.700652	yes
P05453	Eukaryotic peptide chain release factor GTP-binding subunit OS=Saccharomyces cerevisiae (strain ATCC 204508 / S288c) GN=SUP35 PE=1 SV=1	SUP35	0.0191898	2.58545	2.0438	2	2	2	2	685	76.503	7.01	0	4.90934	14.2	24.1	55.8	37.4	18.6	32.2	14.294	24.1	60.6222	37.4	27.0099	33.8138	43.4822	73.3117	184.412	113.77	82.1636	102.861	1	2	2	2	2	2	58.3969	149.091	92.5123	1.35223	yes	0.688474	yes
C7GX69	Fe-S cluster assembly protein DRE2 OS=Saccharomyces cerevisiae (strain JAY291) GN=DRE2 PE=3 SV=1	DRE2	0.00257069	4.88439	4.5977	1	1	1	1	348	38.518	5.31	0	3.67589	2.3	2.2	3.9	7.8	2.7	3.5	2.31523	2.2	4.23704	7.8	3.92079	3.67542	57.5249	54.6618	105.275	193.801	97.4171	91.3205	1	1	1	1	1	1	56.0934	149.538	94.3688	1.41461	yes	0.664129	yes
P46784	40S ribosomal protein S10-B OS=Saccharomyces cerevisiae (strain ATCC 204508 / S288c) GN=RPS10B PE=1 SV=1	RPS10B	0.0671256	1.49553	7.61905	1	1	1	1	105	12.731	9.07	0	0	2.5	2.5	9.1	6.5	3.8	5.3	2.51656	2.5	9.88642	6.5	5.51815	5.56563	46.4784	46.1727	182.593	120.049	101.915	102.792	1	1	1	1	1	1	46.3255	151.321	102.354	1.70773	yes	0.56405	yes
P23201	Protein SPA2 OS=Saccharomyces cerevisiae (strain ATCC 204508 / S288c) GN=SPA2 PE=1 SV=1	SPA2	0.00257069	4.44741	1.77353	2	2	2	2	1466	163.043	5.19	0	2.16097	1.7	2.6	9.4	14.1	3.4	11.3	1.71126	2.6	10.2123	14.1	4.93729	11.8663	22.6022	34.3406	134.884	186.232	65.2114	156.73	1	1	1	1	1	1	28.4714	160.558	110.971	2.49551	yes	0.532915	yes
Q5D862	SWISS-PROT:Q5D862 Tax_Id=9606 Gene_Symbol=FLG2 Filaggrin-2		0.0295858	2.05571	0.460059	1	1	1	1	2391	247.928	8.31	0	0		3.2	4.1	6		3.1	0	3.2	4.45432	6	0	3.25537	0	113.544	158.051	212.896	0	115.509		1	1	1		1	56.7722	185.473	57.7545	1.70796	yes	1.68321	yes	+
P39001	Transcriptional regulatory protein UME6 OS=Saccharomyces cerevisiae (strain ATCC 204508 / S288c) GN=UME6 PE=1 SV=2	UME6	0.139104	1.19525	4.66507	1	1	1	1	836	91.069	9.52	0	2.77132	11.8	1.6	24.1		1.6		11.8781	1.6	26.1827	0	2.32343	0	169.751	22.8657	374.179	0	33.2043	0	1	1	1		1		96.3085	187.089	16.6022	0.957993	no	3.49429	yes
P40020	Factor interacting with REF2 OS=Saccharomyces cerevisiae (strain ATCC 204508 / S288c) GN=FIR1 PE=1 SV=3	FIR1	0.0295858	2.05203	1.36986	1	1	1	1	876	98.751	7.55	0	3.09082		33.3	14.7	7.5	8.5	3.3	0	33.3	15.9704	7.5	12.3432	3.46539	0	275.286	132.025	62.0014	102.04	28.6479		1	1	1	1	1	137.643	97.0131	65.3438	-0.504682	no	0.570128	yes
P32583	Suppressor protein SRP40 OS=Saccharomyces cerevisiae (strain ATCC 204508 / S288c) GN=SRP40 PE=1 SV=2	SRP40	0	42.0431	18.7192	6	22	6	6	406	40.992	4.35	0	53.9455	214.2	281.1	240.4	320.7	44.8	77.7	215.619	281.1	261.175	320.7	65.0561	81.5943	105.588	137.654	127.897	157.046	31.8579	39.9566	7	7	7	7	5	5	121.621	142.472	35.9072	0.228281	no	1.98833	yes
P00044	Cytochrome c iso-1 OS=Saccharomyces cerevisiae (strain ATCC 204508 / S288c) GN=CYC1 PE=1 SV=2	CYC1	0.00257069	4.20628	14.6789	1	1	1	1	109	12.174	9.42	0	2.20976	14.2	20.5	25	21.6	2.8	7.9	14.294	20.5	27.1605	21.6	4.06601	8.29594	89.4155	128.237	169.901	135.118	25.4347	51.8948	1	1	1	1	1	1	108.826	152.509	38.6647	0.486873	no	1.97981	yes
P07264	3-isopropylmalate dehydratase OS=Saccharomyces cerevisiae (strain ATCC 204508 / S288c) GN=LEU1 PE=1 SV=3	LEU1	0	13.9412	6.93196	4	4	4	4	779	85.741	5.9	0	13.0413	22.9	25.1	42.5	47.9	9.9	14	23.0517	25.1	46.1728	47.9	14.3762	14.7017	80.7402	87.9147	161.724	167.773	50.3539	51.4937	3	4	4	4	4	4	84.3275	164.749	50.9238	0.966193	no	1.69385	yes
P40202	Superoxide dismutase 1 copper chaperone OS=Saccharomyces cerevisiae (strain ATCC 204508 / S288c) GN=CCS1 PE=1 SV=1	CCS1	0	5.98971	19.2771	4	4	4	4	249	27.313	6.67	0	8.3726	2.4	7.4	2.5	4		2.3	2.41589	7.4	2.71605	4	0	2.41527	76.5039	234.335	86.0089	126.668	0	76.4843	1	1	1	1		1	155.42	106.338	38.2421	-0.547507	no	1.47543	yes
Q08412	Ubiquitin-binding protein CUE5 OS=Saccharomyces cerevisiae (strain ATCC 204508 / S288c) GN=CUE5 PE=1 SV=1	CUE5	0.012959	2.8687	8.0292	1	5	1	1	411	46.842	4.81	0	3.00385	6.5	2.7	3.3	3.1		2.3	6.54305	2.7	3.58519	3.1	0	2.41527	214.017	88.3146	117.268	101.398	0	79.0015	1	1	1	1		1	151.166	109.333	39.5008	-0.467401	no	1.46878	yes
P19211	Eukaryotic translation initiation factor 5A-2 OS=Saccharomyces cerevisiae (strain ATCC 204508 / S288c) GN=ANB1 PE=1 SV=3	ANB1	0.00678733	3.20384	9.55414	2	3	2	2	157	17.12	4.96	0	4.28168	30.4	20.7	52	34.7	9	21.1	30.6013	20.7	56.4938	34.7	13.0693	22.1575	103.312	69.8844	190.727	117.149	44.1228	74.8051	2	2	2	2	2	2	86.5982	153.938	59.4639	0.82994	no	1.37226	yes
P06782	Carbon catabolite-derepressing protein kinase OS=Saccharomyces cerevisiae (strain ATCC 204508 / S288c) GN=SNF1 PE=1 SV=1	SNF1	0	40.3849	23.3807	10	14	10	10	633	72	6.65	0	31.891	171.9	191.5	197.2	181.1	58.1	75.5	173.038	191.5	214.242	181.1	84.3696	79.284	112.419	124.413	139.188	117.657	54.8131	51.5091	9	9	9	9	9	9	118.416	128.423	53.1611	0.11703	no	1.27246	yes
P40581	Glutathione peroxidase-like peroxiredoxin HYR1 OS=Saccharomyces cerevisiae (strain ATCC 204508 / S288c) GN=HYR1 PE=1 SV=1	HYR1	0.00257069	4.12413	11.6564	1	1	1	1	163	18.63	8.19	0	2.93055	2	8.2	7.2	6.4	2.4	2.5	2.01325	8.2	7.82222	6.4	3.48515	2.6253	39.5453	161.069	153.648	125.712	68.4572	51.5676	1	1	1	1	1	1	100.307	139.68	60.0124	0.477706	no	1.2188	yes
P25567	RNA-binding protein SRO9 OS=Saccharomyces cerevisiae (strain ATCC 204508 / S288c) GN=SRO9 PE=1 SV=2	SRO9	0	123.581	58.0645	16	84	16	16	434	48.031	8.9	0	150.527	406.7	605.8	504.8	577.8	156.3	274.7	409.393	605.8	548.425	577.8	226.97	288.468	92.4536	136.808	123.851	130.485	51.2569	65.1449	20	20	20	20	18	20	114.631	127.168	58.2009	0.14974	no	1.12762	yes
P43638	MAP-homologous protein 1 OS=Saccharomyces cerevisiae (strain ATCC 204508 / S288c) GN=MHP1 PE=1 SV=1	MHP1	0	37.7317	13.0901	11	17	11	11	1398	155.111	7.3	0	34.964	50.6	80.4	53.7	71.4	25.5	22.2	50.9351	80.4	58.3407	71.4	37.0297	23.3126	95.0819	150.085	108.906	133.284	69.1243	43.5184	7	7	7	7	3	5	122.583	121.095	56.3213	-0.0176209	no	1.10439	yes
Q00816	Resistance to glucose repression protein 1 OS=Saccharomyces cerevisiae (strain ATCC 204508 / S288c) GN=REG1 PE=1 SV=1	REG1	0	23.2286	11.0454	8	9	8	8	1014	112.548	5.08	0	22.3685	51.1	65.3	96.7	83.2	29.9	42.9	51.4384	65.3	105.057	83.2	43.4191	45.0501	78.4392	99.577	160.203	126.873	66.2105	68.6976	5	5	5	5	5	5	89.0081	143.538	67.4541	0.689423	no	1.08945	yes
Q01448	Histone promoter control protein 2 OS=Saccharomyces cerevisiae (strain ATCC 204508 / S288c) GN=HPC2 PE=1 SV=2	HPC2	0.0564374	1.59568	2.88	1	1	1	1	625	67.735	9.25	0	2.31703	8.7	8.6	12.7	8.9	3.7	6.1	8.75762	8.6	13.7975	8.9	5.37294	6.40573	101.373	99.5489	159.713	103.022	62.1942	74.1492	1	1	1	1	1	1	100.461	131.367	68.1717	0.386967	no	0.946359	yes
P16140	V-type proton ATPase subunit B OS=Saccharomyces cerevisiae (strain ATCC 204508 / S288c) GN=VMA2 PE=1 SV=2	VMA2	0	9.6455	9.09091	3	3	3	3	517	57.713	5.07	0	9.04497	3.1	8.6	7.3	6.7	2.8	3.4	3.12053	8.6	7.93086	6.7	4.06601	3.57041	55.0879	151.819	140.007	118.278	71.7788	63.0298	1	1	1	1	1	1	103.454	129.142	67.4043	0.319977	no	0.938048	yes
Q03280	E3 ubiquitin-protein ligase TOM1 OS=Saccharomyces cerevisiae (strain ATCC 204508 / S288c) GN=TOM1 PE=1 SV=1	TOM1	0.00257069	3.99908	0.948592	3	3	3	3	3268	373.949	5.21	0	6.44905	2.5	2.8	2.2	7.7	1.3	3.3	2.51656	2.8	2.39012	7.7	1.88779	3.46539	72.7333	80.9254	69.0792	222.545	54.5607	100.157	1	1	1	1	1	1	76.8294	145.812	77.3586	0.92438	no	0.914475	yes
P11632	Non-histone chromosomal protein 6A OS=Saccharomyces cerevisiae (strain ATCC 204508 / S288c) GN=NHP6A PE=1 SV=1	NHP6A	0.00257069	5.65521	13.9785	1	1	1	1	93	10.796	9.76	0	3.706	4.1	10	7.5	6.4	3.4	2.7	4.12715	10	8.14815	6.4	4.93729	2.83532	67.9405	164.618	134.134	105.356	81.277	46.6746	1	1	1	1	1	1	116.28	119.745	63.9758	0.0423648	no	0.904363	yes
P02666	SWISS-PROT:P02666 Beta-casein - Bos taurus (Bovine).		0	36.2766	16.7464	2	28	2	2	209	23.568	5.19	0	66.4036	764.1	7.1	21.8	8.4	6.6	7.6	769.16	7.1	23.684	8.4	9.58416	7.98091	558.773	5.15795	17.2057	6.10237	6.96262	5.79791	4	3	3	2	2	3	281.966	11.654	6.38026	-4.59662	no	0.869143	yes	+
ENSEMBL:ENSBTAP00000024462	(Bos taurus) 47 kDa protein		0.00257069	4.81554	5.2506	2	2	2	2	419	46.515	6.33	0	2.22107	96.9	2.2	7.4	2.1	1.4	3.6	97.5417	2.2	8.03951	2.1	2.033	3.78043	505.858	11.4093	41.6934	10.8907	10.5433	19.6056	1	1	1	1	1	1	258.634	26.2921	15.0744	-3.29821	no	0.802525	yes
P00924	Enolase 1 OS=Saccharomyces cerevisiae (strain ATCC 204508 / S288c) GN=ENO1 PE=1 SV=3	ENO1	0	40.0958	23.7986	8	12	1	8	437	46.787	6.62	0	29.1571	9.2	8.3	19.4	10.5	7.7	6.8	9.26093	8.3	21.0765	10.5	11.1815	7.14081	82.3684	73.8217	187.459	93.389	99.4505	63.5117	1	1	1	1	1	1	78.0951	140.424	81.4811	0.846484	no	0.78525	yes
P02309	Histone H4 OS=Saccharomyces cerevisiae (strain ATCC 204508 / S288c) GN=HHF1 PE=1 SV=2	HHF1	0.00257069	4.76498	11.6505	1	1	1	1	103	11.361	11.36	0	3.79045	10.7	12.3	7.4	24	7.2	7.8	10.7709	12.3	8.03951	24	10.4554	8.19093	87.6193	100.059	65.4002	195.236	85.0535	66.632	1	1	1	1	1	1	93.839	130.318	75.8427	0.47378	no	0.780957	yes
P32492	Myosin-4 OS=Saccharomyces cerevisiae (strain ATCC 204508 / S288c) GN=MYO4 PE=1 SV=1	MYO4	0.143293	1.17308	1.0877	1	1	1	1	1471	169.237	7.64	0	2.09569	8.1	14.4	8.7	10.5	3.1	6.9	8.15364	14.4	9.45185	10.5	4.50165	7.24582	90.1736	159.254	104.531	116.123	49.7851	80.1338	1	1	1	1	1	1	124.714	110.327	64.9594	-0.176838	no	0.764172	yes
P32471	Elongation factor 1-beta OS=Saccharomyces cerevisiae (strain ATCC 204508 / S288c) GN=EFB1 PE=1 SV=4	EFB1	0	7.6283	21.3592	3	3	3	3	206	22.613	4.45	0	5.93259	16.2	20.5	30.2	20.3	7.3	19.7	16.3073	20.5	32.8099	20.3	10.6007	20.6874	80.7257	101.481	162.418	100.491	52.4763	102.408	1	1	1	1	1	1	91.1033	131.454	77.4423	0.528989	no	0.76337	yes
P40159	Uncharacterized protein YNL208W OS=Saccharomyces cerevisiae (strain ATCC 204508 / S288c) GN=YNL208W PE=1 SV=2	YNL208W	0.04	1.77676	9.04523	1	1	1	1	199	20.139	7.64	0	0	8.6	13.3	9.8	10.8	3.3	7.8	8.65695	13.3	10.6469	10.8	4.79208	8.19093	92.1167	141.522	113.291	114.92	50.9914	87.1578	1	1	1	1	1	1	116.819	114.106	69.0746	-0.0339079	no	0.724145	yes
P49960	U4/U6 snRNA-associated-splicing factor PRP24 OS=Saccharomyces cerevisiae (strain ATCC 204508 / S288c) GN=PRP24 PE=1 SV=1	PRP24	0.0793919	1.39881	2.7027	1	1	1	1	444	50.816	9.28	0	2.08732	6.9	8.1	10.5	8.9	4	6.6	6.9457	8.1	11.4074	8.9	5.80858	6.93079	86.6543	101.055	142.318	111.036	72.4677	86.4683	1	1	1	1	1	1	93.8548	126.677	79.468	0.432655	no	0.672712	yes
Q12494	Inositol hexakisphosphate kinase 1 OS=Saccharomyces cerevisiae (strain ATCC 204508 / S288c) GN=KCS1 PE=1 SV=1	KCS1	0.00257069	4.45471	2.57143	1	2	1	1	1050	119.476	6.79	0	6.64486	3.3	6.7	3.8	10	3.3	3.9	3.32185	6.7	4.1284	10	4.79208	4.09547	60.3283	121.679	74.9759	181.61	87.029	74.3778	1	1	1	1	1	1	91.0035	128.293	80.7034	0.495448	no	0.668741	yes
P36002	Serine/threonine-protein kinase PTK1/STK1 OS=Saccharomyces cerevisiae (strain ATCC 204508 / S288c) GN=PTK1 PE=1 SV=3	PTK1	0.112211	1.32294	1.20846	1	1	1	1	662	73.456	9.06	0	3.00917	6.2	9	8	9.4	3.9	5.5	6.24106	9	8.69136	9.4	5.66337	5.77566	83.6389	120.613	116.476	125.973	75.897	77.4019	1	1	1	1	1	1	102.126	121.225	76.6495	0.247338	no	0.661337	yes
P08678	Adenylate cyclase OS=Saccharomyces cerevisiae (strain ATCC 204508 / S288c) GN=CYR1 PE=1 SV=2	CYR1	0	32.8414	7.6999	10	12	10	10	2026	227.692	7.3	0	27.383	33.7	46.7	48.6	48.6	19.2	35.5	33.9232	46.7	52.8	48.6	27.8812	37.2792	82.3433	113.357	128.164	117.969	67.6773	90.4896	4	4	4	4	3	4	97.8502	123.066	79.0834	0.330791	no	0.63799	yes
P38990	SNF1-activating kinase 1 OS=Saccharomyces cerevisiae (strain ATCC 204508 / S288c) GN=SAK1 PE=1 SV=1	SAK1	0	6.63099	2.8021	2	2	2	2	1142	126.794	8.69	0	5.79479	9.6	6	9.6	9.8	5	5.5	9.66358	6	10.4296	9.8	7.26073	5.77566	118.5	73.5751	127.894	120.173	89.0348	70.8241	2	2	2	2	2	2	96.0374	124.033	79.9294	0.369056	no	0.633926	yes
P52910	Acetyl-coenzyme A synthetase 2 OS=Saccharomyces cerevisiae (strain ATCC 204508 / S288c) GN=ACS2 PE=1 SV=1	ACS2	0	20.2076	10.981	5	6	5	5	683	75.444	6.68	0	19.37	31.2	41.3	44.1	48.1	13.9	40.1	31.4066	41.3	47.9111	48.1	20.1848	42.1098	81.5713	107.267	124.438	124.928	52.4253	109.37	4	4	4	4	4	4	94.4191	124.683	80.8978	0.401115	no	0.624094	yes
P36105	60S ribosomal protein L14-A OS=Saccharomyces cerevisiae (strain ATCC 204508 / S288c) GN=RPL14A PE=1 SV=1	RPL14A	0.00678733	3.34994	13.0435	2	2	2	2	138	15.158	10.93	0	0	15.4	19.2	25.4	29.2	15	15.2	15.502	19.2	27.5951	29.2	21.7822	15.9618	71.9678	89.1358	128.11	135.561	101.124	74.1025	1	1	1	1	1	1	80.5518	131.835	87.613	0.710747	no	0.589518	yes
P02406	60S ribosomal protein L28 OS=Saccharomyces cerevisiae (strain ATCC 204508 / S288c) GN=RPL28 PE=1 SV=3	RPL28	0	7.47306	10.0671	1	2	1	1	149	16.711	10.62	0	2.76061	16.1	15.5	18	27.7	14.1	12.1	16.2066	15.5	19.5556	27.7	20.4752	12.7064	86.7098	82.9292	104.628	148.202	109.548	67.9829	1	1	1	1	1	1	84.8195	126.415	88.7655	0.5757	no	0.510097	yes
P50109	Protein PSP2 OS=Saccharomyces cerevisiae (strain ATCC 204508 / S288c) GN=PSP2 PE=1 SV=2	PSP2	0.00257069	3.96616	4.72175	2	2	2	2	593	65.544	8.73	0	2.12694	12.3	18.1	20.5	31	12.1	18.9	12.3815	18.1	22.2716	31	17.571	19.8473	61.3089	89.6252	110.282	153.502	87.0056	98.277	2	2	2	2	2	2	75.467	131.892	92.6413	0.805435	no	0.509626	yes
P38809	Uncharacterized protein YHR097C OS=Saccharomyces cerevisiae (strain ATCC 204508 / S288c) GN=YHR097C PE=1 SV=1	YHR097C	0	10.5592	17.2131	5	6	4	5	366	40.639	9.91	1	11.1977	24.2	16.8	40.4	33.6	15.8	30.2	24.3603	16.8	43.8914	33.6	22.9439	31.7136	84.3358	58.162	151.953	116.324	79.4323	109.793	3	3	3	3	3	3	71.2489	134.138	94.6127	0.912783	no	0.503616	yes
Q03940	RuvB-like protein 1 OS=Saccharomyces cerevisiae (strain ATCC 204508 / S288c) GN=RVB1 PE=1 SV=1	RVB1	0.0428571	1.69379	3.23974	1	1	1	1	463	50.422	5.87	0	2.49829			17.3	13.7	17.6	18.2	0	0	18.7951	13.7	25.5578	19.1122	0	0	146.142	106.525	198.726	148.608			1	1	1	1	0	126.333	173.667	#DIV/0!	yes	-0.459083	no
Q12250	26S proteasome regulatory subunit RPN5 OS=Saccharomyces cerevisiae (strain ATCC 204508 / S288c) GN=RPN5 PE=1 SV=3	RPN5	0.04	1.7617	1.79775	1	4	1	1	445	51.736	6.13	0	7.58959			17.8	29.2	36.8	35.3	0	0	19.3383	29.2	53.4389	37.0692	0	0	83.4467	126.001	230.595	159.958			1	1	1	1	0	104.724	195.276	#DIV/0!	yes	-0.898925	no
Q87022	Probable RNA-directed RNA polymerase OS=Saccharomyces cerevisiae virus L-A GN=gag-pol PE=3 SV=2	gag-pol	0.031068	2.02438	0.996678	1	1	1	1	1505	170.371	7.59	0	2.0513			2.4	3	7.1	10.2	0	0	2.60741	3	10.3102	10.7112	0	0	58.75	67.5958	232.31	241.345			1	1	1	1	0	63.1729	236.827	#DIV/0!	yes	-1.90646	no
P42846	Protein KRI1 OS=Saccharomyces cerevisiae (strain ATCC 204508 / S288c) GN=KRI1 PE=1 SV=1	KRI1	0	5.92827	7.95262	3	3	3	3	591	68.612	5.1	0	2.23167		6.2	4.5	7.6	1.6	6.5	0	6.2	4.88889	7.6	2.32343	6.82578	0	133.63	105.371	163.804	50.0774	147.117		1	1	1	1	1	66.8149	134.588	98.5973	1.01031	yes	0.448926	no
P0C0W9	60S ribosomal protein L11-A OS=Saccharomyces cerevisiae (strain ATCC 204508 / S288c) GN=RPL11A PE=1 SV=2	RPL11A	0.00678733	3.5367	8.04598	1	1	1	1	174	19.707	9.92	0	0	2.8		9.4	2.5	2.7	5.8	2.81854	0	10.2123	2.5	3.92079	6.09069	66.2086	0	239.892	58.7259	92.1009	143.073	1		1	1	1	1	33.1043	149.309	117.587	2.17321	yes	0.344574	no
A6ZPJ1	Eukaryotic translation initiation factor 3 subunit B OS=Saccharomyces cerevisiae (strain YJM789) GN=PRT1 PE=3 SV=1	PRT1	0	6.68444	2.0915	2	2	2	2	765	88.273	6.09	0	4.1575	3.2		8	2.7	6.7	1.2	3.22119	0	8.69136	2.7	9.72937	1.26014	75.4906	0	203.687	63.2761	228.014	29.5322	1		1	1	1	1	37.7453	133.482	128.773	1.82227	yes	0.0518119	no
P53551	Histone H1 OS=Saccharomyces cerevisiae (strain ATCC 204508 / S288c) GN=HHO1 PE=1 SV=1	HHO1	0.00257069	4.12284	7.75194	2	2	2	2	258	27.786	10.21	0	4.98484		3.5	10.1	15.4	6.5	16.1	0	3.5	10.9728	15.4	9.43894	16.9069	0	37.3541	117.109	164.358	100.738	180.441		2	2	2	2	2	18.6771	140.733	140.589	2.91363	yes	0.00147636	no
P47006	DNA-directed RNA polymerase I subunit RPA34 OS=Saccharomyces cerevisiae (strain ATCC 204508 / S288c) GN=RPA34 PE=1 SV=1	RPA34	0	6.60699	19.7425	3	3	3	3	233	26.859	8.73	0	7.82466		6.7	15.6	5.5	28.7	31.1	0	6.7	16.9481	5.5	41.6766	32.6587	0	38.8468	98.2659	31.8892	241.642	189.356		3	3	2	3	3	19.4234	65.0775	215.499	1.74436	yes	-1.72745	no
P07260	Eukaryotic translation initiation factor 4E OS=Saccharomyces cerevisiae (strain ATCC 204508 / S288c) GN=CDC33 PE=1 SV=1	CDC33	0.0265306	2.4115	6.57277	1	1	1	1	213	24.239	5.49	0	0	10.8	13.3	44.7	23.9	17.4	25.9	10.8715	13.3	48.563	23.9	25.2673	27.1981	43.7486	53.5212	195.425	96.1771	101.679	109.449	1	1	1	1	1	1	48.6349	145.801	105.564	1.58394	yes	0.465877	no
P32351	Sugar utilization regulatory protein IMP2 OS=Saccharomyces cerevisiae (strain ATCC 204508 / S288c) GN=IMP2' PE=1 SV=2	IMP2'	0.00678733	3.10463	5.20231	1	1	1	1	346	39.046	5.07	0	2.92512	7.4	1.6	15.2	19.2	7	15.4	7.44901	1.6	16.5136	19.2	10.165	16.1718	62.8613	13.5022	139.356	162.027	85.7814	136.472	1	1	1	1	1	1	38.1818	150.691	111.127	1.98064	yes	0.43939	no
P31539	Heat shock protein 104 OS=Saccharomyces cerevisiae (strain ATCC 204508 / S288c) GN=HSP104 PE=1 SV=2	HSP104	0.0211416	2.51332	2.64317	2	2	2	2	908	101.972	5.45	0	2.49214	3.3	3.9	8.9	7.1	3.4	7.1	3.32185	3.9	9.66914	7.1	4.93729	7.45585	54.7797	64.3138	159.451	117.084	81.4195	122.952	1	1	1	1	1	1	59.5467	138.267	102.186	1.21537	yes	0.436266	no
Q06440	Coronin-like protein OS=Saccharomyces cerevisiae (strain ATCC 204508 / S288c) GN=CRN1 PE=1 SV=1	CRN1	0	7.58686	6.14439	2	5	2	2	651	72.509	5.88	0	9.33502	8.2	10.9	20.4	21.8	7.1	23.9	8.2543	10.9	22.163	21.8	10.3102	25.0979	50.2671	66.3789	134.968	132.758	62.7873	152.841	2	2	2	2	2	2	58.323	133.863	107.814	1.19862	yes	0.31221	no
P05744	60S ribosomal protein L33-A OS=Saccharomyces cerevisiae (strain ATCC 204508 / S288c) GN=RPL33A PE=1 SV=3	RPL33A	0	6.82682	24.2991	2	2	2	2	107	12.147	11.08	0	5.66971	20.3	21.1	36.8	63.3	32	36.4	20.4344	21.1	39.9802	63.3	46.4686	38.2243	53.4216	55.1616	104.52	165.485	121.483	99.9296	2	2	2	2	2	2	54.2916	135.002	110.706	1.31418	yes	0.28625	no
Q06624	DNA damage tolerance protein RHC31 OS=Saccharomyces cerevisiae (strain ATCC 204508 / S288c) GN=AOS1 PE=1 SV=1	AOS1	0	98.9189	34.5821	12	66	12	12	347	39.249	5.12	0	138.481	50.3	86.4	909.5	1407	447.9	1254.1	50.6331	86.4	988.099	1407	650.416	1316.95	6.75183	11.5213	131.761	187.621	86.7317	175.613	8	15	20	20	18	20	9.13655	159.691	131.173	4.12749	yes	0.283816	no
P38249	Eukaryotic translation initiation factor 3 subunit A OS=Saccharomyces cerevisiae (strain ATCC 204508 / S288c) GN=RPG1 PE=1 SV=1	RPG1	0	47.5903	20.8506	16	17	16	16	964	110.276	6.3	0	37.6838	100.8	109.9	198.1	241.8	108.9	207.9	101.468	109.9	215.22	241.8	158.139	218.32	58.2675	63.1098	123.589	138.853	90.8107	125.37	13	11	13	13	12	13	60.6886	131.221	108.09	1.1125	yes	0.279766	no
P53252	Sphingolipid long chain base-responsive protein PIL1 OS=Saccharomyces cerevisiae (strain ATCC 204508 / S288c) GN=PIL1 PE=1 SV=1	PIL1	0.0265306	2.32827	5.30973	1	1	1	1	339	38.326	4.63	0	0	2.9	3.7	14.5	11.6	6.9	12.1	2.91921	3.7	15.7531	11.6	10.0198	12.7064	30.8919	39.1544	166.704	122.754	106.032	134.463	1	1	1	1	1	1	35.0232	144.729	120.248	2.04697	yes	0.267344	no
Q99383	Nuclear polyadenylated RNA-binding protein 4 OS=Saccharomyces cerevisiae (strain ATCC 204508 / S288c) GN=HRP1 PE=1 SV=1	HRP1	0.00678733	3.06991	5.61798	2	3	2	2	534	59.613	5.66	0	5.0703	10.3	10.9	20.1	22.9	13.4	17.6	10.3682	10.9	21.837	22.9	19.4587	18.4821	59.8476	62.9172	126.048	132.184	112.32	106.683	1	1	1	1	1	1	61.3824	129.116	109.502	1.07277	yes	0.237718	no
P25443	40S ribosomal protein S2 OS=Saccharomyces cerevisiae (strain ATCC 204508 / S288c) GN=RPS2 PE=1 SV=3	RPS2	0	25.1263	28.3465	4	14	4	4	254	27.433	10.43	0	22.866	93.6	97.1	135.7	328.1	163.7	161.6	94.2199	97.1	147.427	328.1	237.716	169.699	52.6239	54.2326	82.3414	183.251	132.77	94.7809	4	4	4	4	4	4	53.4282	132.796	113.775	1.31354	yes	0.223027	no
P13645	SWISS-PROT:P13645 Tax_Id=9606 Gene_Symbol=KRT10 Keratin, type I cytoskeletal 10		0	143.866	43.1703	23	78	22	23	593	59.475	5.21	1	211.41	204.2	297.8	602.5	418.3	336.5	426.2	205.552	297.8	654.568	418.3	488.647	447.561	49.0885	71.1185	156.319	99.8954	116.695	106.883	23	26	28	28	27	28	60.1035	128.107	111.789	1.09183	yes	0.196572	no	+
P39935	Eukaryotic initiation factor 4F subunit p150 OS=Saccharomyces cerevisiae (strain ATCC 204508 / S288c) GN=TIF4631 PE=1 SV=2	TIF4631	0	32.4495	17.9622	11	13	11	11	952	107.036	6.04	0	31.0699	10.7	12.3	58	71.2	28.3	72.6	10.7709	12.3	63.0123	71.2	41.0957	76.2387	23.5328	26.8737	137.673	155.562	89.7882	166.571	4	5	6	6	6	6	25.2033	146.617	128.179	2.54037	yes	0.193892	no
P0CX25	60S ribosomal protein L43-A OS=Saccharomyces cerevisiae (strain ATCC 204508 / S288c) GN=RPL43A PE=1 SV=1	RPL43A	0	8.87066	41.3043	3	4	3	3	92	10.084	10.42	0	10.1668	29.2	38.7	76.3	55.2	47.9	50.9	29.3934	38.7	82.8938	55.2	69.5578	53.4511	53.573	70.5355	151.084	100.609	126.778	97.4211	2	2	2	2	2	2	62.0543	125.846	112.099	1.02006	yes	0.166887	no
Q05775	Eukaryotic translation initiation factor 3 subunit J OS=Saccharomyces cerevisiae (strain ATCC 204508 / S288c) GN=HCR1 PE=1 SV=1	HCR1	0	7.92535	9.81132	2	3	2	2	265	29.546	5.16	0	9.57506	15.3	19.7	29	67.3	21.9	54.3	15.4013	19.7	31.5062	67.3	31.802	57.0215	41.4886	53.0685	84.8724	181.295	85.6692	153.606	2	2	2	2	2	2	47.2786	133.084	119.638	1.49308	yes	0.15366	no
P05750	40S ribosomal protein S3 OS=Saccharomyces cerevisiae (strain ATCC 204508 / S288c) GN=RPS3 PE=1 SV=5	RPS3	0	36.4201	44.1667	8	9	8	8	240	26.486	9.41	0	30.7446	48.6	30.7	103.2	131.3	84.8	91.5	48.9219	30.7	112.119	131.3	123.142	96.0859	54.1302	33.9684	124.055	145.279	136.252	106.316	6	4	6	6	6	6	44.0493	134.667	121.284	1.6122	yes	0.151008	no
P38013	Peroxiredoxin AHP1 OS=Saccharomyces cerevisiae (strain ATCC 204508 / S288c) GN=AHP1 PE=1 SV=4	AHP1	0	19.3607	29.5455	3	5	3	3	176	19.103	5.16	0	18.0402	15.5	17.7	29.6	42.1	20.2	35.9	15.6026	17.7	32.158	42.1	29.3333	37.6993	53.6194	60.8271	110.513	144.679	100.806	129.556	3	3	3	3	3	3	57.2232	127.596	115.181	1.15691	yes	0.147684	no
P35908	SWISS-PROT:P35908 Tax_Id=9606 Gene_Symbol=KRT2 Keratin, type II cytoskeletal 2 epidermal		0	69.5924	32.5581	21	35	15	21	645	65.825	8	1	80.8071	153.6	214.4	466.6	295.3	309.2	263.2	154.617	214.4	506.923	295.3	449.003	276.391	48.9131	67.8254	160.365	93.4181	142.042	87.4363	17	18	18	18	18	18	58.3692	126.892	114.739	1.12032	yes	0.145238	no	+
P38764	26S proteasome regulatory subunit RPN1 OS=Saccharomyces cerevisiae (strain ATCC 204508 / S288c) GN=RPN1 PE=1 SV=3	RPN1	0.149925	1.13573	1.61128	1	1	1	1	993	109.424	4.63	0	2.50184	2.6	3.5	5.6	7.8	3.3	7.4	2.61722	3.5	6.08395	7.8	4.79208	7.77088	48.2227	64.4881	112.098	143.716	88.2949	143.18	1	1	1	1	1	1	56.3554	127.907	115.737	1.18247	yes	0.144241	no
P14120	60S ribosomal protein L30 OS=Saccharomyces cerevisiae (strain ATCC 204508 / S288c) GN=RPL30 PE=1 SV=3	RPL30	0	12.5058	36.1905	3	7	3	3	105	11.408	9.8	0	4.79606	3	1.8	6.5	3.3	1.7	6.6	3.01987	1.8	7.06173	3.3	2.46865	6.93079	73.7121	43.9363	172.37	80.5499	60.2574	169.174	1	1	1	1	1	1	58.8242	126.46	114.716	1.1042	yes	0.140619	no
P0CX39	40S ribosomal protein S8-A OS=Saccharomyces cerevisiae (strain ATCC 204508 / S288c) GN=RPS8A PE=1 SV=1	RPS8A	0	20.1583	35	6	8	6	6	200	22.476	10.67	0	21.3006	24	25.4	70.9	71.9	46.1	65.6	24.1589	25.4	77.0272	71.9	66.9439	68.8878	43.358	45.5854	138.241	129.039	120.144	123.633	4	4	4	4	4	4	44.4717	133.64	121.889	1.58739	yes	0.132786	no
P50875	Transcription factor SPT20 OS=Saccharomyces cerevisiae (strain ATCC 204508 / S288c) GN=SPT20 PE=1 SV=1	SPT20	0.117264	1.29525	4.4702	1	1	1	1	604	67.755	9.6	0	0	3.4	1.5	12.9	3.5	9.5	2.1	3.42252	1.5	14.0148	3.5	13.7954	2.20525	53.424	23.4144	218.765	54.6335	215.34	34.423	1	1	1	1	1	1	38.4192	136.699	124.881	1.83111	yes	0.130447	no
P05319	60S acidic ribosomal protein P2-alpha OS=Saccharomyces cerevisiae (strain ATCC 204508 / S288c) GN=RPP2A PE=1 SV=1	RPP2A	0.00257069	4.27084	11.3208	1	1	1	1	106	10.739	4.04	0	3.80924	3.3	1.5	8.3	3.1	2.2	7.6	3.32185	1.5	9.01728	3.1	3.19472	7.98091	70.892	32.0116	192.439	66.1574	68.1788	170.321	1	1	1	1	1	1	51.4518	129.298	119.25	1.32941	yes	0.116711	no
P04259	SWISS-PROT:P04259 Tax_Id=9606 Gene_Symbol=KRT6B Keratin, type II cytoskeletal 6B		0	42.2876	24.2908	13	15	5	13	564	59.962	8	0	35.4484	2.9	2.8	5.8	7.3	2.5	8.7	2.91921	2.8	6.30123	7.3	3.63036	9.13604	54.587	52.3579	117.828	136.505	67.8851	170.837	2	2	2	2	1	2	53.4724	127.166	119.361	1.24985	yes	0.0913857	no
P0C0V8	40S ribosomal protein S21-A OS=Saccharomyces cerevisiae (strain ATCC 204508 / S288c) GN=RPS21A PE=1 SV=1	RPS21A	0.04	1.7333	10.3448	1	1	1	1	87	9.74	6.06	0	1.89166	2	2.3	10.6	6.8	3.7	11.3	2.01325	2.3	11.516	6.8	5.37294	11.8663	30.2982	34.6137	173.31	102.336	80.8597	178.582	1	1	1	1	1	1	32.456	137.823	129.721	2.08626	yes	0.0874084	no
P34167	Eukaryotic translation initiation factor 4B OS=Saccharomyces cerevisiae (strain ATCC 204508 / S288c) GN=TIF3 PE=1 SV=1	TIF3	0.0211416	2.5078	6.65138	2	2	2	2	436	48.493	5.29	0	2.64901	12.2	24.6	41.1	37	23.4	41.9	12.2808	24.6	44.6519	37	33.9802	44	37.4962	75.1096	136.333	112.97	103.75	134.342	2	2	2	2	2	2	56.3029	124.651	119.046	1.14662	yes	0.0663778	no
P52488	Ubiquitin-activating enzyme E1-like OS=Saccharomyces cerevisiae (strain ATCC 204508 / S288c) GN=UBA2 PE=1 SV=1	UBA2	0	516.051	78.7736	41	666	41	41	636	71.214	5.14	0	1636.78	265.9	743	9380.3	11042.5	5891.8	11304.7	267.661	743	10190.9	11042.5	8555.75	11871.3	3.76359	10.4473	143.295	155.269	120.303	166.922	36	59	79	79	79	79	7.10547	149.282	143.613	4.39297	yes	0.0558587	no
P00950	Phosphoglycerate mutase 1 OS=Saccharomyces cerevisiae (strain ATCC 204508 / S288c) GN=GPM1 PE=1 SV=3	GPM1	0	23.4054	27.9352	5	9	5	5	247	27.592	8.84	0	24.9868	109.3	87.5	214.3	169.7	144.3	171.5	110.024	87.5	232.82	169.7	209.545	180.095	66.7024	53.0473	141.148	102.881	127.037	109.184	6	6	6	6	6	6	59.8748	122.015	118.11	1.02703	yes	0.0469177	no
P26321	60S ribosomal protein L5 OS=Saccharomyces cerevisiae (strain ATCC 204508 / S288c) GN=RPL5 PE=1 SV=4	RPL5	0	20.6899	21.5488	4	4	4	4	297	33.694	6.83	0	15.9988	12.3	4.9	35.1	33.9	28.6	26.9	12.3815	4.9	38.1333	33.9	41.5314	28.2482	46.6948	18.4796	143.814	127.849	156.629	106.534	2	2	2	2	2	2	32.5872	135.831	131.581	2.05944	yes	0.0458601	no
P26786	40S ribosomal protein S7-A OS=Saccharomyces cerevisiae (strain ATCC 204508 / S288c) GN=RPS7A PE=1 SV=4	RPS7A	0.0279441	2.13365	4.21053	1	1	1	1	190	21.609	9.83	0	0	7.2	2.9	14	10.4	8.2	12.5	7.24768	2.9	15.2099	10.4	11.9076	13.1265	71.533	28.6224	150.118	102.646	117.525	129.556	1	1	1	1	1	1	50.0777	126.382	123.54	1.33555	yes	0.0328067	no
P46654	40S ribosomal protein S0-B OS=Saccharomyces cerevisiae (strain ATCC 204508 / S288c) GN=RPS0B PE=1 SV=2	RPS0B	0	6.78518	21.8254	3	4	3	3	252	27.945	4.75	0	6.79191	32.8	23.8	82.6	89.1	60.3	86.7	33.0172	23.8	89.7383	89.1	87.5644	91.0453	47.8204	34.4707	129.972	129.048	126.824	131.865	3	3	3	3	3	3	41.1455	129.51	129.344	1.65426	yes	0.00184505	no
P00931	Tryptophan synthase OS=Saccharomyces cerevisiae (strain ATCC 204508 / S288c) GN=TRP5 PE=1 SV=1	TRP5	0	7.28548	6.22348	3	3	3	3	707	76.578	6.51	0	2.84219	2.2	3.5	8.9	14.7	7.3	13.3	2.21457	3.5	9.66914	14.7	10.6007	13.9666	24.3132	38.4257	106.155	161.388	116.382	153.336	1	1	1	1	1	1	31.3695	133.772	134.859	2.09234	yes	-0.0116811	no
P41895	Transcription initiation factor IIF subunit alpha OS=Saccharomyces cerevisiae (strain ATCC 204508 / S288c) GN=TFG1 PE=1 SV=2	TFG1	0	5.99069	2.85714	2	2	2	2	735	82.144	5.72	0	5.05168	2.3	5.3	14.6	34.3	10.8	33.3	2.31523	5.3	15.8617	34.3	15.6832	34.969	12.8115	29.3279	87.772	189.801	86.7839	193.503	1	2	2	2	2	2	21.0697	138.787	140.144	2.71963	yes	-0.0140362	no
P15108	ATP-dependent molecular chaperone HSC82 OS=Saccharomyces cerevisiae (strain ATCC 204508 / S288c) GN=HSC82 PE=1 SV=4	HSC82	0	40.7567	23.1206	14	15	14	14	705	80.85	4.83	0	36.7647	59.7	72.5	158.6	192.8	110.7	209.4	60.0954	72.5	172.306	192.8	160.752	219.895	41.0511	49.5247	117.702	131.702	109.81	150.21	10	10	10	10	10	10	45.2879	124.702	130.01	1.46129	yes	-0.0601394	no
P38788	Ribosome-associated complex subunit SSZ1 OS=Saccharomyces cerevisiae (strain ATCC 204508 / S288c) GN=SSZ1 PE=1 SV=2	SSZ1	0	24.3258	12.2677	4	7	4	4	538	58.202	5.05	0	22.9745	5.8	6.1	19	14.3	9.8	21.3	5.83841	6.1	20.642	14.3	14.231	22.3675	41.9632	43.8434	148.363	102.78	102.285	160.765	1	1	1	1	1	1	42.9033	125.572	131.525	1.54935	yes	-0.0668259	no
Q12447	Polyamine N-acetyltransferase 1 OS=Saccharomyces cerevisiae (strain ATCC 204508 / S288c) GN=PAA1 PE=1 SV=1	PAA1	0.00257069	5.13936	19.8953	3	3	3	3	191	21.934	5.82	0	5.98453	5.1	4.8	17.6	14	11.2	17.9	5.13377	4.8	19.121	14	16.264	18.7971	39.432	36.8683	146.866	107.532	124.922	144.379	2	3	3	3	3	3	38.1501	127.199	134.651	1.73733	yes	-0.0821281	no
P49167	60S ribosomal protein L38 OS=Saccharomyces cerevisiae (strain ATCC 204508 / S288c) GN=RPL38 PE=1 SV=1	RPL38	0.031068	1.97716	19.2308	1	1	1	1	78	8.821	10.93	0	0	7.6	3	13.8	8.9	9.2	12	7.65033	3	14.9926	8.9	13.3597	12.6014	75.8659	29.7501	148.677	88.2585	132.484	124.964	1	1	1	1	1	1	52.808	118.468	128.724	1.16567	yes	-0.119792	no
P23248	40S ribosomal protein S1-B OS=Saccharomyces cerevisiae (strain ATCC 204508 / S288c) GN=RPS1B PE=1 SV=3	RPS1B	0	9.82875	13.7255	3	3	3	3	255	28.795	10.02	0	11.4798	19.1	21.9	44.1	51.8	36.7	53.8	19.2265	21.9	47.9111	51.8	53.2937	56.4964	46.028	52.4284	114.699	124.009	127.585	135.252	3	2	3	3	3	3	49.2282	119.354	131.418	1.27769	yes	-0.138922	no
Q04500	U3 small nucleolar RNA-associated protein 14 OS=Saccharomyces cerevisiae (strain ATCC 204508 / S288c) GN=UTP14 PE=1 SV=1	UTP14	0	17.1739	8.89878	5	10	5	5	899	102.961	5.06	0	19.9003	3.6	7.3	22	14.1	20.7	11.3	3.62384	7.3	23.9012	14.1	30.0594	11.8663	23.9327	48.2109	157.849	93.1197	198.519	78.3681	1	2	2	2	2	2	36.0718	125.484	138.444	1.79857	yes	-0.14179	no
P09938	Ribonucleoside-diphosphate reductase small chain 1 OS=Saccharomyces cerevisiae (strain ATCC 204508 / S288c) GN=RNR2 PE=1 SV=2	RNR2	0.0211416	2.52963	8.5213	2	2	2	2	399	46.118	5.25	0	1.86103	12.3	9.8	20.4	25.9	17.4	26.9	12.3815	9.8	22.163	25.9	25.2673	28.2482	60.0265	47.5113	107.448	125.566	122.498	136.95	1	1	1	1	1	1	53.7689	116.507	129.724	1.11557	yes	-0.155032	no
P00560	Phosphoglycerate kinase OS=Saccharomyces cerevisiae (strain ATCC 204508 / S288c) GN=PGK1 PE=1 SV=2	PGK1	0	96.0352	53.3654	18	39	18	18	416	44.711	7.61	0	100.862	187.6	194.1	625.9	622.5	444.1	768.8	188.842	194.1	679.99	622.5	644.898	807.332	36.1114	37.1168	130.031	119.038	123.321	154.382	21	23	23	23	23	23	36.6141	124.534	138.851	1.76607	yes	-0.156997	no
P40059	Transcriptional regulatory protein DOT6 OS=Saccharomyces cerevisiae (strain ATCC 204508 / S288c) GN=DOT6 PE=1 SV=1	DOT6	0	14.0792	6.1194	2	6	2	2	670	73.004	9.48	0	11.1529	7	12.2	29.3	29.7	18.1	40.6	7.04636	12.2	31.8321	29.7	26.2838	42.6348	28.2425	48.8987	127.586	119.04	105.348	170.884	1	1	1	1	1	1	38.5706	123.313	138.116	1.67675	yes	-0.163556	no
Q06706	Elongator complex protein 1 OS=Saccharomyces cerevisiae (strain ATCC 204508 / S288c) GN=IKI3 PE=1 SV=1	IKI3	0.0388889	1.7986	1.18606	1	1	1	1	1349	152.895	5.07	0	2.39966	3	2.9	11.2	14.9	9	17	3.01987	2.9	12.1679	14.9	13.0693	17.852	28.3515	27.2262	114.236	139.886	122.699	167.601	1	1	1	1	1	1	27.7888	127.061	145.15	2.19295	yes	-0.19202	no
P0CX53	60S ribosomal protein L12-A OS=Saccharomyces cerevisiae (strain ATCC 204508 / S288c) GN=RPL12A PE=1 SV=1	RPL12A	0	13.0363	25.4545	3	4	3	3	165	17.812	9.41	0	10.6057	3.9	3.9	12.2	11.8	11	12.5	3.92583	3.9	13.2543	11.8	15.9736	13.1265	38.004	37.754	128.309	114.23	154.632	127.071	1	1	1	1	1	1	37.879	121.269	140.852	1.67874	yes	-0.215964	no
P0C2H8	60S ribosomal protein L31-A OS=Saccharomyces cerevisiae (strain ATCC 204508 / S288c) GN=RPL31A PE=1 SV=1	RPL31A	0	7.9861	30.0885	3	3	3	3	113	12.945	9.99	0	2.39084	8.4	8.4	15.9	17.7	15	18.1	8.45563	8.4	17.2741	17.7	21.7822	19.0072	54.7768	54.4165	111.904	114.663	141.108	123.131	1	2	2	2	2	2	54.5966	113.284	132.12	1.05306	yes	-0.221906	no
P05756	40S ribosomal protein S13 OS=Saccharomyces cerevisiae (strain ATCC 204508 / S288c) GN=RPS13 PE=1 SV=3	RPS13	0	14.2273	31.1258	4	7	4	4	151	17.018	10.43	0	13.4774	31.7	46.8	74.4	78.1	62.2	90.6	31.9099	46.8	80.8296	78.1	90.3234	95.1408	45.2512	66.3667	114.624	110.753	128.087	134.918	4	4	4	4	4	4	55.809	112.688	131.503	1.01377	yes	-0.222753	no
Q12166	2-isopropylmalate synthase 2, mitochondrial OS=Saccharomyces cerevisiae (strain ATCC 204508 / S288c) GN=LEU9 PE=1 SV=1	LEU9	0.00678733	3.30221	3.31126	2	2	1	2	604	67.158	6.77	1	1.91384	14.8	13.4	31.8	23	25.5	29.6	14.898	13.4	34.5481	23	37.0297	31.0835	58.0595	52.2216	134.639	89.634	144.31	121.137	2	2	2	2	2	2	55.1405	112.136	132.723	1.02407	yes	-0.243166	no
P19001	SWISS-PROT:P19001 Tax_Id=10090 Gene_Symbol=Krt19 Keratin, type I cytoskeletal 19		0.00257069	5.84573	6.94789	3	4	1	3	403	44.515	5.39	0	6.18094	3.4	3.5	9.4	7.8	8.6	8.8	3.42252	3.5	10.2123	7.8	12.4884	9.24105	44.006	45.0022	131.308	100.291	160.574	118.819	1	1	1	1	1	1	44.5041	115.799	139.697	1.37962	yes	-0.270669	no	+
P32324	Elongation factor 2 OS=Saccharomyces cerevisiae (strain ATCC 204508 / S288c) GN=EFT1 PE=1 SV=1	EFT1	0	105.737	42.399	24	35	24	24	842	93.23	6.32	0	84.5316	189.6	169.3	340.9	350.8	297.9	426.6	190.856	169.3	370.36	350.8	432.594	447.981	58.3689	51.7766	113.266	107.284	132.299	137.005	24	24	25	25	25	25	55.0727	110.275	134.652	1.0017	yes	-0.288125	no
P29311	Protein BMH1 OS=Saccharomyces cerevisiae (strain ATCC 204508 / S288c) GN=BMH1 PE=1 SV=4	BMH1	0	6.63021	8.98876	2	2	2	2	267	30.073	4.88	0	6.12436	3.5	3.8	15	13.9	13.3	16.8	3.52318	3.8	16.2963	13.9	19.3135	17.642	28.3841	30.6143	131.289	111.984	155.597	142.131	1	1	2	2	2	2	29.4992	121.637	148.864	2.04383	yes	-0.291419	no
P53632	Poly(A) RNA polymerase protein 2 OS=Saccharomyces cerevisiae (strain ATCC 204508 / S288c) GN=PAP2 PE=1 SV=1	PAP2	0.0388889	1.7948	1.71233	1	1	1	1	584	65.991	5.5	0	2.42431	1.6	3	6.5	2.9	2.6	8.3	1.6106	3	7.06173	2.9	3.77558	8.71599	35.7065	66.5093	156.557	64.2923	83.7036	193.231	1	1	1	1	1	1	51.1079	110.425	138.468	1.11144	yes	-0.326487	no
P27692	Transcription elongation factor SPT5 OS=Saccharomyces cerevisiae (strain ATCC 204508 / S288c) GN=SPT5 PE=1 SV=1	SPT5	0	10.8351	4.32738	3	3	3	3	1063	115.58	5.25	0	11.8928	2.3	1.8	8	16.3	10.1	16.6	2.31523	1.8	8.69136	16.3	14.6667	17.432	22.6964	17.6455	85.2021	159.79	143.779	170.887	1	1	1	1	1	1	20.171	122.496	157.333	2.60238	yes	-0.361083	no
P37303	Low specificity L-threonine aldolase OS=Saccharomyces cerevisiae (strain ATCC 204508 / S288c) GN=GLY1 PE=1 SV=2	GLY1	0.00257069	3.74861	4.65116	1	1	1	1	387	42.788	6.29	0	2.80651	2.7	4	9.3	6.5	7	10.7	2.71788	4	10.1037	6.5	10.165	11.2363	36.463	53.6638	135.551	87.2037	136.373	150.745	1	1	1	1	1	1	45.0634	111.377	143.559	1.30543	yes	-0.366193	no
P13647	SWISS-PROT:P13647 Tax_Id=9606 Gene_Symbol=KRT5 Keratin, type II cytoskeletal 5		0	55.5504	27.6271	16	23	9	16	590	62.34	7.74	3	48.2619	62.2	78.5	137.2	137.4	150.4	143.9	62.6119	78.5	149.057	137.4	218.403	151.112	47.1308	59.0904	112.202	103.427	164.401	113.749	9	9	9	9	9	8	53.1106	107.814	139.075	1.02148	yes	-0.367315	no	+
P50623	SUMO-conjugating enzyme UBC9 OS=Saccharomyces cerevisiae (strain ATCC 204508 / S288c) GN=UBC9 PE=1 SV=1	UBC9	0	209.971	59.2357	11	852	11	11	157	17.9	9.2	0	1992.5	445	1269.2	13173.6	18837.4	15607.1	20068.7	447.947	1269.2	14312.1	18837.4	22663.8	21074.5	3.41923	9.68794	109.246	143.788	172.995	160.864	17	24	27	27	27	27	6.55359	126.517	166.93	4.2709	yes	-0.399912	no
P0C0T4	40S ribosomal protein S25-B OS=Saccharomyces cerevisiae (strain ATCC 204508 / S288c) GN=RPS25B PE=1 SV=1	RPS25B	0.154639	1.1156	8.33333	1	1	1	1	108	12.002	10.32	0	2.2139	1.3	2.2	3.4	3.5	1.9	6.5	1.30861	2.2	3.69383	3.5	2.75908	6.82578	38.7023	65.0654	109.246	103.513	81.6001	201.873	1	1	1	1	1	1	51.8839	106.379	141.737	1.03586	yes	-0.413997	no
P36008	Elongation factor 1-gamma 2 OS=Saccharomyces cerevisiae (strain ATCC 204508 / S288c) GN=TEF4 PE=1 SV=1	TEF4	0	9.50691	10.9223	4	4	4	4	412	46.491	7.87	0	8.42088	9.5	9.2	38	44.7	33.9	69.4	9.56291	9.2	41.284	44.7	49.2277	72.8783	25.2928	24.333	109.191	118.226	130.202	192.755	4	3	4	4	4	4	24.8129	113.709	161.478	2.19618	yes	-0.505995	no
P38911	FK506-binding nuclear protein OS=Saccharomyces cerevisiae (strain ATCC 204508 / S288c) GN=FPR3 PE=1 SV=2	FPR3	0	7.0392	4.13625	1	2	1	1	411	46.525	4.46	0	7.5744	7.8	25.3	33.6	40.6	31.6	61.2	7.85166	25.3	36.5037	40.6	45.8878	64.2673	21.3737	68.8715	99.3702	110.521	124.915	174.948	2	2	2	2	2	2	45.1226	104.946	149.932	1.21772	yes	-0.514664	no
P38701	40S ribosomal protein S20 OS=Saccharomyces cerevisiae (strain ATCC 204508 / S288c) GN=RPS20 PE=1 SV=3	RPS20	0	13.0196	37.1901	5	5	5	5	121	13.899	9.52	0	8.94214	37.6	20.2	72.2	56.5	61.6	99.9	37.849	20.2	78.4395	56.5	89.4521	104.907	58.628	31.2897	121.503	87.5183	138.561	162.5	5	5	5	5	5	5	44.9589	104.51	150.531	1.21697	yes	-0.526412	no
P32589	Heat shock protein homolog SSE1 OS=Saccharomyces cerevisiae (strain ATCC 204508 / S288c) GN=SSE1 PE=1 SV=4	SSE1	0.00257069	5.2775	2.886	2	2	2	2	693	77.318	5.22	0	6.15988	6.4	10.1	14.7	19	13.8	29.4	6.44238	10.1	15.9704	19	20.0396	30.8735	37.7388	59.1647	93.5528	111.3	117.39	180.854	2	2	2	2	2	2	48.4518	102.426	149.122	1.07997	yes	-0.541904	no
P05317	60S acidic ribosomal protein P0 OS=Saccharomyces cerevisiae (strain ATCC 204508 / S288c) GN=RPP0 PE=1 SV=2	RPP0	0	7.23018	8.97436	2	4	2	2	312	33.696	4.83	0	6.09502	27.7	11.3	47.6	27.3	36.8	60	27.8834	11.3	51.7136	27.3	53.4389	63.0072	71.3	28.8949	132.235	69.8081	136.647	161.114	3	2	3	3	3	3	50.0975	101.022	148.881	1.01186	yes	-0.55949	no
P26783	40S ribosomal protein S5 OS=Saccharomyces cerevisiae (strain ATCC 204508 / S288c) GN=RPS5 PE=1 SV=3	RPS5	0	8.57051	12.4444	2	4	2	2	225	25.023	8.59	0	3.69104	3.4	2.1	8.9	3.6	7.5	8.6	3.42252	2.1	9.66914	3.6	10.8911	9.03103	53.0434	32.5466	149.856	55.7941	168.794	139.966	1	1	1	1	1	1	42.795	102.825	154.38	1.26468	yes	-0.586296	no
P38707	Asparagine--tRNA ligase, cytoplasmic OS=Saccharomyces cerevisiae (strain ATCC 204508 / S288c) GN=DED81 PE=1 SV=1	DED81	0.0318352	1.89313	2.16606	1	1	1	1	554	62.168	5.85	0	2.59041	3.5	3.8	10.5	9.2	10.6	15	3.52318	3.8	11.4074	9.2	15.3927	15.7518	35.7834	38.5949	115.86	93.4404	156.337	159.984	1	1	1	1	1	1	37.1892	104.65	158.161	1.49262	yes	-0.595816	no
P04806	Hexokinase-1 OS=Saccharomyces cerevisiae (strain ATCC 204508 / S288c) GN=HXK1 PE=1 SV=2	HXK1	0	6.43911	3.71134	1	2	1	1	485	53.705	5.45	0	5.78807	1.9	2.4	7.4	3.8	6.3	9.2	1.91258	2.4	8.03951	3.8	9.14851	9.6611	32.823	41.1879	137.971	65.2142	157.003	165.8	1	1	1	1	1	1	37.0055	101.593	161.402	1.45698	yes	-0.667861	no
P0CX43	60S ribosomal protein L1-A OS=Saccharomyces cerevisiae (strain ATCC 204508 / S288c) GN=RPL1A PE=1 SV=1	RPL1A	0	6.28894	12.9032	2	2	2	2	217	24.47	9.72	0	5.57881	17.2	8.1	28.4	25.8	29.6	46.3	17.3139	8.1	30.8543	25.8	42.9835	48.6205	59.8158	27.9837	106.595	89.1334	148.499	167.973	2	1	2	2	2	2	43.8998	97.8642	158.236	1.15657	yes	-0.693225	no
Q07623	Nucleolar protein 6 OS=Saccharomyces cerevisiae (strain ATCC 204508 / S288c) GN=NOP6 PE=1 SV=1	NOP6	0	12.4795	17.3333	2	3	2	2	225	25.201	10.08	0	9.67556	2.5	2	11.6	11.7	13.8	24.1	2.51656	2	12.6025	11.7	20.0396	25.3079	20.3587	16.1798	101.953	94.6519	162.118	204.738	1	1	1	1	1	1	18.2693	98.3023	183.428	2.42781	yes	-0.899919	no
P32419	Malate dehydrogenase, peroxisomal OS=Saccharomyces cerevisiae (strain ATCC 204508 / S288c) GN=MDH3 PE=1 SV=3	MDH3	0.0428571	1.66595	2.91545	1	1	1	1	343	37.163	9.2	0	0	1.7	1.7	2.8	5.3	3.5	10.3	1.71126	1.7	3.04198	5.3	5.08251	10.8162	37.1313	36.8871	66.0056	115.001	110.282	234.693	1	1	1	1	1	1	37.0092	90.5032	172.488	1.29009	yes	-0.930451	no
Q99231	Transposon Ty1-DR3 Gag-Pol polyprotein OS=Saccharomyces cerevisiae (strain ATCC 204508 / S288c) GN=TY1B-DR3 PE=1 SV=2	TY1B-DR3	0	9.95702	2.39316	3	4	3	3	1755	198.715	8.41	0	8.22765	3	2.2	12.8	9.9	16.3	27.3	3.01987	2.2	13.9062	9.9	23.67	28.6683	22.2692	16.2233	102.548	73.005	174.548	211.407	1	1	1	1	1	1	19.2463	87.7763	192.977	2.18925	yes	-1.13653	no
P38972	Phosphoribosylformylglycinamidine synthase OS=Saccharomyces cerevisiae (strain ATCC 204508 / S288c) GN=ADE6 PE=1 SV=2	ADE6	0	8.62569	3.38733	3	5	3	3	1358	148.811	5.27	0	6.84607	2.6	8.7	30.2	39	49.3	86.3	2.61722	8.7	32.8099	39	71.5908	90.6253	6.40055	21.2763	80.2383	95.3766	175.079	221.629	1	2	2	2	2	2	13.8384	87.8075	198.354	2.66566	yes	-1.17566	no
P23292	Casein kinase I homolog 2 OS=Saccharomyces cerevisiae (strain ATCC 204508 / S288c) GN=YCK2 PE=1 SV=1	YCK2	0	8.05743	3.11355	1	3	1	1	546	62.041	9.07	0	6.46431		7.4	3.8	7.5	2.7	6.2	0	7.4	4.1284	7.5	3.92079	6.51074	0	150.713	84.0816	152.75	79.8534	132.602		1	1	1	1	1	75.3566	118.416	106.228	0.652055	no	0.156701	no
P03870	Site-specific recombinase Flp OS=Saccharomyces cerevisiae (strain ATCC 204508 / S288c) GN=FLP1 PE=1 SV=1	FLP1	0.132075	1.22783	2.12766	1	1	1	1	423	48.589	9.36	0	3.03861	6.4	6		2.1	7.7	7.3	6.44238	6	0	2.1	11.1815	7.66587	115.767	107.817	0	37.7361	200.927	137.752	1	1		1	1	1	111.792	18.8681	169.34	-2.5668	no	-3.1659	no
P27476	Nuclear localization sequence-binding protein OS=Saccharomyces cerevisiae (strain ATCC 204508 / S288c) GN=NSR1 PE=1 SV=1	NSR1	0	43.8045	30.1932	11	22	11	11	414	44.509	4.93	0	51.6702	172.9	272.5	184.3	254.9	122.4	139.9	174.045	272.5	200.227	254.9	177.743	146.912	85.1543	133.325	97.9644	124.714	86.9634	71.8789	10	11	11	11	10	11	109.24	111.339	79.4212	0.027464	no	0.487366	no
Q3E764	Translation machinery-associated protein 7 OS=Saccharomyces cerevisiae (strain ATCC 204508 / S288c) GN=TMA7 PE=1 SV=1	TMA7	0.114379	1.30347	20.3125	1	1	1	1	64	6.937	10.26	0	2.26245	6.6	12	11.6	18	3.5	16.1	6.64371	12	12.6025	18	5.08251	16.9069	55.9583	101.073	106.147	151.61	42.8087	142.403	1	1	1	1	1	1	78.5157	128.879	92.6058	0.714959	no	0.476838	no
P47035	Nucleolar protein NET1 OS=Saccharomyces cerevisiae (strain ATCC 204508 / S288c) GN=NET1 PE=1 SV=1	NET1	0	31.5809	9.16737	8	11	8	8	1189	128.454	7.8	0	17.284	43.7	82.6	78.2	103.2	35.2	80.5	43.9894	82.6	84.958	103.2	51.1155	84.5346	58.6008	110.036	113.177	137.479	68.0939	112.613	8	8	8	8	6	8	84.3184	125.328	90.3536	0.571788	no	0.472055	no
P41940	Mannose-1-phosphate guanyltransferase OS=Saccharomyces cerevisiae (strain ATCC 204508 / S288c) GN=PSA1 PE=1 SV=2	PSA1	0.0428571	1.67448	4.98615	1	1	1	1	361	39.541	6.34	0	2.42205	2	3.9	2.5	2.6	1.5	1.6	2.01325	3.9	2.71605	2.6	2.17822	1.68019	80.0617	155.093	108.01	103.395	86.6222	66.817	1	1	1	1	1	1	117.577	105.703	76.7196	-0.153596	no	0.462349	no
P53691	Peptidyl-prolyl cis-trans isomerase CPR6 OS=Saccharomyces cerevisiae (strain ATCC 204508 / S288c) GN=CPR6 PE=1 SV=1	CPR6	0.00257069	5.28129	7.00809	2	2	2	2	371	42.045	6.16	0	4.0629	3.3	1.8	3	6.4		6.7	3.32185	1.8	3.25926	6.4	0	7.0358	91.3563	49.5029	89.6348	176.01	0	193.496	1	1	1	1		1	70.4296	132.823	96.7479	0.915246	no	0.457198	no
P0CX46	60S ribosomal protein L2-B OS=Saccharomyces cerevisiae (strain ATCC 204508 / S288c) GN=RPL2B PE=1 SV=1	RPL2B	0.00257069	5.19292	11.0236	2	2	2	2	254	27.392	11.11	0	4.27439	35.4	47.4	34.3	72.2	30.3	35.9	35.6344	47.4	37.2642	72.2	44	37.6993	77.9753	103.721	81.5415	157.988	96.2808	82.4936	2	2	2	2	2	2	90.848	119.765	89.3872	0.398677	no	0.422064	no
O14455	60S ribosomal protein L36-B OS=Saccharomyces cerevisiae (strain ATCC 204508 / S288c) GN=RPL36B PE=1 SV=3	RPL36B	0	13.7603	42	5	7	5	5	100	11.128	11.59	0	18.3501	47.8	67.3	67.2	149.9	75.7	57.2	48.1166	67.3	73.0074	149.9	109.927	60.0668	56.795	79.4384	86.1752	176.936	129.754	70.9007	6	6	6	6	6	6	68.1167	131.556	100.327	0.949594	no	0.390959	no
P40212	60S ribosomal protein L13-B OS=Saccharomyces cerevisiae (strain ATCC 204508 / S288c) GN=RPL13B PE=1 SV=1	RPL13B	0	28.3468	37.1859	7	13	7	7	199	22.511	11.08	0	35.7422	105.3	104.2	171.9	216.3	133.3	112.3	105.997	104.2	186.756	216.3	193.571	117.928	68.7735	67.6073	121.171	140.34	125.593	76.5146	8	8	8	8	8	8	68.1904	130.756	101.054	0.939234	no	0.37175	no
P00549	Pyruvate kinase 1 OS=Saccharomyces cerevisiae (strain ATCC 204508 / S288c) GN=CDC19 PE=1 SV=2	CDC19	0	113.136	65.8	23	50	23	23	500	54.51	7.68	0	107.311	497.1	484.6	610.9	559.3	313.1	481.1	500.392	484.6	663.694	559.3	454.667	505.212	94.7753	91.7842	125.705	105.933	86.1148	95.6882	26	26	26	26	25	26	93.2797	115.819	90.9015	0.312233	no	0.349493	no
P40525	60S ribosomal protein L34-B OS=Saccharomyces cerevisiae (strain ATCC 204508 / S288c) GN=RPL34B PE=1 SV=1	RPL34B	0.0279441	2.13918	6.61157	1	1	1	1	121	13.633	10.83	0	2.99786	14.8	13.5	17.6	22.4	12.5	14.1	14.898	13.5	19.121	22.4	18.1518	14.8067	86.8879	78.7344	111.517	130.641	105.865	86.3552	1	1	1	1	1	1	82.8112	121.079	96.1099	0.548051	no	0.33319	no
P41811	Coatomer subunit beta' OS=Saccharomyces cerevisiae (strain ATCC 204508 / S288c) GN=SEC27 PE=1 SV=1	SEC27	0.0265306	2.28878	1.79978	1	1	1	1	889	99.383	4.74	0	2.35011	14.5	11.4	13.1	17.3	7.6	13.5	14.596	11.4	14.2321	17.3	11.0363	14.1766	105.844	82.6676	103.205	125.452	80.0302	102.802	1	1	1	1	1	1	94.2556	114.328	91.4162	0.27853	no	0.322658	no
P40477	Nucleoporin NUP159 OS=Saccharomyces cerevisiae (strain ATCC 204508 / S288c) GN=NUP159 PE=1 SV=1	NUP159	0.00257069	5.28692	3.21918	3	3	3	3	1460	158.811	4.83	0	4.75601	11.7	12.1	12.4	13.5	7.7	10	11.7775	12.1	13.4716	13.5	11.1815	10.5012	97.4261	100.094	111.44	111.675	92.4961	86.8683	2	2	2	2	2	2	98.7601	111.558	89.6822	0.175791	no	0.314896	no
P38431	Eukaryotic translation initiation factor 5 OS=Saccharomyces cerevisiae (strain ATCC 204508 / S288c) GN=TIF5 PE=1 SV=1	TIF5	0.00257069	5.82477	13.8272	4	4	4	4	405	45.233	5.06	0	10.1241	20.4	17.3	25.7	28.5	17.1	19.7	20.5351	17.3	27.921	28.5	24.8317	20.6874	88.1492	74.2621	119.854	122.339	106.593	88.8027	3	3	3	3	3	3	81.2057	121.097	97.6977	0.576507	no	0.309762	no
B5VQU2	MICOS complex subunit MIC27 OS=Saccharomyces cerevisiae (strain AWRI1631) GN=MIC27 PE=3 SV=1	MIC27	0.113487	1.32084	10.6838	1	1	1	1	234	26.959	9.36	0	2.92603	31.2	27.4	16.7	26	14.7	14.1	31.4066	27.4	18.1432	26	21.3465	14.8067	135.468	118.186	78.258	112.147	92.0751	63.8664	1	1	1	1	1	1	126.827	95.2025	77.9707	-0.413787	no	0.288068	no
P00925	Enolase 2 OS=Saccharomyces cerevisiae (strain ATCC 204508 / S288c) GN=ENO2 PE=1 SV=2	ENO2	0	61.6264	44.8513	14	22	7	14	437	46.885	6	8	42.1778	198.8	110	348.1	217.1	240.5	141.1	200.117	110	378.183	217.1	349.241	148.172	85.5923	47.0484	161.753	92.8563	149.375	63.3749	15	14	15	15	15	14	66.3203	127.305	106.375	0.940764	no	0.259131	no
P02407	40S ribosomal protein S17-A OS=Saccharomyces cerevisiae (strain ATCC 204508 / S288c) GN=RPS17A PE=1 SV=1	RPS17A	0.00257069	5.18089	16.9118	2	2	2	2	136	15.779	10.51	0	0	17.5	13.3	12.8	15.6	9.1	11	17.6159	13.3	13.9062	15.6	13.2145	11.5513	124.073	93.6753	97.9447	109.875	93.0732	81.3588	1	1	1	1	1	1	108.874	103.91	87.216	-0.0673319	no	0.252666	no
P04449	60S ribosomal protein L24-A OS=Saccharomyces cerevisiae (strain ATCC 204508 / S288c) GN=RPL24A PE=1 SV=1	RPL24A	0.00257069	5.24574	12.9032	2	2	1	2	155	17.603	11.28	0	3.7634	37.2	34.8	47.3	69.5	39.5	42.2	37.4464	34.8	51.3877	69.5	57.3597	44.315	76.2115	70.8256	104.585	141.448	116.74	90.1907	1	1	1	1	1	1	73.5185	123.016	103.465	0.74267	no	0.249705	no
P08779	SWISS-PROT:P08779 Tax_Id=9606 Gene_Symbol=KRT16 Keratin, type I cytoskeletal 16		0	31.9182	20.5074	9	10	7	9	473	51.236	5.05	1	24.4305	20	19.6	30.5	30.9	16.5	28.5	20.1325	19.6	33.1358	30.9	23.9604	29.9284	76.6186	74.5923	126.106	117.597	91.1868	113.899	2	3	4	4	4	5	75.6055	121.851	102.543	0.688561	no	0.248893	no	+
P0CX49	60S ribosomal protein L18-A OS=Saccharomyces cerevisiae (strain ATCC 204508 / S288c) GN=RPL18A PE=1 SV=1	RPL18A	0.00257069	5.62774	14.5161	2	2	2	2	186	20.551	11.71	0	6.99224	17.9	24.2	31.5	48.7	28.1	28.1	18.0185	24.2	34.2222	48.7	40.8053	29.5084	55.3128	74.2884	105.054	149.498	125.263	90.5838	2	2	2	2	2	2	64.8006	127.276	107.923	0.973882	no	0.237954	no
P01120	Ras-like protein 2 OS=Saccharomyces cerevisiae (strain ATCC 204508 / S288c) GN=RAS2 PE=1 SV=4	RAS2	0	7.25436	16.7702	3	3	3	3	322	34.684	7.27	0	2.28692	24.2	25.1	26	22.7	14.1	22.2	24.3603	25.1	28.2469	22.7	20.4752	23.3126	101.364	104.442	117.536	94.4554	85.1981	97.0046	1	1	1	1	1	1	102.903	105.996	91.1014	0.0427248	no	0.218463	no
P38912	Eukaryotic translation initiation factor 1A OS=Saccharomyces cerevisiae (strain ATCC 204508 / S288c) GN=TIF11 PE=1 SV=1	TIF11	0.00257069	4.25727	6.53595	1	1	1	1	153	17.424	4.83	0	4.00235	11	8.5	14	16.6	9.8	12.5	11.0728	8.5	15.2099	16.6	14.231	13.1265	84.375	64.7699	115.899	126.492	108.44	100.024	1	1	1	1	1	1	74.5725	121.196	104.232	0.700621	no	0.217538	no
Streptavidin	(S.avidinii)		0.0335196	1.82974	11.875	1	1	1	1	160	16.612	6.55	0	2.19585	11.8	8.8	7.1	7.6	3.6	7.6	11.8781	8.8	7.71358	7.6	5.22772	7.98091	144.854	107.316	94.0674	92.6823	63.7523	97.3274	1	1	1	1	1	1	126.085	93.3748	80.5398	-0.433295	no	0.213331	no	+
P17555	Adenylyl cyclase-associated protein OS=Saccharomyces cerevisiae (strain ATCC 204508 / S288c) GN=SRV2 PE=1 SV=1	SRV2	0.125198	1.25893	1.90114	1	1	1	1	526	57.486	5.64	0	0	7.6	6.7	6.4	3.2	3.8	3.1	7.65033	6.7	6.95309	3.2	5.51815	3.25537	137.939	120.804	125.368	57.6976	99.4951	58.696	1	1	1	1	1	1	129.372	91.5326	79.0955	-0.499166	no	0.21069	no
P49166	60S ribosomal protein L37-A OS=Saccharomyces cerevisiae (strain ATCC 204508 / S288c) GN=RPL37A PE=1 SV=2	RPL37A	0.00257069	5.25796	13.6364	2	2	2	2	88	9.844	11.63	0	5.58648	32.1	39.9	39.4	51	27.7	39.5	32.3126	39.9	42.8049	51	40.2244	41.4797	78.2634	96.6407	103.677	123.526	97.4265	100.467	1	1	1	1	1	1	87.4521	113.601	98.9467	0.377414	no	0.199255	no
P20606	Small COPII coat GTPase SAR1 OS=Saccharomyces cerevisiae (strain ATCC 204508 / S288c) GN=SAR1 PE=1 SV=1	SAR1	0.012959	2.83624	6.84211	1	1	1	1	190	21.437	5.38	0	0	3.5	6.7	8.5	8.9	3.8	9.8	3.52318	6.7	9.23457	8.9	5.51815	10.2912	47.8616	91.018	125.45	120.905	74.9629	139.803	1	1	1	1	1	1	69.4398	123.177	107.383	0.826899	no	0.197967	no
P32497	Eukaryotic translation initiation factor 3 subunit C OS=Saccharomyces cerevisiae (strain ATCC 204508 / S288c) GN=NIP1 PE=1 SV=2	NIP1	0	32.523	18.2266	10	13	10	10	812	93.147	5	0	32.6487	32.4	37.9	60.6	62.8	32.8	62	32.6146	37.9	65.837	62.8	47.6304	65.1074	62.7426	72.9105	126.655	120.812	91.6293	125.251	4	4	4	4	4	4	67.8265	123.733	108.44	0.867313	no	0.190335	no
P36421	Tyrosine--tRNA ligase, cytoplasmic OS=Saccharomyces cerevisiae (strain ATCC 204508 / S288c) GN=TYS1 PE=1 SV=3	TYS1	0.118506	1.28937	2.28426	1	1	1	1	394	43.992	8.44	0	1.84143	7.6	6.5	3.6	12.6	2.5	10.4	7.65033	6.5	3.91111	12.6	3.63036	10.9212	101.524	86.2583	51.9024	167.208	48.1768	144.93	1	1	1	1	1	1	93.891	109.555	96.5536	0.222601	no	0.182259	no
P39938	40S ribosomal protein S26-A OS=Saccharomyces cerevisiae (strain ATCC 204508 / S288c) GN=RPS26A PE=1 SV=1	RPS26A	0	6.56241	12.605	1	1	1	1	119	13.496	10.76	0	4.67568	23.3	23	22	27.8	14.2	23.8	23.4543	23	23.9012	27.8	20.6205	24.9928	97.8834	95.9874	99.7486	116.02	86.0567	104.304	1	1	1	1	1	1	96.9354	107.884	95.1805	0.154386	no	0.180744	no
P19097	Fatty acid synthase subunit alpha OS=Saccharomyces cerevisiae (strain ATCC 204508 / S288c) GN=FAS2 PE=1 SV=2	FAS2	0	8.86427	2.38474	3	4	3	3	1887	206.818	5.44	0	10.0205	13.6	20.9	35.9	26.2	15.2	33.8	13.6901	20.9	39.0025	26.2	22.0726	35.494	52.1993	79.6903	148.714	99.8988	84.1614	135.336	3	3	3	3	3	3	65.9448	124.306	109.749	0.914569	no	0.179694	no
P02769	SWISS-PROT:P02769 (Bos taurus) Bovine serum albumin precursor		0	9.34338	5.10708	3	3	3	3	607	69.248	6.18	0	10.761	32.9	9	16.8	4.3	9.7	5.9	33.1179	9	18.2519	4.3	14.0858	6.1957	233.907	63.5659	128.911	30.3704	99.4863	43.7595	2	2	2	2	2	2	148.737	79.6405	71.6229	-0.901187	no	0.153081	no	+
P0CX30	40S ribosomal protein S23-B OS=Saccharomyces cerevisiae (strain ATCC 204508 / S288c) GN=RPS23B PE=1 SV=1	RPS23B	0	15.319	31.0345	3	16	3	3	145	16.028	10.73	0	29.5238	26.9	38.3	25.3	53.9	30.6	27.5	27.0781	38.3	27.4864	53.9	44.4356	28.8783	73.8231	104.417	74.9362	146.948	121.145	78.7309	3	3	3	3	3	3	89.1202	110.942	99.9379	0.31598	no	0.150701	no
P24000	60S ribosomal protein L24-B OS=Saccharomyces cerevisiae (strain ATCC 204508 / S288c) GN=RPL24B PE=1 SV=1	RPL24B	0.00257069	4.56122	11.6129	2	2	1	2	155	17.537	11.37	1	4.60579	20.2	15.1	17	42.9	19.3	26	20.3338	15.1	18.4691	42.9	28.0264	27.3031	80.195	59.5534	72.841	169.195	110.534	107.682	2	2	2	2	2	2	69.8742	121.018	109.108	0.792388	no	0.149464	no
P0CX84	60S ribosomal protein L35-A OS=Saccharomyces cerevisiae (strain ATCC 204508 / S288c) GN=RPL35A PE=1 SV=1	RPL35A	0.0318352	1.92409	7.5	1	1	1	1	120	13.901	10.58	0	2.79021	4	3.7	5.8	4	1.6	6.7	4.02649	3.7	6.30123	4	2.32343	7.0358	88.2133	81.0605	138.049	87.633	50.9023	154.142	1	1	1	1	1	1	84.6369	112.841	102.522	0.414932	no	0.138355	no
P37296	V-type proton ATPase subunit a, Golgi isoform OS=Saccharomyces cerevisiae (strain ATCC 204508 / S288c) GN=STV1 PE=1 SV=2	STV1	0.04	1.78331	3.59551	1	1	1	1	890	101.595	5.38	0	3.8847	23	21.1	12	21.7	13.3	11.7	23.1523	21.1	13.037	21.7	19.3135	12.2864	125.612	114.478	70.7322	117.733	104.785	66.6596	1	1	1	1	1	1	120.045	94.2326	85.7224	-0.349278	no	0.136553	no
P51534	SWI5-dependent HO expression protein 4 OS=Saccharomyces cerevisiae (strain ATCC 204508 / S288c) GN=SHE4 PE=1 SV=2	SHE4	0.0780985	1.40716	1.52091	1	1	1	1	789	89.496	5.59	0	2.09506	21.2	13.7	17.7	20	10.4	19.8	21.3404	13.7	19.2296	20	15.1023	20.7924	116.228	74.6156	104.732	108.928	82.2531	113.243	1	1	1	1	1	1	95.4218	106.83	97.7482	0.162925	no	0.128174	no
P02662	SWISS-PROT:P02662 Alpha-S1-casein - Bos taurus (Bovine).		0	66.0332	38.6935	8	60	8	8	199	22.96	4.94	0	137.289	4560.7	33	103.5	35	62.1	42.6	4590.9	33	112.444	35	90.1782	44.7351	561.434	4.03566	13.7511	4.28025	11.0281	5.47077	13	8	12	7	11	7	282.735	9.01569	8.24946	-4.97087	no	0.128139	no
Q08732	Serine/threonine-protein kinase HRK1 OS=Saccharomyces cerevisiae (strain ATCC 204508 / S288c) GN=HRK1 PE=1 SV=1	HRK1	0.00257069	4.20724	4.87484	2	2	2	2	759	85.642	7.31	0	0	8.1	11.6	14.1	18.9	10.7	15.1	8.15364	11.6	15.3185	18.9	15.538	15.8568	57.3077	81.5304	107.666	132.838	109.208	111.449	1	1	1	1	1	1	69.4191	120.252	110.329	0.792659	no	0.124254	no
P04147	Polyadenylate-binding protein, cytoplasmic and nuclear OS=Saccharomyces cerevisiae (strain ATCC 204508 / S288c) GN=PAB1 PE=1 SV=4	PAB1	0	17.6326	6.58579	3	8	3	3	577	64.304	5.97	0	14.0015	12.6	18.1	25.3	24	16.7	22.1	12.6834	18.1	27.4864	24	24.2508	23.2076	58.6616	83.7134	127.126	111.001	112.161	107.336	2	2	2	2	2	2	71.1875	119.064	109.749	0.742037	no	0.117527	no
P05737	60S ribosomal protein L7-A OS=Saccharomyces cerevisiae (strain ATCC 204508 / S288c) GN=RPL7A PE=1 SV=3	RPL7A	0	27.3531	40.5738	8	10	8	8	244	27.621	10.15	0	23.8354	96.5	108.2	120	215.2	121.5	135.4	97.1391	108.2	130.37	215.2	176.436	142.186	67.0286	74.6609	89.9591	148.494	121.745	98.1123	8	8	8	8	8	8	70.8447	119.226	109.929	0.750971	no	0.117135	no
A6ZWL1	Nascent polypeptide-associated complex subunit beta-1 OS=Saccharomyces cerevisiae (strain YJM789) GN=EGD1 PE=3 SV=1	EGD1	0.00257069	4.238	10.1911	1	1	1	1	157	17.01	6.55	0	2.5031	9.5	13.7	14.6	18	10.2	15.8	9.56291	13.7	15.8617	18	14.8119	16.5919	64.8125	92.8516	107.503	121.995	100.387	112.451	1	1	1	1	1	1	78.832	114.749	106.419	0.541624	no	0.108718	no
P04264	SWISS-PROT:P04264 Tax_Id=9606 Gene_Symbol=KRT1 Keratin, type II cytoskeletal 1		0	148.632	46.118	26	83	24	26	644	65.978	8.12	2	206.791	570.2	645.8	908.6	639.8	602.9	622.6	573.976	645.8	987.121	639.8	875.498	653.804	78.6987	88.5466	135.346	87.724	120.041	89.6441	29	30	30	30	30	30	83.6227	111.535	104.843	0.415528	no	0.0892702	no	+
P32505	Nuclear polyadenylated RNA-binding protein NAB2 OS=Saccharomyces cerevisiae (strain ATCC 204508 / S288c) GN=NAB2 PE=1 SV=1	NAB2	0.00257069	4.66729	6.47619	3	3	3	3	525	58.284	8.12	0	4.39413	12.3	19.6	18.9	19	9.6	22.3	12.3815	19.6	20.5333	19	13.9406	23.4177	68.2343	108.016	113.159	104.709	76.8267	129.055	2	2	2	2	2	2	88.125	108.934	102.941	0.305834	no	0.0816425	no
P20134	Flocculation suppression protein OS=Saccharomyces cerevisiae (strain ATCC 204508 / S288c) GN=SFL1 PE=1 SV=3	SFL1	0.114379	1.30918	1.95822	1	1	1	1	766	83.293	8.72	0	2.27617	4	3.7	4	2.8	2.5	3	4.02649	3.7	4.34568	2.8	3.63036	3.15036	111.574	102.527	120.418	77.5878	100.597	87.2962	1	1	1	1	1	1	107.05	99.0031	93.9466	-0.112742	no	0.0756324	no
P38749	AP-1-like transcription factor YAP3 OS=Saccharomyces cerevisiae (strain ATCC 204508 / S288c) GN=YAP3 PE=1 SV=1	YAP3	0	7.17127	15.4545	3	3	3	3	330	37.931	5.15	0	5.3561	16.1	19.4	28.7	15.5	15.1	21.6	16.2066	19.4	31.1802	15.5	21.9274	22.6826	76.629	91.7281	147.428	73.2879	103.678	107.249	2	2	2	2	2	2	84.1785	110.358	105.464	0.390667	no	0.065446	no
P05740	60S ribosomal protein L17-A OS=Saccharomyces cerevisiae (strain ATCC 204508 / S288c) GN=RPL17A PE=1 SV=4	RPL17A	0	28.6905	33.6957	5	12	1	5	184	20.537	10.92	3	20.534	61	91.9	92.7	90.5	68.6	79.3	61.404	91.9	100.711	90.5	99.6172	83.2745	69.8557	104.549	114.573	102.957	113.329	94.7365	4	4	4	4	4	4	87.2025	108.765	104.033	0.318771	no	0.0641773	no
P40495	Homoisocitrate dehydrogenase, mitochondrial OS=Saccharomyces cerevisiae (strain ATCC 204508 / S288c) GN=LYS12 PE=1 SV=1	LYS12	0.00257069	4.37033	5.12129	2	2	2	2	371	40.044	8.02	0	4.39958	7.4	8.3	12	12.5	8	12.2	7.44901	8.3	13.037	12.5	11.6172	12.8115	68.0123	75.7822	119.033	114.13	106.069	116.973	1	1	1	1	1	1	71.8972	116.581	111.521	0.69733	no	0.0640189	no
P11076	ADP-ribosylation factor 1 OS=Saccharomyces cerevisiae (strain ATCC 204508 / S288c) GN=ARF1 PE=1 SV=3	ARF1	0	9.4739	29.2818	4	4	4	4	181	20.516	7.34	0	7.91464	27.7	27.3	35.4	37.6	20.3	41.7	27.8834	27.3	38.4593	37.6	29.4785	43.79	81.8051	80.0934	112.833	110.312	86.4849	128.472	3	3	3	3	3	3	80.9493	111.572	107.478	0.462888	no	0.0539303	no
P00330	Alcohol dehydrogenase 1 OS=Saccharomyces cerevisiae (strain ATCC 204508 / S288c) GN=ADH1 PE=1 SV=5	ADH1	0	34.8583	40.2299	11	12	11	11	348	36.826	6.68	0	22.989	194.5	198.4	280.1	247.2	169.6	276.8	195.788	198.4	304.306	247.2	246.284	290.673	79.2316	80.2886	123.147	100.037	99.6663	117.63	10	10	10	10	10	10	79.7601	111.592	108.648	0.484493	no	0.0385709	no
P14540	Fructose-bisphosphate aldolase OS=Saccharomyces cerevisiae (strain ATCC 204508 / S288c) GN=FBA1 PE=1 SV=3	FBA1	0	23.7367	18.9415	4	7	4	4	359	39.596	5.78	0	22.4224	41	34.4	56.1	58.1	35.8	60.9	41.2715	34.4	60.9481	58.1	51.9868	63.9523	79.711	66.4395	117.714	112.213	100.406	123.516	4	4	4	4	4	4	73.0752	114.964	111.961	0.653723	no	0.0381784	no
P51402	60S ribosomal protein L37-B OS=Saccharomyces cerevisiae (strain ATCC 204508 / S288c) GN=RPL37B PE=1 SV=2	RPL37B	0.117264	1.29559	12.5	1	1	1	1	88	9.862	11.8	0	0	15.2	20.7	19.7	33.8	24.1	18	15.3007	20.7	21.4025	33.8	34.9967	18.9021	63.2686	85.595	88.4997	139.764	144.712	78.1608	1	1	1	1	1	1	74.4318	114.132	111.436	0.616709	no	0.0344784	no
A6ZPE5	Nucleolar protein 58 OS=Saccharomyces cerevisiae (strain YJM789) GN=NOP58 PE=3 SV=1	NOP58	0	9.62984	12.1331	4	4	4	4	511	56.921	8.94	0	6.5333	22.8	29.8	37	34.4	27.1	32.3	22.951	29.8	40.1975	34.4	39.3531	33.9189	68.64	89.1235	120.22	102.881	117.694	101.442	3	3	3	3	3	3	78.8818	111.55	109.568	0.49993	no	0.0258661	no
P25336	DNA mismatch repair protein MSH3 OS=Saccharomyces cerevisiae (strain ATCC 204508 / S288c) GN=MSH3 PE=1 SV=2	MSH3	0.089404	1.35596	1.08055	1	1	1	1	1018	116.46	7.15	0	2.33149	38.1	48.7	50.6	45.9	32	50.5	38.3523	48.7	54.9728	45.9	46.4686	53.031	80.0606	101.661	114.756	95.8164	97.0034	110.702	1	1	1	1	1	1	90.861	105.286	103.853	0.212583	no	0.0197741	no
P05759	Ubiquitin-40S ribosomal protein S31 OS=Saccharomyces cerevisiae (strain ATCC 204508 / S288c) GN=RPS31 PE=1 SV=3	RPS31	0	31.1576	48.0263	7	22	7	7	152	17.205	9.86	0	40.2079	329.2	389.3	349.9	377.1	258.8	358.3	331.38	389.3	380.138	377.1	375.815	376.258	89.1609	104.745	102.28	101.462	101.117	101.236	6	6	6	6	6	6	96.9529	101.871	101.176	0.0713883	no	0.00987474	no
P40528	Protein SYG1 OS=Saccharomyces cerevisiae (strain ATCC 204508 / S288c) GN=SYG1 PE=1 SV=1	SYG1	0.154639	1.11623	1.10865	1	1	1	1	902	104.151	8.66	0	0	13.1	17.2	15.6	15	8.3	18.8	13.1868	17.2	16.9481	15	12.0528	19.7422	84.0546	109.636	108.03	95.6125	76.8266	125.84	1	1	1	1	1	1	96.8451	101.821	101.333	0.0722897	no	0.00693019	no
Q02753	60S ribosomal protein L21-A OS=Saccharomyces cerevisiae (strain ATCC 204508 / S288c) GN=RPL21A PE=1 SV=1	RPL21A	0	6.60004	24.375	3	3	3	3	160	18.231	10.39	0	1.68182	34.1	36	42.1	56.1	33	51.6	34.3258	36	45.7383	56.1	47.9208	54.1862	75.0918	78.7542	100.058	122.725	104.832	118.539	2	2	2	2	2	2	76.923	111.392	111.685	0.534153	no	-0.00380122	no
A6ZRL6	Protein SQS1 OS=Saccharomyces cerevisiae (strain YJM789) GN=SQS1 PE=3 SV=1	SQS1	0	24.4721	13.9505	8	12	8	8	767	86.886	5.69	0	30.2782	101	101	102.4	98.6	71.4	101.9	101.669	101	111.249	98.6	103.683	107.007	97.8827	97.2387	107.106	94.9281	99.822	103.022	10	10	10	10	10	10	97.5607	101.017	101.422	0.0502297	no	-0.00576987	no
P14832	Peptidyl-prolyl cis-trans isomerase OS=Saccharomyces cerevisiae (strain ATCC 204508 / S288c) GN=CPR1 PE=1 SV=3	CPR1	0	13.0526	22.2222	2	4	2	2	162	17.38	7.44	0	9.15936	20.5	18.5	24.2	26.4	15.6	29.1	20.6358	18.5	26.2914	26.4	22.6535	30.5585	85.3664	76.5311	108.763	109.212	93.7132	126.415	2	2	2	2	2	2	80.9487	108.987	110.064	0.429079	no	-0.0141836	no
P53622	Coatomer subunit alpha OS=Saccharomyces cerevisiae (strain ATCC 204508 / S288c) GN=COP1 PE=1 SV=2	COP1	0	18.6402	8.82598	7	7	7	7	1201	135.523	5.99	0	15.241	38.5	41.2	67.5	50.5	41.3	62	38.755	41.2	73.3333	50.5	59.9736	65.1074	70.7058	75.1666	133.792	92.1339	109.418	118.784	6	6	6	6	6	6	72.9362	112.963	114.101	0.63114	no	-0.0144629	no
P41277	Glycerol-1-phosphate phosphohydrolase 1 OS=Saccharomyces cerevisiae (strain ATCC 204508 / S288c) GN=GPP1 PE=1 SV=3	GPP1	0.00678733	3.12303	4.8	1	1	1	1	250	27.929	5.55	0	2.4327	8.1	7.1	12.3	13.7	10.6	11.4	8.15364	7.1	13.363	13.7	15.3927	11.9714	70.2086	61.136	115.065	117.967	132.542	103.082	1	1	1	1	1	1	65.6723	116.516	117.812	0.827166	no	-0.0159646	no
P0CX82	60S ribosomal protein L19-A OS=Saccharomyces cerevisiae (strain ATCC 204508 / S288c) GN=RPL19A PE=1 SV=1	RPL19A	0	6.82444	19.5767	3	5	3	3	189	21.691	11.36	0	6.0817	90.1	113.5	68.8	209.5	117.6	111.1	90.6967	113.5	74.7457	209.5	170.772	116.668	70.1369	87.771	57.8018	162.009	132.06	90.221	3	3	3	3	3	3	78.9539	109.905	111.141	0.477179	no	-0.0161251	no
Q12449	Hsp90 co-chaperone AHA1 OS=Saccharomyces cerevisiae (strain ATCC 204508 / S288c) GN=AHA1 PE=1 SV=1	AHA1	0	9.88254	9.14286	3	3	3	3	350	39.411	7.47	0	7.08163	15.5	18.9	20.5	17	12.9	20.1	15.6026	18.9	22.2716	17	18.7327	21.1074	82.398	99.8114	117.617	89.7774	98.9277	111.469	2	2	2	2	2	2	91.1047	103.697	105.198	0.186779	no	-0.0207337	no
P43618	Kinetochore-associated protein CNN1 OS=Saccharomyces cerevisiae (strain ATCC 204508 / S288c) GN=CNN1 PE=1 SV=1	CNN1	0.156433	1.10713	3.87812	1	1	1	1	361	41.288	4.72	0	2.62798	13.9	10.2	11.4	8.3	8.1	8.8	13.9921	10.2	12.3852	8.3	11.7624	9.24105	127.431	92.8952	112.797	75.5912	107.124	84.1617	1	1	1	1	1	1	110.163	94.1939	95.6431	-0.225935	no	-0.0220268	no
A2A4G1	TREMBL:A2A4G1 Tax_Id=10090 Gene_Symbol=Krt15 Keratin complex 1, acidic, gene 15		0	7.51041	6.14035	3	3	1	3	456	49.463	4.86	0	6.48802	3.4	3.1	1.9	3.7	1.8	3.1	3.42252	3.1	2.0642	3.7	2.61386	3.25537	113.104	102.446	68.2156	122.274	86.3803	107.58	1	1	1	1	1	1	107.775	95.2448	96.9803	-0.178309	no	-0.0260518	no	+
P32499	Nucleoporin NUP2 OS=Saccharomyces cerevisiae (strain ATCC 204508 / S288c) GN=NUP2 PE=1 SV=2	NUP2	0	69.6724	31.8056	15	36	15	15	720	77.834	7.2	0	83.6012	226.6	282.6	259.2	264.7	186.1	274.1	228.101	282.6	281.6	264.7	270.244	287.838	84.7389	104.985	104.614	98.3355	100.395	106.931	15	15	15	15	15	15	94.8621	101.475	103.663	0.0972155	no	-0.0307835	no
P39960	GTPase-activating protein BEM2/IPL2 OS=Saccharomyces cerevisiae (strain ATCC 204508 / S288c) GN=BEM2 PE=1 SV=1	BEM2	0.00257069	5.3425	2.39963	3	3	3	3	2167	245.278	8.38	0	8.24435	3.3	7.7	6.2	9.9	5.8	8.4	3.32185	7.7	6.7358	9.9	8.42244	8.821	44.3889	102.893	90.0085	132.291	112.547	117.872	1	1	1	1	1	1	73.6409	111.15	115.209	0.593924	no	-0.0517565	no
P38219	Obg-like ATPase 1 OS=Saccharomyces cerevisiae (strain ATCC 204508 / S288c) GN=OLA1 PE=1 SV=1	OLA1	0	9.1139	14.9746	5	5	5	5	394	44.146	7.43	0	10.3522	19	22.6	36.7	37.7	30.5	34.7	19.1258	22.6	39.8716	37.7	44.2904	36.4391	57.3697	67.7908	119.599	113.085	132.853	109.303	3	3	3	3	3	3	62.5803	116.342	121.078	0.894588	no	-0.0575686	no
P02754	SWISS-PROT:P02754 Beta-lactoglobulin - Bos taurus (Bovine).		0	50.6053	67.284	10	25	10	10	162	18.269	4.92	0	68.9321	2015.2	43.8	87.9	32.8	72.6	27.8	2028.55	43.8	95.4963	32.8	105.426	29.1933	521.195	11.2536	24.5359	8.42732	27.0871	7.50066	10	7	8	5	7	5	266.225	16.4816	17.2939	-4.01371	no	-0.0694032	no	+
Q00955	Acetyl-CoA carboxylase OS=Saccharomyces cerevisiae (strain ATCC 204508 / S288c) GN=ACC1 PE=1 SV=2	ACC1	0	3188.76	77.4742	152	10471	147	152	2233	250.197	6.28	12	23916.2	100798	116840	123349	106529	85109.5	122967	101465	116840	134009	106529	123591	129130	85.5569	98.5206	112.998	89.8269	104.214	108.884	407	406	410	409	408	408	92.0387	101.412	106.549	0.139921	no	-0.0712805	no
Q07878	Vacuolar protein sorting-associated protein 13 OS=Saccharomyces cerevisiae (strain ATCC 204508 / S288c) GN=VPS13 PE=1 SV=1	VPS13	0.139104	1.19853	0.445293	1	1	1	1	3144	357.624	5.6	0	2.08655	7.7	7.3	7.8	7.5	8.8	3.9	7.75099	7.3	8.47407	7.5	12.7789	4.09547	97.0909	91.4416	106.148	93.9469	160.071	51.3008	1	1	1	1	1	1	94.2663	100.048	105.686	0.0858736	no	-0.079099	no
Q06673	Protein ECM30 OS=Saccharomyces cerevisiae (strain ATCC 204508 / S288c) GN=ECM30 PE=1 SV=1	ECM30	0.109091	1.3279	0.549451	1	2	1	1	1274	144.962	7.61	0	0	37.9	40.8	43.6	43.7	30.5	49.9	38.151	40.8	47.3679	43.7	44.2904	52.401	85.8257	91.785	106.56	98.3089	99.6372	117.883	1	1	1	1	1	1	88.8053	102.435	108.76	0.205985	no	-0.0864447	no
P07280	40S ribosomal protein S19-A OS=Saccharomyces cerevisiae (strain ATCC 204508 / S288c) GN=RPS19A PE=1 SV=2	RPS19A	0	6.93469	25.6944	3	3	3	3	144	15.907	9.61	0	8.27155	28	30.8	59.2	42.5	36.1	58.1	28.1854	30.8	64.316	42.5	52.4224	61.0119	60.5626	66.1806	138.197	91.3207	112.641	131.098	3	3	3	3	3	3	63.3716	114.759	121.869	0.856698	no	-0.0867295	no
P26784	60S ribosomal protein L16-A OS=Saccharomyces cerevisiae (strain ATCC 204508 / S288c) GN=RPL16A PE=1 SV=3	RPL16A	0	10.6064	16.0804	3	4	2	3	199	22.187	10.48	1	9.97458	19.4	21.2	30.3	29.2	22.8	31.9	19.5285	21.2	32.9185	29.2	33.1089	33.4988	69.1458	75.0643	116.557	103.39	117.231	118.612	2	2	2	2	2	2	72.1051	109.974	117.921	0.608986	no	-0.100666	no
P19657	Plasma membrane ATPase 2 OS=Saccharomyces cerevisiae (strain ATCC 204508 / S288c) GN=PMA2 PE=1 SV=3	PMA2	0.00678733	3.05614	3.1679	2	2	2	2	947	102.107	5.03	0	0	60.1	52.2	59.3	63.9	53.4	57.5	60.498	52.2	64.4247	63.9	77.5446	60.3819	95.7881	82.6496	102.005	101.175	122.778	95.6042	2	2	2	2	2	2	89.2188	101.59	109.191	0.187337	no	-0.1041	no
P35691	Translationally-controlled tumor protein homolog OS=Saccharomyces cerevisiae (strain ATCC 204508 / S288c) GN=TMA19 PE=1 SV=1	TMA19	0	13.7071	29.3413	5	6	5	5	167	18.729	4.56	0	15.2137	62.9	51.9	82	60.1	51.8	81.2	63.3166	51.9	89.0864	60.1	75.2211	85.2697	89.4104	73.2889	125.801	84.8683	106.221	120.411	5	5	5	5	5	5	81.3497	105.334	113.316	0.372768	no	-0.105374	no
Q06287	Ribosomal RNA small subunit methyltransferase NEP1 OS=Saccharomyces cerevisiae (strain ATCC 204508 / S288c) GN=EMG1 PE=1 SV=1	EMG1	0.00257069	4.84055	5.15873	1	2	1	1	252	27.878	8.41	0	6.09771	26.3	24.3	30.4	27.2	20.2	33.9	26.4742	24.3	33.0272	27.2	29.3333	35.599	90.2869	82.8721	112.635	92.7622	100.038	121.406	2	2	2	2	2	2	86.5795	102.699	110.722	0.246319	no	-0.108524	no
P06168	Ketol-acid reductoisomerase, mitochondrial OS=Saccharomyces cerevisiae (strain ATCC 204508 / S288c) GN=ILV5 PE=1 SV=1	ILV5	0	13.7702	17.2152	5	5	5	5	395	44.341	9.04	0	11.6389	55.4	41.8	76.7	56.6	55.6	67.2	55.7669	41.8	83.3284	56.6	80.7393	70.568	86.0594	64.5057	128.592	87.3451	124.597	108.901	5	5	5	5	5	5	75.2826	107.969	116.749	0.520225	no	-0.112793	no
O14467	Multiprotein-bridging factor 1 OS=Saccharomyces cerevisiae (strain ATCC 204508 / S288c) GN=MBF1 PE=1 SV=2	MBF1	0	7.12423	14.5695	2	5	2	2	151	16.394	10.61	0	6.39819	24.2	25.4	35.6	48.7	26.2	54.9	24.3603	25.4	38.6765	48.7	38.0462	57.6516	62.7749	65.4542	99.667	125.497	98.0427	148.564	3	3	3	3	2	3	64.1145	112.582	123.304	0.812252	no	-0.131239	no
P53849	Zinc finger protein GIS2 OS=Saccharomyces cerevisiae (strain ATCC 204508 / S288c) GN=GIS2 PE=1 SV=1	GIS2	0	6.83077	12.4183	1	5	1	1	153	17.091	7.84	0	5.88	28.3	34.4	25.6	36.1	28.1	28	28.4874	34.4	27.8123	36.1	40.8053	29.4033	86.76	104.767	84.704	109.945	124.275	89.5495	1	1	1	1	1	1	95.7636	97.3243	106.912	0.0233233	no	-0.135554	no
Q03305	Protein arginine N-methyltransferase 2 OS=Saccharomyces cerevisiae (strain ATCC 204508 / S288c) GN=RMT2 PE=1 SV=1	RMT2	0	8.5784	4.85437	1	1	1	1	412	47.439	4.58	0	6.03267	3.1	8.3	8.3	7.5	6.5	8.3	3.12053	8.3	9.01728	7.5	9.43894	8.71599	40.6207	108.043	117.38	97.6292	122.869	113.458	1	1	1	1	1	1	74.3318	107.505	118.163	0.532347	no	-0.136385	no
P0C0W1	40S ribosomal protein S22-A OS=Saccharomyces cerevisiae (strain ATCC 204508 / S288c) GN=RPS22A PE=1 SV=2	RPS22A	0	21.6646	45.3846	4	8	4	4	130	14.617	9.94	0	21.4809	58.3	83	97.4	91.7	73.2	105.9	58.6861	83	105.817	91.7	106.297	111.208	63.2498	89.4544	114.046	98.831	114.563	119.856	4	5	5	5	5	5	76.3521	106.439	117.209	0.479281	no	-0.139067	no
Q02326	60S ribosomal protein L6-A OS=Saccharomyces cerevisiae (strain ATCC 204508 / S288c) GN=RPL6A PE=1 SV=2	RPL6A	0	6.75041	17.6136	3	5	1	3	176	19.949	10.1	0	11.0722	20.1	17.8	34.8	21.7	25.3	27.5	20.2331	17.8	37.8074	21.7	36.7393	28.8783	74.4056	65.458	139.034	79.7999	135.106	106.197	1	1	1	1	1	1	69.9318	109.417	120.652	0.645813	no	-0.141013	no
Q12306	Ubiquitin-like protein SMT3 OS=Saccharomyces cerevisiae (strain ATCC 204508 / S288c) GN=SMT3 PE=1 SV=1	SMT3	0	241.018	49.505	7	3324	7	7	101	11.59	5.02	0	11320.1	44605.7	52585.7	39296	43631.9	30507.5	48479.8	44901.1	52585.7	42692	43631.9	44301.3	50909.6	96.5541	113.079	91.8036	93.8248	95.2643	109.475	17	17	17	17	17	17	104.816	92.8142	102.369	-0.175448	no	-0.141367	no
P32605	U1 small nuclear ribonucleoprotein A OS=Saccharomyces cerevisiae (strain ATCC 204508 / S288c) GN=MUD1 PE=1 SV=1	MUD1	0.00678733	3.4153	3.69128	1	10	1	1	298	34.357	10.15	0	23.7603	192.5	205.5	154.3	159.8	118.1	180.6	193.775	205.5	167.635	159.8	171.498	189.652	106.875	113.342	92.4575	88.1364	94.5885	104.601	2	2	2	2	2	2	110.108	90.2969	99.5947	-0.286176	no	-0.141391	no
P0C2H6	60S ribosomal protein L27-A OS=Saccharomyces cerevisiae (strain ATCC 204508 / S288c) GN=RPL27A PE=1 SV=1	RPL27A	0	12.7969	32.3529	4	5	4	4	136	15.522	10.36	0	16.3838	24	20.1	45.5	36.1	38.1	37.5	24.1589	20.1	49.4321	36.1	55.3267	39.3795	64.5681	53.72	132.114	96.4823	147.868	105.247	3	2	3	3	3	3	59.1441	114.298	126.558	0.950497	no	-0.146993	no
P12709	Glucose-6-phosphate isomerase OS=Saccharomyces cerevisiae (strain ATCC 204508 / S288c) GN=PGI1 PE=1 SV=3	PGI1	0	13.114	5.95668	2	4	2	2	554	61.261	6.46	0	8.73148	13	11.3	31.1	12	24.3	14.7	13.0861	11.3	33.7877	12	35.2871	15.4368	64.9447	56.0805	167.684	59.5545	175.126	76.6107	3	3	3	3	3	3	60.5126	113.619	125.868	0.9089	no	-0.147707	no
P15646	rRNA 2'-O-methyltransferase fibrillarin OS=Saccharomyces cerevisiae (strain ATCC 204508 / S288c) GN=NOP1 PE=1 SV=1	NOP1	0	8.92709	11.0092	3	3	3	3	327	34.444	10.24	0	5.70362	63.2	72.5	75.2	59	60.1	65.8	63.6185	72.5	81.6988	59	87.2739	69.0979	88.1165	100.418	113.159	81.7195	120.881	95.7058	3	3	3	3	3	3	94.2673	97.4393	108.293	0.0477461	no	-0.152371	no
Q99257	mRNA export factor MEX67 OS=Saccharomyces cerevisiae (strain ATCC 204508 / S288c) GN=MEX67 PE=1 SV=1	MEX67	0.156433	1.11053	3.00501	1	1	1	1	599	67.309	9.2	0	3.45025	12.4	15.2	14	12.6	10.5	15	12.4821	15.2	15.2099	12.6	15.2475	15.7518	86.5899	105.444	105.513	87.4076	105.774	109.272	1	1	1	1	1	1	96.017	96.4601	107.523	0.00664295	no	-0.156639	no
Q08409	ATP-dependent permease AUS1 OS=Saccharomyces cerevisiae (strain ATCC 204508 / S288c) GN=AUS1 PE=3 SV=1	AUS1	0.130709	1.23351	1.36298	1	1	1	1	1394	157.65	7.2	0	0	15.4	21.2	11.4	16.4	12.2	13.8	15.502	21.2	12.3852	16.4	17.7162	14.4916	95.2064	130.201	76.0644	100.722	108.805	89.0014	1	1	1	1	1	1	112.704	88.393	98.9032	-0.350532	no	-0.162084	no
P00761 SWISS-PROT:P00761	Trypsin - Sus scrofa (Pig).		0	13.3908	22.9437	4	6	4	4	231	24.394	7.18	0	15.8165	59.7	58.2	73.5	46.2	60.3	51.8	60.0954	58.2	79.8519	46.2	87.5644	54.3962	93.3381	90.3943	124.023	71.7563	136.002	84.4863	4	4	4	4	4	4	91.8662	97.8897	110.244	0.0916238	no	-0.171473	no	+
P22803	Thioredoxin-2 OS=Saccharomyces cerevisiae (strain ATCC 204508 / S288c) GN=TRX2 PE=1 SV=3	TRX2	0	8.89004	23.0769	2	2	2	2	104	11.197	4.93	0	5.96419	18.2	17.1	13.8	20.2	14.4	18	18.3205	17.1	14.9926	20.2	20.9109	18.9021	99.5445	92.9128	81.4622	109.757	113.619	102.705	2	2	2	2	2	2	96.2286	95.6094	108.162	-0.00931399	no	-0.177969	no
P08964	Myosin-1 OS=Saccharomyces cerevisiae (strain ATCC 204508 / S288c) GN=MYO1 PE=1 SV=3	MYO1	0.00900901	2.99366	0.829876	1	3	1	1	1928	223.498	6.4	0	8.92885	27.1	13.9	26.4	21.2	20.7	25.3	27.2795	13.9	28.6815	21.2	30.0594	26.568	110.826	56.4703	116.522	86.1273	122.12	107.935	2	2	2	2	2	2	83.648	101.324	115.028	0.276579	no	-0.182997	no
P54780	60S ribosomal protein L15-B OS=Saccharomyces cerevisiae (strain ATCC 204508 / S288c) GN=RPL15B PE=1 SV=2	RPL15B	0	19.4183	22.549	4	7	4	4	204	24.407	11.39	0	8.81958	91	96.2	85.4	150	121.5	94.5	91.6026	96.2	92.7802	150	176.436	99.2363	77.8212	81.7269	78.8216	127.433	149.891	84.3064	4	4	4	4	4	4	79.774	103.127	117.099	0.370434	no	-0.183301	no
P0CX48	40S ribosomal protein S11-B OS=Saccharomyces cerevisiae (strain ATCC 204508 / S288c) GN=RPS11B PE=1 SV=1	RPS11B	0	10.0287	23.7179	3	3	3	3	156	17.738	10.78	0	7.95536	19.4	27.1	26.2	39.9	34.9	25.9	19.5285	27.1	28.4642	39.9	50.6799	27.1981	60.751	84.3052	88.5491	124.125	157.66	84.6104	2	2	2	2	2	2	72.5281	106.337	121.135	0.55203	no	-0.187974	no
P39015	Suppressor protein STM1 OS=Saccharomyces cerevisiae (strain ATCC 204508 / S288c) GN=STM1 PE=1 SV=3	STM1	0.0265306	2.30312	4.0293	1	2	1	1	273	29.977	9.66	0	0	56.3	41.7	90.2	96.8	103.1	69.8	56.6728	41.7	97.9951	96.8	149.716	73.2983	65.8754	48.4712	113.907	112.518	174.027	85.2005	1	1	1	1	1	1	57.1733	113.213	129.614	0.985625	no	-0.19518	no
P0CX37	40S ribosomal protein S6-A OS=Saccharomyces cerevisiae (strain ATCC 204508 / S288c) GN=RPS6A PE=1 SV=1	RPS6A	0	6.37731	18.6441	3	3	3	3	236	26.98	10.45	0	4.65009	36.1	59	61.8	69.5	51.5	78.1	36.3391	59	67.1407	69.5	74.7855	82.0143	56.0818	91.0542	103.618	107.259	115.416	126.572	3	3	3	3	3	3	73.568	105.438	120.994	0.519248	no	-0.198536	no
P00359	Glyceraldehyde-3-phosphate dehydrogenase 3 OS=Saccharomyces cerevisiae (strain ATCC 204508 / S288c) GN=TDH3 PE=1 SV=3	TDH3	0	87.0975	46.0843	10	38	6	10	332	35.724	6.96	5	112.392	163.5	120.4	245.6	196.4	197.2	233.5	164.583	120.4	266.825	196.4	286.363	245.203	77.1618	56.4475	125.096	92.0788	134.256	114.959	13	14	14	13	14	14	66.8047	108.588	124.608	0.700837	no	-0.198536	no
P40460	Kinetochore protein NDC80 OS=Saccharomyces cerevisiae (strain ATCC 204508 / S288c) GN=NDC80 PE=1 SV=1	NDC80	0.130709	1.24026	2.4602	1	1	1	1	691	80.438	8.68	0	2.66142	21.2	21.9	17	20.6	15.4	21.5	21.3404	21.9	18.4691	20.6	22.363	22.5776	100.623	103.261	87.0842	97.1315	105.444	106.456	1	1	1	1	1	1	101.942	92.1079	105.95	-0.14635	no	-0.20199	no
P07283	Phosphomannomutase OS=Saccharomyces cerevisiae (strain ATCC 204508 / S288c) GN=SEC53 PE=1 SV=1	SEC53	0.00678733	3.15015	5.90551	1	1	1	1	254	29.045	5.24	0	2.81267	8.5	8.3	14.5	9	10	13.3	8.55629	8.3	15.7531	9	14.5215	13.9666	73.2377	71.044	134.839	77.0356	124.297	119.547	1	1	1	1	1	1	72.1409	105.937	121.922	0.554321	no	-0.202748	no
P14064	Transcriptional activator HAP4 OS=Saccharomyces cerevisiae (strain ATCC 204508 / S288c) GN=HAP4 PE=1 SV=2	HAP4	0.0834725	1.38711	3.97112	1	2	1	1	554	62.374	5.47	0	7.1615	19.9	21.6	5.8	22.2	10.4	16.9	20.0318	21.6	6.30123	22.2	15.1023	17.747	116.71	125.847	36.7125	129.343	87.9897	103.398	1	1	1	1	1	1	121.278	83.0275	95.694	-0.546661	no	-0.204839	no
P11484	Ribosome-associated molecular chaperone SSB1 OS=Saccharomyces cerevisiae (strain ATCC 204508 / S288c) GN=SSB1 PE=1 SV=3	SSB1	0	85.1224	46.4927	21	34	21	21	613	66.561	5.44	0	94.7522	201.6	228.6	314.8	281.6	242.8	352.8	202.935	228.6	342.005	281.6	352.581	370.482	68.4742	77.1341	115.399	95.0173	118.968	125.008	18	18	19	19	19	19	72.8041	105.208	121.988	0.531154	no	-0.213489	no
P54115	Magnesium-activated aldehyde dehydrogenase, cytosolic OS=Saccharomyces cerevisiae (strain ATCC 204508 / S288c) GN=ALD6 PE=1 SV=4	ALD6	0	20.3394	21.2	6	8	6	6	500	54.38	5.44	0	24.7687	3.2	6.5	7.9	6.6	7	7.1	3.22119	6.5	8.58272	6.6	10.165	7.45585	45.4492	91.7113	121.097	93.1222	143.423	105.198	1	1	1	1	1	1	68.5802	107.11	124.31	0.643225	no	-0.214855	no
P15454	Guanylate kinase OS=Saccharomyces cerevisiae (strain ATCC 204508 / S288c) GN=GUK1 PE=1 SV=2	GUK1	0.0279441	2.19031	4.81283	1	1	1	1	187	20.625	7.18	0	1.86116	8.7	9.2	9.6	11.6	9.8	10.8	8.75762	9.2	10.4296	11.6	14.231	11.3413	80.1496	84.1982	95.4518	106.163	130.242	103.795	1	1	1	1	1	1	82.1739	100.807	117.019	0.294849	no	-0.215137	no
P0CX24	60S ribosomal protein L20-B OS=Saccharomyces cerevisiae (strain ATCC 204508 / S288c) GN=RPL20B PE=1 SV=1	RPL20B	0	9.36178	13.9535	2	3	2	2	172	20.424	10.3	0	11.0845	9.6	11	18.2	12.9	13.6	17.4	9.66358	11	19.7728	12.9	19.7492	18.2721	63.4664	72.2435	129.86	84.722	129.705	120.004	1	1	1	1	1	1	67.855	107.291	124.854	0.661002	no	-0.218714	no
P17255	V-type proton ATPase catalytic subunit A OS=Saccharomyces cerevisiae (strain ATCC 204508 / S288c) GN=VMA1 PE=1 SV=3	VMA1	0	10.5593	6.34921	5	5	5	5	1071	118.562	6.16	0	7.55123	49	45.8	68.6	54	50	73.4	49.3245	45.8	74.5284	54	72.6073	77.0788	79.2703	73.606	119.776	86.7844	116.688	123.875	3	3	3	3	3	3	76.4382	103.28	120.282	0.434198	no	-0.219852	no
Q01855	40S ribosomal protein S15 OS=Saccharomyces cerevisiae (strain ATCC 204508 / S288c) GN=RPS15 PE=1 SV=1	RPS15	0	14.4292	30.2817	3	5	3	3	142	15.992	10.7	0	12.6695	33.5	27.3	65	38.1	45.8	57.6	33.7219	27.3	70.6173	38.1	66.5083	60.4869	68.186	55.2009	142.789	77.0386	134.48	122.305	4	4	4	4	4	4	61.6934	109.914	128.393	0.833183	no	-0.224192	no
Q08962	60S ribosome subunit biogenesis protein NIP7 OS=Saccharomyces cerevisiae (strain ATCC 204508 / S288c) GN=NIP7 PE=1 SV=1	NIP7	0.0279441	2.21091	4.41989	1	1	1	1	181	20.368	9.26	0	0	5.9	5.9	2.8	6.2	3.5	5.5	5.93907	5.9	3.04198	6.2	5.08251	5.77566	111.57	110.836	57.1456	116.471	95.4784	108.5	1	1	1	1	1	1	111.203	86.8084	101.989	-0.357283	no	-0.232507	no
Q12159	RNA annealing protein YRA1 OS=Saccharomyces cerevisiae (strain ATCC 204508 / S288c) GN=YRA1 PE=1 SV=2	YRA1	0	9.80459	19.469	4	5	4	4	226	24.94	11.33	0	15.3519	35	41.7	56.4	56.3	44	72.2	35.2318	41.7	61.2741	56.3	63.8944	75.8186	63.2492	74.8611	110.001	101.071	114.705	136.112	3	3	3	3	3	3	69.0552	105.536	125.409	0.611918	no	-0.248896	no
P47143	Adenosine kinase OS=Saccharomyces cerevisiae (strain ATCC 204508 / S288c) GN=ADO1 PE=1 SV=1	ADO1	0.0428571	1.66898	4.11765	1	1	1	1	340	36.35	5.16	0	0	8.2	7.8	13.1	7.5	11	9.4	8.2543	7.8	14.2321	7.5	15.9736	9.87112	77.8327	73.5489	134.199	70.7201	150.621	93.0782	1	1	1	1	1	1	75.6908	102.46	121.849	0.436867	no	-0.250042	no
P00958	Methionine--tRNA ligase, cytoplasmic OS=Saccharomyces cerevisiae (strain ATCC 204508 / S288c) GN=MES1 PE=1 SV=4	MES1	0	52.5856	27.4301	17	25	17	17	751	85.624	6.61	0	43.9007	218.4	241.2	200.3	222.5	177.6	257.3	219.846	241.2	217.61	222.5	257.901	270.196	92.2914	101.256	91.3526	93.4054	108.267	113.428	15	15	15	14	15	15	96.7736	92.379	110.847	-0.0670481	no	-0.262938	no
P41057	40S ribosomal protein S29-A OS=Saccharomyces cerevisiae (strain ATCC 204508 / S288c) GN=RPS29A PE=1 SV=3	RPS29A	0.132812	1.21304	14.2857	1	1	1	1	56	6.656	10.27	0	1.98867	10.9	10	18.9	17.6	19.1	17.3	10.9722	10	20.5333	17.6	27.736	18.1671	62.6931	57.1382	117.324	100.563	158.478	103.803	1	1	1	1	1	1	59.9156	108.944	131.141	0.862575	no	-0.267537	no
Q99216	Pre-rRNA-processing protein PNO1 OS=Saccharomyces cerevisiae (strain ATCC 204508 / S288c) GN=PNO1 PE=1 SV=1	PNO1	0.00678733	3.19702	5.10949	1	1	1	1	274	30.313	9.07	0	4.46345	9	12.5	13.4	13	12.6	14.3	9.0596	12.5	14.558	13	18.297	15.0167	65.9429	90.9848	105.965	94.6242	133.18	109.303	1	1	1	1	1	1	78.4638	100.294	121.242	0.354142	no	-0.273645	no
P17076	60S ribosomal protein L8-A OS=Saccharomyces cerevisiae (strain ATCC 204508 / S288c) GN=RPL8A PE=1 SV=4	RPL8A	0	13.5957	19.9219	5	7	5	5	256	28.107	10.04	0	12.7942	78.4	60.2	119.9	124.1	117.5	130.6	78.9192	60.2	130.262	124.1	170.627	137.146	67.5241	51.5078	111.453	106.181	145.99	117.343	5	5	5	5	5	5	59.5159	108.817	131.667	0.87056	no	-0.274983	no
O13516	40S ribosomal protein S9-A OS=Saccharomyces cerevisiae (strain ATCC 204508 / S288c) GN=RPS9A PE=1 SV=3	RPS9A	0.00678733	3.45784	8.12183	2	2	2	2	197	22.429	9.98	0	1.72779	19	15.8	17.5	27.8	20.9	25.1	19.1258	15.8	19.0123	27.8	30.3498	26.358	82.8879	68.4743	82.3961	120.48	131.531	114.231	2	1	2	2	2	2	75.6811	101.438	122.881	0.422595	no	-0.276659	no
P16521	Elongation factor 3A OS=Saccharomyces cerevisiae (strain ATCC 204508 / S288c) GN=YEF3 PE=1 SV=4	YEF3	0	89.0598	31.5134	20	36	20	20	1044	115.872	6.05	0	91.5009	242.2	317.4	357.4	391.4	281.3	517.9	243.804	317.4	388.286	391.4	408.488	543.857	63.7886	83.0442	101.591	102.406	106.877	142.294	19	20	20	20	20	21	73.4164	101.998	124.585	0.474369	no	-0.288591	no
P0C0X0	40S ribosomal protein S28-B OS=Saccharomyces cerevisiae (strain ATCC 204508 / S288c) GN=RPS28B PE=1 SV=1	RPS28B	0.00257069	3.78944	31.3433	2	2	2	2	67	7.56	10.78	0	5.30583	2.8	6.6	4.1	7.7	3.3	9.6	2.81854	6.6	4.45432	7.7	4.79208	10.0811	46.4007	108.654	73.33	126.763	78.8904	165.963	1	1	1	1	1	1	77.5272	100.046	122.427	0.367893	no	-0.291248	no
P02293	Histone H2B.1 OS=Saccharomyces cerevisiae (strain ATCC 204508 / S288c) GN=HTB1 PE=1 SV=2	HTB1	0.012959	2.85605	6.87023	1	1	1	1	131	14.244	10.1	0	2.67579	6.6	7.3	7.1	8.3	6.8	9.3	6.64371	7.3	7.71358	8.3	9.87459	9.76611	80.3707	88.31	93.3132	100.407	119.456	118.143	1	1	1	1	1	1	84.3404	96.8603	118.799	0.199682	no	-0.29455	no
P32582	Cystathionine beta-synthase OS=Saccharomyces cerevisiae (strain ATCC 204508 / S288c) GN=CYS4 PE=1 SV=1	CYS4	0.00257069	5.01159	6.70611	2	2	2	2	507	55.987	6.7	0	4.14046	16.3	19	27	18.2	20.7	26.9	16.4079	19	29.3333	18.2	30.0594	28.2482	69.698	80.7086	124.603	77.3103	127.687	119.993	2	2	2	2	2	2	75.2033	100.957	123.84	0.424866	no	-0.294745	no
P11938	DNA-binding protein RAP1 OS=Saccharomyces cerevisiae (strain ATCC 204508 / S288c) GN=RAP1 PE=1 SV=2	RAP1	0	7.95525	6.77146	4	4	4	4	827	92.357	4.98	0	7.2526	7.1	16.8	22.7	17.6	20	21.8	7.14702	16.8	24.6617	17.6	29.0429	22.8926	36.2964	85.3194	125.246	89.3823	147.495	116.261	1	2	2	2	2	2	60.8079	107.314	131.878	0.819506	no	-0.297369	no
P05738	60S ribosomal protein L9-A OS=Saccharomyces cerevisiae (strain ATCC 204508 / S288c) GN=RPL9A PE=1 SV=2	RPL9A	0	10.5106	21.466	3	6	3	3	191	21.556	9.73	0	7.91279	38	32.6	50.6	41.7	42	55.5	38.2517	32.6	54.9728	41.7	60.9901	58.2816	80.0254	68.2017	115.007	87.2396	127.596	121.93	4	4	4	4	4	4	74.1136	101.124	124.763	0.448309	no	-0.30307	no
P32481	Eukaryotic translation initiation factor 2 subunit gamma OS=Saccharomyces cerevisiae (strain ATCC 204508 / S288c) GN=GCD11 PE=1 SV=1	GCD11	0.00257069	3.81969	4.93359	2	2	2	2	527	57.829	6.8	0	2.01803	21.4	21.3	16.5	24.3	19	23.4	21.5417	21.3	17.9259	24.3	27.5908	24.5728	94.1844	93.1275	78.3754	106.244	120.632	107.437	1	1	1	1	1	1	93.6559	92.3098	114.034	-0.0208874	no	-0.304913	no
Q12745	Protein transport protein SEC39 OS=Saccharomyces cerevisiae (strain ATCC 204508 / S288c) GN=SEC39 PE=1 SV=1	SEC39	0.132812	1.21375	0.846262	1	1	1	1	709	82.344	4.89	0	2.46234	15.1	17.1	13.4	17.9	14.1	18.7	15.2	17.1	14.558	17.9	20.4752	19.6372	86.9644	97.8349	83.2914	102.412	117.146	112.351	1	1	1	1	1	1	92.3997	92.8517	114.749	0.00704104	no	-0.305476	no
P00942	Triosephosphate isomerase OS=Saccharomyces cerevisiae (strain ATCC 204508 / S288c) GN=TPI1 PE=1 SV=2	TPI1	0.00678733	3.18748	16.129	2	3	2	2	248	26.779	6.01	0	4.65107	10.7	10.1	18.7	10.8	14.2	17.3	10.7709	10.1	20.316	10.8	20.6205	18.1671	71.1931	66.7589	134.285	71.3857	136.297	120.08	1	1	1	1	1	1	68.976	102.835	128.189	0.576169	no	-0.317934	no
P05739	60S ribosomal protein L6-B OS=Saccharomyces cerevisiae (strain ATCC 204508 / S288c) GN=RPL6B PE=1 SV=4	RPL6B	0	7.78814	15.9091	3	5	1	3	176	19.974	10.08	2	10.9829	49.6	64	81.1	84.1	79.4	95.2	49.9285	64	88.1086	84.1	115.3	99.9714	59.7458	76.5842	105.433	100.636	137.972	119.629	3	3	3	3	3	3	68.165	103.035	128.8	0.596029	no	-0.322001	no
P10964	DNA-directed RNA polymerase I subunit RPA190 OS=Saccharomyces cerevisiae (strain ATCC 204508 / S288c) GN=RPA190 PE=1 SV=2	RPA190	0	28.4518	10.0962	11	12	10	11	1664	186.314	7.08	1	23.4667	53.4	86.1	82.4	82.2	70.7	106.9	53.7536	86.1	89.521	82.2	102.667	112.258	61.2578	98.1198	102.018	93.6754	116.999	127.929	7	7	7	7	7	7	79.6888	97.8469	122.464	0.296149	no	-0.323763	no
P04456	60S ribosomal protein L25 OS=Saccharomyces cerevisiae (strain ATCC 204508 / S288c) GN=RPL25 PE=1 SV=4	RPL25	0	9.54605	18.3099	2	2	2	2	142	15.748	10.11	0	5.01193	8	6.5	16.8	9.8	16.5	10.7	8.05298	6.5	18.2519	9.8	23.9604	11.2363	62.104	50.1276	140.757	75.5769	184.781	86.6534	2	1	2	2	2	2	56.1158	108.167	135.717	0.946781	no	-0.327343	no
P40433	6-phosphofructo-2-kinase 1 OS=Saccharomyces cerevisiae (strain ATCC 204508 / S288c) GN=PFK26 PE=1 SV=1	PFK26	0.0232068	2.43697	4.59492	2	2	2	2	827	93.359	8.66	0	4.75452	8.9	14.2	8.6	7.5	7.3	10.1	8.95894	14.2	9.34321	7.5	10.6007	10.6062	87.8198	139.195	91.5866	73.5186	103.913	103.967	1	1	1	1	1	1	113.507	82.5526	103.94	-0.459402	no	-0.332364	no
P14126	60S ribosomal protein L3 OS=Saccharomyces cerevisiae (strain ATCC 204508 / S288c) GN=RPL3 PE=1 SV=4	RPL3	0	11.8617	15.2455	5	5	5	5	387	43.73	10.29	0	13.0648	56.1	54	68.7	81.2	77.1	80.5	56.4715	54	74.637	81.2	111.96	84.5346	73.2123	70.0081	96.7629	105.271	145.151	109.595	2	2	2	2	2	2	71.6102	101.017	127.373	0.496364	no	-0.334454	no
P53114	Mediator of RNA polymerase II transcription subunit 5 OS=Saccharomyces cerevisiae (strain ATCC 204508 / S288c) GN=NUT1 PE=1 SV=1	NUT1	0.089404	1.35684	0.706714	1	1	1	1	1132	128.714	5.14	0	2.00531	42.9	40.4	35.7	28.8	34.3	34.1	43.1841	40.4	38.7852	28.8	49.8086	35.8091	109.425	102.371	98.2787	72.977	126.211	90.7374	1	1	1	1	1	1	105.898	85.6278	108.474	-0.306522	no	-0.341201	no
Q02892	Nucleolar GTP-binding protein 1 OS=Saccharomyces cerevisiae (strain ATCC 204508 / S288c) GN=NOG1 PE=1 SV=1	NOG1	0.04	1.74088	2.00927	1	1	1	1	647	74.363	8.79	0	2.36795	10	10	10.1	15.1	13.7	12.9	10.0662	10	10.9728	15.1	19.8944	13.5465	75.8951	75.3958	82.7306	113.848	149.995	102.135	1	1	1	1	1	1	75.6455	98.2892	126.065	0.377778	no	-0.359067	no
A6ZQJ1	ATP-dependent RNA helicase eIF4A OS=Saccharomyces cerevisiae (strain YJM789) GN=TIF1 PE=3 SV=1	TIF1	0.00257069	4.75366	8.60759	2	2	2	2	395	44.669	5.12	0	1.73435	11.1	8.7	24.4	12.8	18.6	22.3	11.1735	8.7	26.5086	12.8	27.0099	23.4177	61.1634	47.6235	145.107	70.0668	147.851	128.188	2	1	2	2	2	2	54.3935	107.587	138.019	0.984	no	-0.359366	no
P07806	Valine--tRNA ligase, mitochondrial OS=Saccharomyces cerevisiae (strain ATCC 204508 / S288c) GN=VAS1 PE=1 SV=2	VAS1	0	20.8802	11.0507	9	9	9	9	1104	125.691	6.96	0	16.2112	95.2	108.3	120.4	116.4	107.7	153.9	95.8305	108.3	130.805	116.4	156.396	161.613	74.7367	84.4615	102.013	90.7785	121.971	126.04	8	8	8	8	8	8	79.5991	96.3956	124.005	0.276216	no	-0.363362	no
P11154	Pyruvate carboxylase 1 OS=Saccharomyces cerevisiae (strain ATCC 204508 / S288c) GN=PYC1 PE=1 SV=2	PYC1	0	1166.86	63.837	66	2223	26	66	1178	130.018	6.23	0	5506.93	6632.9	7784.3	8610.4	7180.8	7323.9	10179.1	6676.83	7784.3	9354.51	7180.8	10635.4	10689.3	76.5675	89.2677	107.274	82.3469	121.963	122.581	68	68	68	68	68	68	82.9176	94.8106	122.272	0.19337	no	-0.366971	no
P04807	Hexokinase-2 OS=Saccharomyces cerevisiae (strain ATCC 204508 / S288c) GN=HXK2 PE=1 SV=4	HXK2	0	5.97248	9.46502	3	3	3	3	486	53.908	5.3	0	5.87993	14.7	10.4	17	14	14.9	19.4	14.7974	10.4	18.4691	14	21.637	20.3723	89.0729	62.603	111.175	84.2732	130.244	122.632	2	2	2	2	2	2	75.8379	97.7243	126.438	0.365797	no	-0.371639	no
P15891	Actin-binding protein OS=Saccharomyces cerevisiae (strain ATCC 204508 / S288c) GN=ABP1 PE=1 SV=4	ABP1	0	23.72	22.6351	6	8	6	6	592	65.536	4.68	0	23.5175	40.9	54	49.7	63	48.4	77.8	41.1709	54	53.9951	63	70.2838	81.6993	67.8363	88.9746	88.9664	103.804	115.805	134.614	4	4	4	4	4	4	78.4054	96.385	125.21	0.297856	no	-0.377463	no
P39516	40S ribosomal protein S14-B OS=Saccharomyces cerevisiae (strain ATCC 204508 / S288c) GN=RPS14B PE=1 SV=2	RPS14B	0.0335196	1.83209	9.42029	1	1	1	1	138	14.641	10.54	0	2.7604	20.6	15.8	14	12.5	16.3	11.8	20.7364	15.8	15.2099	12.5	23.67	12.3914	124.037	94.5092	90.9793	74.77	141.584	74.1204	1	1	1	1	1	1	109.273	82.8746	107.852	-0.398935	no	-0.380054	no
P40509	Coatomer subunit epsilon OS=Saccharomyces cerevisiae (strain ATCC 204508 / S288c) GN=SEC28 PE=1 SV=2	SEC28	0	181.108	49.3243	13	252	13	13	296	33.808	4.55	0	665.761	2818.8	3428	3521.2	3280.1	2985.2	4684.3	2837.47	3428	3825.5	3280.1	4334.94	4919.07	75.2475	90.9079	101.449	86.9857	114.959	130.45	27	27	27	27	27	27	83.0777	94.2176	122.705	0.181535	no	-0.381123	no
P46655	Glutamate--tRNA ligase, cytoplasmic OS=Saccharomyces cerevisiae (strain ATCC 204508 / S288c) GN=GUS1 PE=1 SV=3	GUS1	0	30.238	17.7966	9	12	9	9	708	80.792	7.53	0	33.0989	204.6	230.6	205	196.3	171.3	285.3	205.955	230.6	222.716	196.3	248.752	299.599	88.0198	98.5524	95.1831	83.8935	106.31	128.041	9	9	9	9	9	9	93.2861	89.5383	117.176	-0.0591578	no	-0.388096	no
P46672	tRNA-aminoacylation cofactor ARC1 OS=Saccharomyces cerevisiae (strain ATCC 204508 / S288c) GN=ARC1 PE=1 SV=2	ARC1	0	583.051	87.5	42	1656	42	42	376	42.058	7.88	0	3822.02	21145.5	25311.3	24024.7	22694.2	21038.3	32626.9	21285.5	25311.3	26100.9	22694.2	30550.7	34262.1	79.7187	94.7961	97.7533	84.9945	114.419	128.319	87	88	88	88	87	88	87.2574	91.3739	121.369	0.0665045	no	-0.409542	no
P46990	60S ribosomal protein L17-B OS=Saccharomyces cerevisiae (strain ATCC 204508 / S288c) GN=RPL17B PE=1 SV=2	RPL17B	0	27.2789	33.6957	5	12	1	5	184	20.539	10.92	0	19.1567	10.2	9.2	9.8	12.6	9	17.2	10.2675	9.2	10.6469	12.6	13.0693	18.0621	83.4242	74.7503	86.5066	102.375	106.189	146.755	1	1	1	1	1	1	79.0873	94.441	126.472	0.255968	no	-0.421329	no
P26785	60S ribosomal protein L16-B OS=Saccharomyces cerevisiae (strain ATCC 204508 / S288c) GN=RPL16B PE=1 SV=3	RPL16B	0	8.30119	17.6768	3	3	2	3	198	22.235	10.55	0	4.71057	19.8	19	23.9	22.2	24.3	28.3	19.9311	19	25.9654	22.2	35.2871	29.7184	78.6227	74.9497	102.426	87.5728	139.198	117.231	1	1	1	1	1	1	76.7862	94.9996	128.214	0.307074	no	-0.432564	no
P48582	Vacuolar-sorting protein BRO1 OS=Saccharomyces cerevisiae (strain ATCC 204508 / S288c) GN=BRO1 PE=1 SV=2	BRO1	0.121163	1.27852	2.36967	1	1	1	1	844	97.215	5.4	0	3.90197	3.9	9.4	6.4	7.7	3.9	13.5	3.92583	9.4	6.95309	7.7	5.66337	14.1766	49.2587	117.945	87.2428	96.6145	71.0602	177.879	1	1	1	1	1	1	83.6019	91.9286	124.469	0.136979	no	-0.437206	no
P38164	SEH-associated protein 4 OS=Saccharomyces cerevisiae (strain ATCC 204508 / S288c) GN=SEA4 PE=1 SV=2	SEA4	0.125198	1.2652	3.17919	1	1	1	1	1038	117.562	6.11	0	2.44812	9.2	9.5	10.3	3.7	7.2	9.5	9.26093	9.5	11.1901	3.7	10.4554	9.97613	102.742	105.394	124.145	41.0483	115.994	110.677	1	1	1	1	1	1	104.068	82.5965	113.335	-0.333375	no	-0.456445	no
P10664	60S ribosomal protein L4-A OS=Saccharomyces cerevisiae (strain ATCC 204508 / S288c) GN=RPL4A PE=1 SV=4	RPL4A	0	27.331	21.8232	4	9	4	4	362	39.068	10.64	0	16.0941	27.1	22.4	49.7	33.9	53.5	41.1	27.2795	22.4	53.9951	33.9	77.6898	43.1599	63.3365	52.0075	125.364	78.7078	180.377	100.207	4	5	5	5	5	5	57.672	102.036	140.292	0.823132	no	-0.45936	no
P35197	ADP-ribosylation factor GTPase-activating protein GCS1 OS=Saccharomyces cerevisiae (strain ATCC 204508 / S288c) GN=GCS1 PE=1 SV=1	GCS1	0.00257069	5.56623	9.65909	2	2	2	2	352	39.272	5.92	0	4.42809	10.6	12.1	10.1	12.2	10.9	15.5	10.6702	12.1	10.9728	12.2	15.8284	16.2768	82.0277	93.0194	84.3543	93.7881	121.681	125.129	1	1	1	1	1	1	87.5235	89.0712	123.405	0.025288	no	-0.470374	no
P32874	Acetyl-CoA carboxylase, mitochondrial OS=Saccharomyces cerevisiae (strain ATCC 204508 / S288c) GN=HFA1 PE=1 SV=2	HFA1	0	495.716	50.374	84	480	79	84	2273	259.001	8.68	0	1039.77	1842.7	2136	2236.8	1993.7	2102.2	2950.9	1854.9	2136	2430.1	1993.7	3052.7	3098.8	76.4058	87.9845	100.099	82.123	125.744	127.643	87	88	88	87	88	88	82.1951	91.111	126.694	0.148572	no	-0.47565	no
P53196	26S proteasome regulatory subunit RPN14 OS=Saccharomyces cerevisiae (strain ATCC 204508 / S288c) GN=RPN14 PE=1 SV=1	RPN14	0.135303	1.2035	4.31655	1	1	1	1	417	46.354	5.22	0	2.07579	33.1	36.4	31.8	29.2	32.8	39.2	33.3192	36.4	34.5481	29.2	47.6304	41.1647	89.9456	98.2622	93.2631	78.8258	128.579	111.125	1	1	1	1	1	1	94.1039	86.0444	119.852	-0.129173	no	-0.478096	no
P46669	DNA-directed RNA polymerase I subunit RPA43 OS=Saccharomyces cerevisiae (strain ATCC 204508 / S288c) GN=RPA43 PE=1 SV=2	RPA43	0	184.295	51.227	16	178	16	16	326	36.202	4.92	0	441.39	3076.4	3564.1	3270.1	3143.4	3230	4477.2	3096.77	3564.1	3552.7	3143.4	4690.43	4701.59	81.6767	94.0024	93.7017	82.9065	123.709	124.004	32	31	31	31	32	31	87.8396	88.3041	123.856	0.00760995	no	-0.488115	no
P02663	SWISS-PROT:P02663 Alpha-S2-casein [Contains: Casocidin-1 - Bos taurus (Bovine).		0	13.9877	28.5024	6	9	6	6	207	24.333	8.27	0	21.9768	854.3	11	19.7	9.6	20.3	13.4	859.958	11	21.4025	9.6	29.4785	14.0716	545.71	6.98036	13.5815	6.09195	18.7064	8.92953	5	3	5	4	4	3	276.345	9.83674	13.818	-4.81215	no	-0.490294	no	+
P10591	Heat shock protein SSA1 OS=Saccharomyces cerevisiae (strain ATCC 204508 / S288c) GN=SSA1 PE=1 SV=4	SSA1	0	58.791	28.0374	13	19	4	13	642	69.615	5.11	10	39.753	105.8	107.8	130.7	123.7	127.1	180.1	106.501	107.8	141.995	123.7	184.568	189.126	74.852	75.7652	99.7986	86.9402	129.72	132.924	11	11	11	11	11	11	75.3086	93.3694	131.322	0.310135	no	-0.492087	no
P02668	SWISS-PROT:P02668 Kappa-casein [Contains: Casoxin C; Casoxin 6; Casoxin A; Casoxin B; Casoplatelin] - Bos taurus (Bovine).		0	13.1331	16.568	2	15	2	2	169	18.963	6.3	0	12.9803	341.5	2.9	5.1	3.1	3.1	7.3	343.762	2.9	5.54074	3.1	4.50165	7.66587	561.289	4.73508	9.04685	5.06164	7.35024	12.5167	3	1	2	1	1	1	283.012	7.05424	9.93349	-5.32623	no	-0.493808	no	+
P0CX36	40S ribosomal protein S4-B OS=Saccharomyces cerevisiae (strain ATCC 204508 / S288c) GN=RPS4B PE=1 SV=1	RPS4B	0	10.3249	15.7088	3	3	3	3	261	29.392	10.08	0	10.486	17.7	18.8	31.3	38.7	37.2	46.1	17.8172	18.8	34.0049	38.7	54.0198	48.4105	50.485	53.2697	96.3529	109.656	153.065	137.171	3	3	3	3	3	3	51.8774	103.005	145.118	0.989531	no	-0.494517	no
P32911	Eukaryotic translation initiation factor eIF-1 OS=Saccharomyces cerevisiae (strain ATCC 204508 / S288c) GN=SUI1 PE=1 SV=1	SUI1	0	12.0279	35.1852	2	3	2	2	108	12.304	7.97	0	11.1723	7.4	13.4	24	14.5	19.3	29.3	7.44901	13.4	26.0741	14.5	28.0264	30.7685	37.1775	66.8785	130.134	72.3685	139.878	153.564	2	3	3	3	3	3	52.028	101.251	146.721	0.96058	no	-0.535133	no
P35177	Transcriptional activator SPT7 OS=Saccharomyces cerevisiae (strain ATCC 204508 / S288c) GN=SPT7 PE=1 SV=1	SPT7	0.156433	1.11008	0.750751	1	1	1	1	1332	152.523	4.87	0	2.13823	9.6	6.3	6.4	2.2	3	8.5	9.66358	6.3	6.95309	2.2	4.35644	8.92601	150.997	98.4398	108.644	34.3758	68.0709	139.472	1	1	1	1	1	1	124.718	71.5101	103.772	-0.802454	no	-0.537191	no
P49089	Asparagine synthetase [glutamine-hydrolyzing] 1 OS=Saccharomyces cerevisiae (strain ATCC 204508 / S288c) GN=ASN1 PE=1 SV=2	ASN1	0.0318352	1.91471	1.74825	1	1	1	1	572	64.429	6.11	0	3.37202	9.4	9.1	15.3	9.6	14.7	16.2	9.46225	9.1	16.6222	9.6	21.3465	17.0119	68.2842	65.67	119.954	69.2783	154.047	122.766	1	1	1	1	1	1	66.9771	94.6162	138.407	0.498418	no	-0.548755	no
P0CX42	60S ribosomal protein L23-B OS=Saccharomyces cerevisiae (strain ATCC 204508 / S288c) GN=RPL23B PE=1 SV=1	RPL23B	0	6.34877	16.7883	2	2	2	2	137	14.464	10.33	0	2.93422	1.7	7	3.1	5.4	3.1	8	1.71126	7	3.3679	5.4	4.50165	8.40095	33.7951	138.241	66.5116	106.643	88.9017	165.908	1	1	1	1	1	1	86.018	86.5773	127.405	0.00935043	no	-0.557359	no
P06169	Pyruvate decarboxylase isozyme 1 OS=Saccharomyces cerevisiae (strain ATCC 204508 / S288c) GN=PDC1 PE=1 SV=7	PDC1	0	48.5977	26.9982	12	22	12	12	563	61.457	6.19	0	54.8978	162.7	113.5	258.6	169.8	235.8	314.9	163.777	113.5	280.948	169.8	342.416	330.683	70.134	48.6038	120.31	72.713	146.632	141.607	12	12	12	12	12	12	59.3689	96.5114	144.12	0.700991	no	-0.578496	no
P35527	SWISS-PROT:P35527 Tax_Id=9606 Gene_Symbol=KRT9 Keratin, type I cytoskeletal 9		0	198.593	51.0433	19	95	18	19	623	62.092	5.3	0	251.108	351.7	269.4	400.7	266.8	322.8	556.8	354.029	269.4	435.328	266.8	468.752	584.706	89.2879	67.944	109.792	67.2883	118.222	147.466	27	27	28	26	27	29	78.616	88.5402	132.844	0.171509	no	-0.585327	no	+
Q04231	DNA repair protein RAD33 OS=Saccharomyces cerevisiae (strain ATCC 204508 / S288c) GN=RAD33 PE=1 SV=1	RAD33	0.0463458	1.64493	13.5593	1	1	1	1	177	20.257	4.82	0	4.42363	7.9	10.8	9.6	9.4	10.1	14.4	7.95232	10.8	10.4296	9.4	14.6667	15.1217	69.7874	94.778	91.5277	82.4919	128.711	132.704	1	1	1	1	1	1	82.2827	87.0098	130.708	0.0805888	no	-0.587092	no
P09064	Eukaryotic translation initiation factor 2 subunit beta OS=Saccharomyces cerevisiae (strain ATCC 204508 / S288c) GN=SUI3 PE=1 SV=2	SUI3	0	9.94045	8.07018	2	2	2	2	285	31.555	9.5	0	6.26777	15.1	21.4	21.5	22.9	22.2	36	15.2	21.4	23.358	22.9	32.2376	37.8043	59.6468	83.9765	91.66	89.8627	126.505	148.349	2	2	2	2	2	2	71.8117	90.7614	137.427	0.33786	no	-0.598515	no
P12887	Uracil-DNA glycosylase OS=Saccharomyces cerevisiae (strain ATCC 204508 / S288c) GN=UNG1 PE=1 SV=1	UNG1	0.00678733	3.38384	3.89972	1	1	1	1	359	40.446	9.48	0	0	2.5	3.4	7.7	2.7	6.5	7	2.51656	3.4	8.36543	2.7	9.43894	7.35084	44.7099	60.4055	148.623	47.9691	167.695	130.597	1	1	1	1	1	1	52.5577	98.296	149.146	0.90323	no	-0.601523	no
P02994	Elongation factor 1-alpha OS=Saccharomyces cerevisiae (strain ATCC 204508 / S288c) GN=TEF1 PE=1 SV=1	TEF1	0	103.98	47.1616	14	73	14	14	458	50.001	9.04	0	129.81	542.4	697.1	1004.4	964.4	1040.8	1547.8	545.992	697.1	1091.2	964.4	1511.39	1625.37	50.9047	64.993	101.736	89.9143	140.912	151.539	23	23	23	23	23	23	57.9489	95.8253	146.226	0.725626	no	-0.609719	no
P40494	Actin-regulating kinase PRK1 OS=Saccharomyces cerevisiae (strain ATCC 204508 / S288c) GN=PRK1 PE=1 SV=1	PRK1	0.0684932	1.47521	3.33333	1	1	1	1	810	90.976	9.61	0	2.57824	4	1.8	3	4.6	6.7	2.2	4.02649	1.8	3.25926	4.6	9.72937	2.31026	93.9109	41.9819	76.0166	107.287	226.921	53.8829	1	1	1	1	1	1	67.9464	91.6518	140.402	0.431766	no	-0.615326	no
P32074	Coatomer subunit gamma OS=Saccharomyces cerevisiae (strain ATCC 204508 / S288c) GN=SEC21 PE=1 SV=2	SEC21	0	10.6584	5.5615	3	3	3	3	935	104.766	5.12	0	9.425	7.2	9.6	12.4	10.2	13.1	16.6	7.24768	9.6	13.4716	10.2	19.0231	17.432	56.4942	74.8301	105.008	79.507	148.281	135.879	1	1	1	1	1	1	65.6622	92.2577	142.08	0.490607	no	-0.622962	no
P32327	Pyruvate carboxylase 2 OS=Saccharomyces cerevisiae (strain ATCC 204508 / S288c) GN=PYC2 PE=1 SV=2	PYC2	0	1192.91	66.7797	71	2344	31	71	1180	130.085	6.51	91	5660.33	28020.8	33128.3	34524.2	30662.7	35387	51395.6	28206.4	33128.3	37507.8	30662.7	51387.1	53971.5	72.058	84.632	95.8201	78.3332	131.277	137.88	172	173	173	172	172	173	78.345	87.0766	134.578	0.152444	no	-0.628089	no
P32527	Zuotin OS=Saccharomyces cerevisiae (strain ATCC 204508 / S288c) GN=ZUO1 PE=1 SV=1	ZUO1	0	17.3515	15.0115	3	5	3	3	433	48.99	8.25	0	11.9975	8.1	12.3	11.2	14	10.7	24.1	8.15364	12.3	12.1679	14	15.538	25.3079	55.9315	84.3743	83.4682	96.0358	106.586	173.604	2	2	2	2	2	2	70.1529	89.752	140.095	0.35544	no	-0.642391	no
Q08972	[NU+] prion formation protein 1 OS=Saccharomyces cerevisiae (strain ATCC 204508 / S288c) GN=NEW1 PE=1 SV=1	NEW1	0.00257069	5.72466	2.50836	2	2	2	2	1196	134.247	5.86	0	6.35949	12.5	13.1	16.1	19.9	18.8	31	12.5828	13.1	17.4914	19.9	27.3003	32.5537	61.4153	63.9398	85.3736	97.1299	133.25	158.891	2	2	2	2	2	2	62.6775	91.2517	146.071	0.541903	no	-0.678744	no
P0CX56	40S ribosomal protein S18-B OS=Saccharomyces cerevisiae (strain ATCC 204508 / S288c) GN=RPS18B PE=1 SV=1	RPS18B	0	8.93233	32.1918	4	4	4	4	146	17.027	10.27	0	9.60554	29.3	30.3	59	38.3	60.2	73.3	29.494	30.3	64.0988	38.3	87.4191	76.9737	54.1862	55.6669	117.762	70.3644	160.606	141.415	3	3	4	4	4	4	54.9265	94.063	151.01	0.776125	no	-0.68295	no
P22138	DNA-directed RNA polymerase I subunit RPA135 OS=Saccharomyces cerevisiae (strain ATCC 204508 / S288c) GN=RPA135 PE=1 SV=1	RPA135	0	33.4861	7.98005	6	10	6	6	1203	135.656	7.65	0	20.0061	34	37.2	35.4	29.9	38.5	56	34.2252	37.2	38.4593	29.9	55.9076	58.8067	80.6884	87.7018	90.6706	70.4915	131.806	138.641	4	4	4	4	4	4	84.1951	80.5811	135.224	-0.0632957	no	-0.746836	no
P38998	Saccharopine dehydrogenase [NAD(+), L-lysine-forming] OS=Saccharomyces cerevisiae (strain ATCC 204508 / S288c) GN=LYS1 PE=1 SV=3	LYS1	0	23.4605	21.4477	5	6	5	5	373	41.439	9.1	0	16.3968	100.3	119.2	111.9	116.4	128.4	205.5	100.964	119.2	121.57	116.4	186.455	215.8	70.4083	83.1251	84.7781	81.1725	130.026	150.49	6	6	6	6	6	6	76.7667	82.9753	140.258	0.112202	no	-0.757328	no
P10592	Heat shock protein SSA2 OS=Saccharomyces cerevisiae (strain ATCC 204508 / S288c) GN=SSA2 PE=1 SV=3	SSA2	0	37.3886	20.1878	10	13	1	10	639	69.427	5.06	0	24.3568	4.1	3.7	6.3	6.4	7.3	11.3	4.12715	3.7	6.84444	6.4	10.6007	11.8663	56.8758	50.9892	94.3224	88.1976	146.086	163.529	1	1	1	1	1	1	53.9325	91.26	154.807	0.758828	no	-0.762421	no
Q12303	Aspartic proteinase yapsin-3 OS=Saccharomyces cerevisiae (strain ATCC 204508 / S288c) GN=YPS3 PE=1 SV=1	YPS3	0.0265306	2.2347	1.37795	1	1	1	1	508	54.537	8.69	0	2.31717	4	2.8	4.1	4	2.5	10.5	4.02649	2.8	4.45432	4	3.63036	11.0263	80.6981	56.117	89.2726	80.1672	72.759	220.986	1	1	1	1	1	1	68.4076	84.7199	146.873	0.308545	no	-0.793791	no
P48570	Homocitrate synthase, cytosolic isozyme OS=Saccharomyces cerevisiae (strain ATCC 204508 / S288c) GN=LYS20 PE=1 SV=1	LYS20	0	37.518	30.8411	10	12	10	10	428	47.069	7.27	0	31.1619	93.5	114.7	118.8	114	145.6	212.2	94.1192	114.7	129.067	114	211.432	222.835	63.7266	77.6615	87.3889	77.1875	143.157	150.878	10	10	10	9	10	10	70.694	82.2882	147.018	0.219098	no	-0.837232	no
P09436	Isoleucine--tRNA ligase, cytoplasmic OS=Saccharomyces cerevisiae (strain ATCC 204508 / S288c) GN=ILS1 PE=1 SV=1	ILS1	0.00678733	3.57708	0.932836	1	1	1	1	1072	122.906	6.06	0	3.89349	2.9	2.5	6.8	1.9	6.3	7.1	2.91921	2.5	7.38765	1.9	9.14851	7.45585	55.9392	47.9061	141.566	36.4087	175.308	142.872	1	1	1	1	1	1	51.9226	88.9871	159.09	0.777233	no	-0.838176	no
A6ZPP2	Mitochondrial outer membrane protein IML2 OS=Saccharomyces cerevisiae (strain YJM789) GN=IML2 PE=3 SV=1	IML2	0.161103	1.0962	1.23119	1	1	1	1	731	82.495	6.64	0	1.99834	3.8	2.7	3.8	3.1	3.6	7.4	3.82517	2.7	4.1284	3.1	5.22772	7.77088	85.7912	60.5558	92.592	69.5271	117.248	174.286	1	1	1	1	1	1	73.1735	81.0595	145.767	0.147661	no	-0.84661	no
P06738	Glycogen phosphorylase OS=Saccharomyces cerevisiae (strain ATCC 204508 / S288c) GN=GPH1 PE=1 SV=4	GPH1	0.148649	1.13882	1.21951	1	1	1	1	902	103.211	5.62	0	0	10.3	16	8.3	10.8	11.1	19.1	10.3682	16	9.01728	10.8	16.1188	20.0573	75.5319	116.559	65.6905	78.6775	117.425	146.116	1	1	1	1	1	1	96.0455	72.184	131.77	-0.41204	no	-0.868277	no
A6ZXM9	ATPase GET3 OS=Saccharomyces cerevisiae (strain YJM789) GN=GET3 PE=3 SV=1	GET3	0.161103	1.09162	5.36723	1	1	1	1	354	39.329	5	0	2.05535	5.8	8.1	10.5	3.5	9.2	13.2	5.83841	8.1	11.4074	3.5	13.3597	13.8616	62.4795	86.6818	122.076	37.4551	142.969	148.339	1	1	1	1	1	1	74.5807	79.7655	145.654	0.0969633	no	-0.868707	no
P13663	Aspartate-semialdehyde dehydrogenase OS=Saccharomyces cerevisiae (strain ATCC 204508 / S288c) GN=HOM2 PE=1 SV=1	HOM2	0.0265306	2.37387	6.0274	1	2	1	1	365	39.519	6.73	0	2.28974	2.2	3.3	2.9	3.8	6.1	3.7	2.21457	3.3	3.15062	3.8	8.85809	3.88544	52.7096	78.5443	74.9888	90.4449	210.834	92.4785	1	1	1	1	1	1	65.6269	82.7168	151.656	0.333893	no	-0.874552	no
Q01476	Ubiquitin carboxyl-terminal hydrolase 2 OS=Saccharomyces cerevisiae (strain ATCC 204508 / S288c) GN=UBP2 PE=1 SV=2	UBP2	0	130.633	34.6698	32	58	32	32	1272	146.264	5.21	0	149.405	455.7	573.1	502.7	520.8	684.1	1020.5	458.718	573.1	546.143	520.8	993.413	1071.65	66.1005	82.5828	78.6984	75.0465	143.149	154.423	32	32	32	32	32	32	74.3417	76.8724	148.786	0.048295	no	-0.9527	no
Q03465	Protein RPN4 OS=Saccharomyces cerevisiae (strain ATCC 204508 / S288c) GN=RPN4 PE=1 SV=1	RPN4	0.148649	1.1399	2.63653	1	1	1	1	531	60.116	5.39	0	1.85275	2.2	2.3	2.4	3.3	2.9	7	2.21457	2.3	2.60741	3.3	4.21122	7.35084	60.4412	62.7728	71.1628	90.0654	114.935	200.623	1	1	1	1	1	1	61.607	80.6141	157.779	0.387937	no	-0.968801	no
P60010	Actin OS=Saccharomyces cerevisiae (strain ATCC 204508 / S288c) GN=ACT1 PE=1 SV=1	ACT1	0	22.3939	21.8667	6	8	6	6	375	41.663	5.68	0	19.8087	23.7	29.9	27.2	30.1	42.5	52.6	23.857	29.9	29.5506	30.1	61.7162	55.2363	62.1383	77.8781	76.9681	78.399	160.747	143.869	1	1	1	1	1	1	70.0082	77.6836	152.308	0.150086	no	-0.971313	no
P03878	Intron-encoded DNA endonuclease aI4 OS=Saccharomyces cerevisiae (strain ATCC 204508 / S288c) GN=AI4 PE=1 SV=3	AI4	0.0881864	1.36572	2.15827	1	2	1	1	556	63.27	9.63	0	4.71323	18.2	31.6	20.8	31.2	30.6	61.8	18.3205	31.6	22.5975	31.2	44.4356	64.8974	51.5948	88.9927	63.6398	87.8663	125.141	182.766	1	1	1	1	1	1	70.2937	75.753	153.953	0.107907	no	-1.02312	no
P32528	Urea amidolyase OS=Saccharomyces cerevisiae (strain ATCC 204508 / S288c) GN=DUR1,2 PE=1 SV=2	DUR1,2	0	1209.69	68.9918	103	1300	103	103	1835	201.705	5.62	0	3073.44	12643.2	16347.3	14551	14382.7	20266.9	30426.7	12726.9	16347.3	15808.5	14382.7	29430.5	31951.7	63.2931	81.2978	78.6182	71.5275	146.363	158.901	200	202	201	199	202	202	72.2954	75.0729	152.632	0.0543868	no	-1.02369	no
Q06705	Phosphatidylinositol transfer protein CSR1 OS=Saccharomyces cerevisiae (strain ATCC 204508 / S288c) GN=CSR1 PE=1 SV=1	CSR1	0.00257069	4.06824	2.94118	1	1	1	1	408	47.433	6.62	0	2.08489	2.9	6	3.7	2.9	7.7	3.1	2.91921	6	4.01975	2.9	11.1815	3.25537	57.8522	118.907	79.6626	57.4716	221.593	64.5142	1	1	1	1	1	1	88.3794	68.5671	143.054	-0.366195	no	-1.06097	no
P39531	Recyclin-1 OS=Saccharomyces cerevisiae (strain ATCC 204508 / S288c) GN=RCY1 PE=1 SV=4	RCY1	0.152466	1.13318	0.833333	1	1	1	1	840	97.411	5.8	0	0	3	6.3	2.9	3.4	3.3	8.7	3.01987	6.3	3.15062	3.4	4.79208	9.13604	60.8056	126.852	63.4382	68.4596	96.4893	183.956	1	1	1	1	1	1	93.8286	65.9489	140.223	-0.508679	no	-1.0883	no
A6ZZV7	Sphingosine N-acyltransferase LAC1 OS=Saccharomyces cerevisiae (strain YJM789) GN=LAC1 PE=3 SV=1	LAC1	0.114379	1.3148	7.89474	1	1	1	1	418	48.96	9.44	0	2.41749	9.1	1.7	2.4	3.7	7.2	3	9.16026	1.7	2.60741	3.7	10.4554	3.15036	178.601	33.1454	50.8374	72.14	203.853	61.4235	1	1	1	1	1	1	105.873	61.4887	132.638	-0.78394	no	-1.1091	no
P00445	Superoxide dismutase [Cu-Zn] OS=Saccharomyces cerevisiae (strain ATCC 204508 / S288c) GN=SOD1 PE=1 SV=2	SOD1	0.0265306	2.38626	6.49351	1	1	1	1	154	15.845	6	0	1.95543	6.5	3.3	3.8	3.6	3.3	12.4	6.54305	3.3	4.1284	3.6	4.79208	13.0215	110.946	55.9559	70.0025	61.0428	81.2561	220.797	1	1	1	1	1	1	83.451	65.5226	151.026	-0.348936	no	-1.20474	no
P53834	Hsp90 co-chaperone HCH1 OS=Saccharomyces cerevisiae (strain ATCC 204508 / S288c) GN=HCH1 PE=1 SV=1	HCH1	0.012959	2.8978	16.3399	2	3	2	2	153	17.236	4.78	0	4.7452	15.5	11.8	5.9	4.1	9.2	11.8	15.6026	11.8	6.40988	4.1	13.3597	12.3914	147.048	111.209	60.4101	38.6406	125.909	116.783	2	2	2	1	2	2	129.129	49.5253	121.346	-1.38257	no	-1.29289	no
P37302	Aminopeptidase Y OS=Saccharomyces cerevisiae (strain ATCC 204508 / S288c) GN=APE3 PE=1 SV=1	APE3	0.012959	2.84073	1.67598	1	1	1	1	537	60.1	5.31	0	2.04461	9.3	13.6	10.4	12.6	17.1	34.2	9.36159	13.6	11.2988	12.6	24.8317	35.9141	52.1992	75.8321	63.0007	70.2562	138.459	200.253	1	1	1	1	1	1	64.0157	66.6285	169.356	0.0577136	no	-1.34585	no
Q08162	Exosome complex exonuclease DIS3 OS=Saccharomyces cerevisiae (strain ATCC 204508 / S288c) GN=DIS3 PE=1 SV=1	DIS3	0.156433	1.11019	3.1968	1	1	1	1	1001	113.635	6.67	0	0	3.8	11.6	2.9	6.6	10.1	16.6	3.82517	11.6	3.15062	6.6	14.6667	17.432	40.072	121.52	33.0055	69.1408	153.646	182.615	1	1	1	1	1	1	80.7961	51.0731	168.131	-0.661721	no	-1.71895	no

## Sheet: Identified candidates
Accession	Description	Gene Name	SUMOylated according to BioGrid
P38011	Guanine nucleotide-binding protein subunit beta-like protein OS=Saccharomyces cerevisiae (strain ATCC 204508 / S288c) GN=ASC1 PE=1 SV=4	ASC1	no
P38934	Nuclear segregation protein BFR1 OS=Saccharomyces cerevisiae (strain ATCC 204508 / S288c) GN=BFR1 PE=1 SV=1	BFR1	yes
P32457	Cell division control protein 3 OS=Saccharomyces cerevisiae (strain ATCC 204508 / S288c) GN=CDC3 PE=1 SV=3	CDC3	yes
P53968	Transcriptional regulator CRZ1 OS=Saccharomyces cerevisiae (strain ATCC 204508 / S288c) GN=CRZ1 PE=1 SV=1	CRZ1	yes
P35732	RNA polymerase II degradation factor 1 OS=Saccharomyces cerevisiae (strain JAY291) GN=DEF1 PE=3 SV=1	DEF1	no
C7GX69	Fe-S cluster assembly protein DRE2 OS=Saccharomyces cerevisiae (strain JAY291) GN=DRE2 PE=3 SV=1	DRE2	no
P34216	EH domain-containing and endocytosis protein 1 OS=Saccharomyces cerevisiae (strain ATCC 204508 / S288c) GN=EDE1 PE=1 SV=2	EDE1	yes
P15180	Lysine--tRNA ligase, cytoplasmic OS=Saccharomyces cerevisiae (strain ATCC 204508 / S288c) GN=KRS1 PE=1 SV=2	KRS1	no
P06208	2-isopropylmalate synthase OS=Saccharomyces cerevisiae (strain ATCC 204508 / S288c) GN=LEU4 PE=1 SV=1	LEU4	no
P38205	Multisite-specific tRNA:(cytosine-C(5))-methyltransferase OS=Saccharomyces cerevisiae (strain ATCC 204508 / S288c) GN=NCL1 PE=1 SV=1	NCL1	no
P32860	NifU-like protein, mitochondrial OS=Saccharomyces cerevisiae (strain ATCC 204508 / S288c) GN=NFU1 PE=1 SV=2	NFU1	no
Q06178	Nicotinamide/nicotinic acid mononucleotide adenylyltransferase 1 OS=Saccharomyces cerevisiae (strain ATCC 204508 / S288c) GN=NMA1 PE=1 SV=1	NMA1	yes
P15873	Proliferating cell nuclear antigen OS=Saccharomyces cerevisiae (strain ATCC 204508 / S288c) GN=POL30 PE=1 SV=1	POL30	yes
Q02792	5'-3' exoribonuclease 2 OS=Saccharomyces cerevisiae (strain ATCC 204508 / S288c) GN=RAT1 PE=1 SV=3	RAT1	no
P12689	DNA repair protein REV1 OS=Saccharomyces cerevisiae (strain ATCC 204508 / S288c) GN=REV1 PE=1 SV=2	REV1	no
P25441	DNA-directed RNA polymerase III subunit RPC4 OS=Saccharomyces cerevisiae (strain ATCC 204508 / S288c) GN=RPC53 PE=1 SV=2	RPC53	yes
P38061	60S ribosomal protein L32 OS=Saccharomyces cerevisiae (strain ATCC 204508 / S288c) GN=RPL32 PE=1 SV=1	RPL32	yes
P04050	DNA-directed RNA polymerase II subunit RPB1 OS=Saccharomyces cerevisiae (strain ATCC 204508 / S288c) GN=RPO21 PE=1 SV=2	RPO21	yes
P46784	40S ribosomal protein S10-B OS=Saccharomyces cerevisiae (strain ATCC 204508 / S288c) GN=RPS10B PE=1 SV=1	RPS10B	yes
P39954	Adenosylhomocysteinase OS=Saccharomyces cerevisiae (strain ATCC 204508 / S288c) GN=SAH1 PE=1 SV=1	SAH1	yes
P11075	Protein transport protein SEC7 OS=Saccharomyces cerevisiae (strain ATCC 204508 / S288c) GN=SEC7 PE=1 SV=2	SEC7	no
Q04195	E3 SUMO-protein ligase SIZ1 OS=Saccharomyces cerevisiae (strain ATCC 204508 / S288c) GN=SIZ1 PE=1 SV=1	SIZ1	yes
P23201	Protein SPA2 OS=Saccharomyces cerevisiae (strain ATCC 204508 / S288c) GN=SPA2 PE=1 SV=1	SPA2	yes
P05453	Eukaryotic peptide chain release factor GTP-binding subunit OS=Saccharomyces cerevisiae (strain ATCC 204508 / S288c) GN=SUP35 PE=1 SV=1	SUP35	no
P00360	Glyceraldehyde-3-phosphate dehydrogenase 1 OS=Saccharomyces cerevisiae (strain ATCC 204508 / S288c) GN=TDH1 PE=1 SV=3	TDH1	yes
P04786	DNA topoisomerase 1 OS=Saccharomyces cerevisiae (strain ATCC 204508 / S288c) GN=TOP1 PE=1 SV=2	TOP1	yes
P06786	DNA topoisomerase 2 OS=Saccharomyces cerevisiae (strain ATCC 204508 / S288c) GN=TOP2 PE=1 SV=2	TOP2	yes
P34760	Peroxiredoxin TSA1 OS=Saccharomyces cerevisiae (strain ATCC 204508 / S288c) GN=TSA1 PE=1 SV=3	TSA1	yes
P40041	Transcription factor VHR2 OS=Saccharomyces cerevisiae (strain ATCC 204508 / S288c) GN=VHR2 PE=1 SV=1	VHR2	yes
Q06685	Inositol hexakisphosphate and diphosphoinositol-pentakisphosphate kinase OS=Saccharomyces cerevisiae (strain ATCC 204508 / S288c) GN=VIP1 PE=1 SV=1	VIP1	no
P53278	Uncharacterized protein YGR130C OS=Saccharomyces cerevisiae (strain ATCC 204508 / S288c) GN=YGR130C PE=1 SV=1	YGR130C	no
P39676	Flavohemoprotein OS=Saccharomyces cerevisiae (strain ATCC 204508 / S288c) GN=YHB1 PE=1 SV=2	YHB1	yes
Q99247	Uncharacterized WD repeat-containing protein YOL087C OS=Saccharomyces cerevisiae (strain ATCC 204508 / S288c) GN=YOL087C PE=1 SV=1	YOL087C	no
Q08245	Protein ZEO1 OS=Saccharomyces cerevisiae (strain ATCC 204508 / S288c) GN=ZEO1 PE=1 SV=3	ZEO1	yes
