# Supplementary material for: An E2-ubiquitin thioester-driven approach to identify substrates modified with ubiquitin and ubiquitin-like molecules
Source: Nat Commun. 2018 Nov 14;9:4776. doi: 10.1038/s41467-018-07251-5 (PMC6235928; doi:10.1038/s41467-018-07251-5)
Supplement: Supplementary file 8 — Supplementary Data 5 [file 41467_2018_7251_MOESM8_ESM.xlsx]

## Sheet: curated Siz1-2 substrates (53)
Supplementary Data 5. Sensitivity and specificity of E2~dID with Siz1/Siz2
Entry	Entry name	Status	Description	Gene names	Organism	Length	Gene name	Reference (Pubmed ID)
P14164	ABF1_YEAST	reviewed	ARS-binding factor 1, DNA binding protein	ABF1 BAF1 OBF1 REB2 SBF1 YKL112W YKL505	Saccharomyces cerevisiae (strain ATCC 204508 / S288c) (Baker's yeast)	731	ABF1	https://www.ncbi.nlm.nih.gov/pubmed/17077124
P38170	CND2_YEAST	reviewed	Condensin complex subunit 2	BRN1 YBL097W YBL0830	Saccharomyces cerevisiae (strain ATCC 204508 / S288c) (Baker's yeast)	754	BRN1	https://www.ncbi.nlm.nih.gov/pubmed/23935535
P32504	CBF3A_YEAST	reviewed	Centromere DNA-binding protein complex CBF3 subunit A, Centromere-binding factor 2,(Kinetochore protein CTF14	CBF2 CBF3A CEP2 CTF14 NDC10 YGR140W	Saccharomyces cerevisiae (strain ATCC 204508 / S288c) (Baker's yeast)	956	CBF2	https://www.ncbi.nlm.nih.gov/pubmed/16923829
P32797	CDC13_YEAST	reviewed	Cell division control protein 13, ssDNA binding protein	CDC13 YDL220C	Saccharomyces cerevisiae (strain ATCC 204508 / S288c) (Baker's yeast)	924	CDC13	https://www.ncbi.nlm.nih.gov/pubmed/21743457
P32457	CDC3_YEAST	reviewed	Cell division control protein 3, septin	CDC3 YLR314C L8543.7	Saccharomyces cerevisiae (strain ATCC 204508 / S288c) (Baker's yeast)	520	CDC3	https://www.ncbi.nlm.nih.gov/pubmed/11572779
P36012	CENPA_YEAST	reviewed	Chromosome segregation protein 4, Histone H3-like centromeric protein CSE4, CENP-A homolog	CSE4 CSL2 YKL049C YKL262	Saccharomyces cerevisiae (strain ATCC 204508 / S288c) (Baker's yeast)	229	CSE4	https://www.ncbi.nlm.nih.gov/pubmed/26960795
P14922	CYC8_YEAST	reviewed	General transcriptional corepressor CYC8 (Glucose repression mediator protein CYC8)	CYC8 CRT8 SSN6 YBR112C YBR0908	Saccharomyces cerevisiae (strain ATCC 204508 / S288c) (Baker's yeast)	966	CYC8	https://www.ncbi.nlm.nih.gov/pmc/articles/PMC4723248/
P03870	FLP_YEAST	reviewed	Site-specific recombinase Flp (FLP) of the 2 micron plasmid	FLP1 R0010W	Saccharomyces cerevisiae (strain ATCC 204508 / S288c) (Baker's yeast)	423	FLP1	https://www.ncbi.nlm.nih.gov/pmc/articles/PMC2642740/, https://www-ncbi-nlm-nih-gov.insb.bib.cnrs.fr/pmc/articles/PMC1087719/
Q03330	GCN5_YEAST	reviewed	Histone acetyltransferase GCN5 (EC 2.3.1.48)	GCN5 ADA4 SWI9 YGR252W	Saccharomyces cerevisiae (strain ATCC 204508 / S288c) (Baker's yeast)	439	GCN5	https://www.ncbi.nlm.nih.gov/pubmed/17077124
P02293	H2B1_YEAST	reviewed	Histone H2B	HTB1 H2B1 SPT12 YDR224C YD9934.09C	Saccharomyces cerevisiae (strain ATCC 204508 / S288c) (Baker's yeast)	131	HTB1	https://www.ncbi.nlm.nih.gov/pubmed/16598039
P02309	H4_YEAST	reviewed	Histone H4	HHF1 YBR009C YBR0122; HHF2 YNL030W N2752	Saccharomyces cerevisiae (strain ATCC 204508 / S288c) (Baker's yeast)	103	HHF1	https://www.ncbi.nlm.nih.gov/pubmed/16598039
Q01448	HPC2_YEAST	reviewed	Histone promoter control protein 2, component of the HIR complex	HPC2 YBR215W YBR1503	Saccharomyces cerevisiae (strain ATCC 204508 / S288c) (Baker's yeast)	625	HPC2	https://www.ncbi.nlm.nih.gov/pubmed/23935535
P17629	HPR1_YEAST	reviewed	THO complex subunit HPR1 (Hyperrecombination protein 1)	HPR1 YDR138W YD9302.14	Saccharomyces cerevisiae (strain ATCC 204508 / S288c) (Baker's yeast)	752	HPR1	https://www.ncbi.nlm.nih.gov/pubmed/24500206
P53067	IMB5_YEAST	reviewed	Karyopherin-114	KAP114 YGL241W HRC1004	Saccharomyces cerevisiae (strain ATCC 204508 / S288c) (Baker's yeast)	1004	KAP114	https://www.ncbi.nlm.nih.gov/pubmed/22562154
P32526	KAR9_YEAST	reviewed	Karyogamy protein	KAR9 YPL269W	Saccharomyces cerevisiae (strain ATCC 204508 / S288c) (Baker's yeast)	644	KAR9	https://www.ncbi.nlm.nih.gov/pubmed/18722122
P53150	LIF1_YEAST	reviewed	Ligase-interacting factor 1, component of the DNA ligase IV complex	LIF1 YGL090W	Saccharomyces cerevisiae (strain ATCC 204508 / S288c) (Baker's yeast)	421	LIF1	https://www.ncbi.nlm.nih.gov/pubmed/23571759
Q12158	SCC1_YEAST	reviewed	Sister chromatid cohesion protein 1, alpha-kleisin subunit	MCD1 PDS3 RHC21 SCC1 YDL003W YD8119.04	Saccharomyces cerevisiae (strain ATCC 204508 / S288c) (Baker's yeast)	566	MCD1	https://www.ncbi.nlm.nih.gov/m/pubmed/22771042/
P53091	MCM6_YEAST	reviewed	Minichromosome maintenance protein 6, DNA replication licensing factor MCM6 (EC 3.6.4.12)	MCM6 YGL201C	Saccharomyces cerevisiae (strain ATCC 204508 / S288c) (Baker's yeast)	1017	MCM6	https://www.ncbi.nlm.nih.gov/pubmed/23935535
P32333	MOT1_YEAST	reviewed	TATA-binding protein-associated factor MOT1, Modifier of transcription 1	MOT1 YPL082C LPF4C	Saccharomyces cerevisiae (strain ATCC 204508 / S288c) (Baker's yeast)	1867	MOT1	https://www.ncbi.nlm.nih.gov/pmc/articles/PMC2655623/
P47035	NET1_YEAST	reviewed	Nucleolar protein NET1	NET1 CFI1 ESC5 SRM8 YJL076W J1038	Saccharomyces cerevisiae (strain ATCC 204508 / S288c) (Baker's yeast)	1189	NET1	https://www.ncbi.nlm.nih.gov/pubmed/17077124
Q12216	SIZ2_YEAST	reviewed	E3 SUMO-protein ligase SIZ2 (EC 6.3.2.-) (SAP and Miz-finger domain-containing protein 2)	NFI1 SIZ2 YOR156C	Saccharomyces cerevisiae (strain ATCC 204508 / S288c) (Baker's yeast)	726	NFI1	https://www.ncbi.nlm.nih.gov/pubmed/12761287
P31378	NTH1_YEAST	reviewed	(EC 4.2.99.18), Bifunctional DNA N-glycosylase/DNA-(apurinic or apyrimidinic site) lyase 1, Endonuclease III homolog 1 (EC 3.2.2.-)	NTG1 OGG2 SCR1 YAL015C FUN33	Saccharomyces cerevisiae (strain ATCC 204508 / S288c) (Baker's yeast)	399	NTG1	https://www.ncbi.nlm.nih.gov/pubmed/27839712
P15873	PCNA_YEAST	reviewed	Proliferating cell nuclear antigen (PCNA)	POL30 YBR088C YBR0811	Saccharomyces cerevisiae (strain ATCC 204508 / S288c) (Baker's yeast)	258	POL30	https://www.ncbi.nlm.nih.gov/pubmed/12226657
P28004	PRP45_YEAST	reviewed	Pre-mRNA-processing protein 45	PRP45 FUN20 YAL032C	Saccharomyces cerevisiae (strain ATCC 204508 / S288c) (Baker's yeast)	379	PRP45	https://www.ncbi.nlm.nih.gov/pubmed/17077124
P06777	RAD1_YEAST	reviewed	DNA repair protein RAD1	RAD1 YPL022W	Saccharomyces cerevisiae (strain ATCC 204508 / S288c) (Baker's yeast)	1100	RAD1	https://www.ncbi.nlm.nih.gov/pubmed/24753409
P06778	RAD52_YEAST	reviewed	DNA repair and recombination protein RAD52	RAD52 YML032C	Saccharomyces cerevisiae (strain ATCC 204508 / S288c) (Baker's yeast)	471	RAD52	https://www.ncbi.nlm.nih.gov/pubmed/24130504
Q12223	RAD59_YEAST	reviewed	DNA repair protein RAD59	RAD59 YDL059C	Saccharomyces cerevisiae (strain ATCC 204508 / S288c) (Baker's yeast)	238	RAD59	https://www.ncbi.nlm.nih.gov/pubmed/26253534
P11938	RAP1_YEAST	reviewed	Repressor/activator site-binding protein 1, DNA-binding transcription regulator	RAP1 GRF1 TUF1 YNL216W N1310	Saccharomyces cerevisiae (strain ATCC 204508 / S288c) (Baker's yeast)	827	RAP1	https://www.ncbi.nlm.nih.gov/pubmed/21743457
P03872	REP2_YEAST	reviewed	Partitioning protein REP2, FLP1 transcript regulator, Important for 2 micron plasmid inheritance	REP2 R0040C	Saccharomyces cerevisiae (strain ATCC 204508 / S288c) (Baker's yeast)	296	REP2	https://www.ncbi.nlm.nih.gov/pubmed/15870299
P22336	RFA1_YEAST	reviewed	Replication factor A protein 1 (RF-A protein 1), Single-stranded DNA-binding protein	RFA1 BUF2 RPA1 YAR007C FUN3	Saccharomyces cerevisiae (strain ATCC 204508 / S288c) (Baker's yeast)	621	RFA1	https://www.ncbi.nlm.nih.gov/pubmed/26253534
P04050	RPB1_YEAST	reviewed	DNA-directed RNA polymerase II subunit RPB1 (EC 2.7.7.6)	RPO21 RPB1 RPB220 SUA8 YDL140C D2150	Saccharomyces cerevisiae (strain ATCC 204508 / S288c) (Baker's yeast)	1733	RPO21	https://www.ncbi.nlm.nih.gov/pubmed/19384408
Q06488	RSC2_YEAST	reviewed	Chromatin structure-remodeling complex subunit RSC2, RSC complex subunit	RSC2 YLR357W L9638.1	Saccharomyces cerevisiae (strain ATCC 204508 / S288c) (Baker's yeast)	889	RSC2	https://www.ncbi.nlm.nih.gov/pubmed/17077124
P39940	RSP5_YEAST	reviewed	E3 ubiquitin-protein ligase RSP5 (EC 2.3.2.26)	RSP5 MDP1 NPI1 YER125W SYGP-ORF41	Saccharomyces cerevisiae (strain ATCC 204508 / S288c) (Baker's yeast)	809	RSP5	https://www.ncbi.nlm.nih.gov/pubmed/23443663
P46946	COM1_YEAST	reviewed	DNA endonuclease SAE2 (EC 3.1.-.-), Completion of meiotic recombination protein 1	SAE2 COM1 YGL175C G1639	Saccharomyces cerevisiae (strain ATCC 204508 / S288c) (Baker's yeast)	345	SAE2	https://www.ncbi.nlm.nih.gov/pubmed/25569253
P39735	SAW1_YEAST	reviewed	Single-strand annealing weakened protein 1, 5'- and 3'-flap DNA binding protein	SAW1 YAL027W	Saccharomyces cerevisiae (strain ATCC 204508 / S288c) (Baker's yeast)	261	SAW1	https://www.ncbi.nlm.nih.gov/pubmed/25263559
P35187	SGS1_YEAST	reviewed	ATP-dependent helicase SGS1 (EC 3.6.4.12)	SGS1 TPS1 YMR190C YM9646.02C	Saccharomyces cerevisiae (strain ATCC 204508 / S288c) (Baker's yeast)	1447	SGS1	https://www.ncbi.nlm.nih.gov/pubmed/19906698
P06700	SIR2_YEAST	reviewed	Silent information regulator 2, NAD-dependent histone deacetylase SIR2 (EC 3.5.1.-)	SIR2 MAR1 YDL042C D2714	Saccharomyces cerevisiae (strain ATCC 204508 / S288c) (Baker's yeast)	562	SIR2	https://www.ncbi.nlm.nih.gov/pubmed/26319015
P11978	SIR4_YEAST	reviewed	Silent information regulator 4, Regulatory protein SIR4	SIR4 ASD1 STE9 UTH2 YDR227W YD9934.12	Saccharomyces cerevisiae (strain ATCC 204508 / S288c) (Baker's yeast)	1358	SIR4	https://www.ncbi.nlm.nih.gov/pubmed/21666682
Q04195	SIZ1_YEAST	reviewed	E3 SUMO-protein ligase SIZ1 (EC 6.3.2.-), (SAP and Miz-finger domain-containing protein 1)	SIZ1 ULL1 YDR409W	Saccharomyces cerevisiae (strain ATCC 204508 / S288c) (Baker's yeast)	904	SIZ1	https://www.ncbi.nlm.nih.gov/pubmed/16109721
P32908	SMC1_YEAST	reviewed	Structural maintenance of chromosomes protein 1, subunit of the cohesin subcomplex	SMC1 CHL10 YFL008W	Saccharomyces cerevisiae (strain ATCC 204508 / S288c) (Baker's yeast)	1225	SMC1	https://www.ncbi.nlm.nih.gov/pubmed/23935535
P47037	SMC3_YEAST	reviewed	Structural maintenance of chromosomes protein 3, subunit of the cohesin subcomplex	SMC3 YJL074C J1049	Saccharomyces cerevisiae (strain ATCC 204508 / S288c) (Baker's yeast)	1230	SMC3	https://www.ncbi.nlm.nih.gov/pubmed/23935535
Q08204	SMC5_YEAST	reviewed	Structural maintenance of chromosomes protein 5, subunit of the SMC5-SMC6 complex involved in emoval of X-shaped DNA structures	SMC5 YOL034W	Saccharomyces cerevisiae (strain ATCC 204508 / S288c) (Baker's yeast)	1093	SMC5	https://www.ncbi.nlm.nih.gov/pubmed/27215325
P35177	SPT7_YEAST	reviewed	Transcriptional activator SPT7	SPT7 YBR081C YBR0739	Saccharomyces cerevisiae (strain ATCC 204508 / S288c) (Baker's yeast)	1332	SPT7	https://www.ncbi.nlm.nih.gov/pubmed/17077124
P12954	SRS2_YEAST	reviewed	ATP-dependent DNA helicase SRS2 (EC 3.6.4.12)	SRS2 HPR5 RADH YJL092W J0913	Saccharomyces cerevisiae (strain ATCC 204508 / S288c) (Baker's yeast)	1174	SRS2	https://www.ncbi.nlm.nih.gov/pubmed/22705796
P32944	SWE1_YEAST	reviewed	Mitosis inhibitor protein kinase SWE1 (EC 2.7.11.1), Wee1 homolog	SWE1 YJL187C J0406	Saccharomyces cerevisiae (strain ATCC 204508 / S288c) (Baker's yeast)	819	SWE1	https://www.ncbi.nlm.nih.gov/pubmed/21151918
P04786	TOP1_YEAST	reviewed	DNA topoisomerase 1 (EC 5.99.1.2), DNA topoisomerase I	TOP1 MAK1 YOL006C	Saccharomyces cerevisiae (strain ATCC 204508 / S288c) (Baker's yeast)	769	TOP1	https://www.ncbi.nlm.nih.gov/pubmed/17077124
P06786	TOP2_YEAST	reviewed	DNA topoisomerase 2 (EC 5.99.1.3), DNA topoisomerase II	TOP2 TOR3 YNL088W N2244	Saccharomyces cerevisiae (strain ATCC 204508 / S288c) (Baker's yeast)	1428	TOP2	https://www.ncbi.nlm.nih.gov/m/pubmed/16204216/
P16649	TUP1_YEAST	reviewed	General transcriptional corepressor TUP1	TUP1 AAR1 AER2 AMM1 CYC9 FLK1 SFL2 UMR7 YCR084C YCR84C	Saccharomyces cerevisiae (strain ATCC 204508 / S288c) (Baker's yeast)	713	TUP1	https://www.ncbi.nlm.nih.gov/pubmed/26800527
Q03388	VPS72_YEAST	reviewed	Vacuolar protein sorting-associated protein 72 , Histone Htz1p-binding component of the SWR1 complex	VPS72 SWC2 YDR485C	Saccharomyces cerevisiae (strain ATCC 204508 / S288c) (Baker's yeast)	795	VPS72	https://www.ncbi.nlm.nih.gov/pubmed/23935535
Q06156	CND1_YEAST	reviewed	Condensin complex subunit 1 (XCAP-D2 homolog)	YCS4 LOC7 YLR272C L8479.14	Saccharomyces cerevisiae (strain ATCC 204508 / S288c) (Baker's yeast)	1176	YCS4	https://www.ncbi.nlm.nih.gov/pubmed/23935535
P32807	KU70_YEAST	reviewed	ATP-dependent DNA helicase II subunit 1 (EC 3.6.4.12), Yeast Ku70	YKU70 HDF1 NES24 YMR284W YM8021.10	Saccharomyces cerevisiae (strain ATCC 204508 / S288c) (Baker's yeast)	602	YKU70	https://www.ncbi.nlm.nih.gov/pmc/articles/PMC4036155/
Q04437	KU80_YEAST	reviewed	ATP-dependent DNA helicase II subunit 2 (EC 3.6.4.12), Yeast Ku80	YKU80 HDF2 YMR106C YM9718.05C	Saccharomyces cerevisiae (strain ATCC 204508 / S288c) (Baker's yeast)	629	YKU80	https://www.ncbi.nlm.nih.gov/pmc/articles/PMC4036155/
Q06224	YSH1_YEAST	reviewed	Endoribonuclease YSH1 (EC 3.1.27.-), mRNA 3'-end-processing protein	YSH1 BRR5 YLR277C	Saccharomyces cerevisiae (strain ATCC 204508 / S288c) (Baker's yeast)	779	YSH1	https://www.ncbi.nlm.nih.gov/pubmed/17077124

## Sheet: E2~dID (34)
Entry	Entry name	Status	Protein names	Gene names	Organism	Length	Subcellular localization (source: Saccharomyces Genome Database)
P38011	GBLP_YEAST	reviewed	Guanine nucleotide-binding protein subunit beta-like protein (Receptor for activated C kinase) (Receptor of activated protein kinase C 1) (RACK1) (Small ribosomal subunit protein RACK1)	ASC1 CPC2 YMR116C YM9718.15C	Saccharomyces cerevisiae (strain ATCC 204508 / S288c) (Baker's yeast)	319	cytoplasm
P38934	BFR1_YEAST	reviewed	Nuclear segregation protein BFR1 (Brefeldin A resistance protein 1)	BFR1 YOR198C	Saccharomyces cerevisiae (strain ATCC 204508 / S288c) (Baker's yeast)	470	cytoplasm
P32457	CDC3_YEAST	reviewed	Cell division control protein 3	CDC3 YLR314C L8543.7	Saccharomyces cerevisiae (strain ATCC 204508 / S288c) (Baker's yeast)	520	bud neck
P53968	CRZ1_YEAST	reviewed	Transcriptional regulator CRZ1	CRZ1 HAL8 TCN1 YNL027W N2760	Saccharomyces cerevisiae (strain ATCC 204508 / S288c) (Baker's yeast)	678	cytoplasm
P35732	DEF1_YEAST	reviewed	RNA polymerase II degradation factor 1 (RRM3-interacting protein 1)	DEF1 RIP1 VID31 YKL054C YKL308	Saccharomyces cerevisiae (strain ATCC 204508 / S288c) (Baker's yeast)	738	nuclear
C7GX69	DRE2_YEAS2	reviewed	Fe-S cluster assembly protein DRE2 (Anamorsin homolog)	DRE2 C1Q_05118	Saccharomyces cerevisiae (strain JAY291) (Baker's yeast)	348	cytoplasm
P34216	EDE1_YEAST	reviewed	EH domain-containing and endocytosis protein 1 (Bud site selection protein 15)	EDE1 BUD15 YBL047C YBL0501 YBL0520	Saccharomyces cerevisiae (strain ATCC 204508 / S288c) (Baker's yeast)	1381	bud neck
P15180	SYKC_YEAST	reviewed	Lysine--tRNA ligase, cytoplasmic (EC 6.1.1.6) (Lysyl-tRNA synthetase) (LysRS)	KRS1 GCD5 YDR037W YD9673.09	Saccharomyces cerevisiae (strain ATCC 204508 / S288c) (Baker's yeast)	591	cytoplasm
P06208	LEU1_YEAST	reviewed	2-isopropylmalate synthase (EC 2.3.3.13) (Alpha-IPM synthase) (Alpha-isopropylmalate synthase)	LEU4 YNL104C N2173	Saccharomyces cerevisiae (strain ATCC 204508 / S288c) (Baker's yeast)	619	cytoplasm
P38205	NCL1_YEAST	reviewed	Multisite-specific tRNA:(cytosine-C(5))-methyltransferase (EC 2.1.1.202) (Multisite-specific tRNA:m5C-methyltransferase) (tRNA (cytosine-5-)-methyltransferase NCL1) (tRNA methyltransferase 4)	NCL1 TRM4 YBL024W YBL0437	Saccharomyces cerevisiae (strain ATCC 204508 / S288c) (Baker's yeast)	684	nuclear
P32860	NFU1_YEAST	reviewed	NifU-like protein, mitochondrial	NFU1 NUB1 YKL040C YKL253	Saccharomyces cerevisiae (strain ATCC 204508 / S288c) (Baker's yeast)	256	mitochondria
Q06178	NMA1_YEAST	reviewed	Nicotinamide/nicotinic acid mononucleotide adenylyltransferase 1 (NMN/NaMN adenylyltransferase 1) (EC 2.7.7.1) (EC 2.7.7.18) (NAD(+) diphosphorylase 1) (NAD(+) pyrophosphorylase 1) (Nicotinamide-nucleotide adenylyltransferase 1) (NMN adenylyltransferase 1) (NMNAT 1) (Nicotinate-nucleotide adenylyltransferase 1) (NaMN adenylyltransferase 1) (NaMNAT 1)	NMA1 YLR328W L8543.16	Saccharomyces cerevisiae (strain ATCC 204508 / S288c) (Baker's yeast)	401	nuclear
P15873	PCNA_YEAST	reviewed	Proliferating cell nuclear antigen (PCNA)	POL30 YBR088C YBR0811	Saccharomyces cerevisiae (strain ATCC 204508 / S288c) (Baker's yeast)	258	nuclear
Q02792	XRN2_YEAST	reviewed	5'-3' exoribonuclease 2 (EC 3.1.13.-) (Ribonucleic acid-trafficking protein 1) (p116)	RAT1 HKE1 TAP1 YOR048C	Saccharomyces cerevisiae (strain ATCC 204508 / S288c) (Baker's yeast)	1006	mitochondria/nuclear
P12689	REV1_YEAST	reviewed	DNA repair protein REV1 (EC 2.7.7.-) (Reversionless protein 1)	REV1 YOR346W O6339	Saccharomyces cerevisiae (strain ATCC 204508 / S288c) (Baker's yeast)	985	cytoplasm/nuclear
P25441	RPC4_YEAST	reviewed	DNA-directed RNA polymerase III subunit RPC4 (RNA polymerase III subunit C4) (C53) (DNA-directed RNA polymerase III 47 kDa polypeptide)	RPC53 RPC4 YDL150W D1557	Saccharomyces cerevisiae (strain ATCC 204508 / S288c) (Baker's yeast)	422	nuclear
P38061	RL32_YEAST	reviewed	60S ribosomal protein L32 (Large ribosomal subunit protein eL32)	RPL32 YBL092W YBL0838	Saccharomyces cerevisiae (strain ATCC 204508 / S288c) (Baker's yeast)	130	cytoplasm
P04050	RPB1_YEAST	reviewed	DNA-directed RNA polymerase II subunit RPB1 (RNA polymerase II subunit 1) (RNA polymerase II subunit B1) (EC 2.7.7.6) (DNA-directed RNA polymerase III largest subunit) (RNA polymerase II subunit B220)	RPO21 RPB1 RPB220 SUA8 YDL140C D2150	Saccharomyces cerevisiae (strain ATCC 204508 / S288c) (Baker's yeast)	1733	mitochondria/nuclear
P46784	RS10B_YEAST	reviewed	40S ribosomal protein S10-B (Small ribosomal subunit protein eS10-B)	RPS10B YMR230W YM9959.12	Saccharomyces cerevisiae (strain ATCC 204508 / S288c) (Baker's yeast)	105	cytoplasm
P39954	SAHH_YEAST	reviewed	Adenosylhomocysteinase (AdoHcyase) (EC 3.3.1.1) (S-adenosyl-L-homocysteine hydrolase)	SAH1 YER043C	Saccharomyces cerevisiae (strain ATCC 204508 / S288c) (Baker's yeast)	449	cytoplasm
P11075	SEC7_YEAST	reviewed	Protein transport protein SEC7	SEC7 YDR170C YD9395.01C YD9489.05C	Saccharomyces cerevisiae (strain ATCC 204508 / S288c) (Baker's yeast)	2009	cytoplasm/golgi-associated vesicles
Q04195	SIZ1_YEAST	reviewed	E3 SUMO-protein ligase SIZ1 (EC 6.3.2.-) (SAP and Miz-finger domain-containing protein 1) (Ubiquitin-like protein ligase 1)	SIZ1 ULL1 YDR409W	Saccharomyces cerevisiae (strain ATCC 204508 / S288c) (Baker's yeast)	904	nuclear chromatin/septin ring
P23201	SPA2_YEAST	reviewed	Protein SPA2	SPA2 PEA1 YLL021W L1209	Saccharomyces cerevisiae (strain ATCC 204508 / S288c) (Baker's yeast)	1466	bud neck
P05453	ERF3_YEAST	reviewed	Eukaryotic peptide chain release factor GTP-binding subunit (ERF-3) (ERF3) (ERF2) (G1 to S phase transition protein 1) (Omnipotent suppressor protein 2) (PSI no more protein 2) (Polypeptide release factor 3) (Translation release factor 3)	SUP35 GST1 PNM2 SAL3 SUF12 SUP2 YDR172W YD9395.05	Saccharomyces cerevisiae (strain ATCC 204508 / S288c) (Baker's yeast)	685	cytoplasm
P00360	G3P1_YEAST	reviewed	Glyceraldehyde-3-phosphate dehydrogenase 1 (GAPDH 1) (EC 1.2.1.12)	TDH1 GPD1 SSS2 YJL052W J1154	Saccharomyces cerevisiae (strain ATCC 204508 / S288c) (Baker's yeast)	332	cytoplasm/mitochondria
P04786	TOP1_YEAST	reviewed	DNA topoisomerase 1 (EC 5.99.1.2) (DNA topoisomerase I) (Maintenance of killer protein 1)	TOP1 MAK1 YOL006C	Saccharomyces cerevisiae (strain ATCC 204508 / S288c) (Baker's yeast)	769	nuclear/cytoplasm
P06786	TOP2_YEAST	reviewed	DNA topoisomerase 2 (EC 5.99.1.3) (DNA topoisomerase II)	TOP2 TOR3 YNL088W N2244	Saccharomyces cerevisiae (strain ATCC 204508 / S288c) (Baker's yeast)	1428	nuclear
P34760	TSA1_YEAST	reviewed	Peroxiredoxin TSA1 (Prx) (EC 1.11.1.15) (Cytoplasmic thiol peroxidase 1) (cTPx 1) (Protector protein) (PRP) (Thiol-specific antioxidant protein 1) (Thioredoxin peroxidase type Ia) (TPx type Ia) (Thioredoxin-dependent peroxide reductase)	TSA1 TPX1 TSA ZRG14 YML028W	Saccharomyces cerevisiae (strain ATCC 204508 / S288c) (Baker's yeast)	196	cytoplasm
P40041	VHR2_YEAST	reviewed	Transcription factor VHR2 (VHT1 regulator 2)	VHR2 YER064C	Saccharomyces cerevisiae (strain ATCC 204508 / S288c) (Baker's yeast)	505	cytoplasm/nuclear
Q06685	VIP1_YEAST	reviewed	Inositol hexakisphosphate and diphosphoinositol-pentakisphosphate kinase (EC 2.7.4.21) (EC 2.7.4.24) (InsP6 and PP-IP5 kinase)	VIP1 YLR410W	Saccharomyces cerevisiae (strain ATCC 204508 / S288c) (Baker's yeast)	1146	cytoplasm
P53278	YG3A_YEAST	reviewed	Uncharacterized protein YGR130C	YGR130C	Saccharomyces cerevisiae (strain ATCC 204508 / S288c) (Baker's yeast)	816	cytoplasm
P39676	FHP_YEAST	reviewed	Flavohemoprotein (EC 1.14.12.17) (Flavohemoglobin) (Hemoglobin-like protein) (Nitric oxide dioxygenase) (NO oxygenase) (NOD)	YHB1 YHB YGR234W G8572	Saccharomyces cerevisiae (strain ATCC 204508 / S288c) (Baker's yeast)	399	cytoplasm/nuclear/ mitochondria
Q99247	YO087_YEAST	reviewed	Uncharacterized WD repeat-containing protein YOL087C	YOL087C O0944	Saccharomyces cerevisiae (strain ATCC 204508 / S288c) (Baker's yeast)	1116	unkown
Q08245	ZEO1_YEAST	reviewed	Protein ZEO1 (Zeocin resistance protein 1)	ZEO1 YOL109W O0738	Saccharomyces cerevisiae (strain ATCC 204508 / S288c) (Baker's yeast)	113	mitochondria/ palsmamembrane

## Sheet: Sensitivity & Specificty 
53 Reference substrates	E2~dID	Gene name
P14164	0	ABF1
P38170	0	BRN1
P32504	0	CBF2
P32797	0	CDC13
P32457	1	CDC3
P36012	0	CSE4
P14922	0	CYC8
P03870	0	FLP1
Q03330	0	GCN5
P02293	0	HTB1
P02309	0	HHF1
Q01448	0	HPC2
P17629	0	HPR1
P53067	0	KAP114
P32526	0	KAR9
P53150	0	LIF1
Q12158	0	MCD1
P53091	0	MCM6
P32333	0	MOT1
P47035	0	NET1
Q12216	0	NFI1
P31378	0	NTG1
P15873	1	POL30
P28004	0	PRP45
P06777	0	RAD1
P06778	0	RAD52
Q12223	0	RAD59
P11938	0	RAP1
P03872	0	REP2
P22336	0	RFA1
P04050	1	RPO21
Q06488	0	RSC2
P39940	0	RSP5
P46946	0	SAE2
P39735	0	SAW1
P35187	0	SGS1
P06700	0	SIR2
P11978	0	SIR4
Q04195	1	SIZ1
P32908	0	SMC1
P47037	0	SMC3
Q08204	0	SMC5
P35177	0	SPT7
P12954	0	SRS2
P32944	0	SWE1
P04786	1	TOP1
P06786	1	TOP2
P16649	0	TUP1
Q03388	0	VPS72
Q06156	0	YCS4
P32807	0	YKU70
Q04437	0	YKU80
Q06224	0	YSH1
# Identified	6/53
% identified (Sensitivity)	11.3208
# suggested candidates	34
% of total candidates (Specificty)	17.6471
