# Supplementary material for: An E2-ubiquitin thioester-driven approach to identify substrates modified with ubiquitin and ubiquitin-like molecules
Source: Nat Commun. 2018 Nov 14;9:4776. doi: 10.1038/s41467-018-07251-5 (PMC6235928; doi:10.1038/s41467-018-07251-5)
Supplement: Supplementary file 9 — Supplementary Data 6 [file 41467_2018_7251_MOESM9_ESM.xlsx]

## Sheet: Plasmids
Supplementary Data 6. Plasmids and cloning
Name	Oligo	Insert	Vector	Method	Restriction enzymes
pET-30a MCS-GB N-term His (pET30a NT)	5-tATGCACCATCATCATCATCATGGAGAAAACCTGTATTTTCAGGGCGGATCCGCGGCCGCAGAATTCAGATCTGGTACCGATATCc-3 5-TCGAgGATATCGGTACCAGATCTGAATTCTGCGGCCGCGGATCCGCCCTGAAAATACAGGTTTTCTCCATGATGATGATGATGGTGCA-3	Custom made mutiple cloning site (MCS)	pET-30a	Restriction, oligo annealing	NdeI/XhoI
pGEX-p15A	5-CGTTCCACTGAGCGTCAGACCCCGTAGAAAAGATCAAAGGATCTTCTTGAGATCGTTTTGGTCTGCGCG-3 5-GGCCAGCAAAAGGCCAGGAACCGTAAAAAGGCCGCGTTGCTGGCGTTTTTCCATAGGCTCCGCCCCCC-3	p15A origin of replication	pGEX-4T1	PCR and homolgus recombination	-
pGEX-p15A-GST-TEVs-BirA	5-cgGAATTCGAGGATCTGTACTTTCAGAGCggcgcgggcAAGGATAACACCGTGCCACTGAAATTGATTGC-3 5-AAGGAAAAAAGCGGCCGCttattaTTTTTctgcactacgcagggatatttcacc-3	GST-BIRA	pGEX-p15A	PCR, restriction and ligation	EcoRI/Not1
pGEX-GST-TEV-Uba1	5-CGCggatccGAAAATTTATATTTTCAAGGTatgtccagctcgccgctgtcc-3 5-TCCCcccgggTCAGCGGATGGTGTATCGGAC-3	GST-TEV-UBA1	pGEX4T-1	PCR, restriction and ligation	BamHI/XmaI
pET-30a 6xHis-Ube2c K119R	5-CGCGGATCCGGCGCTGGCGCTTCCCAAAACCGCGACCCAG-3 5-CGGGGTACCTTAAGGCTCCTGGCTGGTGACC-3	6xHis-UBE2C K119R	pET-30a NT	PCR, restriction and ligation	BamHI/KpnI
pET-30a-His-TEV-Ube2c C114S	5-CGCGGATCCGGCGCTGGCGCTTCCCAAAACCGCGACCCAG-3 5-CGGGGTACCTTAAGGCTCCTGGCTGGTGACC-3	6xHis-TEV-UBE2C C114S	pET-30a NT	PCR, restriction and ligation	BamHI/KpnI
pET-30a-His-TEV-Ube2R1	5-ATAAGAATGCGGCCGCCCCCTTCACCATaGCTCGG-3 5-ccgCTCGAGtcaTCAGGAcTCCTCCGTGCC-3	6xHis-TEV-UBE2R1	pET-30a NT	PCR, restriction and ligation	NotI/XhoI
pET-3b-Ubiquitin		6xHis-Ubiquitin (Xenopus Laevis)	pET3b	kind gift of Tim Hunt	-
pET-30a-His-AviTag-Ubiquitin	5-ggaattccaTATGCATCATCACCACCATCACggcgcgggcGGTCTGAACGACATCTTCGAGGCTCAGAAAATCGAATGGCACGAAggcgcgggcGAATTCggcgcgggcCAGATCTTCGTCAAGACGTTAACCG-3 5-cgagctcGGATCCGCCttattaACCACCTCTTAGTCTTAAGACAAGATG-3	6xHis-AviTag®-UBB	pET-30a NT	PCR, restriction and ligation	NdeI/BamHI
pET-30a-His-strep-HMK Ubiquitin wt	5-ggaattcCATatgcatcaccatcaccatcacGCTggcTGGAGCCACCCGCAGTTCGAAAAAAGCGCTCGTCGTGCATCTGTTGCTggcATGCAGATCTTCGTCAAGACGTTAACCG-3 5-ataagaatGCGGCCGCTCAACCACCTCTTAGTCTTAAGAC-3	6His-StrepII-HMK-UBB	pET-30a	PCR, restriction and ligation	NdeI/NotI
pET24a-6xHis-Avi-SMT3	5-GCACGAAggcgcgggcGAATTCggcgcgggcTCGGACTCAGAAGTCAATC-3 5-GAATTCTGCGGCCGCGGATCCGCCttattaACCACCAATCTGTTCTCTG-3	6xHis-Avi-SMT3	pET-24a	PCR, Gibson cloning in digested plasmid 11 above	AgeI/BamHI
pET24a-6xHis-Avi-SMT3 IGG--> KGG	5-ACAGAGAACAGaaaGGTGGTtaataaG -3 5-CttattaACCACCtttCTGTTCTCTGT -3	6xHis-Avi-SMT3	pET-24a	mutagenesis
pET24-His-TEV-UBC9	5-ACTgtcgacAGTAGTTTGTGTCTACAGCGTCTTCAGGAAGAAAGAAAAAAATGGAGAAAGGATC-3 5-AGTggatccCTATTTAGAGTACTGTTTAG-3	6xHis-TEV-UBC9	pET-24	PCR, restriction and ligation	SalI/BamHI
pET24-His-TEV-UBC9 C93S	5-acgcGTCGACAGTAGTTTGTGTCTACAGCGTCTTC-3 5-GATCTTCATTTAAAATACTTAAtgaTATTGTGCCACTTGGATACACG-3	6xHis-TEV-UBC9 C93S	pET-24	PCR, restriction and ligation	SalI/DraI
pET-30a-StrepII-TEV-UPF3B WT	5-AAATATtaatacgactcactatagggGGATCCGCCACCatgaaggaagagaaggagcacaggcc-3 5-ttttttttttttttttttttttttttttttCTCGAGTTAtcactcctctcctccttcttttctatggc-3	StrepII-TEV-UPF3B	pET-30a NT	PCR from cDNA, restriction and ligation	BamHI/XhoI
pET-30a-StrepII-TEV-UPF3B KEN-->AAA	5-Cgggatccgccaccatgaaggaagagaagg-3 5-GCCgtacaactttgcccactggctctttcatcactgagtgctgctgcgtccaatttcttggctttttc-3	StrepII-TEV-UPF3B ∆KEN-box	pET-30a NT	Site directed mutagenesis - PCR, restriction and ligation	BsrGI/BamHI
pET-30a-StrepII-TEV-UPF3B RDKL-->ADKA	5-Cggaattccagaagccgacaaagcaaaggatgaaccaaagattaa-3 5-CCGctcgagttatcactcctctcctccttcttttctatggc-3	StrepII-TEV-UPF3B ∆D-box 1	pET-30a NT	Site directed mutagenesis - PCR, restriction and ligation	EcoRI/XhoI
pET-30a-StrepII-TEV-UPF3B RERL-->ARLA	5-Cgggatccgccaccatgaaggaagagaagg-3 5-gctcttcttcttgccgctttgccctctctgcttctcgaagtatgtgctcctg-3 5-caggagcacatacttcgagaagcagagagggcaaagcggcaagaagaagagc-3 5-CCGctcgagttatcactcctctcctccttcttttctatggc-3	StrepII-TEV-UPF3B ∆D-box 2	pET-30a NT	Site directed mutagenesis - PCR, restriction and ligation	BamHI/XhoI
pET-30a-StrepII-TEV-UPF3B RNRL-->ANRA	5-CCCgagctcgaagcgcaaatcgagcatgtccccctgatgac-3 5-CCGctcgagttatcactcctctcctccttcttttctatggc-3	StrepII-TEV-UPF3B ∆D-box 3	pET-30a NT	Site directed mutagenesis - PCR, restriction and ligation	SacI/XhoI
pET-30a_StrepII-TEVs-hLSM14B-X8	5-AAGGAAAAAAGCGGCCGCGCCACCAagcggctcctcagg-3 5-ttttttttttttttttttttttttttttttCTCGAGTTAtcacaccctgccagtcccggccc-3	StrepII-LSM14B X8 variant	pET-30a NT	PCR from cDNA, restriction and ligation	NotI/XhoI
pET-30a_StrepII-TEVs-hLSM14B-X8 ∆KEN	5-GCAAGAGCCCCATGGTGGAGC-3 5-CCTCAAATTTGATTGTtgctgctgcAACGTTAGTTGG-3 5-CCAACTAACGTTgcagcagcaACAATCAAATTTGAGG-3 5-GGTGCTCGAGTTATCACACCCTGCC-3	StrepII-LSM14B X8 ∆KEN-box mutant	pET-30a NT	Site directed mutagenesis - PCR, restriction and ligation	NcoI/XhoI
pET-30a_StrepII-TEVs-hLSM14B-X8 ∆KEN+∆D	5-GCAAGAGCCCCATGGTGGAGC-3 5-AAATTCTTTGTCAAGtgctgctgcGTTGAACTGGGC-3 5-GCCCAGTTCAACgcagcagcaCTTGACAAAGAATTT-3 5-GGTGCTCGAGTTATCACACCCTGCC-3	StrepII-LSM14B X8 ∆KEN+∆D-box mutant	pET-30a NT	Site directed mutagenesis - PCR, restriction and ligation	NcoI/XhoI
pET-30a_StrepII-TEVs-hLSM14B-X8 ∆KEN+∆DEN	5-GCAAGAGCCCCATGGTGGAGC-3 5-CTGAGGTCTTCTtgctgctgcATTCACCTGCCC-3 5-GGGCAGGTGAATgcagcagcaAGAAGACCTCAG-3 5-GGTGCTCGAGTTATCACACCCTGCC-3	StrepII-LSM14B X8 ∆KEN+∆DEN-box mutant	pET-30a NT	Site directed mutagenesis - PCR, restriction and ligation	NcoI/XhoI
pET-30a_StrepII-TEVs-hNF2	AAATATtaatacgactcactatagggGGATCCGCCACCatggccggggccatcgcttccc cggGGTACCTTAtcaaatgcagatagg	StrepII-NF2 variant 7	pET-30a NT	PCR from cDNA, restriction and ligation	BamHI/KpnI
pET-30a_StrepII-TEVs-hDEPDC1	AAATATtaatacgactcactatagggGGATCCGCCACCatggagagtcagggtgtgcctccc ttttttttttttttttttttttttttttttCTCGAGTTAttatcttagactacggaactttgg	StrepII-DEPDC1 variant 2	pET-30a NT	PCR from cDNA, restriction and ligation	BamHI/XhoI
pET-30a-Cyclin B1 (1-86)-HMK-STREP		CCNB1-HMK-StrepII aa1-86	pET-30a	kind gift of Jonathon Pines
pET-30a-Securin-HMK-STREP		PTTG1-HMK-StrepII	pET-30a	kind gift of Jonathon Pines
pGEX-4T1-TEV		GST-TEV protease	pGEX4T-1	kind gift of Jonathon Pines
