# Supplementary material for: An E2-ubiquitin thioester-driven approach to identify substrates modified with ubiquitin and ubiquitin-like molecules
Source: Nat Commun. 2018 Nov 14;9:4776. doi: 10.1038/s41467-018-07251-5 (PMC6235928; doi:10.1038/s41467-018-07251-5)
Supplement: Supplementary file 10 — Supplementary Data 7 [file 41467_2018_7251_MOESM10_ESM.xlsx]

## Sheet: Sheet1
Supplementary Data 7. Antibodies
Antibody name	Product No.	Company	Species	Clonality	Dilution	Application
anti-ACTB antibody	A5441	Sigma-Aldrich	Mouse	monoclonal	1:5000	Western blot
anti-StrepII- tag antibody	ab76949	Abcam	Rabbit	polyclonal	1:1000	Western blot
anti-Biotin antibody	7075	Cell Signaling	Goat	clonality not specified	1:2000	Western blot
anti-CCNB1 antibody	554177	BD Pharmingen	Mouse	monoclonal	1:1000	Western blot
anti-CCNB1 antibody	4138	Cell Signaling	Rabbit	polyclonal	1:500	Western blot
anti-AURKB antibody	A300-431A	Bethyl	Rabbit	polyclonal	1:500	Western blot
anti-ANAPC4 antibody	A301-176A	Bethyl	Rabbit	polyclonal	1:2500	Western blot
anti-ANAPC4 antibody	Custom	Moravian	Mouse	monoclonal	40µg Ab/mg extract	Immunoprecipitation
Purified Rabbit IgG- antibody	P120-101	Bethyl	Rabbit	not applicable	3 µg Ab/mg extract	Immunoprecipitation
anti-BUB1B antibody	A300-386A	Bethyl	Rabbit	polyclonal	1:1000	Western blot
anti-MAD2L1 antibody	GTX104680	GeneTex	Rabbit	polyclonal	1:1000	Western blot
anti-ANAPC3 antibody	AF3.1	CRUK	Mouse	monoclonal	1:2000	Western blot
anti-ANAPC3 antibody	A301-183A	Bethyl	Rabbit	polyclonal	1:1000 3 µg/mg extract	Western blot Immunoprecipitation
anti-ANAPC3 antibody	Custom	Moravian	Mouse	monoclonal	16µg Ab/mg extract	Immunoprecipitation
anti-Flag-tag antibody	Custom	Moravian	Mouse	monoclonal	16µg Ab/mg extract	Immunoprecipitation
anti-Hemaglutinin (HA)-tag antibody	Custom	Moravian	Mouse	monoclonal	40µg Ab/mg extract	Immunoprecipitation
anti-Hemaglutinin (HA)-tag antibody (HA-7)	H3363	Sigma-Aldrich	Mouse	monoclonal	1:1000	Western blot Immunoprecipitation
anti-Smt3 antibody	Custom	a kind gift from Frauke Melchior	Rabbit	polyclonal	1:1000	Western blot
anti-TUBA1 antibody	T5168	Sigma-Aldrich	Mouse	monoclonal	1:4000	Western blot
anti-ANACP2 antibody	12301	Cell Signalling	Rabbit	polyclonal	1:1000	Western blot
anti-ANAPC10 antibody	Custom	Moravian	Mouse	monoclonal	1:1000	Western blot
anti-ANAPC11 antibody	Custom	Moravian	Mouse	monoclonal	1:1000	Western blot
anti-CDC20 antibody	A301-180A	Bethyl	Rabbit	polyclonal	1:1000	Western blot
anti-FZR1 antibody	MS-1116-P	Neomarkers	Mouse	monoclonal	1:1000	Western blot
anti-GAPDH antibody	2118	Cell Signaling	Rabbit	polyclonal	1:5000	Western blot
anti-UPF3B antibody	A303-688A-M	Bethyl	Rabbit	polyclonal	1:1000	Western blot
anti-phospho Histone H3 S10 antibody	3377S	Cell Signaling	Rabbit	monoclonal	1:2000	Western blot
anti-PTTG1 antibody	Sc-56207	Santa Cruz	Mouse	monoclonal	1:250	Western blot
anti-ESPL1 antibody	ab16170	Abcam	Mouse	monoclonal	1:250	Western blot
anti-ESPL1 antibody	-	a kind gift from Olaf Stemman	Rabbit	polyclonal	1:1000	Western blot
anti-SGO2 antibody	A301-261A	Bethyl	Rabbit	polyclonal	1:1000	Western blot
anti-SGO2 antibody	-	a kind gift from Olaf Stemman	Guinea pig	polyclonal	1:1000	Western blot
anti-LSM14B antibody	HPA041274	Atlas antibodies	Rabbit	polyclonal	1:250	Western blot
anti-NF2 antibody	ab109244	Abcam	Rabbit	monoclonal	1:5000	Western blot
IRDye 680RD anti-Rabbit IgG (H+L) antibody	926-68073	Li-Cor	Donkey	polyclonal	1:20000	Western blot
IRDye 800CW anti-Mouse IgG (H+L) antibody	926-32212	Li-Cor	Donkey	polyclonal	1:20000	Western blot
HRP-linked anti-Guinea pig IgG (H+L) antibody	-	a kind gift from Attila Tóth	Goat	polyclonal	1:10000	Western blot
HRP-linked anti-Rabbit IgG (H+L) antibody	7074	Cell Signaling	Goat	polyclonal	1:10000	Western blot
HRP-linked anti-Moue IgG (H+L) antibody	7076	Cell Signaling	Horse	polyclonal	1:10000	Western blot
